# Supplementary material for: The ENCODE Imputation Challenge: a critical assessment of methods for cross-cell type imputation of epigenomic profiles
Source: Genome Biol. 2023 Apr 18;24:79. doi: 10.1186/s13059-023-02915-y (PMC10111747; doi:10.1186/s13059-023-02915-y)
Supplement: Supplementary file 2 — Additional file 2. Performance measures across all ten bootstraps for each of the submitted methods on the challenge test set. [file 13059_2023_2915_MOESM2_ESM.csv]

submission_id	team_id	submission_fname	cell	assay	bootstrap_id	mse	gwcorr	gwspear	mseprom	msegene	mseenh	msevar	mse1obs	mse1imp
4	0	C06M16.npy	C06	M16	0	113.4521542	0.5492529048	0.186958805	776.1006624	169.1035721	1493.150786	108928.3286	11286.88907	9333.447036
6	0	C06M17.npy	C06	M17	0	0.5668941809	0.3894682366	0.2712458746	1.637536225	0.6174650591	2.04733525	22.43794295	21.82370485	21.01520777
1	0	C19M16.npy	C19	M16	0	9.827189005	0.2716845541	0.1973271873	160.7684746	12.52427672	30.42175052	38777.69316	948.4489557	815.6142543
2	0	C38M01.npy	C38	M01	0	80.42618287	0.5070898874	0.4853852757	602.7970497	103.905651	1138.042455	55732.28247	7858.137036	6506.702856
7	0	C31M01.npy	C31	M01	0	26.72038488	0.4146503382	0.4354113363	167.6806922	32.64834123	244.8248059	24413.13917	2617.120083	1558.192793
5	0	C40M22.npy	C40	M22	0	3924.699736	0.5791258022	0.1739121207	41832.55673	7447.786965	10529.65952	113909743.8	392460.1352	391113.3315
3	0	C51M16.npy	C51	M16	0	66.21072338	0.5326198305	0.2015080684	763.3393348	104.2568032	314.9683325	73669.91049	6583.04651	5532.436193
0	0	C19M22.npy	C19	M22	0	837.6951483	0.7495209074	0.1496017029	10124.83996	1569.9905	2315.557202	459107.6376	83739.4149	83037.02858
8	0	C07M29.npy	C07	M29	0	0.3553448149	0.1500181865	0.1835262617	0.3212845449	0.3419290166	0.2868436247	410.9954574	13.58926202	1.686291569
4	0	C06M16.npy	C06	M16	1	115.6894915	0.5467126111	0.1777636732	882.2616349	172.1595021	1636.902944	472710.9718	11509.08699	9548.797613
6	0	C06M17.npy	C06	M17	1	0.6069122131	0.3866238216	0.2742927307	1.730963048	0.6686710447	2.150013586	25.23565472	22.49874059	24.24727312
1	0	C19M16.npy	C19	M16	1	11.52435602	0.2526632216	0.2202389102	221.5657183	14.70227595	72.83024744	128739.8985	1117.409301	976.8730454
2	0	C38M01.npy	C38	M01	1	84.92009562	0.4544823501	0.4980668268	824.9194618	122.4482352	1160.39339	132081.2065	8227.090078	6877.963186
7	0	C31M01.npy	C31	M01	1	30.63837065	0.4470761787	0.4060487905	250.4017443	42.35359085	257.4404702	125790.2373	3008.862613	1932.295525
5	0	C40M22.npy	C40	M22	1	3916.162169	0.5825778336	0.169957506	41565.08261	7529.10972	10273.40445	114463509.4	391609.1612	390289.495
3	0	C51M16.npy	C51	M16	1	72.51596736	0.509956838	0.2088513352	840.1270612	113.8177792	494.268829	231219.2049	7212.265342	6024.261247
0	0	C19M22.npy	C19	M22	1	836.0224848	0.7473054689	0.1588113229	10167.75999	1575.165843	2285.795292	462697.691	83414.83097	82885.05907
8	0	C07M29.npy	C07	M29	1	0.3348613868	0.1481752759	0.183440222	0.297957663	0.320587298	0.2724159278	437.0704014	12.90247534	1.626693171
4	0	C06M16.npy	C06	M16	2	119.3588262	0.5401462922	0.1741825013	906.9457319	175.430141	1625.651624	455097.6085	11873.3552	9800.123865
2	0	C38M01.npy	C38	M01	2	83.76733795	0.4497775773	0.4948209867	801.1730323	119.6892131	1081.397761	128020.6963	8144.501359	6788.243653
6	0	C06M17.npy	C06	M17	2	0.604759717	0.3936496167	0.2766740896	1.681996033	0.6559804544	2.075532079	24.12154358	22.48801739	23.26882738
7	0	C31M01.npy	C31	M01	2	31.38910805	0.4423039247	0.4042874435	249.8943623	43.02615318	250.4768198	124551.4162	3081.406144	1971.117528
5	0	C40M22.npy	C40	M22	2	4117.213185	0.6135192082	0.175951606	42659.32838	7856.602894	10562.25894	110566058	411713.8496	410197.7735
1	0	C19M16.npy	C19	M16	2	12.09245709	0.2574738504	0.2148663864	226.941337	15.68726337	69.11350973	123489.0868	1175.556345	1028.567926
3	0	C51M16.npy	C51	M16	2	78.45423098	0.5244108956	0.2084027079	903.8182001	122.739302	489.3764722	229923.2333	7803.92406	6538.457803
0	0	C19M22.npy	C19	M22	2	875.2891521	0.7455037814	0.1505211248	10358.8835	1645.911295	2261.395557	458444.4886	87497.81126	86715.87879
8	0	C07M29.npy	C07	M29	2	0.3463494796	0.1577258506	0.1989246301	0.3144704405	0.3333578293	0.2801093415	420.0072836	13.45056832	1.719126477
2	0	C38M01.npy	C38	M01	3	88.47450043	0.4613723169	0.4930825207	815.9508082	123.8737523	1127.402072	126731.7871	8577.962	7107.529633
4	0	C06M16.npy	C06	M16	3	122.8233147	0.5493025133	0.1761611327	905.5358901	178.9398588	1612.638695	447924.1395	12216.25329	10093.16859
7	0	C31M01.npy	C31	M01	3	31.8216902	0.4567527782	0.4038824036	244.5188324	42.99571004	256.0460627	119491.546	3122.240931	1980.636057
6	0	C06M17.npy	C06	M17	3	0.6045248354	0.3937856787	0.2755256832	1.646278287	0.660280662	1.500428684	22.3491353	22.04302874	22.62130336
5	0	C40M22.npy	C40	M22	3	4018.495798	0.6004172939	0.1646754046	39452.45779	7503.26362	9879.524205	112096192	401806.9258	400280.7465
1	0	C19M16.npy	C19	M16	3	12.27313981	0.2630916164	0.2171863085	222.0409974	15.56031716	68.38799162	120855.0644	1193.61039	1042.921882
3	0	C51M16.npy	C51	M16	3	77.48399204	0.5232384552	0.2092157446	851.7683852	119.4177521	477.7424572	223589.0544	7703.301741	6400.361151
0	0	C19M22.npy	C19	M22	3	909.5325576	0.7488867275	0.152210419	10371.53291	1680.745072	2262.083417	458952.8401	90920.45315	90043.91343
8	0	C07M29.npy	C07	M29	3	0.3433406675	0.1583964943	0.1907100946	0.3094115919	0.330191263	0.2781128104	422.0822589	13.2869078	1.717260693
2	0	C38M01.npy	C38	M01	4	81.42905708	0.4655674653	0.4962843414	791.7360588	116.0469002	1116.058478	126892.7392	7875.002019	6579.893464
4	0	C06M16.npy	C06	M16	4	117.4123066	0.5513546139	0.1818445723	905.2131916	175.1466353	1612.999137	467351.2898	11681.75282	9690.893316
7	0	C31M01.npy	C31	M01	4	30.26156604	0.4589076339	0.397186324	244.4526286	41.59778843	245.3431499	117342.8121	2970.904961	1890.2738
5	0	C40M22.npy	C40	M22	4	2775.588934	0.6571297418	0.1696364753	30799.81171	5103.017585	7305.820267	5623491.212	277551.3894	276066.7748
6	0	C06M17.npy	C06	M17	4	0.5677268544	0.3930956522	0.2757490384	1.574468344	0.6266053347	2.059186948	21.21499892	21.51698963	20.3209398
1	0	C19M16.npy	C19	M16	4	11.47520159	0.2717866999	0.218610193	214.7377372	15.11376812	68.77115366	124996.7866	1114.225368	973.2492709
3	0	C51M16.npy	C51	M16	4	77.38558792	0.5194657439	0.2126420587	882.8946871	120.7589646	502.6695118	233504.8476	7697.134158	6455.390662
0	0	C19M22.npy	C19	M22	4	875.9356043	0.7507369968	0.1562977326	10406.71052	1655.063134	2339.938905	396740.7603	87564.69544	86802.86394
8	0	C07M29.npy	C07	M29	4	0.3356541447	0.1566591213	0.1881100602	0.3031259983	0.3244800084	0.2733376351	431.4494501	13.05052644	1.651028463
2	0	C38M01.npy	C38	M01	5	85.5487643	0.4654585588	0.4954044494	825.6705604	122.0498998	1122.130071	129179.3695	8281.393757	6930.879232
7	0	C31M01.npy	C31	M01	5	30.98908206	0.4482211743	0.4033159949	249.707712	42.48246289	252.9192917	123270.5189	3041.727653	1952.22299
4	0	C06M16.npy	C06	M16	5	116.4740183	0.5508552355	0.1807334052	896.6370671	172.5777277	1610.535743	468647.0428	11586.90674	9570.168601
5	0	C40M22.npy	C40	M22	5	4001.787777	0.5913308585	0.1724302234	41359.30781	7622.268668	10401.73636	113207798.4	400171.2288	398690.8155
6	0	C06M17.npy	C06	M17	5	0.5972022516	0.3837705746	0.2768156694	1.690029407	0.6614753989	2.163087821	24.21483654	22.1240706	23.3302218
3	0	C51M16.npy	C51	M16	5	74.27982795	0.5239578685	0.2168602225	846.9019873	115.8145897	505.6446979	234194.3977	7386.336357	6150.974298
1	0	C19M16.npy	C19	M16	5	11.80379596	0.2591539792	0.2228570578	222.3800332	15.22134768	69.36528444	126735.1857	1145.767263	1006.98844
0	0	C19M22.npy	C19	M22	5	888.1751105	0.7615140857	0.1636228498	10483.58216	1669.620315	2421.392408	468083.8808	88774.81318	88014.42939
8	0	C07M29.npy	C07	M29	5	0.3394112019	0.1544560019	0.1926888529	0.3090813392	0.330097815	0.2760047588	425.7262205	13.12408566	1.694086122
2	0	C38M01.npy	C38	M01	6	85.76068296	0.4646166961	0.4896050568	817.8926817	122.9781037	1079.988941	128281.2673	8299.164077	6954.540857
7	0	C31M01.npy	C31	M01	6	30.01340077	0.4543713089	0.4000621846	240.5319067	41.78420371	233.2847647	120939.6921	2945.374512	1885.607591
4	0	C06M16.npy	C06	M16	6	118.7655282	0.5459424568	0.1885457867	922.2676707	176.2720452	1607.152598	457197.0168	11815.39959	9800.817256
5	0	C40M22.npy	C40	M22	6	4005.983901	0.5842970191	0.1694604037	41866.56007	7634.698863	10339.95054	113801899.1	400590.5485	399110.9882
6	0	C06M17.npy	C06	M17	6	0.6034936153	0.3889633749	0.2852796015	1.600802117	0.6658897147	2.154667278	24.96186819	22.28519154	23.85187563
3	0	C51M16.npy	C51	M16	6	78.57135119	0.5243796936	0.2204142236	893.5726246	123.6706711	473.3376241	230874.1503	7814.248115	6535.731369
1	0	C19M16.npy	C19	M16	6	11.9481564	0.2596693962	0.2259168819	223.9107723	15.2441474	70.95918574	121880.9029	1159.905099	1010.295653
0	0	C19M22.npy	C19	M22	6	884.2600077	0.7502376627	0.1582445292	10508.77853	1662.042039	2341.912907	468348.4485	88394.26125	87660.77604
8	0	C07M29.npy	C07	M29	6	0.3395402511	0.1540533225	0.1887601858	0.3060783229	0.3289239956	0.2763134186	428.2588713	13.22216117	1.629644127
2	0	C38M01.npy	C38	M01	7	72.54260676	0.4773305118	0.4859654428	761.9317775	105.0756655	1009.519076	116186.2222	7001.580155	5831.039925
7	0	C31M01.npy	C31	M01	7	31.3951737	0.4488725262	0.4095988185	253.4431276	42.78897502	251.1982738	124584.1466	3079.896765	1955.691182
5	0	C40M22.npy	C40	M22	7	4012.531067	0.6002892049	0.1583125453	42912.01311	7565.600824	10463.50808	114753317.3	401245.3114	400002.4558
4	0	C06M16.npy	C06	M16	7	116.5659754	0.5489099842	0.1721016921	912.5116118	172.0557359	1582.13398	454429.6008	11594.45877	9568.073638
6	0	C06M17.npy	C06	M17	7	0.6038259608	0.3824189921	0.2614267368	1.742222157	0.6588862917	2.166068306	25.49188761	22.55633446	24.11524435
3	0	C51M16.npy	C51	M16	7	74.87920357	0.5238245473	0.202036975	882.0111862	116.8270599	491.1143572	228573.4587	7448.509959	6299.602649
1	0	C19M16.npy	C19	M16	7	9.808004073	0.280036417	0.210816376	182.4310257	13.12462451	68.03695411	111850.7382	946.4999911	802.9418732
0	0	C19M22.npy	C19	M22	7	820.9393772	0.7691967067	0.1475967369	10055.7453	1519.88957	2255.90114	440235.8887	82055.87974	81319.59815
8	0	C07M29.npy	C07	M29	7	0.3494597902	0.1513755222	0.1741504734	0.3063887882	0.3344603032	0.2752972722	418.5463883	13.26005485	1.68012073
2	0	C38M01.npy	C38	M01	8	87.59209325	0.463105139	0.4905604458	834.1857237	122.6045583	1110.60141	126131.8764	8483.136012	7019.526141
7	0	C31M01.npy	C31	M01	8	30.18284672	0.4564313581	0.4042576271	241.7105718	40.86509512	231.0808474	119207.6952	2958.770461	1874.090144
5	0	C40M22.npy	C40	M22	8	4032.193492	0.5931833176	0.172349352	42806.1608	7525.742696	10221.37423	112427737.1	403211.864	401619.1249
4	0	C06M16.npy	C06	M16	8	121.9517426	0.5473927091	0.1861417509	902.3585987	178.3523241	1590.727965	462647.9998	12128.59103	9983.816232
6	0	C06M17.npy	C06	M17	8	0.6165008953	0.3912950447	0.2740594659	1.772379784	0.6690728763	2.125875773	25.72224885	22.95593475	24.78930743
3	0	C51M16.npy	C51	M16	8	78.20776276	0.5271023561	0.2102655452	885.2027721	120.4208006	482.9893728	231706.3699	7778.164713	6484.842095
0	0	C19M22.npy	C19	M22	8	865.9148854	0.7518267175	0.1577777891	10418.39665	1596.904348	2289.681539	456837.0272	86560.30246	85746.89625
1	0	C19M16.npy	C19	M16	8	11.65877796	0.2502478887	0.2249927372	217.6422523	15.1605001	65.44885892	125356.6201	1131.381102	989.8711637
8	0	C07M29.npy	C07	M29	8	0.3533249066	0.147982171	0.1867935332	0.3192551995	0.3382254054	0.2803507048	412.0459088	13.46009541	1.669136911
2	0	C38M01.npy	C38	M01	9	83.9676265	0.4617989427	0.4923573972	837.0579232	119.2381574	1135.812922	129422.1503	8155.475207	6813.907846
7	0	C31M01.npy	C31	M01	9	31.42157773	0.4449902496	0.3962955696	251.3490086	43.25600928	260.1740939	122441.3574	3082.680348	1952.395089
5	0	C40M22.npy	C40	M22	9	3801.40298	0.6037739166	0.158767701	41299.70541	7213.726794	10120.47997	117226954.1	380128.5987	378855.0554
4	0	C06M16.npy	C06	M16	9	115.0890407	0.5445147979	0.1789847219	907.7072853	168.8535931	1554.771394	462637.0289	11447.80626	9462.749973
6	0	C06M17.npy	C06	M17	9	0.6054671933	0.3857212667	0.2650123616	1.758813034	0.6596853266	2.160327008	25.13709681	22.23363894	24.31621128
3	0	C51M16.npy	C51	M16	9	70.55808735	0.5338970892	0.2048849321	833.6477849	108.9331291	473.2285613	228252.1811	7019.597948	5888.265132
0	0	C19M22.npy	C19	M22	9	836.891842	0.7415833742	0.1455970364	10377.47651	1559.625001	2292.619375	465893.3391	83659.1556	82964.04448
1	0	C19M16.npy	C19	M16	9	11.46665478	0.2591355502	0.2049958777	224.8282496	14.71879846	71.67825286	125231.24	1115.256485	965.1119763
8	0	C07M29.npy	C07	M29	9	0.3471349266	0.1513625091	0.1807087709	0.320050706	0.3389955657	0.2683903022	21.42696173	12.95186364	1.6472189
14	0	C12M01.npy	C12	M01	0	262.3402434	0.5771972331	0.4481277832	3495.305575	341.2151395	2956.280242	388248.7196	26218.49536	23318.27352
18	0	C28M18.npy	C28	M18	0	0.8716532871	0.4176259289	0.3273691387	1.848661213	1.523487123	1.096768082	42.12910307	51.44135214	16.42101826
15	0	C38M22.npy	C38	M22	0	613.4235606	0.5776007697	0.1331550182	6458.488254	1062.977484	2007.533589	319027.9842	61244.84495	60357.17371
10	0	C38M20.npy	C38	M20	0	5.581273926	0.4677213323	0.2400549873	12.71562949	7.579686391	69.0522926	256.0418869	322.4123841	485.2011073
17	0	C31M16.npy	C31	M16	0	1207.268547	0.5189955785	0.2385552351	12763.48392	1884.905571	8012.018615	4113644.447	120695.3487	115380.6818
12	0	C28M17.npy	C28	M17	0	0.3746606431	0.165100259	0.20930005	0.7702503099	0.3969751863	0.7752071295	10.36482826	13.48149159	7.937363263
11	0	C05M29.npy	C05	M29	0	0.4234944082	0.1151944442	0.1991994686	0.8400225081	0.3956632082	0.5243607772	1362.645026	14.75808686	8.482819959
13	0	C22M17.npy	C22	M17	0	0.455394824	0.2133935223	0.2239963044	1.048111419	0.4949076982	1.226604911	9.173789078	15.40831951	7.902840007
9	0	C19M17.npy	C19	M17	0	0.5367082601	0.1240672691	0.2204361738	1.144883876	0.5768347606	1.159214594	12.4371876	21.98516252	9.623494055
16	0	C19M18.npy	C19	M18	0	0.6717320995	0.4667916501	0.3069358271	1.833472596	1.110616351	0.5292180735	52.79241027	37.80854408	14.72687641
14	0	C12M01.npy	C12	M01	1	261.0397403	0.5339191499	0.4383060746	3454.738189	351.0031974	3040.242771	538494.6078	26088.28238	23150.69008
18	0	C28M18.npy	C28	M18	1	0.8541971502	0.4182846364	0.340676654	1.784819011	1.497437337	1.03711806	42.07163591	49.55353601	15.90097209
15	0	C38M22.npy	C38	M22	1	603.3869306	0.5762019961	0.134897307	6307.751719	1054.637264	2021.483814	322424.7308	60211.37035	59274.18938
10	0	C38M20.npy	C38	M20	1	5.710139323	0.4645926858	0.257144921	12.91531217	7.916155871	76.45861321	295.465769	329.0164989	498.8777936
12	0	C28M17.npy	C28	M17	1	0.37311519	0.1707513108	0.2375046438	0.7596748301	0.3974521241	0.7857335197	9.170054929	13.18814901	8.058811482
17	0	C31M16.npy	C31	M16	1	1346.425375	0.5085423077	0.2467512227	15238.37261	2101.005051	10973.37204	12621130.64	134611.6714	129321.1157
11	0	C05M29.npy	C05	M29	1	0.3686225584	0.1159364423	0.1957595132	0.3521389251	0.3540406327	0.4740293728	1092.350242	10.69837779	5.826434822
13	0	C22M17.npy	C22	M17	1	0.4526229699	0.2110613839	0.2497018952	1.229210118	0.5028617432	1.141927268	10.52734685	16.13342417	8.130719511
9	0	C19M17.npy	C19	M17	1	0.5417554707	0.129412382	0.2455211553	1.135650848	0.5830958963	1.16794144	13.10950521	22.27443198	9.816906296
16	0	C19M18.npy	C19	M18	1	0.6730087568	0.4697256176	0.3165841292	1.808532547	1.128587541	0.5284294037	54.94843427	38.09427012	14.72675227
14	0	C12M01.npy	C12	M01	2	270.0581551	0.5360801471	0.4380857037	3563.428839	357.3250261	2945.35369	534016.8535	26989.19566	23951.45846
18	0	C28M18.npy	C28	M18	2	0.9208741614	0.4291829586	0.3419626788	1.889818339	1.618740164	1.117816671	43.14039181	54.03372496	16.62009409
15	0	C38M22.npy	C38	M22	2	604.4368446	0.6975620342	0.1332800324	6131.543988	1047.99856	1922.012465	317087.2018	60343.9816	59315.72512
10	0	C38M20.npy	C38	M20	2	5.165850494	0.4736011589	0.2510272453	11.76077042	6.765589084	61.3063709	237.0410455	287.3112681	444.5855297
17	0	C31M16.npy	C31	M16	2	1453.144102	0.5088594058	0.2435018036	16600.20119	2249.388188	11308.06881	12310718.89	145280.6345	139320.2416
12	0	C28M17.npy	C28	M17	2	0.3647103153	0.1832671977	0.2306865579	0.7318123426	0.3845783904	0.6967161034	10.27193869	13.92955245	6.334158807
11	0	C05M29.npy	C05	M29	2	0.4130946424	0.1145060325	0.1862915104	0.7986384544	0.386089492	0.5080489399	1368.26577	14.79035268	8.30544849
13	0	C22M17.npy	C22	M17	2	0.4741115964	0.2113925082	0.2391703399	1.276677955	0.5245280568	1.293725315	11.08325405	16.35007021	9.540990702
16	0	C19M18.npy	C19	M18	2	0.6867342033	0.4782821086	0.3127739831	1.82994676	1.137884916	0.525351909	27.41272498	39.06549496	15.49252769
9	0	C19M17.npy	C19	M17	2	0.5544863716	0.1343206304	0.236530898	1.217376487	0.5996144117	1.224615033	13.42064533	22.37916089	11.45152147
14	0	C12M01.npy	C12	M01	3	284.3394671	0.5370893675	0.4378917625	3653.558872	372.5168549	2959.261622	531652.7942	28416.29786	25169.13448
18	0	C28M18.npy	C28	M18	3	0.9366504348	0.4260337774	0.3502445275	1.905943495	1.605548687	1.12665753	42.33023524	54.00103246	17.2396248
15	0	C38M22.npy	C38	M22	3	633.6498137	0.588921131	0.1353982553	6215.647452	1084.230393	1943.045803	319617.4672	63228.89381	62076.73748
10	0	C38M20.npy	C38	M20	3	5.968001269	0.4716367875	0.2523604329	13.08310304	8.066125242	76.10743749	274.0586367	337.1516782	521.9855525
17	0	C31M16.npy	C31	M16	3	1500.400808	0.5119472338	0.2434586185	16521.95296	2266.003867	11209.64701	12059291.39	150001.3657	143328.0833
12	0	C28M17.npy	C28	M17	3	0.3882864664	0.1703925121	0.229813017	0.7700930141	0.4081018139	0.7813648046	10.70381067	13.93266105	8.158499193
11	0	C05M29.npy	C05	M29	3	0.4158394798	0.1131274708	0.187173021	0.8077042744	0.3871331958	0.5153872293	1376.977025	14.62491859	8.632161212
13	0	C22M17.npy	C22	M17	3	0.4638623062	0.2143045054	0.2375759306	1.188110551	0.506777572	1.144508783	10.36024884	16.09382123	8.5339241
16	0	C19M18.npy	C19	M18	3	0.7078999376	0.4790868992	0.3232532068	1.88917736	1.165663326	0.5355264756	53.01867975	40.08177619	15.50279694
9	0	C19M17.npy	C19	M17	3	0.5424417732	0.1412974895	0.2360589943	1.150449184	0.5815508952	1.141969885	12.7791488	22.56957399	9.575424926
14	0	C12M01.npy	C12	M01	4	271.5615269	0.5329026155	0.4408612073	3623.52668	358.9017278	2979.048384	533813.0806	27139.56462	24078.81217
18	0	C28M18.npy	C28	M18	4	0.8687275689	0.4168654473	0.3477699704	1.849338037	1.525676514	1.018265975	43.92338424	50.4013272	16.46032703
15	0	C38M22.npy	C38	M22	4	591.9515113	0.57962125	0.1392009721	5871.971628	1043.428119	1878.348057	386620.343	59070.26884	58043.23157
10	0	C38M20.npy	C38	M20	4	6.214253996	0.4780574552	0.265960956	13.73429794	8.479141132	80.95730883	299.889118	352.074519	550.8375014
17	0	C31M16.npy	C31	M16	4	1418.583681	0.5159207292	0.2496599373	16153.97507	2209.052439	11401.50563	12594644.85	141825.1901	136209.3467
12	0	C28M17.npy	C28	M17	4	0.3566221997	0.172437793	0.2300547164	0.7126199211	0.3786395717	0.7313499971	10.12630078	13.16747211	7.168551792
11	0	C05M29.npy	C05	M29	4	0.4155044413	0.1151803065	0.1923748999	0.8234361212	0.3873490813	0.5198148095	1405.919917	14.47262899	8.882720598
13	0	C22M17.npy	C22	M17	4	0.4778519945	0.2094402184	0.2381845807	1.283535138	0.5272399339	1.312017275	11.45090639	16.36330405	9.61382948
16	0	C19M18.npy	C19	M18	4	0.6819455813	0.4741058616	0.3213071384	1.913073687	1.139920103	0.5250172171	56.6231278	38.6467331	15.11350819
9	0	C19M17.npy	C19	M17	4	0.5534033698	0.1336068515	0.242550561	1.216585014	0.6010772401	1.228292172	13.81790737	22.1849529	11.59586385
14	0	C12M01.npy	C12	M01	5	275.8307578	0.5497175643	0.4403719057	3691.828077	367.5474794	3064.220901	543680.8074	27567.0234	24499.40637
18	0	C28M18.npy	C28	M18	5	0.8889488049	0.4312783797	0.3485483153	1.825439096	1.551510042	1.121518873	38.86004779	51.21808516	16.47961349
15	0	C38M22.npy	C38	M22	5	614.8814238	0.584214912	0.1469125281	6250.394749	1069.269723	2015.98371	322204.6467	61358.16784	60307.64308
10	0	C38M20.npy	C38	M20	5	6.171749091	0.4723233607	0.2678389182	13.2873635	8.36279476	81.70049184	280.6135664	352.8532717	544.7654364
17	0	C31M16.npy	C31	M16	5	1403.060649	0.522000173	0.2484967349	16015.69491	2167.157223	10806.77052	12567174.8	140275.9072	134907.4997
12	0	C28M17.npy	C28	M17	5	0.3767310553	0.1706502733	0.2328848858	0.7598897902	0.402044262	0.7903322339	10.52726795	13.62730652	7.901884382
11	0	C05M29.npy	C05	M29	5	0.4215834057	0.1169410471	0.1938504578	0.8252206668	0.3949345998	0.5229168654	1387.244751	14.68148306	8.919100993
13	0	C22M17.npy	C22	M17	5	0.4711540005	0.2074136261	0.2377047374	1.265679464	0.5249142905	1.322775861	11.08882468	16.20825709	9.498136657
16	0	C19M18.npy	C19	M18	5	0.6908716589	0.4783480736	0.3221028495	1.886330737	1.149633258	0.5414782447	52.63594146	38.95937527	15.09531987
9	0	C19M17.npy	C19	M17	5	0.5509921001	0.1349361248	0.2462574947	1.198151114	0.6007466736	1.22847794	13.40920116	22.08224216	11.53537387
14	0	C12M01.npy	C12	M01	6	275.0328316	0.5298241239	0.4395720329	3608.943415	369.7164491	2937.721472	532742.8005	27486.35732	24437.68589
18	0	C28M18.npy	C28	M18	6	0.880957495	0.4271962501	0.3479502182	1.912728129	1.555807312	1.067728835	39.65417178	50.2461732	16.46161196
15	0	C38M22.npy	C38	M22	6	616.5464077	0.5857129884	0.144403503	6312.852747	1072.46764	1992.474764	319798.177	61519.93557	60469.74472
17	0	C31M16.npy	C31	M16	6	1457.302292	0.5116811397	0.2500814701	16526.54354	2266.590234	11472.44321	12322543.87	145695.489	140213.2239
10	0	C38M20.npy	C38	M20	6	6.222659094	0.4759714329	0.2619554152	13.66876031	8.462574835	80.7135425	279.1856304	351.0279456	548.7598513
12	0	C28M17.npy	C28	M17	6	0.3603920509	0.1775690726	0.2293707704	0.6917882097	0.3801917761	0.7037682957	8.180199374	12.58511797	7.273625052
11	0	C05M29.npy	C05	M29	6	0.4124217106	0.1160943514	0.1944480146	0.8207585308	0.3847168854	0.5177407531	1395.340065	14.44745608	8.650206127
14	0	C12M01.npy	C12	M01	7	282.3817781	0.536160611	0.4336688467	3810.568265	375.283109	3106.569909	562177.7215	28221.71854	25079.97493
13	0	C22M17.npy	C22	M17	6	0.4584352563	0.2117713738	0.2423368378	1.178168688	0.5094804015	1.244891854	10.30280771	15.86387947	8.435580331
16	0	C19M18.npy	C19	M18	6	0.6974194534	0.4769933397	0.3243985149	1.931960057	1.171656119	0.533050486	52.16837792	39.53062066	15.51307757
9	0	C19M17.npy	C19	M17	6	0.550462847	0.1318840128	0.2439466741	1.157179518	0.5980701248	1.218632601	13.28208467	22.39301117	11.02135658
18	0	C28M18.npy	C28	M18	7	0.8484319352	0.4336534316	0.3345217863	1.711062985	1.448742948	1.018313889	30.80332079	48.66964867	16.04391805
15	0	C38M22.npy	C38	M22	7	490.3523698	0.6023855253	0.1235738959	5752.943838	866.1325996	1608.106917	259373.986	48918.87077	48127.78386
17	0	C31M16.npy	C31	M16	7	1407.416842	0.5122115898	0.2298974093	16653.12472	2190.236765	11486.44898	12128596.46	140707.9489	134875.9944
10	0	C38M20.npy	C38	M20	7	5.364672708	0.4587023377	0.2409081756	11.61983379	7.060613148	68.82019782	216.4191162	294.4366533	466.8238515
12	0	C28M17.npy	C28	M17	7	0.3785543206	0.1631360993	0.2063270926	0.7672301455	0.4002893826	0.7928067348	10.17146701	13.37200709	7.98529114
14	0	C12M01.npy	C12	M01	8	278.9758789	0.5423406978	0.4384281222	3687.726961	365.6783468	2932.565657	535622.4183	27879.92526	24640.40494
11	0	C05M29.npy	C05	M29	7	0.4254567479	0.1110480449	0.162536339	0.8298509744	0.3926060829	0.5208337692	1364.232951	14.62072203	9.039016007
13	0	C22M17.npy	C22	M17	7	0.4725930717	0.2063737187	0.2250300572	1.27124934	0.5186277686	1.2874621	11.00280115	16.11876419	9.329901575
16	0	C19M18.npy	C19	M18	7	0.671066509	0.4740614001	0.29834847	1.702847383	1.100273265	0.5123498373	51.71937922	37.46508174	14.70184754
9	0	C19M17.npy	C19	M17	7	0.5443764227	0.1270548581	0.2182820108	1.158412401	0.5829391615	1.18793081	11.34768467	21.11384609	11.09864534
18	0	C28M18.npy	C28	M18	8	0.9243817025	0.4250614224	0.3404682897	1.867011283	1.594739674	1.104049612	41.94853009	53.79202673	16.81232997
15	0	C38M22.npy	C38	M22	8	626.7066883	0.5882309877	0.1447915767	6436.631787	1070.784643	1996.016696	318356.2734	62535.40433	61391.30042
17	0	C31M16.npy	C31	M16	8	1387.516501	0.5227752808	0.2445741666	15577.21533	2133.969856	10659.65875	11636409.51	138716.4102	133208.9424
10	0	C38M20.npy	C38	M20	8	5.296777556	0.4810732311	0.2755149833	10.91320175	7.148297231	66.22767365	218.2863653	286.4294908	452.6268881
14	0	C12M01.npy	C12	M01	9	268.6842243	0.5298807859	0.4330606197	3690.747309	355.3240978	3032.033577	532371.5271	26852.45966	23864.11622
12	0	C28M17.npy	C28	M17	8	0.3885619904	0.1711991042	0.2349674279	0.7864307857	0.4075442854	0.7799207323	10.634728	13.92331357	8.146070075
11	0	C05M29.npy	C05	M29	8	0.4384903883	0.1135592961	0.1912340753	0.8445380189	0.4067529563	0.5272090517	1342.411654	14.93770969	9.103972416
13	0	C22M17.npy	C22	M17	8	0.4719543947	0.2096661803	0.2387941443	1.287005729	0.519038474	1.279342296	11.21912194	16.36902461	9.540497408
16	0	C19M18.npy	C19	M18	8	0.6754129113	0.4807801376	0.324728456	1.689118425	1.113738162	0.519056064	50.69065778	37.81055849	14.84705374
9	0	C19M17.npy	C19	M17	8	0.5517349092	0.1320799661	0.2415859137	1.192956284	0.5937227839	1.194733222	13.34785716	22.1037559	11.40825398
18	0	C28M18.npy	C28	M18	9	0.8665204514	0.423293117	0.3369583167	1.742044792	1.515043066	1.104096818	40.53954648	50.75026395	16.67462606
15	0	C38M22.npy	C38	M22	9	577.0938402	0.5885283115	0.1313579555	6217.501862	994.9333548	1954.679841	308918.865	57583.58187	56609.72913
17	0	C31M16.npy	C31	M16	9	1402.161092	0.5116254923	0.2380356154	16362.58248	2151.087261	11493.41209	12529327.77	140185.5443	134943.7118
10	0	C38M20.npy	C38	M20	9	5.932258022	0.4698347952	0.2517494663	13.21635979	7.994897504	79.33361376	276.3947577	339.9420402	520.9823681
12	0	C28M17.npy	C28	M17	9	0.3744408044	0.1659281893	0.2287113183	0.7574835108	0.3957873196	0.7604991443	9.62624296	13.32234693	7.827132619
11	0	C05M29.npy	C05	M29	9	0.4127861349	0.1135828926	0.183885321	0.8513167053	0.4001526578	0.4285949498	372.1886729	13.38093862	8.737727395
13	0	C22M17.npy	C22	M17	9	0.4674924468	0.2065470983	0.2249601686	1.279912887	0.5159071859	1.273379959	9.061725848	15.81648435	9.327840208
16	0	C19M18.npy	C19	M18	9	0.6653942224	0.4697685405	0.3140643878	1.791935609	1.101562477	0.5179736111	53.12082112	37.30169503	14.82215069
9	0	C19M17.npy	C19	M17	9	0.5600484314	0.1257092853	0.2359891348	1.197516854	0.6049454809	1.216510891	12.87775598	22.22679475	11.1339508
26	0	C38M02.npy	C38	M02	0	69.3163636	0.6015802466	0.370787161	801.9074342	86.39774729	904.6320363	137157.7021	6763.481853	6459.137499
20	0	C28M22.npy	C28	M22	0	594.8161734	0.6764791562	0.1337550847	7303.093595	1055.978617	2326.461213	387968.3933	59462.49885	58898.8758
24	0	C40M16.npy	C40	M16	0	97.28260357	0.4058764313	0.2763017757	679.5324639	135.9449129	1048.616114	211351.8765	9690.169243	7933.863019
28	0	C40M18.npy	C40	M18	0	1.467170959	0.4052196598	0.3510058424	3.954142092	2.583887165	1.534117287	1109.395408	109.9454487	27.70578797
27	0	C22M16.npy	C22	M16	0	196.7712428	0.5173419782	0.1566554069	2210.493315	318.6404101	1903.059444	310928.9174	19639.93384	16589.67873
23	0	C51M20.npy	C51	M20	0	1.703208346	0.2484167754	0.2431380946	2.76959018	2.094865907	4.806315469	27.37609509	94.9944054	42.5004116
19	0	C28M29.npy	C28	M29	0	0.4888120937	0.1627269906	0.1975225296	0.3330534309	0.3849572377	1.411048149	13703.88215	24.27660672	16.59722635
22	0	C51M29.npy	C51	M29	0	0.4844459371	0.1630886344	0.1901140469	0.504861171	0.4162854975	0.830616078	2817.797577	20.59963034	7.078585642
25	0	C39M29.npy	C39	M29	0	0.3408966715	0.1147394117	0.1520711818	0.3077469662	0.3295280414	0.3548913315	1286.054059	9.387918924	5.280251815
21	0	C38M29.npy	C38	M29	0	0.4168109641	0.06983826188	0.1742376243	0.3423423483	0.3510620409	1.110831259	8744.954404	15.36446047	11.0698039
26	0	C38M02.npy	C38	M02	1	119.529715	0.7362711806	0.3676179191	3433.743452	259.0861128	920.561679	197627495.6	11764.65532	11360.97053
20	0	C28M22.npy	C28	M22	1	573.3225474	0.6915848432	0.1339313061	7046.563159	1012.031542	2285.308114	387387.5488	57313.22528	56739.80427
24	0	C40M16.npy	C40	M16	1	99.23985631	0.4109677628	0.2894229386	783.6839451	139.3149503	1209.747171	412419.473	9885.466598	8106.674124
28	0	C40M18.npy	C40	M18	1	1.437764128	0.4170534958	0.3771023746	3.877870295	2.550748527	1.520089783	1122.933699	107.3040804	25.35693041
27	0	C22M16.npy	C22	M16	1	195.0340993	0.5065957005	0.1532749213	2210.327284	320.0678476	2058.068912	362072.2483	19467.77567	16473.41144
23	0	C51M20.npy	C51	M20	1	1.835908111	0.2532664855	0.2713370231	3.002183326	2.277096229	5.720243504	36.13794334	104.7946307	46.49498111
19	0	C28M29.npy	C28	M29	1	0.5080713312	0.1502487984	0.2069227439	0.3043975951	0.3674741568	1.406164521	35266.48349	26.99657742	16.34011731
22	0	C51M29.npy	C51	M29	1	0.4860063621	0.1535271516	0.2009990841	0.5122986678	0.4074344392	0.8302293097	6608.117388	21.79896553	6.767749711
21	0	C38M29.npy	C38	M29	1	0.4447174563	0.05747839862	0.1654424002	0.3810669603	0.3808558519	1.346084114	9654.162292	15.34259557	14.20715469
25	0	C39M29.npy	C39	M29	1	0.3326150487	0.1029395495	0.1595357682	0.2996392267	0.3148169166	0.3476083063	3991.265235	9.568862127	5.023018034
26	0	C38M02.npy	C38	M02	2	121.1770142	0.7326208916	0.3698736289	3351.516296	260.6158765	891.2741189	184366742.9	11955.86398	11509.84594
20	0	C28M22.npy	C28	M22	2	643.3802829	0.7286704194	0.1246681047	7636.694916	1153.079157	2394.525656	387330.3809	64319.61785	63672.9173
24	0	C40M16.npy	C40	M16	2	104.6931491	0.4071815194	0.2879359296	797.2010086	145.5248093	1201.334319	396461.7543	10428.56293	8500.637703
28	0	C40M18.npy	C40	M18	2	1.525907349	0.4225109771	0.3690020411	3.939227138	2.70112831	1.573089017	1083.850809	113.5286338	27.44009314
27	0	C22M16.npy	C22	M16	2	211.0891776	0.5488868634	0.1630398601	2378.255575	342.4405447	2120.583111	371780.2935	21069.74708	17886.74428
23	0	C51M20.npy	C51	M20	2	1.843287948	0.2547995557	0.2615241857	2.985038803	2.277613538	5.484106323	36.21008663	107.6890952	42.97712542
19	0	C28M29.npy	C28	M29	2	0.5206717048	0.1643769601	0.2221767727	0.3332654259	0.3858149492	1.37436179	33848.05	27.81980759	16.23708762
21	0	C38M29.npy	C38	M29	2	0.4312155336	0.06643282989	0.1610631437	0.3462402276	0.3612122416	1.135376116	9266.012045	15.52733415	12.55901777
22	0	C51M29.npy	C51	M29	2	0.5023262421	0.1673130176	0.205565711	0.5221475077	0.4243778591	0.8135174886	6345.549302	22.4130945	7.086464769
25	0	C39M29.npy	C39	M29	2	0.3324133787	0.1169160379	0.1626477855	0.290543592	0.320595169	0.3270602924	3832.570261	9.983611674	4.276276414
26	0	C38M02.npy	C38	M02	3	125.0562699	0.7312061199	0.3677050538	3305.705528	259.2327723	925.5104608	177907328.4	12302.73323	11853.65745
20	0	C28M22.npy	C28	M22	3	638.9132629	0.6998526505	0.1367963194	7364.083464	1119.945819	2064.886376	380891.2381	63869.35117	63185.83443
24	0	C40M16.npy	C40	M16	3	98.77112455	0.4189078174	0.2865373742	771.7780009	136.020656	1076.562038	383001.5454	9835.559606	7989.374139
27	0	C22M16.npy	C22	M16	3	213.6831391	0.5202681195	0.1578778886	2339.711564	338.5118455	2084.651729	368548.6302	21325.09529	18020.8008
28	0	C40M18.npy	C40	M18	3	1.542512662	0.4221872984	0.3800967448	3.902152991	2.672071314	1.552695491	1058.450919	113.3461649	26.12048616
23	0	C51M20.npy	C51	M20	3	1.87414654	0.2550066873	0.2799217153	3.036353817	2.287493782	5.712221274	35.78677778	105.8155108	45.80280208
19	0	C28M29.npy	C28	M29	3	0.5275233579	0.160144134	0.2119441528	0.3347234512	0.3880255166	1.363903339	34063.60967	27.59573854	16.80874346
21	0	C38M29.npy	C38	M29	3	0.4478236468	0.06248194824	0.1678146557	0.3796896597	0.3810022251	1.280391279	9325.211906	15.53719174	14.03620197
22	0	C51M29.npy	C51	M29	3	0.4933095592	0.1652364694	0.2155847514	0.5133713467	0.4142352056	0.7881970531	6385.418254	21.81595599	7.136454496
25	0	C39M29.npy	C39	M29	3	0.3369016936	0.1137265302	0.1684051515	0.3007484612	0.3214728424	0.3444379637	3857.007902	9.878971566	5.139366133
26	0	C38M02.npy	C38	M02	4	121.9410715	0.7346210531	0.3687529168	3397.461345	261.3425826	917.5281879	182260323.5	11993.16102	11598.92454
20	0	C28M22.npy	C28	M22	4	598.7183033	0.694892724	0.1383794881	7130.146395	1076.438894	2236.586701	527747.4569	59853.70467	59279.37679
24	0	C40M16.npy	C40	M16	4	77.97963333	0.4414732801	0.2940779949	500.680845	98.9157932	1045.249768	270759.9249	7760.291068	6198.016096
27	0	C22M16.npy	C22	M16	4	207.8525721	0.5105563793	0.1602820624	2356.869444	332.1680582	2138.730572	377900.6656	20746.37738	17589.02995
28	0	C40M18.npy	C40	M18	4	1.04371647	0.4746673158	0.3805906587	2.62554223	1.823350947	1.244187592	73.37060635	67.21859529	21.81704479
23	0	C51M20.npy	C51	M20	4	1.870048674	0.2473720239	0.2655009718	3.065827767	2.310827679	5.824903035	39.39665269	107.1669759	46.89736826
19	0	C28M29.npy	C28	M29	4	0.5081076115	0.1469618329	0.2070250085	0.3140122416	0.3681702016	1.395799251	34780.62751	27.37132031	16.25371034
21	0	C38M29.npy	C38	M29	4	0.4541287923	0.05877931295	0.1648689966	0.389117481	0.3895008685	1.360320062	9521.337899	15.41454757	14.90928189
22	0	C51M29.npy	C51	M29	4	0.4922784583	0.1655266735	0.2040368877	0.5227034304	0.4147874971	0.8205035148	6520.266884	22.22470921	6.942893238
25	0	C39M29.npy	C39	M29	4	0.3396742592	0.1177768393	0.1734174163	0.3040021941	0.3258856788	0.3490270721	3938.154987	9.740283484	5.329646723
26	0	C38M02.npy	C38	M02	5	122.2808451	0.7370641722	0.3644507694	3364.808709	260.2065969	927.2966052	182043378.1	12028.01853	11614.11826
20	0	C28M22.npy	C28	M22	5	586.7391527	0.7035068492	0.1242732963	6987.37827	1050.858985	2360.255463	358887.1658	58597.49734	58070.69009
24	0	C40M16.npy	C40	M16	5	98.68074077	0.4144101838	0.291328949	781.5615698	139.4117633	1131.611849	405709.7511	9829.598018	8038.954767
27	0	C22M16.npy	C22	M16	5	205.2455032	0.5247661555	0.1567612777	2288.487225	333.132966	2146.696126	379632.6573	20485.11972	17349.5169
28	0	C40M18.npy	C40	M18	5	1.488863655	0.4254944481	0.3791931479	3.814218117	2.621539916	1.559520706	1078.683357	110.4714374	25.74035477
19	0	C28M29.npy	C28	M29	5	0.5181965515	0.1593070191	0.2095059778	0.3305991683	0.3857896122	1.415428703	34312.08776	27.48959349	16.60945571
23	0	C51M20.npy	C51	M20	5	1.754137847	0.2566531927	0.2650386339	2.952452514	2.165357399	5.484344514	34.66109594	103.7208094	38.2067504
21	0	C38M29.npy	C38	M29	5	0.4500392149	0.06327713859	0.1692618405	0.3831650911	0.3874058108	1.360844902	9394.301618	15.43475327	14.56139118
22	0	C51M29.npy	C51	M29	5	0.4737224232	0.187114508	0.2101966189	0.5088311069	0.4068545579	0.8141045172	6432.684666	21.72067527	5.346894479
25	0	C39M29.npy	C39	M29	5	0.3403282977	0.1135978674	0.1661334196	0.3042697832	0.3283977718	0.3508894046	3885.704582	9.93048132	5.071663895
26	0	C38M02.npy	C38	M02	6	123.0498228	0.7330930342	0.3681216355	3377.038457	263.2421018	901.4309225	181620780	12108.60757	11699.42519
20	0	C28M22.npy	C28	M22	6	582.060954	0.6976101058	0.1360565176	6915.164283	1051.889291	2236.3594	298347.8538	58186.2058	57534.32021
24	0	C40M16.npy	C40	M16	6	98.66086604	0.4145314853	0.2967390983	789.242081	137.3590415	1144.658278	394310.8924	9826.220846	8043.372651
27	0	C22M16.npy	C22	M16	6	201.2488511	0.524712908	0.1700238623	2352.421671	324.7317339	1950.163793	309987.2942	20084.16123	17097.97464
28	0	C40M18.npy	C40	M18	6	1.500990529	0.4199670038	0.3854298747	3.959558277	2.662103031	1.553839193	1075.087447	111.5126325	25.90116494
19	0	C28M29.npy	C28	M29	6	0.5104055248	0.1528342141	0.209385147	0.3287642987	0.3755888764	1.389989629	34518.74707	27.17469419	16.21260018
23	0	C51M20.npy	C51	M20	6	1.886345216	0.2517446651	0.2713850984	3.083333573	2.340179733	5.809895004	36.92633356	108.0167028	46.818446
21	0	C38M29.npy	C38	M29	6	0.4521556723	0.06413267618	0.1652250844	0.3854164957	0.3882485014	1.354683152	9449.651634	15.29051704	15.00281495
22	0	C51M29.npy	C51	M29	6	0.4985594062	0.1619308191	0.2079496083	0.5242533835	0.4225117057	0.828772222	6471.129263	22.35553646	7.179039128
25	0	C39M29.npy	C39	M29	6	0.3284699089	0.1201075561	0.1802390518	0.2908399301	0.3166581933	0.3359080295	3908.415466	9.919452154	4.729980963
26	0	C38M02.npy	C38	M02	7	105.2523993	0.7683986828	0.3678476475	3273.564547	238.167473	834.1736547	181707401.1	10333.98933	10007.4346
20	0	C28M22.npy	C28	M22	7	581.040993	0.7032975141	0.122321675	7379.107835	1025.762695	2165.544049	299324.5353	58074.19755	57481.76341
24	0	C40M16.npy	C40	M16	7	102.039789	0.410019719	0.2655029579	800.4646384	141.2770785	1201.218978	401026.4542	10163.58495	8312.370623
27	0	C22M16.npy	C22	M16	7	206.9205087	0.5151003144	0.148935629	2383.303933	332.5889582	2153.105774	353139.4434	20653.61453	17564.71397
28	0	C40M18.npy	C40	M18	7	1.502752174	0.4146588884	0.3548967004	3.778806014	2.624262	1.44190055	1134.578846	111.6562686	26.60308494
19	0	C28M29.npy	C28	M29	7	0.4966035917	0.1681829062	0.1927761967	0.3197799729	0.355366454	1.396828495	33747.62614	27.29803563	14.24091861
23	0	C51M20.npy	C51	M20	7	1.806454117	0.2552888234	0.245233738	2.945075684	2.193637411	5.601038101	36.00994017	103.9459331	44.18324548
21	0	C38M29.npy	C38	M29	7	0.4494421445	0.06349836754	0.1570808518	0.3756218538	0.3813297122	1.325073836	9238.658498	15.43661529	13.88442137
22	0	C51M29.npy	C51	M29	7	0.4988947488	0.1608551021	0.1799835014	0.5194664424	0.4181378879	0.8112945221	6325.946911	22.05211759	7.129659065
25	0	C39M29.npy	C39	M29	7	0.3440877741	0.1082673753	0.1375647162	0.2939534889	0.3258278511	0.3481557297	3821.24233	9.787782556	5.268914347
26	0	C38M02.npy	C38	M02	8	122.6291609	0.7345854874	0.3690767418	3396.038185	256.6057093	894.7809585	179951888.6	12068.50586	11624.89654
20	0	C28M22.npy	C28	M22	8	631.4093393	0.6966114688	0.1344101161	7582.762537	1104.080378	2339.802086	388411.3763	63119.75922	62446.94838
24	0	C40M16.npy	C40	M16	8	104.3369504	0.4148004585	0.2840360159	789.8750113	143.1267431	1178.488886	404751.3123	10392.14684	8468.316871
27	0	C22M16.npy	C22	M16	8	205.8955361	0.5134788761	0.1646019329	2343.22171	330.0066623	2006.955053	357362.2083	20549.13037	17491.77778
28	0	C40M18.npy	C40	M18	8	1.512184601	0.4167277517	0.3800643397	3.842217457	2.621190058	1.522097916	1049.589064	110.7582963	24.83572505
19	0	C28M29.npy	C28	M29	8	0.5300679217	0.1573112794	0.2056642153	0.3419344824	0.3918249819	1.364211028	33206.13652	27.79872001	16.68903485
23	0	C51M20.npy	C51	M20	8	1.894765287	0.2477018534	0.2616146177	3.085484019	2.303122756	5.631148755	36.59686438	108.3692384	45.57655376
21	0	C38M29.npy	C38	M29	8	0.4592201972	0.06098168366	0.1579009836	0.3916622861	0.3939572346	1.30867597	9090.334584	15.6361492	14.33592868
22	0	C51M29.npy	C51	M29	8	0.5006214661	0.1703231033	0.2119345396	0.5259833386	0.4216786044	0.8051494639	6225.226456	22.35812222	7.139962204
25	0	C39M29.npy	C39	M29	8	0.3470007552	0.1106420374	0.1685192929	0.3108847156	0.3314405946	0.3478644548	3759.913359	10.07474106	5.05773738
26	0	C38M02.npy	C38	M02	9	117.7505692	0.7412211751	0.3687185953	3465.399025	254.262577	892.3205899	193124010.6	11582.43786	11204.79304
20	0	C28M22.npy	C28	M22	9	581.1558599	0.694027178	0.1139942201	7314.716973	1027.073201	2283.984513	389820.1956	58096.9064	57571.25534
24	0	C40M16.npy	C40	M16	9	98.78931397	0.4024966575	0.2897047488	791.1824675	137.8761388	1169.770239	401543.2085	9840.303305	8062.645452
27	0	C22M16.npy	C22	M16	9	196.2967514	0.5144034817	0.170698517	2289.256063	309.8209463	2124.205159	360516.5393	19593.63105	16724.2722
28	0	C40M18.npy	C40	M18	9	1.410912975	0.4132633678	0.3692191244	3.714939679	2.485948107	1.484142507	1105.379858	104.8854218	24.24436195
19	0	C28M29.npy	C28	M29	9	0.3848335754	0.1805686315	0.2055683366	0.3256037884	0.3658402143	0.3013312903	21449.52116	14.64504703	7.869365935
23	0	C51M20.npy	C51	M20	9	1.759812176	0.2464884845	0.2557088063	2.850432818	2.142306586	5.287482865	34.72599086	101.6861654	42.16280756
21	0	C38M29.npy	C38	M29	9	0.381969826	0.06659559543	0.148245124	0.3925556701	0.3884508512	0.9103677401	735.2255231	8.19481066	12.57362573
22	0	C51M29.npy	C51	M29	9	0.4566867427	0.1635847391	0.2059892356	0.5240866843	0.416435908	0.4668229305	3772.483025	18.14736642	6.620450023
25	0	C39M29.npy	C39	M29	9	0.3272983419	0.1250862495	0.1912383522	0.3021505737	0.3285878075	0.3009806274	2704.080386	8.821384066	4.395052538
36	0	C31M02.npy	C31	M02	0	84.2170617	0.6829380653	0.3027051552	1271.96881	107.4429094	573.2579991	148889.154	8392.989718	7777.52583
35	0	C39M22.npy	C39	M22	0	979.6549307	0.653882898	0.174885673	10918.82461	1774.084663	3404.555708	10117126.94	97941.70231	96070.73279
37	0	C05M18.npy	C05	M18	0	0.7674940976	0.4336742468	0.3129443385	1.410782045	1.255061822	0.7097653867	1575.706825	36.61356325	19.61770473
29	0	C39M20.npy	C39	M20	0	0.7924264432	0.2163766608	0.2235370394	1.438061619	0.9749920011	3.15693561	23.49448385	40.59916454	15.78656625
33	0	C51M18.npy	C51	M18	0	1.232826135	0.4552663234	0.3424304988	2.439018238	2.171185013	1.131953906	83.61617054	77.11692784	24.96830894
38	0	C39M18.npy	C39	M18	0	0.5339383355	0.3590620714	0.2808927551	0.7608910252	0.8492836516	0.4865449901	43.31334973	20.12219884	10.91890638
31	0	C07M20.npy	C07	M20	0	1.176398121	0.2677096528	0.2363378824	2.059578468	1.444557652	4.735134122	37.84531403	80.98509921	18.12939944
34	0	C38M17.npy	C38	M17	0	1.47169819	0.1299375664	0.1507764724	6.10248659	1.706320415	7.679532932	227.1161799	97.29537938	49.47253906
30	0	C19M20.npy	C19	M20	0	0.6653701414	0.2555694269	0.2301728531	1.079604136	0.8224034125	1.738708388	5.692015209	32.68543221	11.42439311
32	0	C19M29.npy	C19	M29	0	0.2845044529	0.1333596934	0.202687821	0.2745246073	0.2711996375	0.3506082244	909.7098005	7.189007587	5.059335118
36	0	C31M02.npy	C31	M02	1	214.1834055	0.7982982624	0.2834748349	8030.490576	536.6324593	589.3856293	652832530	21389.3349	20721.00753
35	0	C39M22.npy	C39	M22	1	944.2452872	0.6395473339	0.191767358	10517.43485	1724.417162	3277.327904	10154588.87	94401.28649	92590.82983
33	0	C51M18.npy	C51	M18	1	1.293644613	0.4462718572	0.3382255059	2.443873956	2.292660468	1.183112943	62.18979433	82.18623799	28.24044787
37	0	C05M18.npy	C05	M18	1	0.6889396217	0.4501886316	0.3088680804	1.083011918	1.154139841	0.739804595	15.99399542	27.52312108	20.28530141
31	0	C07M20.npy	C07	M20	1	1.151304498	0.2709753784	0.2382970008	2.040723595	1.429245779	4.810016817	41.21318028	79.67955986	17.86632405
38	0	C39M18.npy	C39	M18	1	0.5178030241	0.3546675304	0.2964075889	0.7246394585	0.8074710581	0.4652848601	501.8932734	20.40145308	10.02287048
29	0	C39M20.npy	C39	M20	1	0.796483185	0.224462766	0.2363308927	1.47599727	0.9945537808	3.365202719	29.01446196	40.65751148	16.1267107
34	0	C38M17.npy	C38	M17	1	1.423038637	0.138797768	0.1800394252	5.79597815	1.668531944	7.314631135	220.0672891	95.62919461	50.27584085
30	0	C19M20.npy	C19	M20	1	0.6693070598	0.25510612	0.2401670145	1.133852816	0.8378712338	1.928299235	6.819598004	32.6394621	11.83944446
32	0	C19M29.npy	C19	M29	1	0.2815712821	0.1292181397	0.1889629796	0.2728023346	0.2673557342	0.3490693025	1332.235765	7.138107843	5.012666792
36	0	C31M02.npy	C31	M02	2	223.4107609	0.7898173589	0.2891342801	7944.606243	545.74525	622.7640759	609021216.4	22310.52598	21618.11195
35	0	C39M22.npy	C39	M22	2	1050.31968	0.6994745589	0.1829279866	11456.49543	1903.325021	3533.303608	9838190.534	105010.2767	102871.7113
33	0	C51M18.npy	C51	M18	2	1.35596772	0.461342519	0.3388541205	2.556504798	2.411274618	1.156065269	82.93515581	85.45193371	28.16927004
37	0	C05M18.npy	C05	M18	2	0.7674963381	0.4396416123	0.3085218707	1.372062067	1.258966734	0.6962685179	1537.203221	37.10581117	19.59751232
31	0	C07M20.npy	C07	M20	2	1.178009743	0.2708188487	0.2157304559	2.064581683	1.447835702	4.770326484	37.64621575	81.90921593	18.18124182
34	0	C38M17.npy	C38	M17	2	1.40509622	0.1395860082	0.1736903135	5.693142767	1.608613488	6.863918954	215.9942795	94.23403791	45.78156196
29	0	C39M20.npy	C39	M20	2	0.830553285	0.2167859278	0.2289898092	1.508091455	1.027995495	3.419494003	28.83625256	43.32585862	16.23023869
38	0	C39M18.npy	C39	M18	2	0.5596789199	0.3553184578	0.2931906925	0.7479786685	0.8833982451	0.4856897896	485.6604927	22.25032269	11.27253916
30	0	C19M20.npy	C19	M20	2	0.6575680896	0.2562991318	0.2380785207	1.108230048	0.8176766313	1.85704548	6.061689491	32.37515466	11.08721225
32	0	C19M29.npy	C19	M29	2	0.2839732934	0.1318548389	0.1864159182	0.2711385351	0.2693860682	0.3433984777	1278.760813	7.207690154	5.069240505
36	0	C31M02.npy	C31	M02	3	226.3700252	0.7919770356	0.2933225878	7766.118379	536.7082779	628.1817593	587676255.5	22605.00109	21891.83633
35	0	C39M22.npy	C39	M22	3	1048.30942	0.6462492677	0.1905086501	11043.64968	1865.858002	3322.581042	10118821.45	104802.8097	102484.0232
33	0	C51M18.npy	C51	M18	3	1.372191985	0.4568561439	0.3496752749	2.441522871	2.388516573	1.175212918	85.11114029	85.28598342	28.69433547
37	0	C05M18.npy	C05	M18	3	0.7944030028	0.4386826786	0.3133584491	1.392679492	1.288953155	0.6865325694	1497.953944	37.18462886	21.40009551
31	0	C07M20.npy	C07	M20	3	1.19619394	0.273774362	0.2146473794	2.087920068	1.45087569	4.882469905	37.91373139	82.44824124	18.49381928
38	0	C39M18.npy	C39	M18	3	0.5523181525	0.3654173664	0.2997964403	0.7582762298	0.8570868043	0.4839317391	473.2556474	22.24508611	10.43976236
29	0	C39M20.npy	C39	M20	3	0.8429248251	0.2208320226	0.2424788354	1.546478832	1.031322088	3.510272767	28.97660625	43.5067198	16.81841862
34	0	C38M17.npy	C38	M17	3	1.475273743	0.1246995543	0.1684896933	5.786773864	1.699251367	7.352757818	224.6628261	96.90370734	48.87531528
30	0	C19M20.npy	C19	M20	3	0.6739740788	0.2553592481	0.2361867103	1.127678022	0.8331349742	1.919462737	6.163157871	32.58908848	12.26203491
32	0	C19M29.npy	C19	M29	3	0.2800927051	0.1346183371	0.1849614349	0.2723467756	0.2665651908	0.3413130287	1286.818146	7.171339399	4.802399486
36	0	C31M02.npy	C31	M02	4	222.7580935	0.7954427636	0.2905189244	8019.487024	546.6639595	603.5955319	602061968.7	22246.00063	21569.78156
35	0	C39M22.npy	C39	M22	4	891.8467286	0.6554753489	0.1919185513	10339.78185	1577.024277	3319.544774	483464.0411	89160.53108	87169.4244
33	0	C51M18.npy	C51	M18	4	1.34747043	0.4547026455	0.3449392822	2.591067301	2.390806574	1.167267868	93.40922459	84.86696323	28.66279559
37	0	C05M18.npy	C05	M18	4	0.7648032416	0.4346293007	0.30465246	1.413607135	1.255106357	0.7153230129	1677.378052	35.22026484	21.05982379
38	0	C39M18.npy	C39	M18	4	0.5463757011	0.3602341108	0.3005667087	0.7293574827	0.8567464875	0.4798594232	522.3668874	20.85732124	11.42500123
31	0	C07M20.npy	C07	M20	4	1.151533328	0.2714379573	0.2257218294	2.038881899	1.417865088	4.798733881	39.3767193	79.57125678	17.86629327
29	0	C39M20.npy	C39	M20	4	0.8180302873	0.2205219125	0.234464143	1.544754768	1.003363358	3.516391118	23.56796213	41.56637047	16.58547169
34	0	C38M17.npy	C38	M17	4	1.413297593	0.1287254979	0.1813755937	5.749893793	1.642283958	7.421933729	218.6043925	92.23827608	48.20242278
30	0	C19M20.npy	C19	M20	4	0.662186459	0.2555690501	0.2419716261	1.120948471	0.8264746995	1.922588154	5.885056273	32.4908647	11.37562849
32	0	C19M29.npy	C19	M29	4	0.2649584497	0.1453125007	0.1960700701	0.259906517	0.251448797	0.3399556731	1313.913128	7.123629499	3.623485769
36	0	C31M02.npy	C31	M02	5	222.1865021	0.7910907001	0.3015695961	7917.6408	540.3195051	631.2544505	601344467.5	22189.68241	21531.9021
35	0	C39M22.npy	C39	M22	5	1029.791689	0.6478458511	0.188359463	11268.74715	1864.403759	3560.842152	10070157.42	102953.5398	100926.9434
33	0	C51M18.npy	C51	M18	5	1.324348005	0.4643337599	0.3491774925	2.436624833	2.322766933	1.163813805	83.09469903	82.49522093	27.59171821
37	0	C05M18.npy	C05	M18	5	0.7730559881	0.4420500659	0.3092210306	1.386610105	1.265137374	0.7025485222	1530.759458	36.87729523	19.62442082
38	0	C39M18.npy	C39	M18	5	0.5609462502	0.3660279825	0.3075351198	0.7647962833	0.8831221381	0.498870308	483.588692	21.65840497	11.62483693
34	0	C38M17.npy	C38	M17	5	1.449121841	0.1192321967	0.1828727892	5.867070763	1.703731885	7.710992806	222.0865314	94.96274627	48.44508774
31	0	C07M20.npy	C07	M20	5	1.13912993	0.2709358627	0.2176573619	2.068858981	1.406772135	4.794629917	36.61253571	78.8724472	17.98736472
29	0	C39M20.npy	C39	M20	5	0.8281968553	0.2224239109	0.2380518364	1.566549208	1.026416813	3.603785877	29.09571171	42.63977116	16.76094467
32	0	C19M29.npy	C19	M29	5	0.2847605428	0.1353640689	0.195523397	0.2762945955	0.2717823237	0.3495059436	1295.627989	7.075704038	5.173914588
30	0	C19M20.npy	C19	M20	5	0.6704093348	0.2541370455	0.2400201251	1.128245807	0.8335446794	1.961001136	6.129791923	32.27580258	12.21207058
36	0	C31M02.npy	C31	M02	6	221.3187226	0.7913436916	0.2965829322	7896.245814	543.9125737	612.6910323	599942598.4	22102.5835	21455.45273
35	0	C39M22.npy	C39	M22	6	1035.646317	0.6356278687	0.1895384222	11397.52615	1875.298195	3497.985293	10126035.83	103538.5148	101376.6562
33	0	C51M18.npy	C51	M18	6	1.384777415	0.4540310542	0.3472113163	2.593240004	2.462962604	1.206741229	89.5370093	86.97503902	28.90217774
37	0	C05M18.npy	C05	M18	6	0.7818051569	0.4354678375	0.3077640679	1.432662214	1.291825206	0.7325223856	1523.998577	36.87886735	21.03266104
38	0	C39M18.npy	C39	M18	6	0.5567897076	0.3570835273	0.3082143687	0.7721781863	0.8816901266	0.4849066545	481.3325535	22.2032515	11.12414161
34	0	C38M17.npy	C38	M17	6	1.456349955	0.124842076	0.1760256644	5.846971745	1.708785432	7.523466324	225.0431433	95.86940088	48.02543417
29	0	C39M20.npy	C39	M20	6	0.7981805696	0.2245262385	0.240770754	1.404632732	0.9943961296	3.124182669	28.84363622	43.59555812	13.59337686
31	0	C07M20.npy	C07	M20	6	1.181626937	0.272553648	0.224042675	2.085419724	1.452769935	4.882843192	37.82564238	81.7044362	18.44974446
32	0	C19M29.npy	C19	M29	6	0.2821770842	0.1350370925	0.1915864037	0.275575098	0.267953305	0.31599157	1303.556357	7.120273708	4.970579519
30	0	C19M20.npy	C19	M20	6	0.6733804673	0.2555169634	0.2400612424	1.127484499	0.839811025	1.927948868	6.167713158	32.59128837	12.12853599
36	0	C31M02.npy	C31	M02	7	219.9762501	0.789225188	0.3029884413	8000.889246	535.5559162	595.8868249	600314851.5	21967.80546	21300.95205
35	0	C39M22.npy	C39	M22	7	980.0602567	0.647819988	0.1757584613	11243.72642	1772.395019	3393.722277	10186168.46	97980.95827	95981.4615
33	0	C51M18.npy	C51	M18	7	1.31775477	0.456132738	0.3207469229	2.461649189	2.30857648	1.090038429	91.19644917	83.4309361	28.71034958
37	0	C05M18.npy	C05	M18	7	0.7754378492	0.4281495584	0.2869284424	1.378102357	1.257633902	0.717917758	1613.961368	36.19001166	21.08095491
34	0	C38M17.npy	C38	M17	7	1.244360363	0.1373117256	0.1527082436	5.143857291	1.474423176	6.392261745	136.5426172	77.99198978	40.88766846
38	0	C39M18.npy	C39	M18	7	0.5488195718	0.3486287264	0.276209064	0.6996169257	0.8506245118	0.4609562777	507.6170612	21.19999322	11.14123757
29	0	C39M20.npy	C39	M20	7	0.7967953999	0.2101395751	0.2106037504	1.432525772	0.9775125065	3.339830104	28.47908816	40.95044504	15.53814825
31	0	C07M20.npy	C07	M20	7	1.135987959	0.2675048863	0.1966306138	1.985556129	1.374614003	4.333346718	32.33473688	77.08679577	16.4069973
30	0	C19M20.npy	C19	M20	7	0.6714795519	0.2498707589	0.2190334675	1.10669555	0.8213138957	1.913136845	5.917487668	32.11712313	11.8961976
32	0	C19M29.npy	C19	M29	7	0.2863918111	0.1239684669	0.164410711	0.2740916478	0.2691469917	0.3421527869	1274.975849	7.166303693	5.157134974
36	0	C31M02.npy	C31	M02	8	219.1643677	0.7894363626	0.2877329561	7944.475014	528.6322128	600.9888857	594433723.2	21885.83196	21200.46175
35	0	C39M22.npy	C39	M22	8	1054.403124	0.6408788758	0.1886264972	11736.41345	1873.123677	3528.476614	10031840.14	105407.9356	103324.9175
37	0	C05M18.npy	C05	M18	8	0.8062622651	0.436966665	0.3050177984	1.422565899	1.303664278	0.7417875674	1495.253002	37.74177737	21.00898058
33	0	C51M18.npy	C51	M18	8	1.389154632	0.4498300103	0.3419175119	2.563836411	2.421464801	1.187527525	87.18010768	86.89947233	28.98111327
34	0	C38M17.npy	C38	M17	8	1.510149014	0.1280058813	0.1908618068	6.092184643	1.716788508	7.578698894	227.9106729	99.06990029	49.40687959
38	0	C39M18.npy	C39	M18	8	0.5724877536	0.3557611019	0.2959631914	0.7752189533	0.8896469384	0.493949385	472.3554405	22.20742403	11.56382217
31	0	C07M20.npy	C07	M20	8	1.152316218	0.2665741271	0.2103716583	2.0456025	1.393168823	4.581467316	32.26636106	77.74518473	17.09433505
29	0	C39M20.npy	C39	M20	8	0.8452415818	0.217575679	0.2255814777	1.552364232	1.031701284	3.475149353	28.57003936	43.38541863	16.79755762
30	0	C19M20.npy	C19	M20	8	0.6716219805	0.2569840665	0.2514922163	1.124446234	0.8316714055	1.910690258	6.033487912	32.17080809	12.15471461
32	0	C19M29.npy	C19	M29	8	0.276153824	0.1383112772	0.1956434116	0.2705366554	0.264015456	0.3407929806	1254.497477	7.125954302	4.656904227
36	0	C31M02.npy	C31	M02	9	217.1401665	0.7973124949	0.2796772711	8219.413044	535.2924795	593.5490169	637971651	21682.42793	21038.45084
35	0	C39M22.npy	C39	M22	9	976.1657258	0.6465302771	0.1734215814	11075.17593	1758.224121	3254.663132	10400073.55	97593.02228	95755.15083
33	0	C51M18.npy	C51	M18	9	1.247753625	0.4448176298	0.3294255691	2.380780468	2.202766356	1.110091467	85.40821689	78.84165507	26.08246074
37	0	C05M18.npy	C05	M18	9	0.7664953667	0.4257387885	0.2872981313	1.385518277	1.250040785	0.7257286095	1588.486793	36.38943084	19.57127077
34	0	C38M17.npy	C38	M17	9	1.430824745	0.1278048077	0.1589355514	5.888058981	1.659638383	7.416575956	219.1805803	93.06641255	48.62431412
38	0	C39M18.npy	C39	M18	9	0.5328238805	0.3574688772	0.2975395933	0.715060664	0.8394640142	0.4708310972	474.5919274	20.9925642	10.12042674
31	0	C07M20.npy	C07	M20	9	1.14754585	0.2652174807	0.2124792288	1.963441414	1.39196835	4.781116795	35.43552165	78.2922198	16.93574033
29	0	C39M20.npy	C39	M20	9	0.8081181198	0.2169213583	0.2361920543	1.453551749	0.9892165607	3.359210351	27.0418396	42.40570216	15.44999841
30	0	C19M20.npy	C19	M20	9	0.6817360253	0.2527275158	0.2352032001	1.134061466	0.8443818521	1.928643113	6.189722544	33.0237978	11.90375421
32	0	C19M29.npy	C19	M29	9	0.2754807373	0.1292486262	0.1736330451	0.2760785206	0.2685134282	0.270208161	409.3606273	6.289625653	4.999064409
40	0	C12M02.npy	C12	M02	0	469.6757748	0.7239425543	0.3918376234	8214.213193	587.5883978	3311.005392	1886652.585	46951.97647	45912.33995
41	0	C38M18.npy	C38	M18	0	2.499968248	0.3323546089	0.3660607285	6.308237875	4.410131231	4.579241227	214.0660137	146.8247458	82.69606445
39	0	C51M17.npy	C51	M17	0	1.680524002	0.1304993475	0.1308618635	4.087980708	1.491920495	4.528124414	165.5899235	81.42150708	42.2541565
47	0	C40M20.npy	C40	M20	0	6.47935113	0.3954778125	0.3557832836	22.80027149	8.485851831	51.52423459	14226.22288	591.8659292	261.3229149
46	0	C05M20.npy	C05	M20	0	2.455265398	0.1391601518	0.2593113621	27.15190924	1.726284637	11.26194727	122511.7101	184.6525732	78.23541438
48	0	C40M17.npy	C40	M17	0	0.621675525	0.2211166278	0.2577084635	2.075119973	0.7074833379	1.124868974	494.579994	33.44363218	14.69560492
43	0	C06M18.npy	C06	M18	0	0.9189017679	0.5191742105	0.2723119364	1.472344327	1.60413727	0.8999997827	19.3340481	30.15029414	45.06387608
44	0	C05M17.npy	C05	M17	0	1.204326329	0.2897771079	0.229374084	6.124091897	1.624724035	5.104821833	5484.953698	76.48026881	54.03711468
42	0	C40M29.npy	C40	M29	0	0.2726721328	0.1639905813	0.2306430699	0.2688664916	0.2547545068	0.5489802766	2450.375738	8.679800866	4.79932137
45	0	C31M29.npy	C31	M29	0	0.3676149553	0.1689272718	0.2449965277	0.3350291971	0.3152866962	0.5990386413	5119.198994	15.15347247	5.250604209
40	0	C12M02.npy	C12	M02	1	466.1167585	0.4202757507	0.3765829092	8835.026132	637.0771171	3346.411451	127277820.9	46595.05276	45501.02125
41	0	C38M18.npy	C38	M18	1	2.494475084	0.3377055112	0.3897777674	6.296477357	4.475673676	4.550909064	221.0098938	147.2651546	85.62630588
47	0	C40M20.npy	C40	M20	1	6.490964784	0.4075529177	0.378838442	23.38690891	8.582914643	54.91335816	15908.5689	592.8893094	271.8101775
43	0	C06M18.npy	C06	M18	1	1.036647666	0.5175574323	0.2597452214	1.627904886	1.830271882	0.9417020281	22.02323344	32.3585044	56.39983427
39	0	C51M17.npy	C51	M17	1	1.729040039	0.1283525874	0.1504096388	4.365717569	1.581880397	4.877240897	178.8354877	87.4763152	43.69730504
46	0	C05M20.npy	C05	M20	1	0.9238050761	0.2213274715	0.2476187574	2.066944703	1.215933317	4.989242986	9.74165025	25.99228531	41.90072099
48	0	C40M17.npy	C40	M17	1	0.6099629423	0.2271471526	0.2902035494	2.093416936	0.6729106114	1.155134068	457.3140704	32.17065163	14.7756501
44	0	C05M17.npy	C05	M17	1	1.123064175	0.2893877094	0.2229904101	4.929958746	1.401310338	5.284760145	156.3257621	66.02431722	47.04166236
45	0	C31M29.npy	C31	M29	1	0.4035315278	0.1624586998	0.2572730174	0.3154865468	0.2889314243	0.604368787	36699.28003	20.91122065	4.893070388
42	0	C40M29.npy	C40	M29	1	0.2742910081	0.1650692852	0.245985044	0.2568293852	0.2490438448	0.5474048446	7475.168924	9.230842842	4.759561381
40	0	C12M02.npy	C12	M02	2	519.904057	0.427085323	0.3828406304	9785.626559	700.7474207	3404.923019	118850918.5	51973.15691	50913.55883
41	0	C38M18.npy	C38	M18	2	2.374887412	0.3512696006	0.3862902957	5.970604707	4.217296493	3.756003843	208.3118088	144.5348389	74.58767875
47	0	C40M20.npy	C40	M20	2	6.844905934	0.3988439854	0.3664817695	23.0178782	8.959217044	55.52076324	13843.17593	624.0958034	278.905223
43	0	C06M18.npy	C06	M18	2	1.079946029	0.5200639272	0.2673389956	1.625301551	1.901870636	0.9093018402	22.20323306	33.73568599	58.62188168
39	0	C51M17.npy	C51	M17	2	1.799037185	0.13757035	0.1494545645	4.367261535	1.650633922	4.882578619	176.331577	90.39046329	45.15261271
46	0	C05M20.npy	C05	M20	2	2.49275306	0.1372312188	0.2520612338	26.56467514	1.779238258	11.6746869	118425.4385	184.9550978	81.73431874
48	0	C40M17.npy	C40	M17	2	0.6397121652	0.2271823371	0.283666707	2.079115258	0.7284485371	1.18514323	487.4736802	34.24948742	14.87858767
44	0	C05M17.npy	C05	M17	2	1.23454415	0.2871430465	0.2245452218	6.204685671	1.667799677	5.161896501	5398.415231	77.08442979	56.28795693
45	0	C31M29.npy	C31	M29	2	0.420561038	0.160212975	0.2489582738	0.3356109457	0.3079182166	0.6031273433	35222.56293	21.3752341	5.361688063
42	0	C40M29.npy	C40	M29	2	0.2793362259	0.1667983903	0.2455426329	0.2693003897	0.2535220961	0.5460138261	7168.46187	9.271542745	4.698680523
40	0	C12M02.npy	C12	M02	3	543.384219	0.4357536895	0.3868356379	9785.003014	718.0191805	3414.328542	114792276.9	54320.25705	52999.38581
41	0	C38M18.npy	C38	M18	3	2.607342002	0.3440903297	0.3899730787	6.135353473	4.548417781	4.555493548	211.7454276	151.3296289	88.10484502
47	0	C40M20.npy	C40	M20	3	6.776320575	0.4091855204	0.3747571454	22.59952374	8.706736364	53.72341194	13638.065	614.8542785	272.5991895
43	0	C06M18.npy	C06	M18	3	1.146347767	0.5259957002	0.2704772258	1.702131843	1.980653038	0.9791677291	22.55203384	34.10747329	62.75956219
46	0	C05M20.npy	C05	M20	3	2.529222598	0.1386773072	0.2516002672	26.00238714	1.799294862	11.79143848	117992.1198	185.2465341	84.32965252
39	0	C51M17.npy	C51	M17	3	1.704887329	0.1345744856	0.1589926494	4.253610432	1.566206964	4.588026756	171.2914731	83.08601049	43.36303272
48	0	C40M17.npy	C40	M17	3	0.6245688022	0.2263673102	0.2784712417	2.01365484	0.7075548722	1.111942138	491.3981855	33.08647285	14.48304289
44	0	C05M17.npy	C05	M17	3	1.197935697	0.2820459171	0.2171943717	6.017000411	1.604397547	4.710861856	5459.260625	76.20612317	52.08587042
45	0	C31M29.npy	C31	M29	3	0.4231049058	0.162785597	0.2509019486	0.3359386792	0.3100569752	0.5960715894	35447.67616	21.3577167	5.445588073
42	0	C40M29.npy	C40	M29	3	0.2835056055	0.1653207414	0.238756073	0.2685470233	0.2586377728	0.5376302394	7220.410482	9.337575969	4.917391639
40	0	C12M02.npy	C12	M02	4	525.8692784	0.4248165609	0.3839787956	9937.865517	704.2743406	3416.22538	117583336.4	52550.86362	51323.04524
41	0	C38M18.npy	C38	M18	4	2.449148684	0.3422204026	0.3936229613	6.111227746	4.355431392	4.649591154	216.2868412	139.6050356	87.24873917
47	0	C40M20.npy	C40	M20	4	5.447422518	0.4239608774	0.3724430806	9.618625014	6.829584033	49.4597207	1737.444977	488.3757903	209.5341854
43	0	C06M18.npy	C06	M18	4	1.104762194	0.5210686564	0.2652255964	1.703126419	1.95546501	0.9716889304	22.74334363	33.87266494	61.20859743
46	0	C05M20.npy	C05	M20	4	2.508283035	0.1363498395	0.2518856701	26.8689691	1.790783494	11.99159676	132277.3805	185.1404412	83.40829272
39	0	C51M17.npy	C51	M17	4	1.760844208	0.1369747712	0.1496164981	4.446265706	1.625657299	4.91344593	181.3977381	87.44576741	45.48135666
48	0	C40M17.npy	C40	M17	4	0.4898873608	0.2379751549	0.2947840014	1.067069816	0.5489088843	1.100134221	74.01110968	20.94432891	7.511076441
44	0	C05M17.npy	C05	M17	4	1.194450713	0.2847775079	0.2200687073	6.06729666	1.619132279	5.116705069	5661.258051	72.97050423	55.24845811
42	0	C40M29.npy	C40	M29	4	0.2747508903	0.1623207989	0.2393874026	0.2598689876	0.2481943197	0.5466703459	7371.956337	9.105694539	4.790501373
45	0	C31M29.npy	C31	M29	4	0.4160793056	0.1601838016	0.251980003	0.3260291176	0.3027082815	0.6072477535	36193.063	20.91368666	5.50452528
40	0	C12M02.npy	C12	M02	5	527.1408882	0.4278379519	0.3880185051	9890.520003	711.640289	3584.39251	117454119.5	52696.79713	51475.43253
41	0	C38M18.npy	C38	M18	5	2.521551153	0.3446495551	0.3971834551	6.186362386	4.474269167	4.640211149	209.4724254	147.3555497	84.69864352
47	0	C40M20.npy	C40	M20	5	6.660157098	0.4000623093	0.3717740921	23.05344702	8.725831858	56.62085122	14053.56457	609.2557664	272.5546796
43	0	C06M18.npy	C06	M18	5	1.105683003	0.5262299795	0.2683602071	1.656432266	1.942779947	0.8932467233	21.9253203	33.44892131	60.5812711
46	0	C05M20.npy	C05	M20	5	2.509658579	0.1362574844	0.2477038351	26.61329257	1.801638301	12.32750651	120429.6745	185.2401462	83.2827332
39	0	C51M17.npy	C51	M17	5	1.682908831	0.1363134839	0.1520971652	3.984474141	1.550839584	4.610858008	165.2435751	85.04146997	37.08829213
48	0	C40M17.npy	C40	M17	5	0.611171007	0.2398123766	0.287687193	2.020970768	0.7022906687	1.109922939	495.7135352	33.63982972	14.94182107
44	0	C05M17.npy	C05	M17	5	1.204555261	0.2842243728	0.2198116627	6.068908595	1.633612746	4.794659509	5493.581746	74.5816546	55.60251586
45	0	C31M29.npy	C31	M29	5	0.4206886927	0.1608224213	0.256745471	0.3352668984	0.3114863894	0.6136731152	35710.76354	21.21623591	5.398733024
42	0	C40M29.npy	C40	M29	5	0.2710922982	0.169833238	0.244023032	0.2640534058	0.2511362243	0.5456743045	7272.474276	9.28936971	4.526350013
40	0	C12M02.npy	C12	M02	6	531.3029907	0.4208325948	0.3833316412	9813.965119	722.2529413	3511.084588	117167995.9	53113.1861	51848.70557
41	0	C38M18.npy	C38	M18	6	2.586615572	0.3384092794	0.3917922026	6.380208297	4.601363347	4.747093774	213.2164891	149.3006089	88.94379036
47	0	C40M20.npy	C40	M20	6	6.62321186	0.4046311611	0.3750938053	22.88968647	8.692571979	54.58844295	13902.45234	604.1458521	271.7156835
43	0	C06M18.npy	C06	M18	6	1.128584499	0.5270504031	0.2720955964	1.727816182	1.997800775	0.9955681833	22.45198186	33.79985653	62.33935897
46	0	C05M20.npy	C05	M20	6	2.505501042	0.1374911538	0.2449856249	26.60057576	1.795703294	11.81474101	119677.3876	184.7150663	83.20352729
39	0	C51M17.npy	C51	M17	6	1.801342217	0.1300946584	0.1498706009	4.449865481	1.642605802	4.904598723	177.234029	90.21784659	44.8865793
48	0	C40M17.npy	C40	M17	6	0.6148321206	0.2245305877	0.2886048852	2.020166102	0.7053464953	1.13120394	493.2546739	33.37258688	14.41125133
44	0	C05M17.npy	C05	M17	6	1.195614389	0.2825576968	0.2163137328	6.053327809	1.601715718	4.934220933	5462.610899	73.45599993	55.99437781
45	0	C31M29.npy	C31	M29	6	0.4176575686	0.1582057896	0.2505348107	0.3304260475	0.3083006494	0.6012874027	35920.64887	20.94117603	5.46409638
42	0	C40M29.npy	C40	M29	6	0.2678826078	0.1594775368	0.2423022897	0.2609400061	0.2448327706	0.4953239398	7316.33055	9.232026979	4.357604058
40	0	C12M02.npy	C12	M02	7	524.1073312	0.4300702468	0.3780076448	10035.13908	704.2775723	3552.245188	117226975.5	52393.61892	51207.47146
41	0	C38M18.npy	C38	M18	7	2.246982605	0.3256166223	0.3699827641	4.295111633	3.903098189	3.938773883	122.4272253	125.2010984	74.8912347
47	0	C40M20.npy	C40	M20	7	6.642254298	0.4042121969	0.3532251053	23.01410976	8.575585587	55.46125879	14193.96049	606.0638858	277.0994273
43	0	C06M18.npy	C06	M18	7	1.04536845	0.5225189446	0.2603842091	1.469547424	1.813729748	0.9331246276	19.60684187	32.68093157	55.95297203
46	0	C05M20.npy	C05	M20	7	2.518576541	0.1352257966	0.236284366	26.91406759	1.791157605	12.12758611	121821.4678	184.508056	84.34572307
39	0	C51M17.npy	C51	M17	7	1.664050075	0.1453800572	0.1427358381	4.276352673	1.493797675	4.044655939	172.7049182	87.33884826	36.7806355
48	0	C40M17.npy	C40	M17	7	0.6331180277	0.2213844009	0.2612324099	2.078506346	0.7149142391	1.174499878	510.0959691	33.51770302	14.85032364
44	0	C05M17.npy	C05	M17	7	1.162637086	0.2895913123	0.1981482819	5.989526082	1.567142226	5.030863349	5638.396612	71.61704502	53.93026531
45	0	C31M29.npy	C31	M29	7	0.4261887368	0.1565426548	0.2336874473	0.3373370883	0.311444942	0.6114463918	35118.6156	21.16600067	5.475255499
42	0	C40M29.npy	C40	M29	7	0.2848928667	0.1592648049	0.2221978062	0.2671608955	0.257889597	0.551764317	7153.326772	9.465746153	4.862217725
40	0	C12M02.npy	C12	M02	8	525.2327093	0.4391710011	0.3804496725	9828.957228	696.9626703	3426.447609	116108249.7	52505.44016	51228.21612
41	0	C38M18.npy	C38	M18	8	2.622638267	0.3361929735	0.3769085119	6.03990974	4.573657941	4.661887489	204.6963106	150.1249397	88.01112742
47	0	C40M20.npy	C40	M20	8	6.652010025	0.4010913489	0.3665899632	22.61386265	8.606673657	51.14895837	13411.68934	601.4409541	260.5958806
43	0	C06M18.npy	C06	M18	8	1.140034813	0.5258224418	0.2751704522	1.719819851	1.981513586	0.9766666185	22.0377999	34.03850908	62.59181983
46	0	C05M20.npy	C05	M20	8	2.510559996	0.1363883386	0.2374856282	26.78885726	1.783174607	11.54682874	118462.3913	184.6847177	81.1789216
40	0	C12M02.npy	C12	M02	9	486.4845543	0.4183726274	0.3773972455	9627.653478	652.9575309	3127.465781	124461037.3	48633.1938	47504.83105
39	0	C51M17.npy	C51	M17	8	1.659852593	0.1449141928	0.1658322858	4.337586369	1.519248356	4.661799916	175.8925108	88.10037831	44.22073623
48	0	C40M17.npy	C40	M17	8	0.639171942	0.2297263232	0.2857322291	2.078874499	0.7156947705	1.150033363	487.2217365	33.72117005	14.7306359
44	0	C05M17.npy	C05	M17	8	1.272322674	0.2858466329	0.2101688934	6.473602329	1.6806092	5.194744306	5406.368651	78.78232351	57.74104569
45	0	C31M29.npy	C31	M29	8	0.4274972243	0.1554452369	0.2465177656	0.3425680115	0.3158325481	0.5978248919	34554.5573	21.23876396	5.436215309
42	0	C40M29.npy	C40	M29	8	0.2822208539	0.170511147	0.2546697671	0.2722466483	0.2563356169	0.5340066398	7038.445923	9.540833209	4.689718844
41	0	C38M18.npy	C38	M18	9	2.442788464	0.33231737	0.3839739278	6.141573622	4.331094681	4.206384461	200.9238024	143.1018258	82.54803473
47	0	C40M20.npy	C40	M20	9	6.284685169	0.4011353704	0.3566406233	22.84813938	8.220246297	50.7847079	14196.00278	572.984227	260.3052269
43	0	C06M18.npy	C06	M18	9	1.028877301	0.5200668116	0.2546265563	1.544680228	1.80253756	0.9293907318	20.89536766	31.90887964	54.80052726
46	0	C05M20.npy	C05	M20	9	2.433917744	0.142659462	0.2338849855	27.56906897	1.680480771	11.76287035	123688.4074	184.5654545	75.50113459
39	0	C51M17.npy	C51	M17	9	1.705171439	0.1296911273	0.1440180487	4.392423551	1.540504173	4.743020359	85.35072106	85.22076544	42.84863999
48	0	C40M17.npy	C40	M17	9	0.6146985131	0.2158307399	0.2664720233	2.083423271	0.6981567559	1.093595922	486.2782429	32.34713884	14.3933327
44	0	C05M17.npy	C05	M17	9	1.193833832	0.2782188201	0.2073061123	6.208754085	1.589200007	4.960437966	5535.571621	72.15255039	54.79818825
45	0	C31M29.npy	C31	M29	9	0.3755309927	0.1637935468	0.2367611121	0.3371385804	0.3103801878	0.2922771804	31714.57027	16.42483217	3.040056588
42	0	C40M29.npy	C40	M29	9	0.2499470253	0.163027749	0.2254842636	0.2641533823	0.2478947062	0.3026790695	5021.026055	6.885406046	3.404355467
50	0	C39M16.npy	C39	M16	0	181.8986162	0.3816484781	0.2233330307	1107.341361	252.8880228	944.8069219	273843.8371	18155.69222	11049.63556
49	0	C39M17.npy	C39	M17	0	0.3048197524	0.1075549989	0.213982348	0.5039650552	0.3129290744	0.5583480451	43.12704332	8.595718146	4.457625265
50	0	C39M16.npy	C39	M16	1	180.6793167	0.3720441381	0.2286936402	1244.701589	256.9354329	1092.20073	415740.2057	18033.36027	10642.66638
49	0	C39M17.npy	C39	M17	1	0.307680417	0.1242337636	0.2410703343	0.5394665019	0.3197630174	0.7123854549	44.92105816	8.540632559	5.198699027
50	0	C39M16.npy	C39	M16	2	196.4997418	0.3797774245	0.2239006254	1305.778278	271.3522777	1089.893028	413776.4927	19612.7441	11548.16472
49	0	C39M17.npy	C39	M17	2	0.3161629044	0.1221946512	0.2329082288	0.5320199571	0.3255103094	0.6833962074	43.43679235	8.950263707	5.027759082
50	0	C39M16.npy	C39	M16	3	197.0135577	0.3832550951	0.2279853694	1297.02888	269.3351649	1119.448462	405351.0846	19662.2658	11694.42882
49	0	C39M17.npy	C39	M17	3	0.3163965807	0.1220078348	0.2383843446	0.5320611348	0.3240171871	0.6888581457	43.59465818	8.964642558	5.153216889
50	0	C39M16.npy	C39	M16	4	183.5296259	0.3848675729	0.2292023365	1259.794608	243.6944877	1134.499214	339544.0799	18317.16203	10746.02355
49	0	C39M17.npy	C39	M17	4	0.3120499714	0.1189865234	0.238384159	0.5322779921	0.3203803678	0.7161090632	44.03162527	8.813978652	5.207283334
50	0	C39M16.npy	C39	M16	5	190.9226136	0.3898693744	0.2295856172	1293.081749	268.172203	1123.139241	420142.6894	19056.30053	11677.89667
49	0	C39M17.npy	C39	M17	5	0.3187139058	0.1218717948	0.2389339361	0.547673522	0.3294694903	0.7367249979	44.24128149	8.929448485	5.303338045
50	0	C39M16.npy	C39	M16	6	191.8248426	0.3787760368	0.23637217	1297.441675	263.4246409	1071.842625	405657.881	19145.26869	11244.03128
49	0	C39M17.npy	C39	M17	6	0.3067480956	0.1235912254	0.2380423636	0.4964640901	0.3162855753	0.6889866441	43.5015628	8.788239227	4.710003252
50	0	C39M16.npy	C39	M16	7	184.4749479	0.3809534268	0.2062251396	1279.629096	256.859993	1091.957903	388838.2042	18412.00094	11211.45276
49	0	C39M17.npy	C39	M17	7	0.3074373276	0.1140249867	0.2196599297	0.5211808384	0.3146741531	0.690714392	44.94816062	8.415983026	5.058838777
50	0	C39M16.npy	C39	M16	8	196.8756174	0.3798367263	0.2238203357	1305.429315	268.7964003	1082.677874	419389.3726	19649.245	11770.99209
49	0	C39M17.npy	C39	M17	8	0.3219365083	0.1163645408	0.2290014941	0.5435153916	0.328394177	0.704877033	43.49597226	9.011718861	5.260576334
50	0	C39M16.npy	C39	M16	9	189.8494544	0.3859115168	0.2290056293	1215.896343	259.4869882	1090.799918	409784.0911	18949.2949	11391.95179
49	0	C39M17.npy	C39	M17	9	0.3087879331	0.1181149983	0.2294655752	0.4957208901	0.3163066947	0.6867589975	5.623292311	8.548609301	4.63944894
100002	100	C38M01.npy	C38	M01	0	70.07303304	0.6276470172	0.5893136464	370.123471	89.24895947	1176.534141	44243.03066	6870.753677	4280.034393
100007	100	C31M01.npy	C31	M01	0	24.05385412	0.5318678801	0.5388182744	134.7685423	28.94853805	243.659581	10721.69475	2165.319592	1129.02672
100010	100	C38M20.npy	C38	M20	0	1.921897951	0.2134061927	0.231406475	3.584686932	2.458269347	10.82851095	79.84039147	118.8490246	36.72762194
100005	100	C40M22.npy	C40	M22	0	3645.690085	0.6536964344	0.2222360714	38564.51672	6929.232738	9691.904233	112798785.9	364474.0079	362750.1833
100004	100	C06M16.npy	C06	M16	0	101.8779146	0.5119150473	0.2875935283	643.0105963	150.1127993	1354.588285	97418.65818	9844.65252	7028.731578
100003	100	C51M16.npy	C51	M16	0	61.74626426	0.4011434214	0.2759603794	632.0413653	94.05520948	345.5378246	60862.84095	5589.383947	3975.882973
100008	100	C07M29.npy	C07	M29	0	0.3573943358	0.2452352299	0.3126200185	0.3445674255	0.351766122	0.3088960522	398.0047174	11.47724931	4.111404416
100006	100	C06M17.npy	C06	M17	0	0.477558906	0.4594328069	0.3165085563	1.23990663	0.5337040054	1.390477859	11.81031871	15.66827315	14.15968682
100011	100	C05M29.npy	C05	M29	0	0.3781308694	0.1744225658	0.2962882786	0.8203455816	0.3653781697	0.4750373629	1359.504834	14.36469262	5.727070501
100000	100	C19M22.npy	C19	M22	0	731.4971908	0.8683424221	0.2072790012	8868.567062	1369.525227	1965.836125	406967.1018	73032.3313	72695.67575
100001	100	C19M16.npy	C19	M16	0	14.96068525	0.2815437247	0.248218705	165.906371	19.74118261	108.9104128	33164.39057	906.1142035	1268.748088
100009	100	C19M17.npy	C19	M17	0	0.6717565475	0.2024109119	0.2687188522	1.944851302	0.7586452164	2.078624131	22.65036813	17.99623002	23.73577219
100007	100	C31M01.npy	C31	M01	1	25.79530021	0.570996014	0.5434133203	152.5253237	32.11386051	257.6411703	18051.60676	2344.552467	1243.481999
100002	100	C38M01.npy	C38	M01	1	70.87060207	0.6036908869	0.5938273422	395.1963887	93.81991567	1204.887792	95037.31398	6952.70307	4362.467925
100005	100	C40M22.npy	C40	M22	1	3648.72373	0.6541075462	0.2349458295	38427.40092	7028.448719	9454.055994	113353422.8	364787.0016	363126.309
100004	100	C06M16.npy	C06	M16	1	105.4740216	0.5023605995	0.3027399725	764.7605166	154.9297483	1523.750839	479927.7375	10200.55649	7360.884238
100010	100	C38M20.npy	C38	M20	1	1.91445284	0.2178783866	0.2508492366	3.681648851	2.490087487	11.27561078	89.06486881	117.7709607	37.32414792
100003	100	C51M16.npy	C51	M16	1	67.80730396	0.3881379537	0.293486553	704.7004839	103.0881637	520.4719555	210321.4199	6189.835435	4364.220886
100008	100	C07M29.npy	C07	M29	1	0.3351482511	0.2439862021	0.3298078517	0.3180048287	0.3249552642	0.2934410992	423.8091566	11.00744304	3.595977114
100006	100	C06M17.npy	C06	M17	1	0.4844025708	0.4566592342	0.3326651418	1.250097734	0.5427946832	1.414203847	11.63719552	15.85745665	13.98235083
100011	100	C05M29.npy	C05	M29	1	0.3243411144	0.1887299098	0.3174367122	0.316935906	0.319557588	0.4216451609	1075.040029	10.02140945	3.950072866
100000	100	C19M22.npy	C19	M22	1	720.9169628	0.8686319572	0.2227591481	8778.066021	1358.919946	1911.804118	408828.2322	71850.68102	71624.60757
100001	100	C19M16.npy	C19	M16	1	16.57315542	0.2664139823	0.2705356578	223.3222617	21.95262542	151.1665791	116235.9369	1065.347237	1419.859535
100009	100	C19M17.npy	C19	M17	1	0.6682031415	0.2097313514	0.2925751935	1.905842279	0.7570344349	2.076224086	22.07510022	18.05259365	23.14484907
100007	100	C31M01.npy	C31	M01	2	26.57940301	0.5693373947	0.5421060844	157.0374031	32.73284094	250.1288103	18128.08163	2409.547811	1286.449147
100002	100	C38M01.npy	C38	M01	2	69.04136346	0.6054011872	0.5935687188	374.7607403	90.11726355	1105.863114	91083.82299	6763.115239	4212.067672
100005	100	C40M22.npy	C40	M22	2	3821.610951	0.6593795932	0.2323782909	39312.51094	7305.519523	9683.414802	109486131.8	382064.5326	380104.452
100003	100	C51M16.npy	C51	M16	2	72.7452191	0.4003837776	0.2904181168	758.1705098	110.4078517	508.1419108	208331.6542	6686.590807	4736.139946
100004	100	C06M16.npy	C06	M16	2	108.3336761	0.5055569978	0.300013504	781.8807191	157.0953562	1508.989025	460220.3486	10486.12332	7541.346709
100010	100	C38M20.npy	C38	M20	2	1.899730192	0.2138772436	0.2441413634	3.598726121	2.44423002	10.81769233	74.97672579	114.1660775	38.07124349
100006	100	C06M17.npy	C06	M17	2	0.4999814717	0.4619116395	0.3294100446	1.287306208	0.5578505779	1.459556256	11.94883603	16.12750925	14.85007183
100008	100	C07M29.npy	C07	M29	2	0.3498720344	0.2503784697	0.3275826397	0.3334023004	0.3449979844	0.3002629173	407.2262599	11.34904777	4.123587176
100011	100	C05M29.npy	C05	M29	2	0.3736850293	0.1788234961	0.3105054498	0.8001637135	0.3624749487	0.4639267685	1365.098691	14.33649234	5.751280323
100000	100	C19M22.npy	C19	M22	2	757.1593712	0.8679911189	0.2201928047	8998.472033	1422.303926	1888.354448	405129.6039	75594.59422	75184.13797
100001	100	C19M16.npy	C19	M16	2	16.90637713	0.2757214104	0.2646907884	225.0013324	22.39022861	144.1850925	110968.3675	1103.530649	1449.484102
100009	100	C19M17.npy	C19	M17	2	0.6866990538	0.2125658913	0.2863818062	1.970774469	0.7738855917	2.124199863	22.53895231	18.02816999	24.76704799
100007	100	C31M01.npy	C31	M01	3	27.05390398	0.573053042	0.5456830588	154.8848512	32.92499493	256.4695251	17574.28086	2446.771319	1307.809134
100002	100	C38M01.npy	C38	M01	3	73.7029636	0.6125910062	0.596422126	398.1160063	94.9273525	1186.581816	90855.71005	7220.999721	4509.941404
100005	100	C40M22.npy	C40	M22	3	3732.986438	0.6665446328	0.2362641258	36370.56216	6978.108849	9110.696265	111022307.5	373166.7073	371172.5633
100003	100	C51M16.npy	C51	M16	3	72.15119948	0.3958461493	0.2929963082	712.8898005	107.814856	505.1586053	202528.2473	6581.063705	4646.641138
100004	100	C06M16.npy	C06	M16	3	111.2025016	0.5106968784	0.3019855637	780.5554833	159.9837598	1492.605466	452971.2837	10748.08964	7797.008191
100010	100	C38M20.npy	C38	M20	3	1.979347937	0.2171255273	0.2464701133	3.727633642	2.516464938	11.21773108	77.63464412	119.2970664	39.37019741
100006	100	C06M17.npy	C06	M17	3	0.5047210938	0.4601061988	0.3328881219	1.272594096	0.5588915837	1.402930166	11.9121227	16.27182249	14.71746109
100008	100	C07M29.npy	C07	M29	3	0.3470784952	0.2519115592	0.3286710024	0.3326170552	0.3416582275	0.2989445371	409.250078	11.25125922	4.109420343
100011	100	C05M29.npy	C05	M29	3	0.3700678032	0.1775743344	0.3089557951	0.7880728778	0.356613143	0.4577191799	1373.773694	14.2265999	5.742548898
100000	100	C19M22.npy	C19	M22	3	789.6872503	0.8690253408	0.2220536924	9036.544387	1457.973789	1912.990281	408124.664	78842.24817	78406.82553
100001	100	C19M16.npy	C19	M16	3	17.57346025	0.2743652047	0.2673499027	222.3993076	22.84463338	149.279306	108608.1692	1127.383167	1503.393447
100009	100	C19M17.npy	C19	M17	3	0.6895825349	0.2125768947	0.2893481004	1.938318734	0.7741635927	2.049049853	22.42614219	18.20650234	24.44764951
100002	100	C38M01.npy	C38	M01	4	67.52935259	0.6109936232	0.5966726407	371.8477403	87.8030727	1169.736065	91297.77475	6615.635696	4145.781646
100007	100	C31M01.npy	C31	M01	4	25.79470636	0.5700626391	0.5450185764	154.8388876	31.85059086	250.8483662	15133.43021	2336.043121	1246.654654
100005	100	C40M22.npy	C40	M22	4	2498.767019	0.7469395081	0.2411219427	27631.91789	4590.559385	6435.911415	5423603.139	249781.8778	248014.0728
100003	100	C51M16.npy	C51	M16	4	71.87218608	0.396370957	0.2970405064	741.9552932	108.8252804	522.3090651	211830.3732	6603.109384	4654.990105
100004	100	C06M16.npy	C06	M16	4	106.4664977	0.5058655897	0.3039922224	778.1284823	156.8825031	1500.621157	472779.2636	10301.41114	7431.760482
100010	100	C38M20.npy	C38	M20	4	1.872084905	0.2167189057	0.2525986018	3.649102024	2.42425625	11.0911901	75.98984659	111.7407447	38.17844155
100006	100	C06M17.npy	C06	M17	4	0.4913310358	0.4594802268	0.3355612872	1.242348212	0.5480422813	1.440418394	11.63038744	16.06921326	14.30433999
100008	100	C07M29.npy	C07	M29	4	0.3400476939	0.2495141003	0.3336594366	0.3249079296	0.3330612741	0.2947929872	418.3271605	11.03436878	3.985660515
100011	100	C05M29.npy	C05	M29	4	0.3649487159	0.1778686804	0.3159795746	0.7997425051	0.3498481445	0.46280691	1402.641408	14.1480814	5.624657014
100000	100	C19M22.npy	C19	M22	4	754.6569078	0.8681900481	0.2264991548	8991.06386	1425.239884	1957.231815	347579.8479	75347.41687	74960.78224
100001	100	C19M16.npy	C19	M16	4	16.35636561	0.2758120917	0.273486126	214.4044894	21.86344027	146.7507056	112095.25	1053.234683	1405.558134
100009	100	C19M17.npy	C19	M17	4	0.6704973703	0.2137022073	0.2943702083	1.881606598	0.7544463956	2.089905908	21.86034824	17.97615457	23.65923842
100007	100	C31M01.npy	C31	M01	5	26.27794086	0.5735174265	0.5462503781	157.4642855	32.46494297	253.3132744	18085.56329	2383.629015	1281.675811
100002	100	C38M01.npy	C38	M01	5	71.41594102	0.6109826583	0.5968985905	400.1906231	93.63713303	1173.081889	93071.66862	7002.80417	4407.80999
100005	100	C40M22.npy	C40	M22	5	3731.563687	0.6559638813	0.2389922455	38294.22433	7115.391356	9602.906487	112109926.1	373062.1638	371167.4064
100003	100	C51M16.npy	C51	M16	5	69.44477842	0.3929362459	0.2993091518	711.9371671	105.0653618	530.6264236	212565.5643	6348.414831	4451.689458
100004	100	C06M16.npy	C06	M16	5	106.4115649	0.5054822335	0.3036945892	780.1202357	155.5843942	1504.14264	474909.0488	10290.1482	7441.068649
100010	100	C38M20.npy	C38	M20	5	1.918944517	0.2143967405	0.2513959538	3.682792408	2.476091603	11.38502106	78.15350308	116.4003253	38.42500797
100008	100	C07M29.npy	C07	M29	5	0.3432632842	0.2502161948	0.3359898064	0.3330094299	0.3420402123	0.2973882474	412.7740407	11.10543864	4.083059232
100006	100	C06M17.npy	C06	M17	5	0.4855999455	0.4586448131	0.3344819061	1.257383582	0.5485061919	1.44051817	11.65395789	15.8670121	14.31985778
100011	100	C05M29.npy	C05	M29	5	0.3711637764	0.1805114593	0.3191203577	0.802646424	0.3612099741	0.4662633419	1383.998796	14.32180931	5.705712758
100000	100	C19M22.npy	C19	M22	5	762.5248327	0.8690357166	0.226833466	9038.804083	1432.264498	2015.957314	412765.1028	76121.02088	75743.07668
100001	100	C19M16.npy	C19	M16	5	16.86281117	0.2696942188	0.2742060885	223.3229791	22.42250772	150.7017018	114060.4335	1088.646661	1447.195457
100009	100	C19M17.npy	C19	M17	5	0.6659122487	0.2147521483	0.2958421302	1.897311016	0.7617600562	2.054535705	21.52033091	17.93185254	23.44288936
100007	100	C31M01.npy	C31	M01	6	25.61956338	0.5735246814	0.5459035213	153.2712928	31.90668185	233.3795249	17313.94047	2317.162762	1253.224702
100002	100	C38M01.npy	C38	M01	6	71.50495751	0.611740155	0.5958656983	395.3637714	93.98678384	1123.769504	92381.6937	7010.049675	4406.494642
100005	100	C40M22.npy	C40	M22	6	3722.474163	0.657300458	0.2384540884	38628.55717	7105.426889	9491.829933	112695460.8	372152.0114	370231.0725
100003	100	C51M16.npy	C51	M16	6	72.96870581	0.3974677079	0.2964989794	747.1824182	111.3229515	495.8336995	209132.7557	6684.346343	4735.405272
100004	100	C06M16.npy	C06	M16	6	107.1824053	0.5100779003	0.3035473871	792.6856883	156.9917796	1480.837624	462470.5621	10357.36934	7514.120836
100010	100	C38M20.npy	C38	M20	6	1.94054843	0.2165343871	0.2505341777	3.701672972	2.494697301	11.2333476	77.94577117	117.7780907	38.35677609
100006	100	C06M17.npy	C06	M17	6	0.4893824405	0.4583344349	0.3347224096	1.244877001	0.5485084885	1.43119554	11.78914898	15.90223482	14.41807468
100008	100	C07M29.npy	C07	M29	6	0.3428214227	0.2494955661	0.3329562863	0.3297853001	0.3402299304	0.2937997729	415.2240408	11.18692441	4.042681106
100011	100	C05M29.npy	C05	M29	6	0.364802603	0.1768286061	0.3138293759	0.798812346	0.3538540021	0.4545315061	1392.08236	14.13271828	5.719514345
100000	100	C19M22.npy	C19	M22	6	769.3049645	0.8692718921	0.2257108636	9176.009386	1444.261788	1977.633654	415384.3932	76807.96787	76477.90244
100001	100	C19M16.npy	C19	M16	6	17.093717	0.2748095321	0.2722073588	223.9239423	22.41394462	152.0101393	109543.143	1096.905829	1464.435315
100009	100	C19M17.npy	C19	M17	6	0.6730397448	0.2119294329	0.293930321	1.87108712	0.7603985911	2.077718618	22.07182041	18.07314526	23.71079913
100007	100	C31M01.npy	C31	M01	7	26.75315733	0.5702179248	0.5362384636	160.3194485	32.85100844	250.8253369	18221.28454	2428.376668	1294.397968
100002	100	C38M01.npy	C38	M01	7	58.55684925	0.6282697875	0.588183296	348.7765144	76.70579202	1033.837915	79303.46475	5720.267242	3527.817838
100005	100	C40M22.npy	C40	M22	7	3745.798558	0.6579557436	0.2190633706	39755.63001	7071.706295	9655.696126	113643026.2	374484.5797	372631.6091
100003	100	C51M16.npy	C51	M16	7	68.78178666	0.4116368846	0.2721720123	734.7750406	104.1176164	509.3153754	208025.8993	6349.792382	4510.567615
100004	100	C06M16.npy	C06	M16	7	105.8218142	0.5167223414	0.2871393663	790.8695961	154.1219279	1469.729347	461728.4206	10264.78413	7376.923236
100010	100	C38M20.npy	C38	M20	7	1.782304707	0.2135767475	0.229420675	3.482699631	2.2784241	10.60870391	56.40502145	103.3534328	36.20761673
100006	100	C06M17.npy	C06	M17	7	0.4869165553	0.4518373472	0.3136483833	1.260947096	0.5407903711	1.418092048	11.03408905	15.74943015	14.28020901
100011	100	C05M29.npy	C05	M29	7	0.3729811528	0.1730850584	0.2905678328	0.7986203935	0.3570250059	0.4628235545	1361.015335	14.27356381	5.677706311
100008	100	C07M29.npy	C07	M29	7	0.3526088424	0.2428082723	0.3073683303	0.3270310772	0.3453520159	0.2962180916	405.8887703	11.25075208	3.999366998
100001	100	C19M16.npy	C19	M16	7	14.21665245	0.2998357261	0.243674782	183.0445706	19.20603362	142.8927058	100486.3919	888.7632594	1192.416348
100000	100	C19M22.npy	C19	M22	7	713.357304	0.8744601286	0.2042971819	8778.810482	1320.562698	1904.31324	389678.7008	71210.42688	70848.41542
100009	100	C19M17.npy	C19	M17	7	0.6684489172	0.198389708	0.264304112	1.921352803	0.7487572066	2.046803245	20.72306954	17.38440953	23.56606468
100007	100	C31M01.npy	C31	M01	8	25.92462159	0.5738641963	0.5447639862	156.0141251	31.6103145	233.0004614	17271.75323	2339.369523	1251.053308
100002	100	C38M01.npy	C38	M01	8	73.44005654	0.6080285787	0.5954029301	407.6681084	94.64329511	1156.209558	90979.23954	7196.408159	4472.976912
100005	100	C40M22.npy	C40	M22	8	3739.78585	0.6643360694	0.2321437046	39431.75594	6990.877005	9373.172389	111335671.9	373883.0412	371834.2237
100003	100	C51M16.npy	C51	M16	8	72.86686185	0.3941023315	0.2907874052	741.7578947	108.8741384	507.0781932	210634.3988	6667.59275	4693.233146
100004	100	C06M16.npy	C06	M16	8	110.9183392	0.5030219792	0.3021293289	782.0647196	160.1411949	1475.349489	469533.3621	10721.9164	7627.109148
100010	100	C38M20.npy	C38	M20	8	2.00144402	0.2135547486	0.2405868085	3.737456974	2.534532251	11.27644129	79.13196549	121.5981966	38.48079266
100006	100	C06M17.npy	C06	M17	8	0.496518916	0.4631940766	0.3302933281	1.293829157	0.5483898276	1.421081081	12.23330412	16.1410814	14.89808331
100011	100	C05M29.npy	C05	M29	8	0.382830758	0.1802956317	0.3155173605	0.8184734641	0.3687674793	0.4664530942	1339.25697	14.55124183	5.752925298
100008	100	C07M29.npy	C07	M29	8	0.35460326	0.2488154067	0.3318856001	0.3421616109	0.348448896	0.300713946	399.5063876	11.3465363	4.143816868
100001	100	C19M16.npy	C19	M16	8	16.94575675	0.2706867822	0.2692879409	220.0251219	22.41417284	144.7476108	112967.6187	1075.997708	1457.529428
100000	100	C19M22.npy	C19	M22	8	749.9207691	0.8708720617	0.2235686529	9053.721376	1381.590745	1925.565369	404060.4075	74869.77987	74478.86798
100009	100	C19M17.npy	C19	M17	8	0.6861515451	0.207814511	0.2900019116	1.974810574	0.7695494961	2.093840465	23.02199425	17.98496263	24.87517357
100007	100	C31M01.npy	C31	M01	9	26.53419297	0.5689141161	0.5395618349	156.8618444	32.80928137	256.9482267	17715.86871	2412.821353	1267.575984
100002	100	C38M01.npy	C38	M01	9	70.36788758	0.6095538589	0.5894129956	393.8579509	91.97635868	1183.004511	91335.13372	6902.07952	4323.787077
100005	100	C40M22.npy	C40	M22	9	3543.083708	0.6517847092	0.2231784964	38208.00969	6735.923937	9344.460124	116098204.7	354212.8931	352512.1218
100003	100	C51M16.npy	C51	M16	9	65.74285704	0.3941447259	0.2766070963	695.6511023	98.49997409	499.3835659	207056.5439	5985.779597	4260.930415
100004	100	C06M16.npy	C06	M16	9	104.3828381	0.5082376765	0.2910296035	781.2639036	151.313107	1438.474421	468985.2138	10094.26447	7274.650799
100010	100	C38M20.npy	C38	M20	9	1.895320309	0.2155246251	0.2354917871	3.527100375	2.412198322	11.06802631	78.52224861	116.7467992	36.2718011
100006	100	C06M17.npy	C06	M17	9	0.4846432408	0.4522726699	0.3196440824	1.259653647	0.5380483397	1.39653419	11.58408498	15.86146371	14.08533957
100008	100	C07M29.npy	C07	M29	9	0.3471246018	0.2494141612	0.3177091268	0.3407585778	0.348213465	0.283854096	21.05912937	10.90009553	3.591366531
100011	100	C05M29.npy	C05	M29	9	0.3609471628	0.1789799765	0.3002527372	0.8285254103	0.3629017189	0.3669090833	386.0303222	13.04176411	4.708361509
100001	100	C19M16.npy	C19	M16	9	16.51814016	0.2692357536	0.2514015764	225.4187115	21.78018888	152.1954634	112743.5514	1059.223442	1407.908668
100000	100	C19M22.npy	C19	M22	9	724.8855673	0.8680621454	0.2089816398	9016.008688	1349.155435	1934.766786	412070.9657	72374.43382	72031.12877
100009	100	C19M17.npy	C19	M17	9	0.6746279712	0.2027230907	0.2758203216	1.922898102	0.7576476225	2.032342803	21.59465204	18.22247474	23.2413348
100014	100	C12M01.npy	C12	M01	0	212.1287215	0.691494802	0.4969532063	2539.975772	275.3657422	2734.618119	303107.4673	20960.75129	15588.31374
100020	100	C28M22.npy	C28	M22	0	489.6012228	0.8031141743	0.206657556	5969.521301	865.2669907	1938.271922	365551.0152	48864.52168	48282.70088
100015	100	C38M22.npy	C38	M22	0	585.8305559	0.8180164136	0.188904651	6187.632105	1009.387299	1939.432082	305051.3408	58521.01828	57905.3555
100017	100	C31M16.npy	C31	M16	0	1176.572271	0.4196223081	0.2422351295	12114.86813	1827.036381	7929.10654	4039804.843	117133.332	86135.13495
100024	100	C40M16.npy	C40	M16	0	90.52718314	0.3684526943	0.2978514212	608.0356933	125.9785025	962.4779992	202932.2533	8665.212556	5911.772592
100012	100	C28M17.npy	C28	M17	0	0.5477357831	0.2003404868	0.2568069063	1.714684691	0.6275046725	1.871219949	21.64529037	12.19373718	23.8445722
100022	100	C51M29.npy	C51	M29	0	0.4304935804	0.2895912045	0.3041774982	0.473179173	0.3805104352	0.7550221106	2802.416702	18.58939507	6.163594464
100019	100	C28M29.npy	C28	M29	0	0.4298999571	0.2256721156	0.2714105173	0.3095911248	0.3082731927	1.377915913	13789.29377	22.84373716	10.85447199
100023	100	C51M20.npy	C51	M20	0	1.833951535	0.1733721966	0.2696078759	3.556485069	2.317174167	6.892852017	33.43016457	97.88212325	31.92171189
100018	100	C28M18.npy	C28	M18	0	0.8088576695	0.4953826771	0.3961336949	1.614001216	1.410231324	0.9871589362	36.93239965	42.0248801	18.06664162
100021	100	C38M29.npy	C38	M29	0	0.3441300685	0.1913212131	0.2541234687	0.2673977337	0.2829797873	0.6904177816	8714.09908	14.01025646	8.196370809
100013	100	C22M17.npy	C22	M17	0	0.5410735155	0.2987527865	0.2878236619	1.473254238	0.60695999	1.566473321	17.22985665	14.34154239	17.75769724
100016	100	C19M18.npy	C19	M18	0	0.6286278944	0.5325117138	0.3618416524	1.588752154	1.035430367	0.5341525572	47.87428861	26.77995618	16.1064277
100014	100	C12M01.npy	C12	M01	1	211.5021643	0.6795670291	0.5016784613	2488.945421	280.1577329	2839.958917	321051.0265	20900.76947	15424.71453
100020	100	C28M22.npy	C28	M22	1	478.1316388	0.8054586662	0.2222242869	5840.514358	840.7493958	1921.206191	366613.7385	47722.72075	47135.63485
100017	100	C31M16.npy	C31	M16	1	1316.177462	0.403170575	0.2557274024	14605.35064	2041.927057	10877.33152	12496107.65	131087.8542	96599.98284
100015	100	C38M22.npy	C38	M22	1	580.8401249	0.8154298196	0.205817192	6099.04215	1012.811725	1904.552901	310157.0698	58014.43411	57408.43663
100024	100	C40M16.npy	C40	M16	1	92.94692019	0.3656107075	0.3175842156	712.4509433	129.8790493	1128.867645	398260.0121	8908.480819	6154.072101
100012	100	C28M17.npy	C28	M17	1	0.5448275065	0.2002909788	0.2749651068	1.676191662	0.6250625943	1.872340321	21.04937595	12.04900486	23.43452945
100018	100	C28M18.npy	C28	M18	1	0.7939098363	0.4936168845	0.4094654211	1.55789679	1.389402543	0.9301634709	36.94189315	41.19616903	17.29450906
100019	100	C28M29.npy	C28	M29	1	0.4482287728	0.2086756216	0.2823498835	0.2862354183	0.2887716219	1.370882216	35353.61378	25.63260121	10.47825649
100023	100	C51M20.npy	C51	M20	1	1.963625155	0.1781401797	0.2891892716	3.839676581	2.505731135	7.545827853	43.08030804	108.499914	33.22292953
100022	100	C51M29.npy	C51	M29	1	0.4315963068	0.2854548052	0.3184371988	0.4784828382	0.3684558584	0.7550622358	6592.737953	19.78571259	5.896866268
100021	100	C38M29.npy	C38	M29	1	0.3343108443	0.1869419609	0.2688392727	0.2577423186	0.2678360442	0.6860478448	9623.634471	14.00467705	7.681323881
100013	100	C22M17.npy	C22	M17	1	0.5388326021	0.2984773588	0.3062781886	1.460578682	0.6080255164	1.583386572	17.20839638	14.20851967	17.54444136
100016	100	C19M18.npy	C19	M18	1	0.6248589599	0.5370836557	0.3805419162	1.574830862	1.042014671	0.5281310514	49.70795256	27.16094992	15.98499642
100014	100	C12M01.npy	C12	M01	2	217.9160747	0.6824912731	0.5014662452	2565.149461	283.7568203	2741.988391	319278.1017	21533.02215	15972.95314
100020	100	C28M22.npy	C28	M22	2	523.754036	0.8121451619	0.2197377324	6169.158999	935.7368859	1951.509618	363801.9398	52273.7509	51578.16459
100017	100	C31M16.npy	C31	M16	2	1414.97675	0.4163056013	0.2530219493	15881.17426	2178.259214	11158.82557	12178801.15	140977.8166	106353.428
100015	100	C38M22.npy	C38	M22	2	573.8142081	0.8154870365	0.2043056139	5812.119848	987.9802846	1827.542769	302481.8046	57314.976	56585.15899
100024	100	C40M16.npy	C40	M16	2	97.35582354	0.3720272385	0.3108902051	718.745366	134.648261	1113.60467	381489.2614	9344.782508	6392.207505
100012	100	C28M17.npy	C28	M17	2	0.5729639681	0.2050434314	0.2729949677	1.749065798	0.6548124253	1.932559424	21.6431786	12.43921235	24.97061974
100018	100	C28M18.npy	C28	M18	2	0.847751959	0.505954446	0.4125888143	1.639599712	1.485996765	1.00191144	37.73816253	44.02943177	18.21506032
100023	100	C51M20.npy	C51	M20	2	2.019103937	0.1774442839	0.2843043827	3.932435811	2.561169139	7.717177471	42.89102562	110.917996	34.60194902
100019	100	C28M29.npy	C28	M29	2	0.4653997188	0.2230951959	0.2835481354	0.3058278411	0.3122391082	1.353769022	33931.61424	26.32767015	10.88635011
100022	100	C51M29.npy	C51	M29	2	0.4491517908	0.289194608	0.3156636924	0.4914196912	0.3881887733	0.7500214378	6330.748767	20.4146465	6.430188087
100021	100	C38M29.npy	C38	M29	2	0.3438767242	0.1936892864	0.2663499731	0.2666716654	0.2832106095	0.6794006984	9236.735282	14.1442771	8.232709094
100013	100	C22M17.npy	C22	M17	2	0.5560751722	0.3059824384	0.302365737	1.500365895	0.6241301255	1.616493446	17.25122038	14.50539784	18.6172744
100016	100	C19M18.npy	C19	M18	2	0.6398510393	0.5416288281	0.3783301715	1.566633512	1.055022573	0.5296813691	21.99073248	26.94931394	16.66294776
100014	100	C12M01.npy	C12	M01	3	228.3521557	0.6874748055	0.5025011791	2621.009929	294.6477063	2753.647234	320394.6195	22567.8829	16786.93863
100020	100	C28M22.npy	C28	M22	3	527.5566215	0.8163892782	0.221205413	6043.074329	921.4640745	1700.282469	360991.5454	52649.20323	51905.08986
100017	100	C31M16.npy	C31	M16	3	1464.027332	0.4146331161	0.2561990335	15831.28532	2197.961979	11082.51526	11930687.09	145837.2279	109069.2098
100015	100	C38M22.npy	C38	M22	3	614.0460034	0.8174055592	0.2034230275	6081.300727	1045.822621	1869.488182	311457.927	61334.98141	60488.6955
100024	100	C40M16.npy	C40	M16	3	91.65193031	0.3789479358	0.3133919458	695.2561222	125.5751856	993.5021268	368432.6291	8747.585761	5984.007202
100012	100	C28M17.npy	C28	M17	3	0.570814287	0.2076548537	0.2746681441	1.721491249	0.6502263618	1.837505	21.45620174	12.49740683	24.57600118
100018	100	C28M18.npy	C28	M18	3	0.8630293698	0.5049250558	0.4169274657	1.669086437	1.476127841	1.01282526	37.0809405	44.1465905	18.52602199
100019	100	C28M29.npy	C28	M29	3	0.4634453443	0.2248526989	0.285167461	0.307760908	0.3079774756	1.325855848	34147.7431	26.18369346	10.80923653
100023	100	C51M20.npy	C51	M20	3	2.037006818	0.1791046236	0.2869121932	3.944197234	2.544153895	7.768437153	42.3249946	109.6529606	35.5705998
100022	100	C51M29.npy	C51	M29	3	0.4405262678	0.2882930127	0.3176732312	0.4825517642	0.379441063	0.71533759	6370.55682	19.83041396	6.287528581
100021	100	C38M29.npy	C38	M29	3	0.3439191316	0.1955233136	0.2683486796	0.2671729621	0.2816658768	0.6666842372	9295.735326	14.16670241	8.21006755
100013	100	C22M17.npy	C22	M17	3	0.5547150788	0.3044025112	0.3043170799	1.473618893	0.6206029753	1.558910403	17.30763142	14.36905023	18.43148629
100016	100	C19M18.npy	C19	M18	3	0.662480469	0.5432604909	0.3834953789	1.636411972	1.087493051	0.5402975278	47.84464544	28.24151091	17.02219695
100014	100	C12M01.npy	C12	M01	4	218.8918895	0.6834927484	0.504311723	2600.815742	284.6612385	2777.711135	320571.2355	21632.92024	16023.77611
100020	100	C28M22.npy	C28	M22	4	488.3919377	0.8049385457	0.2260680457	5776.147571	873.1696303	1845.936978	484677.6263	48740.11959	48123.47297
100017	100	C31M16.npy	C31	M16	4	1383.092315	0.4115224996	0.2593984909	15458.34121	2142.229813	11282.47986	12457612.66	137790.2693	103220.3086
100015	100	C38M22.npy	C38	M22	4	567.8598667	0.817257604	0.2117407178	5664.380891	996.4511641	1782.44532	378412.3211	56722.8516	56017.38976
100024	100	C40M16.npy	C40	M16	4	71.52700801	0.4004714286	0.3195056319	429.7573962	89.41380576	964.7550151	255537.4709	6765.943846	4553.670894
100012	100	C28M17.npy	C28	M17	4	0.5449169554	0.2061639615	0.2767815694	1.658368302	0.6240725222	1.874119233	21.18402448	11.92499834	23.86863744
100018	100	C28M18.npy	C28	M18	4	0.8069233911	0.4964196926	0.4153603208	1.622421014	1.41456779	0.9284543609	38.51580257	41.24075499	17.96372239
100019	100	C28M29.npy	C28	M29	4	0.4525330301	0.2171720084	0.2853498267	0.2970409146	0.2958047274	1.360318026	34866.50819	25.79160507	10.88585836
100023	100	C51M20.npy	C51	M20	4	2.003188177	0.1784287751	0.290844417	3.939661313	2.54004307	7.814300356	45.30895303	109.9169887	34.67967751
100022	100	C51M29.npy	C51	M29	4	0.4415899361	0.2896415234	0.3217505671	0.4904804652	0.3794279155	0.7472294723	6505.063319	20.20191694	6.302462751
100021	100	C38M29.npy	C38	M29	4	0.3390652922	0.1921627358	0.2729803296	0.2639225293	0.275887038	0.6842215537	9491.216998	14.05047029	8.163562162
100013	100	C22M17.npy	C22	M17	4	0.5476419063	0.3045847792	0.3084439103	1.442773834	0.6138063163	1.589971673	16.4976861	14.46522921	17.71230875
100016	100	C19M18.npy	C19	M18	4	0.638526602	0.5382139467	0.3851978	1.655012882	1.06401289	0.5292188776	51.56879843	27.25053137	16.53432337
100014	100	C12M01.npy	C12	M01	5	220.328213	0.6884101885	0.504744609	2640.918284	289.2034476	2843.373726	324484.2382	21776.87921	16296.44891
100020	100	C28M22.npy	C28	M22	5	485.0624652	0.8197429359	0.2254347595	5741.988077	864.5212445	1981.975886	339304.2809	48360.51697	47775.3008
100017	100	C31M16.npy	C31	M16	5	1369.359984	0.4119567399	0.2590552801	15362.1439	2103.18891	10672.60241	12433348.15	136402.2233	103902.5835
100015	100	C38M22.npy	C38	M22	5	595.207276	0.8157351806	0.2089683642	6085.406537	1031.813341	1939.700766	310906.0891	59455.699	58733.04436
100012	100	C28M17.npy	C28	M17	5	0.5496647937	0.2067142717	0.2796246149	1.682950753	0.6374587079	1.874406705	20.74537133	12.18794348	23.70821171
100024	100	C40M16.npy	C40	M16	5	92.43440371	0.3684099497	0.3196387369	710.4844699	130.0101558	1057.518668	391039.3659	8851.984562	6124.538808
100018	100	C28M18.npy	C28	M18	5	0.8255626427	0.5048691362	0.4179389055	1.600113672	1.435818513	1.019757302	33.93851355	42.00376127	17.73358528
100019	100	C28M29.npy	C28	M29	5	0.4586043981	0.2212870494	0.2879878956	0.3070436338	0.3083869643	1.383596571	34396.83037	26.05895293	10.95194707
100023	100	C51M20.npy	C51	M20	5	1.956281954	0.1779797595	0.2925262112	3.886147176	2.490968091	7.662184573	41.0999486	105.8936635	34.37313823
100022	100	C51M29.npy	C51	M29	5	0.4395261247	0.2895439298	0.3237902409	0.4794275113	0.3837359006	0.757163243	6417.755138	19.84237759	6.293251151
100021	100	C38M29.npy	C38	M29	5	0.3403093973	0.196696681	0.2747447602	0.2667050351	0.2816480808	0.6906088798	9364.590786	14.09551715	8.217322317
100016	100	C19M18.npy	C19	M18	5	0.6485601413	0.540843413	0.387488801	1.639543451	1.076483173	0.5434582276	47.84442117	27.66783859	16.6346253
100013	100	C22M17.npy	C22	M17	5	0.5412662897	0.3035279101	0.3094895608	1.458288589	0.6160255544	1.570923163	16.8310024	14.2763272	17.70830998
100014	100	C12M01.npy	C12	M01	6	220.5358483	0.6869213004	0.5037265938	2578.722799	291.3323696	2715.532223	318190.3824	21797.16827	16221.21299
100020	100	C28M22.npy	C28	M22	6	473.6310803	0.8264890888	0.2267313459	5583.821215	854.1810304	1837.356813	276957.5779	47260.49088	46591.76708
100017	100	C31M16.npy	C31	M16	6	1422.89487	0.4129652623	0.259567321	15832.27053	2201.276675	11351.85423	12192504.72	141745.413	105859.0609
100015	100	C38M22.npy	C38	M22	6	596.6238634	0.8166593574	0.2072458758	6164.869841	1032.547641	1916.468103	309041.4952	59595.92486	58871.23455
100012	100	C28M17.npy	C28	M17	6	0.542283535	0.2067128752	0.2765538967	1.641781725	0.6189381984	1.82013098	19.71799006	11.47537648	23.59282654
100018	100	C28M18.npy	C28	M18	6	0.8104915015	0.5085456595	0.4179082327	1.666107756	1.427449035	0.9602061414	34.50716132	40.6732836	17.85126055
100024	100	C40M16.npy	C40	M16	6	91.92173723	0.3737188822	0.3191317228	713.3906003	127.4250937	1062.068103	379643.6644	8788.290079	6094.020588
100019	100	C28M29.npy	C28	M29	6	0.4518689073	0.2206724387	0.2856118335	0.3011757036	0.3007457001	1.349034433	34603.94919	25.67073304	10.80913633
100023	100	C51M20.npy	C51	M20	6	2.02612052	0.1790232318	0.2902060769	3.964895981	2.580068139	7.783122522	43.26712397	111.2950345	34.66227178
100021	100	C38M29.npy	C38	M29	6	0.3374453002	0.1931097657	0.2698983061	0.263703277	0.2776027287	0.6786440684	9419.770403	14.01706861	8.177502045
100022	100	C51M29.npy	C51	M29	6	0.4443786954	0.2890548543	0.3201647593	0.4933817646	0.3863547276	0.7539266054	6456.053179	20.34075533	6.378751014
100014	100	C12M01.npy	C12	M01	7	227.2419212	0.6866718899	0.4978908323	2743.725061	297.1799074	2878.98599	340387.5711	22467.42957	16756.76339
100016	100	C19M18.npy	C19	M18	6	0.6512551433	0.5412144175	0.3858573179	1.672432259	1.090112917	0.5375492108	47.30099034	27.85116494	16.6968012
100013	100	C22M17.npy	C22	M17	6	0.5429701794	0.3036451062	0.3073592045	1.437132092	0.6118691371	1.565471741	16.9769646	14.24424237	17.8391573
100020	100	C28M22.npy	C28	M22	7	478.719173	0.8218139399	0.2032766866	6076.106075	840.5376371	1796.95252	279900.9622	47764.45188	47242.56269
100017	100	C31M16.npy	C31	M16	7	1374.926502	0.4271009086	0.2392598892	15968.08578	2128.104287	11376.64027	12012568.51	137035.1337	102810.3258
100015	100	C38M22.npy	C38	M22	7	468.629647	0.838508634	0.1916055084	5607.726004	825.5033976	1511.954318	246187.9871	46796.93026	46207.82647
100024	100	C40M16.npy	C40	M16	7	94.90341791	0.3747944069	0.2931469571	721.8258843	130.6488879	1116.405261	386655.702	9132.924841	6288.263636
100018	100	C28M18.npy	C28	M18	7	0.7908313334	0.5046100749	0.3947255175	1.521086592	1.342956741	0.9405140427	27.31534728	39.48005395	17.622218
100012	100	C28M17.npy	C28	M17	7	0.551178749	0.1971423193	0.2528002858	1.706344788	0.6297282039	1.849619577	20.58095342	12.06092677	23.76845151
100014	100	C12M01.npy	C12	M01	8	225.4276301	0.6840976396	0.503768283	2656.97208	291.0971753	2723.529303	324907.6394	22278.48983	16466.73263
100019	100	C28M29.npy	C28	M29	7	0.462162792	0.2179905813	0.2683638945	0.2947529583	0.3046010517	1.370823457	33831.09121	26.0017605	10.73787721
100023	100	C51M20.npy	C51	M20	7	1.970464346	0.1740610326	0.26616855	3.886793697	2.466737671	7.613705465	42.52136253	107.6705138	34.14550745
100021	100	C38M29.npy	C38	M29	7	0.3467352108	0.1859026654	0.247917701	0.2631401494	0.2837900406	0.6886817733	9209.441406	14.1455907	8.151874173
100022	100	C51M29.npy	C51	M29	7	0.4462745421	0.2829800995	0.2976366662	0.4876221737	0.3841317327	0.7413952656	6311.381828	20.12527759	6.242123015
100013	100	C22M17.npy	C22	M17	7	0.5437028483	0.2978298739	0.2834062298	1.470961738	0.6069715789	1.551208607	16.10406481	14.31411915	17.62715465
100016	100	C19M18.npy	C19	M18	7	0.6319789071	0.5357367849	0.3590180553	1.465617335	1.033690917	0.5150264719	46.7989061	26.53836284	16.21282505
100020	100	C28M22.npy	C28	M22	8	525.6267675	0.8093948739	0.2176098375	6288.271429	916.1134328	1959.916644	367832.3631	52460.01819	51748.63411
100014	100	C12M01.npy	C12	M01	9	216.4261191	0.6845549248	0.4988169929	2655.352781	281.263673	2809.96723	323238.0249	21391.29595	15937.79359
100017	100	C31M16.npy	C31	M16	8	1356.059711	0.4124136241	0.2536527451	14940.30047	2074.202061	10559.71229	11515923.26	135054.6813	101048.1074
100015	100	C38M22.npy	C38	M22	8	608.0901559	0.8174077161	0.1983675614	6306.901854	1035.151363	1915.611094	308272.52	60741.49863	59967.08114
100018	100	C28M18.npy	C28	M18	8	0.8567404586	0.5001535158	0.4130699733	1.63854843	1.474387647	0.992943872	36.75473682	44.02654877	18.39326184
100024	100	C40M16.npy	C40	M16	8	97.08173422	0.3697421834	0.3096029275	712.6878742	132.3959635	1093.103915	389848.3777	9295.483459	6329.585108
100012	100	C28M17.npy	C28	M17	8	0.5742539093	0.2028455135	0.2762857649	1.766137777	0.6485601076	1.883824872	22.18207025	12.54188628	25.05929483
100019	100	C28M29.npy	C28	M29	8	0.4671519161	0.2223294343	0.2859712064	0.3146369706	0.3128236574	1.327787496	33288.11147	26.30538009	10.63873729
100023	100	C51M20.npy	C51	M20	8	2.045134828	0.175622814	0.2856211968	3.937141894	2.554114241	7.617480825	42.34265667	111.4027332	34.67614149
100021	100	C38M29.npy	C38	M29	8	0.3491768776	0.194426374	0.2699494504	0.2738779565	0.2877894424	0.6695737126	9061.584464	14.25485187	8.138245364
100022	100	C51M29.npy	C51	M29	8	0.4484564571	0.2917965661	0.320425883	0.4966071541	0.3874890441	0.7329369854	6210.707822	20.36315579	6.435274974
100016	100	C19M18.npy	C19	M18	8	0.6379355723	0.5410430325	0.3840280746	1.474399563	1.04886066	0.5266681729	46.080252	26.60128755	16.41369244
100013	100	C22M17.npy	C22	M17	8	0.5523238791	0.3071290639	0.3043750536	1.49725392	0.6159950438	1.576888951	17.65183992	14.52664744	18.63878201
100020	100	C28M22.npy	C28	M22	9	483.5224863	0.8087542837	0.2086481808	6056.001513	851.9542558	1916.224317	369324.4524	48258.61627	47680.95314
100017	100	C31M16.npy	C31	M16	9	1369.790842	0.40823055	0.2432187354	15680.29022	2091.512504	11361.10881	12400430.58	136455.0613	101888.87
100015	100	C38M22.npy	C38	M22	9	561.9774793	0.8158464883	0.1927171931	6082.626695	965.8472916	1883.531318	299074.3079	56137.20018	55542.31551
100018	100	C28M18.npy	C28	M18	9	0.806400227	0.4956363588	0.398725963	1.536198722	1.407089077	0.9933758434	35.78682737	41.99585257	17.77707281
100012	100	C28M17.npy	C28	M17	9	0.5470986	0.195038628	0.2596630463	1.700970885	0.6241556542	1.86361768	20.49008448	12.15151949	23.54815137
100024	100	C40M16.npy	C40	M16	9	91.99401264	0.3688995897	0.301731016	714.0416853	127.8609165	1082.92903	386864.6198	8813.602872	6081.394535
100019	100	C28M29.npy	C28	M29	9	0.3332815763	0.2543502748	0.2734130659	0.3074222443	0.308766179	0.2634517711	21449.0747	13.33574686	3.812662492
100023	100	C51M20.npy	C51	M20	9	1.90817439	0.171679488	0.2728102603	3.680839187	2.38731236	7.328722169	40.55861272	104.7371432	32.24372985
100021	100	C38M29.npy	C38	M29	9	0.2705354227	0.2119427877	0.2550865083	0.2689260852	0.2826806761	0.2293251831	736.0857197	6.904054995	3.258960335
100022	100	C51M29.npy	C51	M29	9	0.402677042	0.2939107749	0.3055625509	0.4867310862	0.3791686422	0.3915214371	3772.128118	16.16223821	4.440973799
100013	100	C22M17.npy	C22	M17	9	0.536033256	0.2992704108	0.2924431278	1.456923353	0.6010074747	1.552858074	14.7697419	14.15089855	17.35262631
100016	100	C19M18.npy	C19	M18	9	0.6259414741	0.531585059	0.3640466401	1.568255449	1.033502996	0.5235352427	48.62150872	26.76540938	16.15407004
100026	100	C38M02.npy	C38	M02	0	58.60073272	0.6874143675	0.4703869703	793.5783297	74.69770341	806.5604218	70406.92883	4162.787906	5248.516187
100036	100	C31M02.npy	C31	M02	0	57.49181477	0.6951777922	0.4884350382	892.6195993	74.3617945	630.5474461	52149.13362	3798.406364	5138.271406
100035	100	C39M22.npy	C39	M22	0	823.8730308	0.7849702824	0.1917560267	9032.57413	1494.80262	2840.405121	10016998.83	82250.26299	80587.56172
100033	100	C51M18.npy	C51	M18	0	1.010421343	0.5841265971	0.4108351432	1.978014014	1.7677912	0.9912242195	75.77961807	59.5267538	22.07822048
100028	100	C40M18.npy	C40	M18	0	1.262343125	0.5187823054	0.4211881319	3.360754517	2.2029214	1.388877659	1047.234791	89.88783685	45.15798047
100027	100	C22M16.npy	C22	M16	0	189.2244436	0.4410485176	0.2559612958	2043.410753	304.2090262	1840.059208	300498.131	18388.51941	13083.88293
100037	100	C05M18.npy	C05	M18	0	0.6799255639	0.4914824721	0.3792928327	1.24533639	1.094768669	0.6292442463	1572.526813	32.10045293	14.1467256
100034	100	C38M17.npy	C38	M17	0	1.101841809	0.4451885564	0.2106242704	4.245579328	1.251467584	4.405402473	156.5730407	65.15427935	49.58480693
100025	100	C39M29.npy	C39	M29	0	0.3139623942	0.1727715708	0.2684316755	0.2985616511	0.3189184586	0.3197325698	1288.573735	9.114100028	4.632765233
100030	100	C19M20.npy	C19	M20	0	1.009953016	0.1685467836	0.2316339086	2.335889746	1.320955811	5.360311054	12.20719214	32.45052343	31.71538399
100031	100	C07M20.npy	C07	M20	0	1.421470455	0.2310858671	0.3267584101	3.100921541	1.802832086	7.005659442	37.83458127	72.90377462	32.97828074
100029	100	C39M20.npy	C39	M20	0	1.03616931	0.2010364727	0.2650456658	2.546188365	1.334948433	5.482565756	25.58455997	38.48558292	31.05113932
100032	100	C19M29.npy	C19	M29	0	0.2635534769	0.2005475501	0.2651545411	0.2873372029	0.2636633893	0.3278712417	896.7117318	6.674286779	4.056564856
100026	100	C38M02.npy	C38	M02	1	66.2654556	0.8159058657	0.4723933272	1473.401835	110.1667906	816.7981915	50066749.57	5627.937498	6009.659214
100036	100	C31M02.npy	C31	M02	1	82.40796511	0.8525077229	0.4948857053	2379.947802	162.0487879	637.9277839	138787133.1	6972.543823	7563.790486
100035	100	C39M22.npy	C39	M22	1	786.678569	0.7851259702	0.2074301237	8586.824278	1442.166373	2692.322402	10053617.71	78535.53267	76925.87479
100028	100	C40M18.npy	C40	M18	1	1.257146878	0.520275802	0.4374223264	3.338582935	2.213174113	1.389627505	1060.901206	89.92837383	45.32424325
100033	100	C51M18.npy	C51	M18	1	1.060108917	0.5824653655	0.4243693548	1.979800702	1.867472468	1.035411004	53.60459712	64.46533943	24.72973508
100027	100	C22M16.npy	C22	M16	1	186.3203169	0.4368384923	0.2744475174	2030.279114	303.121142	1976.647612	342188.4148	18093.3531	12817.80509
100037	100	C05M18.npy	C05	M18	1	0.5901826935	0.5120783137	0.3951483342	0.9110966732	0.9747410973	0.6387397756	13.43858647	23.22695455	13.9312834
100034	100	C38M17.npy	C38	M17	1	1.08704881	0.4434745497	0.2323006984	4.153410348	1.245659514	4.316420021	152.6866758	64.33471481	48.70946919
100025	100	C39M29.npy	C39	M29	1	0.3021453	0.1672496899	0.2851840668	0.2828219329	0.2959323061	0.308629562	3995.093666	9.221708374	4.070803458
100031	100	C07M20.npy	C07	M20	1	1.407825367	0.2337584267	0.3478714047	3.142179942	1.807497864	7.274197108	41.1884538	71.27891848	33.63832958
100030	100	C19M20.npy	C19	M20	1	1.016013415	0.17164588	0.249519258	2.404383517	1.344360128	5.614455273	13.80074131	32.32865956	32.4714121
100029	100	C39M20.npy	C39	M20	1	1.040369485	0.2085875562	0.2859178025	2.620227184	1.360855771	5.675766433	31.74740913	38.61246693	31.47637706
100032	100	C19M29.npy	C19	M29	1	0.2523363503	0.2024932435	0.2794479417	0.2725752296	0.246572367	0.3216527444	1319.18414	6.653176867	3.424685202
100026	100	C38M02.npy	C38	M02	2	74.0203136	0.7966639247	0.4721211135	1476.888041	127.2037638	781.9809168	46705476.25	5619.261284	6774.391986
100036	100	C31M02.npy	C31	M02	2	95.58826054	0.8278115426	0.4931113118	2443.399504	185.6721397	663.5136547	129477895.8	7510.033389	8853.618428
100035	100	C39M22.npy	C39	M22	2	869.6789482	0.7862739817	0.2021571046	9327.013954	1580.049596	2895.81359	9735348.854	86824.05032	84856.69618
100028	100	C40M18.npy	C40	M18	2	1.311612856	0.530040857	0.4364911453	3.352887634	2.301010208	1.42375097	1022.772237	93.00084374	45.27144451
100033	100	C51M18.npy	C51	M18	2	1.114359829	0.5883103256	0.4254911709	2.097137269	1.969618137	1.026381084	73.91242496	67.02202067	25.40383851
100027	100	C22M16.npy	C22	M16	2	199.5899792	0.4521417061	0.2704838957	2160.55241	321.471389	2015.137953	351142.0737	19431.53402	13947.54151
100037	100	C05M18.npy	C05	M18	2	0.6891036678	0.4973852409	0.3937251899	1.209937088	1.117721094	0.6096631502	1534.05293	32.09298673	14.64990212
100034	100	C38M17.npy	C38	M17	2	1.070593011	0.4458125919	0.2263195927	4.002798186	1.198985757	4.161127519	147.8208948	62.02582019	48.48439655
100031	100	C07M20.npy	C07	M20	2	1.450140205	0.2328614042	0.3407466869	3.228979498	1.849329581	7.341212762	37.68370262	73.08089921	34.92471901
100030	100	C19M20.npy	C19	M20	2	1.032160842	0.1728225212	0.2434797566	2.442644255	1.358049709	5.726152026	12.65140357	31.81747459	33.93937057
100025	100	C39M29.npy	C39	M29	2	0.3172273752	0.176924471	0.2826932937	0.2915659861	0.319157094	0.3130063909	3836.285186	9.595836408	4.655140273
100032	100	C19M29.npy	C19	M29	2	0.2617689284	0.2041553426	0.2765687153	0.2802615863	0.2623530858	0.3212224384	1266.284455	6.70077672	4.078578602
100029	100	C39M20.npy	C39	M20	2	1.08780776	0.2078822016	0.2801426424	2.695204905	1.407980643	5.892982723	30.95852668	40.56855009	32.97821901
100026	100	C38M02.npy	C38	M02	3	76.68988655	0.796592508	0.4745289548	1470.415072	127.5164753	816.4861695	45071930.1	5880.504423	7001.805544
100036	100	C31M02.npy	C31	M02	3	96.8062194	0.8283161347	0.4973476791	2388.63992	183.0000737	660.9280821	124940390.7	7615.877271	8950.066544
100035	100	C39M22.npy	C39	M22	3	875.0406949	0.786852231	0.2045115255	9077.734235	1559.272378	2758.23472	10016903.38	87351.62002	85292.8721
100028	100	C40M18.npy	C40	M18	3	1.326282864	0.5325108116	0.441722953	3.318573168	2.277869842	1.405774377	998.9332847	93.22237742	44.55794941
100033	100	C51M18.npy	C51	M18	3	1.120578704	0.5884805109	0.4308620228	1.997979192	1.939412482	1.033689109	76.85876625	66.4884826	24.90369212
100037	100	C05M18.npy	C05	M18	3	0.7009739136	0.4981291492	0.3978889871	1.224351054	1.122443969	0.5892431194	1494.756881	32.32114552	14.96684522
100027	100	C22M16.npy	C22	M16	3	204.0887699	0.4470016257	0.2733706159	2150.748784	321.2313815	1996.216297	349401.2037	19834.12204	14223.56673
100034	100	C38M17.npy	C38	M17	3	1.109778187	0.4372219599	0.2285912129	4.049520515	1.249487049	4.215035515	154.3259147	64.58267348	49.71957656
100031	100	C07M20.npy	C07	M20	3	1.483287871	0.2347916211	0.3445630491	3.273279993	1.863320377	7.484974769	38.0338007	73.76522969	35.92489152
100025	100	C39M29.npy	C39	M29	3	0.3137596296	0.1773600287	0.2835286537	0.2927996002	0.3140095425	0.3098026172	3860.728127	9.506028154	4.636965406
100030	100	C19M20.npy	C19	M20	3	1.060591052	0.1742689548	0.2452873876	2.493632215	1.380205264	5.827401728	12.85449405	32.16269333	35.10146952
100032	100	C19M29.npy	C19	M29	3	0.2612562755	0.204564148	0.2767556869	0.282847337	0.2607398413	0.3200569247	1274.272115	6.69543388	4.050498533
100029	100	C39M20.npy	C39	M20	3	1.114378685	0.209627572	0.2826031143	2.75396279	1.423904782	6.015232121	31.12275687	40.85910299	34.09306568
100026	100	C38M02.npy	C38	M02	4	72.78546476	0.8005844647	0.4737075875	1468.588435	123.0070699	636.2897601	46173315.92	5522.717574	6674.957972
100036	100	C31M02.npy	C31	M02	4	93.33370298	0.832412301	0.4963724837	2425.340103	180.9826382	483.972241	127997926.7	7316.177741	8652.801359
100035	100	C39M22.npy	C39	M22	4	719.1869408	0.8248040173	0.2090960259	8293.522014	1265.768718	2708.302459	408411.3479	71777.24415	70024.00944
100028	100	C40M18.npy	C40	M18	4	0.8750753915	0.5822751206	0.4430909744	2.132548455	1.50827764	1.101913604	62.23708067	50.63379465	21.81232518
100033	100	C51M18.npy	C51	M18	4	1.105288743	0.5869197056	0.4321899202	2.114386674	1.949869156	1.027376077	85.75565465	66.89162821	25.15105312
100037	100	C05M18.npy	C05	M18	4	0.672256833	0.4905966572	0.3999492034	1.237931759	1.086792332	0.6145622794	1674.116051	30.90812676	14.4574449
100027	100	C22M16.npy	C22	M16	4	197.9296676	0.4494852383	0.2779625863	2161.454324	314.0437166	2038.985056	357775.5222	19265.26058	13782.71515
100034	100	C38M17.npy	C38	M17	4	1.052227748	0.4435442181	0.2348070331	3.997756876	1.192131095	4.183715817	150.7901999	61.22655761	47.32253987
100031	100	C07M20.npy	C07	M20	4	1.425230022	0.2351050931	0.3491728023	3.229660178	1.815445139	7.393824526	38.47083524	71.10039406	34.86073608
100025	100	C39M29.npy	C39	M29	4	0.3101860933	0.1789949924	0.2915239352	0.2876715296	0.3083499941	0.310493537	3941.937135	9.463943202	4.510819395
100030	100	C19M20.npy	C19	M20	4	1.036183265	0.1727553007	0.2510086069	2.476802235	1.365023688	5.822828029	12.2861631	32.07531093	33.98384962
100032	100	C19M29.npy	C19	M29	4	0.2586592436	0.2068014518	0.2833185201	0.2789862693	0.2550473437	0.3227338596	1301.144933	6.649374005	3.91198217
100029	100	C39M20.npy	C39	M20	4	1.072452835	0.208988368	0.2874305239	2.720499191	1.381191371	5.983911149	25.28573076	39.1363283	33.00860508
100026	100	C38M02.npy	C38	M02	5	75.27238567	0.7968807277	0.4728111143	1502.098304	128.2237537	806.8497772	46120316.81	5755.706386	6903.890822
100036	100	C31M02.npy	C31	M02	5	95.07995232	0.8288840513	0.4966766273	2437.690074	183.95207	669.2573315	127846123.1	7474.458428	8819.315751
100035	100	C39M22.npy	C39	M22	5	864.0261741	0.7885209024	0.208915198	9313.952646	1566.057383	2967.00001	9968164.792	86263.53128	84407.99375
100028	100	C40M18.npy	C40	M18	5	1.294071586	0.5284000643	0.4450879709	3.260743177	2.259288128	1.421850599	1018.97216	91.68680334	44.76223049
100033	100	C51M18.npy	C51	M18	5	1.090009094	0.5877233062	0.4351159213	2.006725683	1.898688647	1.024084176	75.95126022	64.74276976	23.52822248
100037	100	C05M18.npy	C05	M18	5	0.6969561113	0.494366932	0.4024724146	1.242315188	1.127575123	0.6403486764	1528.083714	32.51359137	14.66321105
100027	100	C22M16.npy	C22	M16	5	197.4359884	0.4452805044	0.2792971314	2122.579892	318.4025567	2058.520131	361207.9547	19200.72054	13827.74275
100034	100	C38M17.npy	C38	M17	5	1.079845678	0.4380393654	0.235180052	4.096052118	1.242363057	4.355513103	152.9874102	63.37218717	48.5925016
100031	100	C07M20.npy	C07	M20	5	1.411607697	0.2348565833	0.3491351736	3.238081375	1.804953899	7.433772575	36.77782303	70.2591255	34.74386263
100030	100	C19M20.npy	C19	M20	5	1.03333257	0.1716348921	0.2511854083	2.471067684	1.357461904	5.835895968	12.72711091	32.09780295	33.85712448
100025	100	C39M29.npy	C39	M29	5	0.3145713193	0.1803832705	0.2926629046	0.2956680592	0.3187259049	0.3159146119	3889.43687	9.572035614	4.589751101
100032	100	C19M29.npy	C19	M29	5	0.2599980197	0.2068798633	0.2843367415	0.2851540423	0.2627985566	0.3237547758	1282.968222	6.635940499	4.018820926
100029	100	C39M20.npy	C39	M20	5	1.080735391	0.2096121731	0.2885248248	2.722902295	1.40024602	6.014268117	31.29063708	40.30578274	32.90659333
100026	100	C38M02.npy	C38	M02	6	75.46900478	0.7968257363	0.4741011854	1500.737915	129.3141656	799.3590461	46012218.89	5769.376838	6911.850479
100036	100	C31M02.npy	C31	M02	6	93.96055829	0.8298740967	0.4973919247	2417.47634	183.8833882	637.304639	127546578	7363.239168	8722.225979
100035	100	C39M22.npy	C39	M22	6	859.7842423	0.786997784	0.2088191694	9312.023211	1559.217609	2870.517214	10022192.14	85834.61451	83918.9093
100028	100	C40M18.npy	C40	M18	6	1.297835203	0.5278068517	0.4444103516	3.385503078	2.282322155	1.410026553	1015.071382	91.92204683	44.75476415
100033	100	C51M18.npy	C51	M18	6	1.134374371	0.5869044944	0.4330062026	2.115956566	2.006642638	1.059047117	81.16692018	68.43347148	25.36102348
100037	100	C05M18.npy	C05	M18	6	0.6898815153	0.4949578332	0.4003846215	1.256961178	1.124526535	0.6344048806	1520.751994	32.10941476	14.73261231
100027	100	C22M16.npy	C22	M16	6	191.6826984	0.4572822085	0.2778931592	2161.614896	306.9560623	1852.743012	290710.8548	18611.70452	14040.82441
100034	100	C38M17.npy	C38	M17	6	1.081771851	0.4442827497	0.2323805587	4.02616347	1.237422738	4.275040398	154.568467	63.90931651	49.06394508
100031	100	C07M20.npy	C07	M20	6	1.453517281	0.2347260553	0.3484624715	3.256701021	1.851428465	7.410904071	37.83686922	73.10207407	34.99423681
100030	100	C19M20.npy	C19	M20	6	1.040719798	0.1735774449	0.2504435184	2.469502378	1.370962826	5.776322197	12.64520032	32.23975981	33.97337087
100025	100	C39M29.npy	C39	M29	6	0.3113081936	0.1794520544	0.2902788409	0.2923296196	0.3143659591	0.3073592522	3912.262864	9.526270599	4.51835188
100032	100	C19M29.npy	C19	M29	6	0.2585245979	0.2050923177	0.2809352717	0.282167051	0.260285849	0.3182723168	1291.324	6.658559617	3.951713723
100029	100	C39M20.npy	C39	M20	6	1.088393236	0.2104019272	0.2876220745	2.725743153	1.412046041	5.908666682	31.02598382	40.55119016	32.98037563
100026	100	C38M02.npy	C38	M02	7	62.91756177	0.8148646805	0.4673775718	1448.783547	112.2059686	733.3366427	46023215.67	4514.250886	5784.617355
100036	100	C31M02.npy	C31	M02	7	93.79884717	0.8286007862	0.486017655	2461.171653	181.5045421	642.1883238	127625989.8	7341.838352	8700.741036
100035	100	C39M22.npy	C39	M22	7	819.2049594	0.785024855	0.189599573	9243.666966	1484.836528	2810.058264	10085329.49	81777.77345	80000.76439
100028	100	C40M18.npy	C40	M18	7	1.293316256	0.527248599	0.4196247256	3.267503004	2.238705266	1.32206647	1072.848093	91.92730207	45.49605378
100033	100	C51M18.npy	C51	M18	7	1.085663534	0.5845927589	0.408081877	2.014408265	1.890860364	0.9577972753	83.0216934	65.7961791	24.9451458
100037	100	C05M18.npy	C05	M18	7	0.6802322594	0.4873494591	0.3734767264	1.198098866	1.087824614	0.6193340259	1610.497673	31.60302931	14.52045919
100027	100	C22M16.npy	C22	M16	7	197.2204441	0.4650489645	0.2515211437	2191.365742	315.2573602	2056.782562	335724.7463	19246.79207	13848.39526
100034	100	C38M17.npy	C38	M17	7	0.9457476483	0.4383844036	0.2027069387	3.611442085	1.10494415	3.577365335	86.34307469	50.3723371	39.62116471
100031	100	C07M20.npy	C07	M20	7	1.408230143	0.2284334475	0.3221468185	3.162973927	1.771750257	6.942009698	32.77932421	69.04488746	33.61832078
100030	100	C19M20.npy	C19	M20	7	1.031355112	0.1671164885	0.2279644298	2.451117392	1.337276572	5.731094108	12.49075508	31.89106088	33.43900481
100025	100	C39M29.npy	C39	M29	7	0.3159420731	0.1698423123	0.2625505552	0.2824008888	0.3145424293	0.3116253958	3824.90258	9.49798391	4.573937214
100032	100	C19M29.npy	C19	M29	7	0.2622740421	0.1992652602	0.258951324	0.2732834658	0.260474653	0.3211976899	1262.500787	6.670648765	3.973342296
100029	100	C39M20.npy	C39	M20	7	1.05689249	0.202975183	0.2612276279	2.665723326	1.359493929	5.880425516	30.68243818	38.33565305	32.62629012
100026	100	C38M02.npy	C38	M02	8	75.81457875	0.7961832725	0.4717892254	1517.017461	127.2984288	805.7309549	45590253.59	5834.312093	6913.497891
100036	100	C31M02.npy	C31	M02	8	92.92033653	0.8301635307	0.4938792751	2430.209642	178.8497286	635.1432357	126376014.4	7271.220786	8596.725385
100035	100	C39M22.npy	C39	M22	8	877.3053738	0.7901258311	0.2023339342	9619.316537	1561.751471	2910.029403	9929003.756	87581.26474	85722.94524
100033	100	C51M18.npy	C51	M18	8	1.134678474	0.5850260918	0.4310251126	2.090013681	1.966712615	1.040861944	79.0897407	68.11463468	25.1417106
100037	100	C05M18.npy	C05	M18	8	0.7110377946	0.4950079627	0.3932531881	1.255532338	1.133845241	0.6435260438	1492.13503	33.01444079	14.58514477
100028	100	C40M18.npy	C40	M18	8	1.298446876	0.5276003221	0.4387211604	3.271454833	2.229868837	1.381665135	990.622563	90.60457555	43.37423822
100027	100	C22M16.npy	C22	M16	8	196.2491547	0.4461023515	0.2744031515	2142.743661	312.1424219	1921.250024	337516.5413	19062.71466	13774.95269
100034	100	C38M17.npy	C38	M17	8	1.129644505	0.4416030706	0.2308109517	4.26627575	1.259494513	4.328306804	156.5416707	66.0322927	50.5101713
100031	100	C07M20.npy	C07	M20	8	1.429946564	0.2307687976	0.3378732264	3.207210277	1.792932959	7.172757901	32.97849136	69.49346376	34.68567362
100030	100	C19M20.npy	C19	M20	8	1.042858354	0.1729308436	0.2489568921	2.438052219	1.357153032	5.664363717	11.87274377	31.96963344	33.99147562
100025	100	C39M29.npy	C39	M29	8	0.3222172046	0.1770204941	0.2878296666	0.3024693225	0.322746126	0.3154835883	3763.557135	9.697773496	4.692105595
100032	100	C19M29.npy	C19	M29	8	0.2615226005	0.2061502038	0.2796817073	0.2871391225	0.2627571124	0.3217936071	1242.279595	6.627473076	4.109914801
100026	100	C38M02.npy	C38	M02	9	67.06239592	0.8136365964	0.4683405125	1205.824379	125.1344198	797.6988563	48926456.77	5573.293955	6111.270037
100029	100	C39M20.npy	C39	M20	8	1.10280019	0.2069243833	0.2798438079	2.695497172	1.40534722	5.845936802	30.42477907	40.79990145	32.99695118
100036	100	C31M02.npy	C31	M02	9	86.3450379	0.8475956343	0.4877620845	2178.7166	180.6124909	656.8176279	135631298.2	7238.283796	7961.642165
100035	100	C39M22.npy	C39	M22	9	811.637543	0.7926622561	0.193526579	9037.841365	1464.820176	2667.111657	10297233.9	81030.1273	79391.59345
100033	100	C51M18.npy	C51	M18	9	1.023022551	0.5792542744	0.4114831202	1.958672782	1.794746887	0.9674505901	77.76536442	61.2850967	23.2360871
100037	100	C05M18.npy	C05	M18	9	0.6792517938	0.4857830379	0.3809118981	1.225427535	1.094019545	0.630530955	1585.456447	32.02703704	14.21870429
100028	100	C40M18.npy	C40	M18	9	1.230489654	0.5180812047	0.4230069301	3.218145308	2.150541131	1.352938478	1044.269726	87.14505606	43.98450348
100027	100	C22M16.npy	C22	M16	9	187.1292891	0.4482130156	0.2597668362	2095.780324	293.2315456	2035.620433	340977.0345	18177.6874	13090.53241
100034	100	C38M17.npy	C38	M17	9	1.066083639	0.4415534108	0.2121739253	4.099550993	1.206966394	4.203263576	151.7963105	62.61835664	47.75701313
100031	100	C07M20.npy	C07	M20	9	1.395417141	0.2290147601	0.3302510838	3.032523097	1.747084533	7.127100381	35.48391426	70.36558065	32.53058629
100030	100	C19M20.npy	C19	M20	9	1.01306073	0.1696685219	0.2354498389	2.340847945	1.314093387	5.498852738	11.81248981	32.84428816	31.31789444
100025	100	C39M29.npy	C39	M29	9	0.3061414303	0.1784162784	0.2719502822	0.2992603069	0.322208361	0.2681886611	2705.362932	8.436104394	3.582760924
100032	100	C19M29.npy	C19	M29	9	0.2507482289	0.2011663912	0.2650943437	0.2838816889	0.2596260786	0.2430248536	409.1284145	5.816793384	3.42272317
100029	100	C39M20.npy	C39	M20	9	1.050547232	0.2026281925	0.2702959291	2.569048252	1.341057388	5.681567378	28.79585178	39.80764915	30.60573511
100040	100	C12M02.npy	C12	M02	0	382.6743218	0.6879490537	0.465194959	6531.430701	479.0011108	3040.624072	1556516.979	36065.64165	36262.55757
100041	100	C38M18.npy	C38	M18	0	1.8944285	0.5307027997	0.3924307801	7.174094124	3.404958908	2.888031841	282.2949944	134.8612975	46.1146178
100047	100	C40M20.npy	C40	M20	0	6.492137769	0.2905892745	0.3705256034	22.37874781	8.468851725	49.40342071	14074.52679	569.2385854	169.2545727
100050	100	C39M16.npy	C39	M16	0	173.0381746	0.2946721465	0.2684287593	958.8479379	236.2017666	883.3378964	255871.1897	16790.20905	7056.36295
100043	100	C06M18.npy	C06	M18	0	0.533955269	0.6027449086	0.3644339845	0.7251732942	0.8812259923	0.5332011077	9.765317481	22.15778966	11.19359162
100048	100	C40M17.npy	C40	M17	0	0.7523993402	0.2381572242	0.26366035	2.734645825	0.8867524498	1.931983383	486.0192244	30.57554597	28.72642003
100046	100	C05M20.npy	C05	M20	0	2.544810502	0.1031936882	0.304390251	27.72942994	1.832272899	13.00870541	122877.2272	187.8005347	30.55838358
100044	100	C05M17.npy	C05	M17	0	1.00066486	0.4372980951	0.3065457506	5.222591016	1.377900841	3.802741056	5449.84677	61.6409396	51.23551842
100038	100	C39M18.npy	C39	M18	0	0.5519147985	0.429815379	0.3293470985	0.7573540554	0.8899955376	0.4787462192	40.43669906	16.19743958	14.954934
100039	100	C51M17.npy	C51	M17	0	1.479284827	0.238881729	0.2558260331	3.377342677	1.348063129	3.552447172	144.3288015	70.04444985	30.92591177
100049	100	C39M17.npy	C39	M17	0	0.5516264829	0.1080734972	0.260996736	1.893366609	0.6381662705	2.102771542	63.10884839	8.019444016	26.96957881
100042	100	C40M29.npy	C40	M29	0	0.2606973195	0.2191256307	0.3010914807	0.2647356474	0.2455318377	0.4779476042	2463.343614	8.035422345	4.677634652
100045	100	C31M29.npy	C31	M29	0	0.3542268706	0.2403284589	0.299339843	0.3371178146	0.3050662523	0.5970330679	5142.034651	13.79833592	6.241130857
100040	100	C12M02.npy	C12	M02	1	395.5160785	0.5445867656	0.4715804428	8199.822955	580.9044856	3068.944727	199940235.1	38048.82926	37574.66923
100041	100	C38M18.npy	C38	M18	1	1.888553305	0.5339340989	0.4086894784	7.219566184	3.43305377	2.890242282	290.7961475	135.4792789	46.99510374
100050	100	C39M16.npy	C39	M16	1	172.198072	0.2909122462	0.2920551896	1099.398351	240.4464935	1028.756995	390772.461	16704.66603	7048.399466
100047	100	C40M20.npy	C40	M20	1	6.548661189	0.2941149859	0.3877282913	22.99588947	8.619582989	53.12539858	15746.6902	574.1163866	173.1357565
100043	100	C06M18.npy	C06	M18	1	0.5261196522	0.6051057359	0.374663083	0.7126455099	0.8758458296	0.5298736205	10.1557093	21.83456597	10.99797177
100048	100	C40M17.npy	C40	M17	1	0.7386338072	0.241305702	0.2859191422	2.708594458	0.8488833327	1.971184042	448.4163473	29.40620756	28.32545393
100046	100	C05M20.npy	C05	M20	1	0.922976809	0.2025516106	0.3223975523	2.405348139	1.219230158	5.222312742	11.28150422	24.44816773	31.29079378
100044	100	C05M17.npy	C05	M17	1	0.9004584879	0.4487867027	0.3237287004	3.97425973	1.133586445	3.802826785	125.5185715	51.35611271	41.71688697
100049	100	C39M17.npy	C39	M17	1	0.5429569645	0.1196708939	0.2855030303	1.843426972	0.6297146921	2.103801677	63.2838636	7.914115198	26.33362014
100038	100	C39M18.npy	C39	M18	1	0.5464282767	0.4242526223	0.3445014696	0.7372365007	0.869608958	0.4675257066	499.3173755	16.49797866	14.67132814
100039	100	C51M17.npy	C51	M17	1	1.528369915	0.2299827475	0.2711848345	3.622623312	1.429058556	3.910697439	156.86791	76.01062015	31.88972913
100045	100	C31M29.npy	C31	M29	1	0.397554783	0.2212185965	0.3117823307	0.3176238577	0.2817492152	0.6063474255	36721.59108	19.57613809	5.913153847
100042	100	C40M29.npy	C40	M29	1	0.2562792817	0.2156713635	0.3144274357	0.2511981086	0.2294271928	0.4735321521	7487.642088	8.61759588	4.090616429
100040	100	C12M02.npy	C12	M02	2	443.377959	0.54253901	0.4702511078	8913.132196	646.5414197	3110.323024	186597528.9	42033.66206	42416.48237
100041	100	C38M18.npy	C38	M18	2	1.861956319	0.5315487079	0.407268244	6.985228174	3.348168775	2.822245989	274.2667878	131.8319603	44.96703992
100050	100	C39M16.npy	C39	M16	2	187.0040261	0.298353128	0.2834432274	1151.908176	253.6951896	1024.911174	387999.9019	18182.29603	7768.123831
100047	100	C40M20.npy	C40	M20	2	6.844180266	0.2949143408	0.3838372063	22.58170388	8.919461995	53.20707585	13694.55083	599.4105815	176.7557315
100048	100	C40M17.npy	C40	M17	2	0.7782728928	0.2444697589	0.281426836	2.739924862	0.9152538056	2.012208509	478.88115	31.1303116	29.5251555
100043	100	C06M18.npy	C06	M18	2	0.5493724307	0.6082331756	0.3762209647	0.7177103832	0.9124212094	0.5385660371	10.29854855	22.61218218	11.44538835
100046	100	C05M20.npy	C05	M20	2	2.575384901	0.1050984243	0.3177269601	27.19056581	1.881230549	13.22104437	118779.0058	187.9946035	32.69774679
100049	100	C39M17.npy	C39	M17	2	0.5737523967	0.1192211109	0.2805828664	1.926909164	0.6639944121	2.174309534	62.5153907	8.257991178	28.20021399
100044	100	C05M17.npy	C05	M17	2	1.018310873	0.4322469879	0.3191754843	5.290817992	1.407731938	3.782302325	5364.215281	62.20556511	52.45480045
100039	100	C51M17.npy	C51	M17	2	1.597237887	0.2347728394	0.2684445241	3.710166999	1.497599547	4.010135209	155.1014694	78.78238966	33.60040905
100038	100	C39M18.npy	C39	M18	2	0.5800103862	0.4328161735	0.344327062	0.7514490053	0.9273014903	0.4803919067	482.8867106	17.66786326	15.49957275
100045	100	C31M29.npy	C31	M29	2	0.4116981982	0.2268006655	0.3097457109	0.3356019626	0.3031247196	0.601487062	35244.00043	19.89804803	6.517173019
100042	100	C40M29.npy	C40	M29	2	0.2669534657	0.2222402969	0.3128200924	0.2612946216	0.2449731157	0.474709443	7180.498805	8.630167248	4.680564791
100040	100	C12M02.npy	C12	M02	3	463.1649425	0.5478482349	0.4721745999	8883.823202	657.7883784	3131.992834	180157734.9	43991.05381	44104.75234
100050	100	C39M16.npy	C39	M16	3	187.3487289	0.298975669	0.2858840096	1143.920873	251.6789409	1053.567872	379816.2256	18180.46919	7770.964556
100041	100	C38M18.npy	C38	M18	3	1.976119179	0.5336576081	0.4140282819	7.003872164	3.497616469	2.86734167	277.3985157	139.6874492	46.39666875
100047	100	C40M20.npy	C40	M20	3	6.80258742	0.2985530986	0.3865347133	22.17915086	8.710105138	51.44022978	13486.5099	591.0800405	175.4500103
100043	100	C06M18.npy	C06	M18	3	0.5636925165	0.6113258844	0.3818262626	0.7382400444	0.9201999426	0.5445380909	10.33815592	22.97560547	11.62529725
100048	100	C40M17.npy	C40	M17	3	0.7621024554	0.2453671515	0.2831852752	2.661239441	0.8932182034	1.909058152	482.7577011	30.03144626	28.96386713
100046	100	C05M20.npy	C05	M20	3	2.597289685	0.1072454346	0.3212335265	26.59414211	1.879975487	13.13235717	118344.1056	188.1583025	33.86335037
100049	100	C39M17.npy	C39	M17	3	0.5707139518	0.1200328766	0.2830616772	1.893949017	0.657338092	2.06926513	62.88282016	8.217724982	27.85537697
100038	100	C39M18.npy	C39	M18	3	0.5897579365	0.4344196734	0.3488004945	0.7662312884	0.9288471303	0.4850238035	470.6380854	17.59341338	15.93497641
100044	100	C05M17.npy	C05	M17	3	1.007291399	0.4296851207	0.3200863405	5.175059327	1.373198924	3.557585168	5424.262377	61.37798538	51.55461254
100039	100	C51M17.npy	C51	M17	3	1.514681089	0.230763892	0.2661857284	3.576202345	1.421560636	3.757018354	151.0713813	71.95229812	32.30790895
100042	100	C40M29.npy	C40	M29	3	0.2673683807	0.2223163027	0.3136583498	0.2611028521	0.2450913796	0.4654774428	7232.477814	8.707217279	4.630959152
100045	100	C31M29.npy	C31	M29	3	0.4130198325	0.2284474198	0.3122846543	0.338323818	0.3020420378	0.5947389853	35469.26425	19.92563439	6.479279524
100040	100	C12M02.npy	C12	M02	4	448.8113439	0.5413157838	0.4736115632	9027.982886	646.837319	2974.072897	184555460.4	42688.16837	42759.07416
100050	100	C39M16.npy	C39	M16	4	174.2242375	0.3017270725	0.2924203431	1104.018986	226.824675	1066.896564	313307.7036	16909.50872	7018.33239
100041	100	C38M18.npy	C38	M18	4	1.826637296	0.5302975916	0.4151628208	6.968766543	3.304318513	2.820851011	290.8487134	128.9430477	44.02522353
100047	100	C40M20.npy	C40	M20	4	5.486008035	0.3126196395	0.3905190958	9.444173728	6.873225589	47.36793356	1705.737763	466.5182026	135.6049682
100043	100	C06M18.npy	C06	M18	4	0.541078221	0.6080275651	0.3803603228	0.7291914834	0.900555831	0.5347214504	10.19780223	22.25139133	11.32104914
100048	100	C40M17.npy	C40	M17	4	0.6300827608	0.261433276	0.2890680486	1.728748555	0.735731586	1.90044482	81.38092297	18.40405917	21.79254978
100046	100	C05M20.npy	C05	M20	4	2.575017569	0.1045164527	0.325369246	27.49221013	1.875078722	13.42089387	132671.8637	188.2198947	32.86529912
100049	100	C39M17.npy	C39	M17	4	0.5536109647	0.1212362915	0.2883951842	1.839844151	0.6388842486	2.124127823	63.32258432	8.08785534	26.91092257
100038	100	C39M18.npy	C39	M18	4	0.5661928652	0.4316081572	0.3502370132	0.7381945397	0.9000682965	0.4698371709	521.1500702	16.87460141	15.14877879
100044	100	C05M17.npy	C05	M17	4	0.9737986537	0.4300723217	0.3250734153	5.16155815	1.34749323	3.672505578	5630.056596	59.41291539	50.19164126
100039	100	C51M17.npy	C51	M17	4	1.548911841	0.2332106973	0.2724972625	3.631887609	1.451079046	3.935667933	159.3104745	76.54656173	32.11319191
100042	100	C40M29.npy	C40	M29	4	0.2601305402	0.2187022404	0.3184435678	0.2539354046	0.2362966841	0.4735887475	7384.317737	8.509430181	4.521657364
100045	100	C31M29.npy	C31	M29	4	0.4037632952	0.2225917292	0.3141941549	0.3302801299	0.292672115	0.6049369782	36215.10254	19.6640871	6.421497907
100040	100	C12M02.npy	C12	M02	5	449.2485716	0.5432042137	0.4720942039	9008.767767	653.4135047	3267.220834	184338296.9	42633.46207	42859.82236
100050	100	C39M16.npy	C39	M16	5	181.9706368	0.2985241176	0.2927569309	1147.212101	251.4744621	1056.781632	394284.2865	17676.78868	7691.128536
100041	100	C38M18.npy	C38	M18	5	1.92947411	0.5324576682	0.4165333123	7.086810091	3.472150723	2.869678309	277.2161738	136.8949779	46.06969039
100047	100	C40M20.npy	C40	M20	5	6.687345314	0.2943021249	0.3903405522	22.64123797	8.728208878	54.40208572	13904.71176	586.6550767	174.7517538
100043	100	C06M18.npy	C06	M18	5	0.5507999824	0.6099650982	0.3823639901	0.7333753792	0.9128460435	0.5380665608	10.25024622	22.72595941	11.5061969
100048	100	C40M17.npy	C40	M17	5	0.7525680215	0.242255737	0.2903443702	2.682665077	0.8951505548	1.953960765	486.6381512	30.55922229	28.70646392
100046	100	C05M20.npy	C05	M20	5	2.573655285	0.1049764211	0.3252315511	27.15667235	1.874162281	13.54687881	120788.8494	188.1622157	32.67578496
100038	100	C39M18.npy	C39	M18	5	0.5807520158	0.4348288891	0.3531248746	0.7639744055	0.9252416303	0.4861157548	480.9601419	17.62285061	15.55920732
100049	100	C39M17.npy	C39	M17	5	0.552772706	0.1225263562	0.2907467078	1.856852429	0.648572532	2.094706255	62.1474401	8.225014794	26.67952598
100044	100	C05M17.npy	C05	M17	5	0.9955639058	0.4255062402	0.325367214	5.214890373	1.377816051	3.657041171	5461.351077	61.0339763	51.20009859
100039	100	C51M17.npy	C51	M17	5	1.544513334	0.2224379083	0.2754853652	3.559278042	1.447187078	3.889591738	149.4381187	75.10409806	30.58655324
100042	100	C40M29.npy	C40	M29	5	0.2630707156	0.2212984634	0.3192447676	0.2623627188	0.2446018452	0.4793251984	7284.661402	8.666068881	4.646785477
100045	100	C31M29.npy	C31	M29	5	0.4089394016	0.2289609784	0.3177279634	0.3385078841	0.3030023172	0.6113525734	35732.49603	19.8414082	6.4720464
100040	100	C12M02.npy	C12	M02	6	449.7221751	0.5443383332	0.473847413	8873.764018	658.8689114	3157.790873	183894489.5	42686.67908	42849.28112
100050	100	C39M16.npy	C39	M16	6	182.0058653	0.3000693955	0.2918277725	1138.985113	245.1394842	1007.41664	379648.6877	17663.03641	7471.333185
100041	100	C38M18.npy	C38	M18	6	1.94065679	0.5333225016	0.4151838972	7.261682418	3.511372301	2.937089015	279.9499116	137.6604924	46.59453367
100047	100	C40M20.npy	C40	M20	6	6.651039997	0.2954621495	0.3904147415	22.4599069	8.69874527	52.4227814	13754.63768	581.3782574	174.1259456
100043	100	C06M18.npy	C06	M18	6	0.5516844781	0.6103502889	0.3820812215	0.7474214393	0.9204673355	0.5445021613	10.22980463	22.72412085	11.48308864
100048	100	C40M17.npy	C40	M17	6	0.7496099419	0.2422520815	0.2867139901	2.631617923	0.8856777406	1.937972921	484.410982	30.33643188	28.78661893
100046	100	C05M20.npy	C05	M20	6	2.571857872	0.1052456425	0.324038181	27.22793272	1.878293983	13.32931781	120034.2515	187.6991324	32.84177718
100038	100	C39M18.npy	C39	M18	6	0.5801862491	0.4343292269	0.3517546092	0.776322407	0.9314769081	0.486855803	478.6161537	17.59827809	15.55590911
100039	100	C51M17.npy	C51	M17	6	1.58713916	0.2320963641	0.2745631032	3.685684082	1.478394764	3.948735936	155.2171832	78.5645681	32.53328838
100049	100	C39M17.npy	C39	M17	6	0.5517401384	0.1212003807	0.2867361241	1.824902345	0.639176494	2.075760546	62.26791812	8.103217042	26.89705897
100044	100	C05M17.npy	C05	M17	6	0.9816921121	0.4256202295	0.3234045323	5.181097664	1.351576415	3.572390442	5430.023309	59.98916647	50.58068311
100042	100	C40M29.npy	C40	M29	6	0.2614903274	0.217087352	0.3152144491	0.2603392813	0.2416664806	0.4704983334	7328.80516	8.626402684	4.598106787
100045	100	C31M29.npy	C31	M29	6	0.404333494	0.2243334412	0.3138128237	0.3329438513	0.2971413041	0.6019387802	35942.53551	19.6547983	6.412529144
100040	100	C12M02.npy	C12	M02	7	448.385014	0.5423279231	0.4644141716	9157.713558	648.1449131	3244.102342	184002239.8	42545.9716	42779.73183
100050	100	C39M16.npy	C39	M16	7	175.0826225	0.3050943758	0.2645841816	1126.199421	239.4054771	1029.772077	366199.9994	17048.5461	7256.318042
100041	100	C38M18.npy	C38	M18	7	1.631615494	0.5362742174	0.3897081756	3.817672121	2.887687202	1.676506756	126.0709139	110.4318251	34.85241504
100047	100	C40M20.npy	C40	M20	7	6.660163153	0.292260213	0.3672498453	22.58725959	8.571713101	53.24366278	14042.73017	582.7356238	172.5547028
100043	100	C06M18.npy	C06	M18	7	0.5411439157	0.6064461236	0.3637464396	0.7183197203	0.8881570909	0.5317021334	10.09295409	22.19499891	11.32676896
100048	100	C40M17.npy	C40	M17	7	0.761903086	0.2343587633	0.2580315609	2.723452377	0.891459577	1.943493929	500.4788271	30.75502572	28.70090757
100046	100	C05M20.npy	C05	M20	7	2.567344342	0.1010907479	0.2973075003	27.46510175	1.847096307	13.34775848	122184.7143	187.674735	32.34585335
100038	100	C39M18.npy	C39	M18	7	0.5680873401	0.4250474934	0.3262698711	0.7124159275	0.89384496	0.4598568556	505.5159955	17.05145267	15.27701807
100039	100	C51M17.npy	C51	M17	7	1.534798448	0.2323211617	0.2485754283	3.684613974	1.415504369	3.842629961	157.1831641	76.60162901	32.00538272
100049	100	C39M17.npy	C39	M17	7	0.5487340558	0.109521679	0.2567258631	1.874615339	0.6340100664	2.065705291	61.9202741	7.915528392	26.75317913
100044	100	C05M17.npy	C05	M17	7	0.9667938551	0.4265164616	0.2981944711	5.139001593	1.329915654	3.63794957	5609.931995	58.55560376	48.65054122
100042	100	C40M29.npy	C40	M29	7	0.2694111791	0.2157851573	0.2959440344	0.2549229617	0.2457534491	0.4764039558	7165.271723	8.809702042	4.595986245
100045	100	C31M29.npy	C31	M29	7	0.4134680406	0.2216519534	0.2947117968	0.3325905207	0.3024715197	0.6067417218	35139.96845	19.85372716	6.423964474
100040	100	C12M02.npy	C12	M02	8	451.6850964	0.5437408292	0.4696346252	9028.530801	645.7467387	3124.247543	182233244.2	42890.47731	42993.0335
100050	100	C39M16.npy	C39	M16	8	187.3374057	0.2958121946	0.2850356534	1149.060809	251.3665076	1018.133701	393936.8869	18191.55689	7654.327608
100041	100	C38M18.npy	C38	M18	8	1.971738758	0.5311170215	0.4079325171	6.923346984	3.499146626	2.880459979	270.2458139	138.6311848	45.72969351
100047	100	C40M20.npy	C40	M20	8	6.671764244	0.2937246134	0.3844063109	22.2090017	8.597419291	48.90065352	13267.8467	578.4510218	161.5925529
100043	100	C06M18.npy	C06	M18	8	0.5610278194	0.6082858553	0.3826603506	0.7365705823	0.920741283	0.5412590307	10.05863858	23.11513805	11.48909713
100048	100	C40M17.npy	C40	M17	8	0.7802418336	0.2410588299	0.2886307553	2.752422611	0.9030867923	1.952292473	479.102233	30.71449957	29.35384737
100046	100	C05M20.npy	C05	M20	8	2.593365017	0.1047473709	0.3129966546	27.382058	1.877206621	12.95828024	118815.7629	187.9217565	32.70819228
100038	100	C39M18.npy	C39	M18	8	0.5883557749	0.4326473069	0.346878392	0.7727311144	0.9256328873	0.486770884	469.634326	17.76810838	15.49481578
100039	100	C51M17.npy	C51	M17	8	1.479818185	0.2407657373	0.2677427834	3.634492508	1.388911077	3.79897456	154.4721462	76.55287747	33.4009006
100040	100	C12M02.npy	C12	M02	9	410.6475346	0.5469478634	0.4655643204	8498.069189	606.2862875	2892.386183	195447549.6	39412.82394	39097.39147
100049	100	C39M17.npy	C39	M17	8	0.5745372894	0.1182610984	0.2860110056	1.937006249	0.6567871942	2.114798962	63.1388393	8.298697056	28.22382907
100044	100	C05M17.npy	C05	M17	8	1.042730265	0.433819815	0.3241345739	5.49418326	1.409614618	3.810251253	5371.506519	63.78844328	52.99220753
100045	100	C31M29.npy	C31	M29	8	0.4139048102	0.2266846199	0.3132496667	0.3441726651	0.3055997323	0.595916583	34575.58551	19.82022151	6.497652906
100042	100	C40M29.npy	C40	M29	8	0.2724264186	0.220627922	0.3175195797	0.2703434093	0.2501770432	0.4695797158	7050.228279	8.851564522	4.681527802
100050	100	C39M16.npy	C39	M16	9	180.59137	0.2963888418	0.2731206596	1059.194706	242.5659863	1026.881647	384214.9551	17544.53236	7398.822706
100041	100	C38M18.npy	C38	M18	9	1.842360523	0.5305594588	0.3943207818	7.045774722	3.324725632	2.743487835	265.6795754	131.105198	46.08860213
100047	100	C40M20.npy	C40	M20	9	6.320108706	0.2887644045	0.3728926474	22.42247265	8.23551792	48.94564876	14052.60681	552.6838552	161.0526538
100043	100	C06M18.npy	C06	M18	9	0.5351950243	0.6029811146	0.3653883515	0.6966596807	0.8850479467	0.5297831859	9.689341516	22.38879595	11.14689221
100048	100	C40M17.npy	C40	M17	9	0.7466607055	0.2279454504	0.2667916248	2.743375768	0.8780177855	1.916336679	477.7286275	29.87388884	28.37895845
100046	100	C05M20.npy	C05	M20	9	2.551984992	0.1011569462	0.3072892364	28.18745052	1.833613299	13.19659393	124057.2683	188.1551339	30.42400132
100038	100	C39M18.npy	C39	M18	9	0.5536420749	0.4318338218	0.334216006	0.7096745123	0.8836599136	0.4641391238	472.2421835	16.64185678	14.50479247
100039	100	C51M17.npy	C51	M17	9	1.498206123	0.2355971239	0.2611196633	3.663914716	1.387429241	3.786066592	64.51293623	73.84159917	31.53208524
100049	100	C39M17.npy	C39	M17	9	0.546754691	0.1134969371	0.2675604712	1.872711669	0.6319255669	2.071941564	24.65193251	7.94708366	26.36839016
100045	100	C31M29.npy	C31	M29	9	0.3610465164	0.2375363361	0.3000532342	0.3383281923	0.3007652339	0.2883932911	31713.51615	15.05528466	3.795770579
100044	100	C05M17.npy	C05	M17	9	0.9753351125	0.4218626646	0.3066128079	5.267152735	1.332315497	3.566215861	5503.353878	58.9449239	49.20951486
100042	100	C40M29.npy	C40	M29	9	0.2391690188	0.2259240812	0.3013031226	0.2614721048	0.2435227746	0.23255383	5020.032324	6.212601049	3.283276744
9688508	3330254	C31M02.9688508.npy	C31	M02	0	77.17787534	0.7916027693	0.4701092155	1188.407272	93.72772147	974.400508	73564.25255	5949.51097	7104.1356
9688524	3330254	C40M16.9688524.npy	C40	M16	0	101.0369016	0.4000713597	0.288416409	712.8009866	141.6122649	1095.81261	219680.6391	10068.5199	7774.572849
9688514	3330254	C38M18.9688514.npy	C38	M18	0	1.948155849	0.5402944996	0.3961944476	7.521692617	3.502331141	2.968150615	294.4430659	142.4050039	50.78600203
9688518	3330254	C39M16.9688518.npy	C39	M16	0	185.5925012	0.38563161	0.2687918379	1149.776549	258.7779314	965.3165906	280503.7307	18527.94128	10029.48975
9688506	3330254	C28M29.9688506.npy	C28	M29	0	0.4179794923	0.224749612	0.2695036476	0.2869418644	0.294428329	1.360488328	13797.79494	23.13109532	9.875781774
9688532	3330254	C51M18.9688532.npy	C51	M18	0	1.056691363	0.5834220362	0.3827683636	2.134857744	1.853342729	1.00890979	79.49326703	66.48025361	23.64148673
9688503	3330254	C28M17.9688503.npy	C28	M17	0	0.5775070583	0.2059281868	0.2307221707	1.884541304	0.6633171068	1.920241997	21.51234047	11.53620879	24.8545943
9688510	3330254	C31M29.9688510.npy	C31	M29	0	0.3394402454	0.2464754653	0.2941274793	0.3140323923	0.287800334	0.5815955565	5128.382797	13.9052877	5.587242102
9688531	3330254	C51M17.9688531.npy	C51	M17	0	1.534945986	0.2467404527	0.245112493	3.673543294	1.439957898	3.829827339	143.1446983	65.62908225	35.72520144
9688499	3330254	C19M22.9688499.npy	C19	M22	0	726.1140538	0.86673514	0.1700368188	8818.836894	1359.203459	1947.742666	404870.8307	72486.83734	72262.63258
9688486	3330254	C07M20.9688486.npy	C07	M20	0	1.140874501	0.3071462548	0.2773615448	2.047694341	1.402315411	4.387701599	34.38309821	75.40235017	19.44737977
9688534	3330254	C51M29.9688534.npy	C51	M29	0	0.4244892605	0.2813947572	0.2926983793	0.458972895	0.3701585351	0.7481832375	2805.142171	19.36638477	5.857174165
9688482	3330254	C05M29.9688482.npy	C05	M29	0	0.358168302	0.1726091823	0.2893845586	0.7929820292	0.3418885765	0.4499546417	1362.981776	14.61455692	4.19168796
9688513	3330254	C38M17.9688513.npy	C38	M17	0	1.071558778	0.4687062404	0.2191437761	4.190384776	1.212948494	4.395040119	169.6887873	68.71767807	53.21041863
9688508	3330254	C31M02.9688508.npy	C31	M02	1	195.5140726	0.5982987459	0.4774360923	7482.827694	492.2888278	998.2693287	619566892.8	17803.1456	18885.16072
9688524	3330254	C40M16.9688524.npy	C40	M16	1	103.5411702	0.3980992107	0.307285662	823.0202377	145.7298332	1268.642971	426780.7374	10319.29073	8026.690003
9688514	3330254	C38M18.9688514.npy	C38	M18	1	1.943544348	0.5432455443	0.4120973161	7.565478108	3.533611926	2.971664928	303.1496938	142.9510257	51.89222594
9688518	3330254	C39M16.9688518.npy	C39	M16	1	184.4099029	0.3807263438	0.2919614225	1290.465182	262.9545307	1113.614189	424261.0093	18409.97269	10020.70483
9688506	3330254	C28M29.9688506.npy	C28	M29	1	0.4384219856	0.2068707381	0.2812068828	0.2671221665	0.2784729147	1.355062395	35364.45866	25.9198337	9.769987815
9688532	3330254	C51M18.9688532.npy	C51	M18	1	1.111199317	0.581237633	0.3937649611	2.143552426	1.961435972	1.056010993	58.13491409	71.70561831	26.632115
9688503	3330254	C28M17.9688503.npy	C28	M17	1	0.5701937996	0.2078900494	0.2473803354	1.825710574	0.6535394881	1.90870519	20.70555841	11.39870565	24.15736811
9688510	3330254	C31M29.9688510.npy	C31	M29	1	0.3864415211	0.2246788954	0.3069476634	0.3001637853	0.2712936044	0.5937669074	36711.75	19.69726598	5.643297204
9688486	3330254	C07M20.9688486.npy	C07	M20	1	1.116265476	0.3119270279	0.295797057	2.034013961	1.387970703	4.459258422	37.29949235	73.7407675	19.26276671
9688531	3330254	C51M17.9688531.npy	C51	M17	1	1.582560614	0.2389937456	0.2592917338	3.915203629	1.514578665	4.181137347	155.5784636	71.47422142	36.51055219
9688534	3330254	C51M29.9688534.npy	C51	M29	1	0.4280787685	0.2760424735	0.3064056941	0.4683126043	0.3625214962	0.7491783034	6596.079042	20.56534092	5.772465043
9688482	3330254	C05M29.9688482.npy	C05	M29	1	0.3081817868	0.1865632027	0.3104927876	0.2930064342	0.3025122334	0.3988130261	1077.522497	10.26460904	2.860179533
9688513	3330254	C38M17.9688513.npy	C38	M17	1	1.053375174	0.4692975714	0.2415091786	4.073210344	1.202315961	4.295551303	164.7122752	67.82975129	52.31719227
9688499	3330254	C19M22.9688499.npy	C19	M22	1	715.5113403	0.8671992711	0.1822952007	8728.61375	1348.417748	1894.574468	406677.6127	71305.5705	71200.82821
9688508	3330254	C31M02.9688508.npy	C31	M02	2	201.8844422	0.6100951211	0.4759001754	7352.749754	498.7634911	1010.015447	577982483.2	18344.10611	19490.32867
9688524	3330254	C40M16.9688524.npy	C40	M16	2	108.8010199	0.4032688138	0.3013283444	835.2627083	151.5617124	1256.388392	410014.662	10842.81408	8364.451182
9688514	3330254	C38M18.9688514.npy	C38	M18	2	1.912111513	0.5410522362	0.410488133	7.315845954	3.438371169	2.902439449	286.115085	139.3800321	49.40134738
9688518	3330254	C39M16.9688518.npy	C39	M16	2	200.7638016	0.3862803708	0.2833414904	1357.680669	278.1858007	1112.660349	422670.6482	20042.75114	10856.37248
9688503	3330254	C28M17.9688503.npy	C28	M17	2	0.5970369032	0.2122962947	0.2463561032	1.899807125	0.6828643152	1.963633952	21.44167479	11.77822385	25.71710952
9688506	3330254	C28M29.9688506.npy	C28	M29	2	0.454104899	0.2222085493	0.2821485013	0.2863103713	0.2987227784	1.33741684	33942.01384	26.62435678	9.924174207
9688532	3330254	C51M18.9688532.npy	C51	M18	2	1.169675251	0.5878632289	0.3952228692	2.265473174	2.071956598	1.046032238	78.18049705	74.74956082	27.38335461
9688531	3330254	C51M17.9688531.npy	C51	M17	2	1.65210625	0.2438730267	0.2567771995	4.00680328	1.585709315	4.286946499	153.4084783	74.09716247	38.56875219
9688486	3330254	C07M20.9688486.npy	C07	M20	2	1.143351924	0.3098190717	0.2893635001	2.064316285	1.410817842	4.437430738	34.10514995	75.57781336	19.53718356
9688510	3330254	C31M29.9688510.npy	C31	M29	2	0.3971585748	0.2325135216	0.3049392745	0.3153603937	0.2856871832	0.5881064933	35234.5246	20.00894196	5.895437398
9688513	3330254	C38M17.9688513.npy	C38	M17	2	1.032397829	0.4704120654	0.2354725649	3.914263853	1.149940739	4.144477549	160.6478105	65.61555003	51.55369747
9688534	3330254	C51M29.9688534.npy	C51	M29	2	0.4438451637	0.2806518295	0.3031889463	0.4798958961	0.3781177224	0.7451217638	6334.002615	21.22330919	6.10816768
9688482	3330254	C05M29.9688482.npy	C05	M29	2	0.3537989042	0.1771786408	0.3039640639	0.7754957624	0.3387431047	0.4402833366	1368.559604	14.58113311	4.216333816
9688499	3330254	C19M22.9688499.npy	C19	M22	2	751.7981915	0.8663623447	0.1808126255	8950.886383	1411.943091	1871.159443	402927.7954	75050.98055	74762.09284
9688508	3330254	C31M02.9688508.npy	C31	M02	3	204.859189	0.6145462451	0.4796383735	7206.23066	490.4380028	997.7252843	557723628.5	18598.02444	19761.77904
9688524	3330254	C40M16.9688524.npy	C40	M16	3	102.9606295	0.4131468888	0.3042684492	808.8802624	142.1624837	1128.167589	396252.2273	10257.14809	7942.144312
9688514	3330254	C38M18.9688514.npy	C38	M18	3	2.0313252	0.5433659891	0.4157644106	7.330367532	3.595517783	2.945454425	289.3058412	147.632716	51.21254265
9688518	3330254	C39M16.9688518.npy	C39	M16	3	201.3156912	0.3892703995	0.2851702101	1347.500225	276.0786231	1142.309693	414068.2012	20096.19882	10937.58699
9688503	3330254	C28M17.9688503.npy	C28	M17	3	0.59679068	0.2146014129	0.2482534252	1.872858479	0.6798753727	1.880231691	21.32118754	11.81491859	25.39196716
9688532	3330254	C51M18.9688532.npy	C51	M18	3	1.174436526	0.5882596024	0.4028537319	2.145050333	2.036768348	1.052465424	80.91772856	74.21737571	26.78444118
9688506	3330254	C28M29.9688506.npy	C28	M29	3	0.4524069061	0.2238155604	0.283601696	0.2871472875	0.2950765925	1.309810472	34158.21719	26.47987299	9.858033593
9688531	3330254	C51M17.9688531.npy	C51	M17	3	1.574024657	0.2407175999	0.2554739114	3.885857998	1.514736637	4.033671929	149.7759232	67.43185158	37.60730736
9688486	3330254	C07M20.9688486.npy	C07	M20	3	1.160452293	0.3128715919	0.2938843367	2.084720866	1.41127054	4.528644812	34.41193658	76.39407816	19.84621899
9688510	3330254	C31M29.9688510.npy	C31	M29	3	0.3987637677	0.2341673304	0.307459496	0.3170661669	0.2854035411	0.5809964354	35459.7335	20.03900394	5.872065399
9688513	3330254	C38M17.9688513.npy	C38	M17	3	1.070734702	0.4621650268	0.2371903116	3.967379702	1.20128268	4.158561674	167.2756575	68.17446601	52.91474056
9688482	3330254	C05M29.9688482.npy	C05	M29	3	0.3502712389	0.1751482293	0.3009637242	0.7624398466	0.3337832838	0.4344255451	1377.25797	14.46586958	4.213147356
9688534	3330254	C51M29.9688534.npy	C51	M29	3	0.4347495158	0.2805176766	0.3066814033	0.4696960729	0.3692407451	0.7088061102	6373.818956	20.60119294	5.955236378
9688499	3330254	C19M22.9688499.npy	C19	M22	3	783.8154924	0.8675323544	0.1828216333	8985.40996	1446.848109	1895.177455	405801.361	78246.71795	77922.78007
9688508	3330254	C31M02.9688508.npy	C31	M02	4	199.8302455	0.6107365878	0.479390686	7402.177308	494.9473031	826.6987326	571377028.2	18193.30416	19307.88978
9688524	3330254	C40M16.9688524.npy	C40	M16	4	81.57471808	0.4351389792	0.3099642252	529.533268	104.1629829	1098.069648	280909.9928	8122.760265	6155.072497
9688518	3330254	C39M16.9688518.npy	C39	M16	4	187.4281928	0.3914719364	0.2918928907	1305.515952	249.8324157	1158.456343	347130.8051	18710.30827	10101.75671
9688514	3330254	C38M18.9688514.npy	C38	M18	4	1.87542053	0.5395613679	0.4188834271	7.313508001	3.392744362	2.895286358	303.3479711	136.3253492	48.20915171
9688503	3330254	C28M17.9688503.npy	C28	M17	4	0.5719206477	0.2134600339	0.2488190055	1.815261024	0.6562358722	1.900175096	21.07352618	11.28377006	24.62533784
9688532	3330254	C51M18.9688532.npy	C51	M18	4	1.160005665	0.5863484112	0.4013086472	2.286679319	2.050879809	1.046318866	89.99598327	74.52958091	27.14603864
9688506	3330254	C28M29.9688506.npy	C28	M29	4	0.4412468885	0.2159535265	0.2843096836	0.2774530678	0.2849075959	1.343950033	34877.19436	26.06183458	9.9681406
9688531	3330254	C51M17.9688531.npy	C51	M17	4	1.601454881	0.2432607665	0.2604037465	3.907704512	1.537070265	4.189515805	157.2800314	71.87849722	36.78481054
9688486	3330254	C07M20.9688486.npy	C07	M20	4	1.117425414	0.3117062688	0.2971812743	2.043159031	1.378807597	4.454570956	35.77650449	73.60454204	19.38786475
9688510	3330254	C31M29.9688510.npy	C31	M29	4	0.3897441611	0.228497285	0.3106291743	0.3089447454	0.2773789721	0.5913872194	36205.3705	19.76239233	5.837679572
9688513	3330254	C38M17.9688513.npy	C38	M17	4	1.015347695	0.4687923012	0.2453124536	3.919675021	1.147530686	4.151683354	163.6394476	64.63564992	50.38719747
9688482	3330254	C05M29.9688482.npy	C05	M29	4	0.3458701098	0.1753566407	0.3082187323	0.7758564754	0.3297797367	0.4392388533	1406.207158	14.3874889	4.166418241
9688499	3330254	C19M22.9688499.npy	C19	M22	4	749.0479449	0.8665427408	0.1860361007	8939.734528	1414.358042	1939.971371	343826.4098	74778.40104	74511.68638
9688534	3330254	C51M29.9688534.npy	C51	M29	4	0.4368313452	0.2806473008	0.3096822458	0.4797183225	0.372383717	0.7416780821	6508.408232	20.99596441	6.049771941
9688508	3330254	C31M02.9688508.npy	C31	M02	5	201.3473833	0.6118157654	0.479581927	7362.932771	495.724769	1009.442796	570698041.2	18395.87979	19455.56297
9688524	3330254	C40M16.9688524.npy	C40	M16	5	103.1084808	0.4019460883	0.309455384	822.400837	146.0328668	1191.214386	419957.1785	10276.55229	7974.888793
9688518	3330254	C39M16.9688518.npy	C39	M16	5	195.4388407	0.3885005905	0.2915442355	1347.258563	275.3492338	1148.520672	429515.2054	19511.74443	10787.79493
9688514	3330254	C38M18.9688514.npy	C38	M18	5	1.983158528	0.5421610228	0.4192991272	7.428855486	3.56938424	2.945132729	289.0729269	144.6629462	50.82526875
9688503	3330254	C28M17.9688503.npy	C28	M17	5	0.5737876548	0.2136820778	0.2512992241	1.830164232	0.668153379	1.902564718	20.52424188	11.51520633	24.31936653
9688532	3330254	C51M18.9688532.npy	C51	M18	5	1.141869979	0.587822296	0.4050430726	2.163096959	1.993238923	1.044735825	79.57998287	72.16912525	25.24202294
9688506	3330254	C28M29.9688506.npy	C28	M29	5	0.4473459803	0.2202482557	0.2868801901	0.2851636914	0.294723935	1.367169554	34407.37505	26.34514441	9.897557459
9688531	3330254	C51M17.9688531.npy	C51	M17	5	1.601027996	0.2298680253	0.2634064105	3.870801641	1.538390799	4.174649976	148.6048208	70.97156783	35.45165102
9688486	3330254	C07M20.9688486.npy	C07	M20	5	1.105574609	0.3109427096	0.2963024986	2.067104446	1.369133037	4.46423537	33.17383706	72.77869309	19.22464605
9688510	3330254	C31M29.9688510.npy	C31	M29	5	0.3949861691	0.2345323914	0.3131732662	0.3168324481	0.285825684	0.5975894846	35722.89904	19.94938609	5.879130613
9688513	3330254	C38M17.9688513.npy	C38	M17	5	1.04475265	0.4621728592	0.243971208	4.019414878	1.197209605	4.315791143	165.8173594	66.91782776	51.79292524
9688482	3330254	C05M29.9688482.npy	C05	M29	5	0.3520057133	0.177918848	0.3106492561	0.7765500669	0.3378736459	0.4428224482	1387.51999	14.57102949	4.207215216
9688534	3330254	C51M29.9688534.npy	C51	M29	5	0.4340407557	0.2815333959	0.3129719476	0.4664883007	0.3735141048	0.7519380314	6421.026848	20.61301663	5.975265978
9688499	3330254	C19M22.9688499.npy	C19	M22	5	756.7050476	0.8675542744	0.1862856691	8985.329146	1421.212343	1995.738335	410496.2977	75531.284	75277.6737
9688508	3330254	C31M02.9688508.npy	C31	M02	6	202.188019	0.6100961711	0.4804516397	7371.001482	500.068248	968.899294	569368402	18402.39176	19549.32185
9688524	3330254	C40M16.9688524.npy	C40	M16	6	102.8900051	0.407506119	0.3086123122	828.3441544	143.6759662	1199.577617	407962.4415	10253.07061	7968.399433
9688518	3330254	C39M16.9688518.npy	C39	M16	6	195.6631456	0.3907797935	0.290740458	1344.31433	269.5430204	1091.888464	414063.8785	19532.00948	10562.8948
9688514	3330254	C38M18.9688514.npy	C38	M18	6	1.995358808	0.5429046007	0.4178638168	7.614158036	3.610769414	3.017307534	291.8573593	145.4816027	51.44256032
9688503	3330254	C28M17.9688503.npy	C28	M17	6	0.5706716704	0.2136345558	0.2485681005	1.790480784	0.651086822	1.864498173	19.6002843	10.84638888	24.47773786
9688532	3330254	C51M18.9688532.npy	C51	M18	6	1.190392216	0.5866290169	0.4020326512	2.285275163	2.11007154	1.079815965	85.32966798	76.19219691	27.36137172
9688506	3330254	C28M29.9688506.npy	C28	M29	6	0.4407360666	0.2198491135	0.2844788223	0.2806025615	0.2876938338	1.336264273	34614.56072	25.93984014	9.959135591
9688531	3330254	C51M17.9688531.npy	C51	M17	6	1.641763299	0.2402154395	0.2619678176	3.967302379	1.56542056	4.213041783	153.6318126	73.92744433	37.35158187
9688486	3330254	C07M20.9688486.npy	C07	M20	6	1.145335712	0.3124999835	0.2958551368	2.082393242	1.411015813	4.515944945	34.31274555	75.67010535	19.74275822
9688510	3330254	C31M29.9688510.npy	C31	M29	6	0.3904149331	0.2301329675	0.3098473677	0.3114630096	0.2808738246	0.5861162005	35932.85796	19.74545632	5.874557452
9688482	3330254	C05M29.9688482.npy	C05	M29	6	0.345565825	0.1744220345	0.306017752	0.7730878977	0.3310358037	0.4345403624	1395.627515	14.36980515	4.188667788
9688513	3330254	C38M17.9688513.npy	C38	M17	6	1.048061443	0.4682572588	0.2409607412	3.979525877	1.197507153	4.227802336	167.7263626	67.43512317	52.3606694
9688534	3330254	C51M29.9688534.npy	C51	M29	6	0.439636028	0.2804916105	0.3076578932	0.4813220309	0.3770709532	0.7491493284	6459.368507	21.13720942	6.106763879
9688499	3330254	C19M22.9688499.npy	C19	M22	6	763.8044345	0.8678044824	0.1856101693	9125.791323	1433.790183	1959.441541	413220.1253	76250.39887	76013.43506
9688508	3330254	C31M02.9688508.npy	C31	M02	7	201.7946059	0.6070697387	0.4676672976	7460.364981	492.5999022	989.5941398	569722232.7	18363.71446	19506.65719
9688524	3330254	C40M16.9688524.npy	C40	M16	7	106.1223214	0.401489839	0.2844762241	838.3090173	147.3198069	1259.988728	413913.8953	10575.20663	8193.237724
9688518	3330254	C39M16.9688518.npy	C39	M16	7	188.4446042	0.3881395295	0.2662737357	1328.839702	263.1712506	1113.92959	396575.42	18812.37877	10383.38523
9688514	3330254	C38M18.9688514.npy	C38	M18	7	1.671719446	0.5467124181	0.392511495	3.992818246	2.95862832	1.696158686	131.2047946	117.0812373	38.07886153
9688503	3330254	C28M17.9688503.npy	C28	M17	7	0.5779799847	0.2034905838	0.2269053266	1.865282993	0.6608981647	1.883447206	20.59628514	11.42718335	24.66975856
9688532	3330254	C51M18.9688532.npy	C51	M18	7	1.137905115	0.5840024716	0.3801370672	2.166345464	1.986398074	0.9674368903	86.82295737	73.31167485	26.83478767
9688506	3330254	C28M29.9688506.npy	C28	M29	7	0.4508610231	0.2167354676	0.2661627244	0.27756615	0.2914301975	1.354573184	33841.4429	26.28989475	9.798282533
9688531	3330254	C51M17.9688531.npy	C51	M17	7	1.591815184	0.2400676572	0.2373888029	3.975741978	1.504804796	4.112710549	155.5832035	72.0787648	36.86002874
9688486	3330254	C07M20.9688486.npy	C07	M20	7	1.103049348	0.3061593199	0.2736933604	1.986792607	1.338345507	4.004600916	29.08425613	71.40933348	17.83398852
9688510	3330254	C31M29.9688510.npy	C31	M29	7	0.3992046042	0.2269754811	0.2897673312	0.3158897972	0.2857499914	0.5946490511	35130.5504	19.96430427	5.843636993
9688513	3330254	C38M17.9688513.npy	C38	M17	7	0.9030697933	0.4646977036	0.2120692334	3.505985225	1.052033127	3.467902762	94.3456699	53.0091393	41.21783357
9688482	3330254	C05M29.9688482.npy	C05	M29	7	0.3532558711	0.1704004539	0.2824670748	0.7768263777	0.333968918	0.4396472978	1364.492642	14.52360687	4.179089064
9688499	3330254	C19M22.9688499.npy	C19	M22	7	707.7507052	0.8729387827	0.1685239796	8723.619942	1310.083641	1884.646717	387563.6125	70642.38206	70400.17779
9688534	3330254	C51M29.9688534.npy	C51	M29	7	0.4406320123	0.2741374858	0.2848951069	0.4778790979	0.374262688	0.7349183999	6314.535742	20.908794	5.916167214
9688508	3330254	C31M02.9688508.npy	C31	M02	8	201.7987359	0.6086559125	0.475684828	7425.864676	488.1416972	970.1683817	564139076.9	18307.90693	19483.78522
9688524	3330254	C40M16.9688524.npy	C40	M16	8	108.4169154	0.4022962448	0.3041456716	825.9050605	149.0779885	1231.243896	418500.4656	10801.90465	8306.39262
9688518	3330254	C39M16.9688518.npy	C39	M16	8	200.9849617	0.3863095568	0.2848897698	1355.109941	275.2114825	1104.79157	428197.9244	20063.76655	10890.34081
9688514	3330254	C38M18.9688514.npy	C38	M18	8	2.026215812	0.5409827831	0.4117566662	7.246914647	3.596788987	2.95751432	281.7063274	146.4011419	50.47796889
9688503	3330254	C28M17.9688503.npy	C28	M17	8	0.5981897377	0.2098729521	0.2488366012	1.923936683	0.6770490191	1.916313434	21.97899955	11.85969484	25.84409685
9688532	3330254	C51M18.9688532.npy	C51	M18	8	1.189890743	0.584574244	0.4012229247	2.251010482	2.066570348	1.060128378	83.04191692	75.8297449	27.05973511
9688506	3330254	C28M29.9688506.npy	C28	M29	8	0.4553048923	0.2221348818	0.2860698958	0.2924533651	0.2990730896	1.311178638	33298.31074	26.60272701	9.918045159
9688531	3330254	C51M17.9688531.npy	C51	M17	8	1.551658325	0.2487273661	0.2545739952	3.964657868	1.491107386	4.085340036	153.0999104	72.02559635	38.49853989
9688486	3330254	C07M20.9688486.npy	C07	M20	8	1.117856613	0.3065364895	0.2878376538	2.040340117	1.35440495	4.262318959	29.44957603	72.12888729	18.44449886
9688510	3330254	C31M29.9688510.npy	C31	M29	8	0.399003121	0.2326191543	0.3090936675	0.3213985176	0.288226437	0.5815906639	34566.28742	19.9317353	5.876445952
9688513	3330254	C38M17.9688513.npy	C38	M17	8	1.092367446	0.4672712436	0.2412820298	4.182998576	1.213211203	4.29608714	169.6702602	69.67585489	54.06489094
9688482	3330254	C05M29.9688482.npy	C05	M29	8	0.3630166099	0.1797269557	0.3106990215	0.7913504841	0.3452980084	0.4425262694	1342.651629	14.80847463	4.219495267
9688499	3330254	C19M22.9688499.npy	C19	M22	8	744.0242956	0.8693094083	0.1835821551	8994.752053	1370.509292	1905.118121	401818.0789	74272.28195	73997.09406
9688534	3330254	C51M29.9688534.npy	C51	M29	8	0.4429956346	0.2834110408	0.3079121823	0.4837283107	0.3774803568	0.7270202988	6213.901165	21.18472582	6.109618942
9688508	3330254	C31M02.9688508.npy	C31	M02	9	194.7624284	0.6084350543	0.4695937798	7468.877764	492.1251173	987.4899193	605462094.6	17985.47667	18811.90142
9688524	3330254	C40M16.9688524.npy	C40	M16	9	102.6970301	0.3993961588	0.2920254345	827.2510906	143.5689975	1222.403435	415193.7945	10234.36764	7951.898215
9688514	3330254	C38M18.9688514.npy	C38	M18	9	1.893523432	0.5400870883	0.398068534	7.385920046	3.417366478	2.822356195	277.6020636	138.455016	50.51733148
9688518	3330254	C39M16.9688518.npy	C39	M16	9	193.794188	0.3862203077	0.273273046	1263.94056	265.6658028	1112.650896	418620.1654	19346.49918	10551.87909
9688503	3330254	C28M17.9688503.npy	C28	M17	9	0.574814939	0.2027302302	0.2334624454	1.861803424	0.6565673699	1.902376002	20.41231283	11.48131845	24.45271477
9688532	3330254	C51M18.9688532.npy	C51	M18	9	1.068112318	0.5787535955	0.383556269	2.110209812	1.87717551	0.9862780896	81.27619061	68.17567338	24.72032094
9688506	3330254	C28M29.9688506.npy	C28	M29	9	0.3228691573	0.2524381678	0.271704546	0.2864528082	0.2955928457	0.249627699	21451.2114	13.63783897	3.033959369
9688531	3330254	C51M17.9688531.npy	C51	M17	9	1.557605385	0.2419784056	0.2492915493	3.975847065	1.482718106	4.082520265	63.75326431	69.46999779	36.35630412
9688486	3330254	C07M20.9688486.npy	C07	M20	9	1.114425582	0.3038211425	0.280414818	1.968340619	1.353100883	4.448246431	32.26684449	72.98690744	18.3549383
9688510	3330254	C31M29.9688510.npy	C31	M29	9	0.3484871088	0.2409513467	0.2948554735	0.3167507869	0.2841237485	0.2792635311	31717.50577	15.18954476	2.766917737
9688513	3330254	C38M17.9688513.npy	C38	M17	9	1.032156207	0.4666734249	0.2205862231	4.023249368	1.164677403	4.16092224	164.3570551	65.85879968	50.94670135
9688534	3330254	C51M29.9688534.npy	C51	M29	9	0.3974439178	0.2847459022	0.2939322568	0.4747852219	0.3691301224	0.385862186	3772.987278	16.93441338	3.831762629
9688499	3330254	C19M22.9688499.npy	C19	M22	9	719.3847598	0.8669111141	0.1717113434	8963.436411	1338.705103	1915.837458	409902.1783	71818.01407	71592.95877
9688482	3330254	C05M29.9688482.npy	C05	M29	9	0.3431628636	0.1756717307	0.2923522651	0.8031568354	0.3402287209	0.3475586149	387.1046412	13.30823272	3.267755555
9688516	3330254	C38M22.9688516.npy	C38	M22	0	648.6518555	0.8626271633	0.1944299241	6963.677255	1121.827264	2122.610757	333931.8812	64836.33015	64687.83885
9688505	3330254	C28M22.9688505.npy	C28	M22	0	475.2227368	0.8002274441	0.1593909513	5803.464935	838.9837147	1884.417329	357803.0683	47412.52775	46976.51468
9688487	3330254	C07M29.9688487.npy	C07	M29	0	0.3532961173	0.2244995902	0.2430238844	0.3341040563	0.3440722504	0.2995306333	396.8998684	11.72173994	3.251348783
9688500	3330254	C19M29.9688500.npy	C19	M29	0	0.2470655436	0.2040415486	0.2699702507	0.2605002285	0.2438743732	0.3042488847	897.8234458	6.717428134	2.875505791
9688526	3330254	C40M18.9688526.npy	C40	M18	0	1.362040226	0.5149668869	0.4216476972	3.715683824	2.390670998	1.485217503	1082.101348	103.9790199	49.33322897
9688504	3330254	C28M18.9688504.npy	C28	M18	0	0.842925242	0.4885322938	0.3919321731	1.654328058	1.45374481	1.002156792	37.33052732	40.36652137	19.20744973
9688530	3330254	C51M16.9688530.npy	C51	M16	0	50.61738324	0.5691291513	0.2807721068	514.7755546	76.17835157	279.278079	49720.95411	4667.728481	3462.484622
9688485	3330254	C06M18.9688485.npy	C06	M18	0	0.5304369752	0.6000783932	0.3414784731	0.7191954437	0.8728108261	0.5278012659	10.45680667	25.53492868	9.909242292
9688520	3330254	C39M18.9688520.npy	C39	M18	0	0.4673096815	0.4192599007	0.3170746907	0.6765750337	0.7317995951	0.4134535702	41.90127471	21.15534611	6.622997077
9688480	3330254	C05M18.9688480.npy	C05	M18	0	0.6519201017	0.4882049461	0.343423901	1.259745689	1.041067526	0.604198271	1570.778421	35.09550454	13.85222157
9688495	3330254	C19M16.9688495.npy	C19	M16	0	9.183102095	0.3812472918	0.2512869072	146.070338	11.44074017	34.62676618	34969.28605	829.93323	786.8738861
9688519	3330254	C39M17.9688519.npy	C39	M17	0	0.3354792574	0.104355593	0.2279363375	0.7173541367	0.3570845569	0.7359006116	45.36047902	8.634333213	7.343236031
9688479	3330254	C05M17.9688479.npy	C05	M17	0	1.034853063	0.4432958733	0.2647433589	5.179859542	1.396187323	3.763074638	5455.329069	56.8541595	52.48399197
9688497	3330254	C19M18.9688497.npy	C19	M18	0	0.6431860468	0.5248038008	0.3599102904	1.637460605	1.05431172	0.5566240936	48.85090596	26.54441007	16.01080461
9688496	3330254	C19M17.9688496.npy	C19	M17	0	0.6529057237	0.2072219591	0.2357197334	1.894057644	0.735033968	1.915604118	19.96119977	17.21676074	21.78394257
9688516	3330254	C38M22.9688516.npy	C38	M22	1	642.2182039	0.8609996261	0.2112371068	6857.219782	1123.410985	2087.657118	339211.1626	64183.07615	64035.10755
9688505	3330254	C28M22.9688505.npy	C28	M22	1	464.1289159	0.8021230376	0.1717110539	5677.667543	815.1466238	1869.342497	358830.0357	46309.01044	45858.89957
9688487	3330254	C07M29.9688487.npy	C07	M29	1	0.3334751264	0.2202028017	0.2575178897	0.310927375	0.3216008541	0.2854162103	422.7145028	11.24350034	2.980767488
9688500	3330254	C19M29.9688500.npy	C19	M29	1	0.2388721598	0.2055980091	0.2852727003	0.2502745525	0.2320910322	0.3002266266	1320.650139	6.714311924	2.511947048
9688504	3330254	C28M18.9688504.npy	C28	M18	1	0.8287382091	0.4866874824	0.4057108962	1.59869016	1.434386092	0.9498762222	37.24794209	39.54217971	18.48234655
9688526	3330254	C40M18.9688526.npy	C40	M18	1	1.358684336	0.5158977886	0.4383573678	3.686981654	2.404822684	1.4823988	1096.311762	103.9128075	49.46120158
9688530	3330254	C51M16.9688530.npy	C51	M16	1	56.49176279	0.5515270554	0.2970790206	584.0004207	84.74221717	442.5277786	192186.7011	5248.815108	3894.888146
9688520	3330254	C39M18.9688520.npy	C39	M18	1	0.4598938867	0.4137158337	0.332885259	0.6597161967	0.7049159446	0.4015422426	500.8051354	21.21209963	6.436929538
9688485	3330254	C06M18.9688485.npy	C06	M18	1	0.5244336737	0.6019505964	0.3496419673	0.7087499916	0.8708151474	0.5235216133	10.90429101	25.21759687	9.879678615
9688480	3330254	C05M18.9688480.npy	C05	M18	1	0.5623748024	0.5080349727	0.3567692479	0.9176594987	0.9206599084	0.6160427125	14.44846704	26.14906557	11.39672407
9688495	3330254	C19M16.9688495.npy	C19	M16	1	10.82354036	0.3586220688	0.2720692407	204.8285332	13.54929515	75.25808777	121101.8847	993.3573467	946.8103317
9688519	3330254	C39M17.9688519.npy	C39	M17	1	0.3294498336	0.1140379977	0.2500482781	0.6998880816	0.3527998613	0.7351425385	46.01417976	8.640064123	7.129616732
9688479	3330254	C05M17.9688479.npy	C05	M17	1	0.9314517457	0.4577591128	0.2781768142	3.908325829	1.146802257	3.780517763	116.5630956	46.62598508	43.26230306
9688497	3330254	C19M18.9688497.npy	C19	M18	1	0.6399940981	0.5293135434	0.37900627	1.619630562	1.061636045	0.5526267508	50.70089558	26.90803011	15.91206809
9688496	3330254	C19M17.9688496.npy	C19	M17	1	0.6469137827	0.2149131667	0.2575127679	1.843141766	0.7290096967	1.90196609	19.64438128	17.3019806	21.0751952
9688505	3330254	C28M22.9688505.npy	C28	M22	2	508.3733362	0.8091257887	0.1698452873	5997.86376	907.2859899	1899.557636	355894.6699	50720.01356	50178.24431
9688516	3330254	C38M22.9688516.npy	C38	M22	2	636.8433125	0.8605422141	0.2089032755	6565.629796	1101.160856	2006.323621	331143.8368	63654.14414	63463.58862
9688487	3330254	C07M29.9688487.npy	C07	M29	2	0.3461433004	0.2287647793	0.2548516115	0.3253634091	0.3373870736	0.2927153655	406.1556605	11.589897	3.262884287
9688500	3330254	C19M29.9688500.npy	C19	M29	2	0.2454045303	0.207788742	0.2822372871	0.2562088228	0.2423916786	0.2989986529	1267.660303	6.741300346	2.902124648
9688504	3330254	C28M18.9688504.npy	C28	M18	2	0.8806432568	0.499030369	0.4085293186	1.674140071	1.527869737	1.018070139	38.06076682	42.27917899	19.31243979
9688526	3330254	C40M18.9688526.npy	C40	M18	2	1.425556169	0.5258227437	0.4373225587	3.713227088	2.514281145	1.525198667	1057.434344	108.1064271	50.05624784
9688530	3330254	C51M16.9688530.npy	C51	M16	2	60.63521357	0.5599622772	0.2943298065	625.7375496	90.83244548	435.9293105	189409.3877	5641.94706	4227.395403
9688485	3330254	C06M18.9688485.npy	C06	M18	2	0.5455444253	0.6055561313	0.352045888	0.7079521006	0.9028963657	0.53267173	10.98667923	26.1240249	10.08295922
9688520	3330254	C39M18.9688520.npy	C39	M18	2	0.4900909799	0.4227943518	0.332128959	0.6624844417	0.7582009518	0.411530083	484.2869411	22.82455973	6.709000378
9688495	3330254	C19M16.9688495.npy	C19	M16	2	11.28942269	0.3652286299	0.2671968751	208.2645944	14.32785908	72.92965791	115751.711	1037.20388	995.511062
9688480	3330254	C05M18.9688480.npy	C05	M18	2	0.6576904857	0.4942507772	0.3574812502	1.219100678	1.057214182	0.5862480902	1532.302844	35.15961331	14.15473177
9688519	3330254	C39M17.9688519.npy	C39	M17	2	0.3441545836	0.1137041192	0.2460881708	0.7251717045	0.3669194761	0.7545178619	44.75105794	8.984751341	7.601514213
9688479	3330254	C05M17.9688479.npy	C05	M17	2	1.056223034	0.4398030633	0.2771903305	5.266139206	1.429166732	3.787000652	5369.486337	57.4964096	53.98067315
9688497	3330254	C19M18.9688497.npy	C19	M18	2	0.6550753424	0.5341499526	0.3766820396	1.610541482	1.07478115	0.5552469137	22.99299462	26.70352933	16.48677608
9688496	3330254	C19M17.9688496.npy	C19	M17	2	0.6628795859	0.2179453389	0.2522149642	1.904039641	0.7437466606	1.937653797	19.84322871	17.24614622	22.52328092
9688516	3330254	C38M22.9688516.npy	C38	M22	3	680.7205213	0.8619059178	0.2081252136	6853.846244	1163.806237	2049.707578	339967.7944	68040.17947	67819.31385
9688505	3330254	C28M22.9688505.npy	C28	M22	3	511.6046583	0.813305508	0.1720604274	5869.821205	892.7305834	1649.284396	353053.3452	51036.80483	50457.61393
9688487	3330254	C07M29.9688487.npy	C07	M29	3	0.3435264204	0.2300862786	0.2556557593	0.3237375246	0.3346291842	0.2912004381	408.1771337	11.49060114	3.25391263
9688500	3330254	C19M29.9688500.npy	C19	M29	3	0.2450442298	0.2081952478	0.2826483545	0.2576377505	0.2415213841	0.2977159228	1275.660566	6.734427326	2.885769986
9688504	3330254	C28M18.9688504.npy	C28	M18	3	0.8973662499	0.4981458522	0.4127037826	1.707178672	1.520597933	1.027693624	37.43223248	42.39077543	19.69443691
9688530	3330254	C51M16.9688530.npy	C51	M16	3	59.94319214	0.5578065371	0.2979153389	588.4872222	88.4440599	431.24155	184049.8154	5550.528033	4135.310912
9688526	3330254	C40M18.9688526.npy	C40	M18	3	1.442407075	0.5283864044	0.4426390715	3.690277328	2.490393276	1.505859933	1032.899008	108.5727592	49.24749513
9688485	3330254	C06M18.9688485.npy	C06	M18	3	0.559967344	0.6085565037	0.3585856047	0.7341207084	0.9112653003	0.5386407475	11.06941922	26.62751534	10.24229701
9688520	3330254	C39M18.9688520.npy	C39	M18	3	0.4915238968	0.42440494	0.3363549725	0.6725474684	0.7486219785	0.4141108096	471.9313566	22.805778	6.714405743
9688480	3330254	C05M18.9688480.npy	C05	M18	3	0.6661833098	0.4949352402	0.3625233351	1.229311155	1.057370905	0.5639570081	1493.056911	35.46416495	14.10378284
9688495	3330254	C19M16.9688495.npy	C19	M16	3	11.48521079	0.3668192869	0.2692345189	204.2334559	14.25298096	72.01756128	113257.3861	1053.27737	1006.907848
9688519	3330254	C39M17.9688519.npy	C39	M17	3	0.3428772036	0.1146411649	0.2490240165	0.7165584128	0.3637148379	0.7303483008	45.19992776	8.96109138	7.524821233
9688479	3330254	C05M17.9688479.npy	C05	M17	3	1.050365049	0.4363288995	0.2782582021	5.164249779	1.401063954	3.571806804	5429.811043	56.76017569	53.05808879
9688497	3330254	C19M18.9688497.npy	C19	M18	3	0.6778396767	0.5359555114	0.3818165438	1.684256581	1.107136872	0.5647700706	48.80858464	28.00725737	16.82614591
9688496	3330254	C19M17.9688496.npy	C19	M17	3	0.6664969705	0.2184941789	0.2557044754	1.875290737	0.7445613944	1.881163302	19.77372498	17.42101362	22.25116769
9688505	3330254	C28M22.9688505.npy	C28	M22	4	473.8941724	0.8017817427	0.1743757034	5614.739788	846.1778321	1796.288657	475986.3178	47274.66192	46810.37054
9688516	3330254	C38M22.9688516.npy	C38	M22	4	630.3318891	0.861833811	0.2171485061	6411.667343	1109.935247	1961.468313	402358.3663	63003.80311	62813.51901
9688487	3330254	C07M29.9688487.npy	C07	M29	4	0.3368873598	0.2271947362	0.2609269992	0.3177992929	0.3286356737	0.2869347297	417.2311883	11.26225042	3.18833504
9688500	3330254	C19M29.9688500.npy	C19	M29	4	0.2432960776	0.210266407	0.2892775441	0.255920121	0.2388687255	0.3002582138	1302.56842	6.69224061	2.809622875
9688504	3330254	C28M18.9688504.npy	C28	M18	4	0.8442299829	0.4892070958	0.4114393649	1.665460928	1.463972993	0.9511330048	38.94425718	39.6353334	19.20851224
9688530	3330254	C51M16.9688530.npy	C51	M16	4	59.90667201	0.5573437669	0.3002774567	613.9752116	89.43297404	447.0882056	192928.5878	5574.862896	4154.66726
9688526	3330254	C40M18.9688526.npy	C40	M18	4	0.9647155515	0.5775198622	0.4439467298	2.458938653	1.677437398	1.184881711	71.93762061	63.79203825	25.65397264
9688485	3330254	C06M18.9688485.npy	C06	M18	4	0.5372866149	0.6051447524	0.3553730227	0.7211007693	0.8913162577	0.5267525395	10.92880379	25.7297213	9.982735619
9688520	3330254	C39M18.9688520.npy	C39	M18	4	0.4745448929	0.4211679276	0.3383297166	0.64241079	0.7266083121	0.4028313261	521.6043876	21.81922862	6.347898847
9688480	3330254	C05M18.9688480.npy	C05	M18	4	0.637751672	0.487067354	0.3627341356	1.246596519	1.020437615	0.5893303097	1672.118424	33.79747479	13.7719049
9688495	3330254	C19M16.9688495.npy	C19	M16	4	10.74133082	0.367034743	0.2750160283	197.4473504	13.8527592	72.64106359	116883.5224	983.4371318	945.1298113
9688479	3330254	C05M17.9688479.npy	C05	M17	4	1.014448479	0.4376788001	0.2810044459	5.137875484	1.372651397	3.676823559	5637.371746	54.87831855	51.48945087
9688519	3330254	C39M17.9688519.npy	C39	M17	4	0.3353148015	0.1150744601	0.2527547157	0.7012288388	0.3567945313	0.7394850515	45.5024537	8.821404351	7.257529476
9688497	3330254	C19M18.9688497.npy	C19	M18	4	0.6540450881	0.5304314558	0.3837198767	1.705255938	1.084148899	0.5537036834	52.65885905	27.03318189	16.37896776
9688496	3330254	C19M17.9688496.npy	C19	M17	4	0.6491242659	0.2188326393	0.2592464465	1.829997461	0.7279478248	1.904189842	19.22878699	17.22085374	21.55923222
9688505	3330254	C28M22.9688505.npy	C28	M22	5	469.9212904	0.8167699248	0.1745102631	5571.389722	836.8264647	1926.393966	331515.876	46832.4814	46394.67074
9688516	3330254	C38M22.9688516.npy	C38	M22	5	659.0410635	0.8607426518	0.2140873157	6851.762101	1146.852741	2123.173441	339922.7721	65874.30323	65689.17676
9688487	3330254	C07M29.9688487.npy	C07	M29	5	0.3397168746	0.2285512424	0.2634204232	0.3237019186	0.3344188341	0.2894846232	411.6941753	11.32919429	3.248341185
9688500	3330254	C19M29.9688500.npy	C19	M29	5	0.2442228226	0.2102780738	0.2902410597	0.2592475166	0.243109847	0.301440974	1284.374902	6.677276468	2.878503806
9688504	3330254	C28M18.9688504.npy	C28	M18	5	0.8599675053	0.49839347	0.4141003899	1.637188917	1.479957073	1.034615978	34.26494557	40.28189749	18.9067073
9688530	3330254	C51M16.9688530.npy	C51	M16	5	57.74229	0.5558222796	0.3026015632	589.8073868	86.23253657	452.8653981	193435.4337	5363.714309	3967.220361
9688526	3330254	C40M18.9688526.npy	C40	M18	5	1.401799527	0.5246439057	0.4459817356	3.621881973	2.460653645	1.521495837	1053.126586	106.5567489	49.35037134
9688485	3330254	C06M18.9688485.npy	C06	M18	5	0.5470470902	0.6073306376	0.3570735854	0.7260336052	0.9037095878	0.5299818837	10.93212378	26.28917912	10.15523594
9688520	3330254	C39M18.9688520.npy	C39	M18	5	0.4900085165	0.4249235399	0.3413647174	0.6788934222	0.7557821512	0.418585541	482.349822	22.80321276	6.670962886
9688480	3330254	C05M18.9688480.npy	C05	M18	5	0.6641189868	0.4911815783	0.3640321101	1.253152386	1.065316202	0.6136135067	1526.234842	35.59616527	14.17186196
9688495	3330254	C19M16.9688495.npy	C19	M16	5	11.08064414	0.3624982601	0.2758638061	205.7550416	14.00830944	73.08543722	118944.6323	1017.540151	973.9003468
9688479	3330254	C05M17.9688479.npy	C05	M17	5	1.033069147	0.4326919815	0.2796791555	5.19039682	1.400866636	3.649211577	5466.927314	56.48420147	52.56386116
9688519	3330254	C39M17.9688519.npy	C39	M17	5	0.3384979466	0.1169315924	0.2546113054	0.7079086712	0.3642800109	0.7370277581	45.18298239	8.984565726	7.181378323
9688497	3330254	C19M18.9688497.npy	C19	M18	5	0.6633064002	0.5335544655	0.3859908332	1.687866277	1.095272592	0.5668961312	48.77195969	27.4327054	16.44446609
9688496	3330254	C19M17.9688496.npy	C19	M17	5	0.6438835676	0.2196828694	0.2601647351	1.833410704	0.7347354696	1.876624061	18.93057443	17.17091421	21.24742316
9688505	3330254	C28M22.9688505.npy	C28	M22	6	458.79776	0.8231203019	0.1762836062	5416.155893	826.8318379	1783.80907	269741.0096	45761.22396	45241.98067
9688516	3330254	C38M22.9688516.npy	C38	M22	6	661.5413366	0.8613277362	0.2122117756	6947.71581	1149.524168	2103.496165	338138.3186	66123.83057	65940.3219
9688487	3330254	C07M29.9688487.npy	C07	M29	6	0.3395730307	0.2270457705	0.2587841557	0.3208586158	0.3333570764	0.2889675549	414.1429642	11.42552066	3.239853929
9688504	3330254	C28M18.9688504.npy	C28	M18	6	0.8457927826	0.5014112448	0.4140646656	1.704807957	1.473528813	0.9776295307	34.92810636	39.04692234	18.98382592
9688500	3330254	C19M29.9688500.npy	C19	M29	6	0.2429169979	0.2088135339	0.2869212234	0.2572853307	0.2413084047	0.2997766941	1292.744951	6.701071764	2.821929478
9688530	3330254	C51M16.9688530.npy	C51	M16	6	60.65392456	0.5596895546	0.2999577054	616.7399844	91.45446321	419.0853422	190115.0817	5638.783328	4214.435565
9688526	3330254	C40M18.9688526.npy	C40	M18	6	1.405910642	0.5238956783	0.4453553606	3.757188197	2.485552985	1.508232147	1049.134085	106.790402	49.30165129
9688485	3330254	C06M18.9688485.npy	C06	M18	6	0.5483013197	0.6076533857	0.3571699235	0.7415991503	0.9117581992	0.5379476361	10.91015083	26.29965463	10.15598664
9688520	3330254	C39M18.9688520.npy	C39	M18	6	0.4884465583	0.4242489751	0.3399441531	0.6879166272	0.758292421	0.4175639562	479.9961239	22.77978042	6.664771066
9688480	3330254	C05M18.9688480.npy	C05	M18	6	0.6562343501	0.4916950922	0.3632243347	1.267738615	1.059924385	0.6078507998	1519.000492	35.16868141	14.22959413
9688495	3330254	C19M16.9688495.npy	C19	M16	6	11.17655986	0.3668106548	0.2735752797	205.9168341	13.95034902	74.63599821	114232.7861	1024.559224	978.7488308
9688479	3330254	C05M17.9688479.npy	C05	M17	6	1.025172672	0.4317894789	0.2794369971	5.188467938	1.384630294	3.580289654	5435.839924	55.5224384	52.22330616
9688519	3330254	C39M17.9688519.npy	C39	M17	6	0.3343170274	0.1158264668	0.2511455417	0.6959569802	0.3575502773	0.7306054982	45.07767652	8.818336468	7.313680941
9688497	3330254	C19M18.9688497.npy	C19	M18	6	0.6660702347	0.5339300389	0.3844753901	1.721815061	1.109308841	0.5611594036	48.17598117	27.60894972	16.57565756
9688496	3330254	C19M17.9688496.npy	C19	M17	6	0.6533850788	0.2167427653	0.2586362695	1.813220439	0.7344088896	1.90595749	19.49051292	17.31659556	21.74685897
9688505	3330254	C28M22.9688505.npy	C28	M22	7	463.8480165	0.8182905242	0.1581714732	5900.433591	813.5211279	1743.123162	272662.8013	46262.35169	45881.10479
9688516	3330254	C38M22.9688516.npy	C38	M22	7	527.8444389	0.883239628	0.1920826885	6365.560447	932.1741998	1688.658649	274156.705	52754.15653	52595.29002
9688487	3330254	C07M29.9688487.npy	C07	M29	7	0.3487841822	0.2215217839	0.2383250447	0.3208633924	0.3381516836	0.2889728911	404.7847107	11.48317373	3.164975307
9688504	3330254	C28M18.9688504.npy	C28	M18	7	0.8248898558	0.4977431014	0.3902155124	1.54787062	1.387120927	0.951029541	27.30004406	37.83677622	18.77770216
9688530	3330254	C51M16.9688530.npy	C51	M16	7	57.60645194	0.5603862686	0.2775046465	606.2924359	85.98904288	441.5736545	189231.6439	5346.976557	4045.204102
9688500	3330254	C19M29.9688500.npy	C19	M29	7	0.2462557383	0.202272761	0.2638110431	0.2512569665	0.2412299764	0.2994486212	1263.896904	6.716229196	2.838139607
9688526	3330254	C40M18.9688526.npy	C40	M18	7	1.404606425	0.5231980592	0.4200095244	3.591577952	2.44392033	1.399017221	1107.411499	106.7190008	50.18965633
9688485	3330254	C06M18.9688485.npy	C06	M18	7	0.5379205094	0.6037890918	0.3416314556	0.7131436791	0.8801921764	0.5243064204	10.76183702	25.6778986	10.0475712
9688520	3330254	C39M18.9688520.npy	C39	M18	7	0.4763444636	0.4150358388	0.3141208588	0.5999633599	0.7224506415	0.3797084816	505.7632526	21.92320457	6.434753401
9688480	3330254	C05M18.9688480.npy	C05	M18	7	0.6472889974	0.483777604	0.337938213	1.199588898	1.025321227	0.59354279	1608.221881	34.54441079	13.92985114
9688479	3330254	C05M17.9688479.npy	C05	M17	7	1.007046914	0.4327756121	0.2572386933	5.124768263	1.354956396	3.628261393	5616.50913	54.13016996	50.20184046
9688495	3330254	C19M16.9688495.npy	C19	M16	7	9.144343062	0.3891393107	0.2478960064	165.3652245	11.98874391	72.36174203	104670.4913	822.8391398	782.1023329
9688519	3330254	C39M17.9688519.npy	C39	M17	7	0.3321543187	0.1044786289	0.2239819848	0.7079214059	0.3530492958	0.715664104	46.03481293	8.543493856	7.234341307
9688497	3330254	C19M18.9688497.npy	C19	M18	7	0.646302773	0.5281948408	0.3571375743	1.495573467	1.052363009	0.5340620693	47.324603	26.32709008	16.04525617
9688496	3330254	C19M17.9688496.npy	C19	M17	7	0.6476661215	0.203592866	0.2319370455	1.862513966	0.7220035185	1.874949751	18.25977159	16.61182989	21.54335108
9688505	3330254	C28M22.9688505.npy	C28	M22	8	509.9898748	0.8060209645	0.17035356	6109.014069	887.9835702	1904.892567	359922.9111	50879.96975	50331.20028
9688516	3330254	C38M22.9688516.npy	C38	M22	8	673.5289728	0.8622080236	0.2029606182	7098.757964	1150.602087	2099.892435	336978.5387	67321.95966	67116.68549
9688487	3330254	C07M29.9688487.npy	C07	M29	8	0.3501327662	0.2289961148	0.2626311309	0.3316758111	0.3404610447	0.2923047198	398.4523748	11.57929902	3.26411313
9688504	3330254	C28M18.9688504.npy	C28	M18	8	0.8905398064	0.4933831499	0.4093197556	1.674785094	1.517723495	1.009211994	37.09236311	42.28746384	19.53885175
9688530	3330254	C51M16.9688530.npy	C51	M16	8	60.59970338	0.5572006494	0.2958399181	611.8498849	89.46660481	433.0545699	191890.907	5633.18248	4176.225022
9688526	3330254	C40M18.9688526.npy	C40	M18	8	1.409145881	0.5238474244	0.4406226698	3.612390011	2.432456831	1.478361779	1023.590595	105.2282983	47.68688827
9688500	3330254	C19M29.9688500.npy	C19	M29	8	0.2448934604	0.209587543	0.2853462321	0.2604923861	0.2429595997	0.2992353621	1243.626424	6.670712802	2.923986603
9688485	3330254	C06M18.9688485.npy	C06	M18	8	0.5580611842	0.6055607671	0.3590275195	0.727792293	0.913173134	0.5346877806	10.71377337	26.73259983	10.16070784
9688480	3330254	C05M18.9688480.npy	C05	M18	8	0.680852797	0.4915357841	0.3564698686	1.266572014	1.076461869	0.619359832	1490.463762	36.21728691	14.23576318
9688520	3330254	C39M18.9688520.npy	C39	M18	8	0.4986571323	0.4224454229	0.3351211452	0.6846176904	0.7593874848	0.4171353536	471.0414431	23.0312735	6.676152358
9688479	3330254	C05M17.9688479.npy	C05	M17	8	1.072753103	0.442070963	0.2797165787	5.443711998	1.423343039	3.780563987	5376.453383	58.9092026	54.31805769
9688495	3330254	C19M16.9688495.npy	C19	M16	8	10.93293301	0.3621380375	0.2700368504	200.8579681	13.90831962	69.45452477	117731.3056	1000.116034	960.4115202
9688519	3330254	C39M17.9688519.npy	C39	M17	8	0.3473663859	0.1133688323	0.2506256021	0.7313914697	0.3669029504	0.7414423365	44.93939981	9.032401549	7.611250202
9688497	3330254	C19M18.9688497.npy	C19	M18	8	0.6539082069	0.5333310762	0.3818561708	1.518348648	1.069234508	0.5510914989	46.96675849	26.38725946	16.24410627
9688496	3330254	C19M17.9688496.npy	C19	M17	8	0.6625816362	0.2130182969	0.254466652	1.909571919	0.7403134233	1.914894737	20.25071374	17.21666216	22.63887402
9688505	3330254	C28M22.9688505.npy	C28	M22	9	469.0745689	0.8059135356	0.1613409319	5885.977529	825.6265476	1863.034467	361471.9401	46800.03456	46360.08285
9688516	3330254	C38M22.9688516.npy	C38	M22	9	623.2716038	0.8605613746	0.1988774937	6858.94202	1075.112459	2063.163379	327965.8565	62298.96858	62143.7611
9688504	3330254	C28M18.9688504.npy	C28	M18	9	0.8400456212	0.4884594549	0.3946731293	1.574419725	1.450135173	1.007109444	36.18864421	40.34861752	18.9139741
9688487	3330254	C07M29.9688487.npy	C07	M29	9	0.3447811501	0.2266001156	0.2482406267	0.3316825117	0.3409572132	0.2790720967	21.05379281	11.1539204	2.833784049
9688530	3330254	C51M16.9688530.npy	C51	M16	9	54.57865645	0.5565262118	0.281660828	575.6630695	80.81230884	423.5504123	188662.933	5055.533086	3790.29809
9688526	3330254	C40M18.9688526.npy	C40	M18	9	1.326091085	0.5141058743	0.4236714545	3.54603898	2.329204312	1.443157305	1078.206065	100.8168424	47.73830407
9688485	3330254	C06M18.9688485.npy	C06	M18	9	0.5333091579	0.6002566369	0.3425482991	0.6920566778	0.8797213491	0.5249348189	10.35709442	25.78716973	10.011802
9688500	3330254	C19M29.9688500.npy	C19	M29	9	0.2357243765	0.2042230729	0.2702963976	0.2583179764	0.2403315054	0.2238411455	409.2780532	5.889293983	2.361549418
9688480	3330254	C05M18.9688480.npy	C05	M18	9	0.6509772135	0.4822827801	0.343912567	1.241874176	1.039872775	0.609524485	1583.500178	34.93476612	13.72872224
9688520	3330254	C39M18.9688520.npy	C39	M18	9	0.4761887285	0.4214207539	0.3219961846	0.6457199273	0.7376269268	0.4045311698	473.7826164	21.6209923	6.267889902
9688479	3330254	C05M17.9688479.npy	C05	M17	9	1.010899344	0.430011516	0.2631589462	5.228818887	1.354618675	3.562431918	5509.343909	54.30026163	50.72947275
9688495	3330254	C19M16.9688495.npy	C19	M16	9	10.77304046	0.3611604483	0.2542558543	207.4488209	13.55669723	75.16714157	117530.4932	987.6803498	938.5174118
9688519	3330254	C39M17.9688519.npy	C39	M17	9	0.3372226042	0.1079565578	0.2339728277	0.7161928834	0.3598565017	0.7278439112	7.705201667	8.675010293	7.180955331
9688497	3330254	C19M18.9688497.npy	C19	M18	9	0.640532769	0.5238985617	0.3623670766	1.614511199	1.052339386	0.5475353075	49.47976118	26.51686404	16.04924965
9688496	3330254	C19M17.9688496.npy	C19	M17	9	0.654992013	0.2078676206	0.2423090732	1.86878166	0.7328313157	1.867341708	19.05783444	17.42667684	21.31307795
9688536	3330254	C12M01.9688536.npy	C12	M01	0	213.9947162	0.6875143053	0.4979912764	2575.545719	278.1159866	2744.346655	305564.4827	21164.5947	15665.48831
9688540	3330254	C38M01.9688540.npy	C38	M01	0	71.06423126	0.6206257453	0.5899544253	377.4707214	90.691029	1197.144306	44460.19189	6966.544454	4312.824371
9688509	3330254	C31M16.9688509.npy	C31	M16	0	1061.502473	0.6106654586	0.2611784586	11001.11605	1643.281792	7085.401211	3868357.61	105574.59	101490.9478
9688528	3330254	C40M22.9688528.npy	C40	M22	0	3804.250482	0.6788945888	0.1849739624	40469.01244	7220.25844	10164.91319	113524174.2	380389.2884	379454.776
9688522	3330254	C39M22.9688522.npy	C39	M22	0	938.3411901	0.7974448155	0.160631373	10446.028	1700.130855	3249.954703	10204602.99	93788.10785	92324.27336
9688483	3330254	C06M16.9688483.npy	C06	M16	0	93.74965	0.578418822	0.2628905491	548.3789059	136.1554526	1284.542379	86847.30731	9110.091866	7056.090533
9688501	3330254	C22M16.9688501.npy	C22	M16	0	174.8317542	0.5720615659	0.2249616134	1887.858359	280.1935799	1736.798397	287636.6917	17201.74004	13927.73102
9688525	3330254	C40M17.9688525.npy	C40	M17	0	0.618285222	0.2431743166	0.2313496151	2.091990378	0.7129801078	1.115080583	489.4347117	31.91237581	17.08686709
9688484	3330254	C06M17.9688484.npy	C06	M17	0	0.5896407087	0.473382927	0.2859952455	1.693454537	0.6626974764	1.867439136	15.04558651	15.19761993	20.22833035
9688533	3330254	C51M20.9688533.npy	C51	M20	0	1.615522302	0.3169585504	0.3114673145	3.293793591	2.01697096	5.261934897	27.83957019	81.42338464	27.92412146
9688523	3330254	C39M29.9688523.npy	C39	M29	0	0.2971116732	0.1747730936	0.2673424255	0.2716693621	0.3005949209	0.2974876015	1290.873183	9.235522849	3.47642747
9688502	3330254	C22M17.9688502.npy	C22	M17	0	0.5418061752	0.3085436592	0.2541410809	1.503660018	0.6084741391	1.529283362	16.11753695	13.14312571	17.29663401
9688515	3330254	C38M20.9688515.npy	C38	M20	0	1.378705365	0.4808593253	0.273802554	2.190400717	1.729371457	6.994107871	64.86803367	95.68656253	40.38946276
9688481	3330254	C05M20.9688481.npy	C05	M20	0	3.678865641	0.1613460376	0.3159044296	31.80342197	3.415254727	20.29526411	122503.698	181.6810918	90.02899624
9688498	3330254	C19M20.9688498.npy	C19	M20	0	0.7125372036	0.2729662874	0.2561971169	1.373727631	0.90515154	2.51913735	7.553008704	28.0919803	13.71745021
9688536	3330254	C12M01.9688536.npy	C12	M01	1	214.207842	0.6852940526	0.5026832667	2548.505459	285.8760905	2848.898759	386813.0184	21188.93313	15597.81981
9688540	3330254	C38M01.9688540.npy	C38	M01	1	71.02839498	0.6128576149	0.5944501612	380.3344093	92.48411567	1225.701734	47269.45768	6965.64014	4314.745605
9688509	3330254	C31M16.9688509.npy	C31	M16	1	1196.43899	0.5878227386	0.2726914865	13407.14654	1850.949903	9970.141381	12231655.08	119042.6037	114686.9224
9688528	3330254	C40M22.9688528.npy	C40	M22	1	3806.063997	0.679747391	0.1947005351	40309.80626	7320.208132	9917.602762	114082643	380575.7559	379665.9327
9688522	3330254	C39M22.9688522.npy	C39	M22	1	897.4613007	0.7980614301	0.1720837992	9959.167499	1642.307807	3092.257497	10241583.23	89701.61118	88246.15348
9688483	3330254	C06M16.9688483.npy	C06	M16	1	97.18719827	0.5710570443	0.27467001	667.5327146	140.7166038	1444.725644	461058.6516	9452.367103	7426.392414
9688501	3330254	C22M16.9688501.npy	C22	M16	1	172.3262357	0.5663804383	0.2389555943	1881.231108	279.5632009	1868.304161	327594.063	16946.97379	13666.52695
9688533	3330254	C51M20.9688533.npy	C51	M20	1	1.72685167	0.322527998	0.3309813955	3.485098979	2.171586067	5.810675967	36.77928958	90.82894168	29.8751682
9688525	3330254	C40M17.9688525.npy	C40	M17	1	0.603436893	0.2478857313	0.2514712429	2.085276501	0.6745536065	1.14207497	452.0166174	30.81081235	16.82667091
9688484	3330254	C06M17.9688484.npy	C06	M17	1	0.5909721561	0.4716239625	0.2997248128	1.687112541	0.6637669971	1.861973074	14.77140504	15.20443813	19.74025948
9688515	3330254	C38M20.9688515.npy	C38	M20	1	1.366425164	0.4847302878	0.2921292359	2.235898958	1.744664962	7.274004197	72.2991823	94.55225364	40.33101727
9688523	3330254	C39M29.9688523.npy	C39	M29	1	0.2879457184	0.1690642698	0.2851409478	0.2603520564	0.282089131	0.2883277653	3998.218065	9.353365505	3.147243426
9688481	3330254	C05M20.9688481.npy	C05	M20	1	2.077782994	0.3100719941	0.3331826163	6.54760126	2.820521609	13.16017019	27.80699915	20.0088538	81.77408382
9688498	3330254	C19M20.9688498.npy	C19	M20	1	0.7132896521	0.2760357979	0.2741882867	1.390825813	0.9148449957	2.636131724	8.444154562	27.95541106	13.91502882
9688502	3330254	C22M17.9688502.npy	C22	M17	1	0.5372728102	0.3087548071	0.2708239156	1.484711875	0.6053656319	1.539671755	15.98980389	13.02108649	16.9519985
9688536	3330254	C12M01.9688536.npy	C12	M01	2	220.8627304	0.6875457512	0.50258076	2627.783403	289.7456032	2750.309235	383930.9067	21846.30913	16171.03473
9688540	3330254	C38M01.9688540.npy	C38	M01	2	69.23473101	0.6135841165	0.5942107068	361.0113877	88.8487092	1125.6966	44278.82571	6779.382172	4175.463996
9688509	3330254	C31M16.9688509.npy	C31	M16	2	1288.256705	0.5924575922	0.2698866636	14604.67942	1977.325514	10202.64596	11913754.23	128210.9327	123458.227
9688528	3330254	C40M22.9688528.npy	C40	M22	2	3988.791133	0.6850770282	0.1946287794	41254.8678	7614.305486	10158.91718	110193412.7	398844.3796	397742.3295
9688522	3330254	C39M22.9688522.npy	C39	M22	2	989.7802355	0.7993178873	0.1689373536	10765.13429	1796.351932	3312.855459	9919401.119	98929.26694	97160.87499
9688483	3330254	C06M16.9688483.npy	C06	M16	2	99.75136405	0.5706971829	0.2735040029	682.5226601	142.5289613	1431.675842	441248.0333	9694.905571	7571.897341
9688501	3330254	C22M16.9688501.npy	C22	M16	2	184.739337	0.5759150287	0.2375479084	1999.696548	296.5987153	1912.307109	335622.9983	18177.77448	14768.66623
9688533	3330254	C51M20.9688533.npy	C51	M20	2	1.772741677	0.3213567007	0.3261169437	3.576079496	2.22075901	5.887424878	36.27044456	92.84071247	30.81642186
9688481	3330254	C05M20.9688481.npy	C05	M20	2	3.757096588	0.1627816096	0.3290170255	31.35723282	3.531981137	20.91047983	118418.7913	182.1933235	93.26330121
9688515	3330254	C38M20.9688515.npy	C38	M20	2	1.339798383	0.4788759051	0.2857120032	2.111694482	1.691039792	6.779472366	60.46582815	91.53729965	38.54507252
9688484	3330254	C06M17.9688484.npy	C06	M17	2	0.6117681523	0.4773154512	0.2978151902	1.735034049	0.6854336553	1.924517362	15.07602704	15.61714696	20.96998327
9688525	3330254	C40M17.9688525.npy	C40	M17	2	0.6335475037	0.251332942	0.2479541311	2.079048838	0.7301450749	1.172435109	482.1682842	32.58071118	17.36140272
9688498	3330254	C19M20.9688498.npy	C19	M20	2	0.7150501968	0.2749276313	0.2677299519	1.386531586	0.9134542002	2.617630602	7.634949832	27.51002585	14.21064943
9688523	3330254	C39M29.9688523.npy	C39	M29	2	0.3006804414	0.1789667771	0.2821687779	0.2676623102	0.3007965296	0.2923832036	3839.264296	9.715724628	3.508075886
9688502	3330254	C22M17.9688502.npy	C22	M17	2	0.5524104623	0.3168438066	0.2681953665	1.520285127	0.6196254137	1.562172542	16.07167111	13.2888945	17.90080981
9688536	3330254	C12M01.9688536.npy	C12	M01	3	231.4978107	0.6924907507	0.5036607397	2685.454239	300.7827786	2763.383829	382596.1458	22902.78091	17025.8016
9688540	3330254	C38M01.9688540.npy	C38	M01	3	73.97850572	0.620841798	0.5971438328	385.7649121	93.81450571	1207.058846	46143.87734	7246.109175	4482.861096
9688509	3330254	C31M16.9688509.npy	C31	M16	3	1330.799837	0.5958733169	0.2722901161	14544.00571	1992.038509	10121.10244	11667838.37	132427.8413	126994.1764
9688528	3330254	C40M22.9688528.npy	C40	M22	3	3902.939166	0.6922697722	0.1979824844	38267.19414	7286.043713	9563.679288	111728917.3	390224.4839	389191.6484
9688522	3330254	C39M22.9688522.npy	C39	M22	3	997.5961183	0.7997654749	0.1707298968	10499.18726	1776.156338	3156.009987	10204385.17	99707.4932	97847.90295
9688483	3330254	C06M16.9688483.npy	C06	M16	3	102.2893798	0.5773237809	0.2760323595	680.1969229	145.1296383	1416.957415	433994.0197	9935.508283	7792.897992
9688501	3330254	C22M16.9688501.npy	C22	M16	3	188.6752444	0.5742863034	0.240850071	1992.882293	296.0384486	1891.407472	333819.9595	18551.33562	15012.58397
9688533	3330254	C51M20.9688533.npy	C51	M20	3	1.778926003	0.3239287855	0.3292144945	3.584424305	2.196588464	5.909441386	35.7080113	91.61686194	31.12132398
9688481	3330254	C05M20.9688481.npy	C05	M20	3	3.819028103	0.1656716715	0.3329684934	30.84436012	3.556683399	21.03939574	117985.6772	182.5327404	95.59287661
9688525	3330254	C40M17.9688525.npy	C40	M17	3	0.6173101515	0.2522917127	0.2505024496	2.01127025	0.7089824045	1.09054332	485.9696885	31.35883019	16.87427022
9688515	3330254	C38M20.9688515.npy	C38	M20	3	1.392410674	0.4838860009	0.2871236761	2.20355296	1.740205218	7.09050464	62.79080988	95.53641772	40.17447201
9688484	3330254	C06M17.9688484.npy	C06	M17	3	0.6171118222	0.4756688645	0.3019086536	1.714421723	0.6868733571	1.856856091	15.02543638	15.63024465	20.82593586
9688498	3330254	C19M20.9688498.npy	C19	M20	3	0.7280239808	0.2763369399	0.2691600158	1.415369913	0.9226184979	2.671104156	7.771375001	27.81372908	14.5385063
9688523	3330254	C39M29.9688523.npy	C39	M29	3	0.297248817	0.1794003693	0.2830474936	0.2678845415	0.2962222669	0.2891943013	3863.727953	9.624271532	3.497792271
9688502	3330254	C22M17.9688502.npy	C22	M17	3	0.553217279	0.3147240225	0.2699764771	1.498077689	0.6179418151	1.516741977	16.19780129	13.17694558	17.81140604
9688536	3330254	C12M01.9688536.npy	C12	M01	4	221.8622013	0.6886343917	0.5054137709	2665.116041	290.6644685	2785.636621	385717.3729	21948.22996	16230.71864
9688540	3330254	C38M01.9688540.npy	C38	M01	4	67.71630015	0.6195013029	0.5973219505	357.9895714	86.49291469	1190.167221	44278.85748	6631.521167	4107.299808
9688509	3330254	C31M16.9688509.npy	C31	M16	4	1259.296566	0.5929870014	0.2764786874	14218.13453	1944.493006	10317.19781	12190107.28	125332.9248	120663.1367
9688528	3330254	C40M22.9688528.npy	C40	M22	4	2652.649264	0.7772067609	0.2011802347	29428.72474	4874.302205	6888.054218	5542533.156	265230.8071	264158.4623
9688522	3330254	C39M22.9688522.npy	C39	M22	4	834.788186	0.8388204558	0.1744461918	9695.45839	1473.626455	3119.077768	454723.9871	83430.94343	81871.68142
9688483	3330254	C06M16.9688483.npy	C06	M16	4	97.82687955	0.5735327556	0.2759305283	678.4865375	142.3340676	1421.75005	453631.0837	9506.910342	7464.430006
9688501	3330254	C22M16.9688501.npy	C22	M16	4	183.0261265	0.5754833707	0.2424624849	1999.686079	289.190733	1932.12521	342107.4442	18007.3435	14563.7231
9688533	3330254	C51M20.9688533.npy	C51	M20	4	1.75808497	0.322574574	0.3322975387	3.586242832	2.203922343	5.966435441	38.53866154	91.94743708	30.80495753
9688481	3330254	C05M20.9688481.npy	C05	M20	4	3.754500268	0.1622894461	0.3364910918	31.6898717	3.508513862	21.3035888	132266.8317	182.5664139	93.28843405
9688515	3330254	C38M20.9688515.npy	C38	M20	4	1.315532789	0.4814563774	0.2946726511	2.149401579	1.673088496	6.997483894	61.76497104	89.38890419	38.03586417
9688525	3330254	C40M17.9688525.npy	C40	M17	4	0.4860074063	0.2695343325	0.2542143224	1.07168509	0.5530179568	1.06972908	73.06964986	19.17647429	9.64303568
9688484	3330254	C06M17.9688484.npy	C06	M17	4	0.599208742	0.4751669268	0.3025316541	1.6732407	0.6715233968	1.8905919	14.74289226	15.44577444	20.1286958
9688498	3330254	C19M20.9688498.npy	C19	M20	4	0.7181123243	0.2754901532	0.2755388917	1.408039596	0.9206920576	2.677192938	7.600358733	27.72821761	14.2450342
9688523	3330254	C39M29.9688523.npy	C39	M29	4	0.2944845298	0.1809247098	0.2912293302	0.2647495797	0.2935558052	0.2894566393	3945.00589	9.587461674	3.430249652
9688502	3330254	C22M17.9688502.npy	C22	M17	4	0.5438245058	0.3159149035	0.2732071015	1.466256912	0.6090259312	1.529268354	15.28749983	13.25686819	17.04073966
9688536	3330254	C12M01.9688536.npy	C12	M01	5	223.3311015	0.6934565875	0.5058433429	2703.657994	295.3197165	2852.099173	388574.528	22095.67326	16484.46337
9688540	3330254	C38M01.9688540.npy	C38	M01	5	71.63871256	0.6194336293	0.5975577224	386.8718814	92.44158891	1192.833703	46839.3642	7022.208775	4368.528104
9688509	3330254	C31M16.9688509.npy	C31	M16	5	1245.018699	0.5932988693	0.2751836389	14133.12851	1906.276093	9740.182166	12164908.8	123891.2414	119198.7562
9688528	3330254	C40M22.9688528.npy	C40	M22	5	3894.740766	0.681140202	0.1985684154	40193.74054	7416.83821	10075.08301	112832210.2	389440.1756	388377.1765
9688522	3330254	C39M22.9688522.npy	C39	M22	5	983.5664835	0.8012435485	0.1741365488	10749.64397	1781.296109	3390.869484	10155819.78	98309.61621	96653.92678
9688483	3330254	C06M16.9688483.npy	C06	M16	5	97.88673929	0.5732880188	0.2754261891	682.190646	141.0263354	1425.759175	455408.0887	9515.227676	7433.304584
9688501	3330254	C22M16.9688501.npy	C22	M16	5	182.4528441	0.5746124705	0.2436443519	1961.884512	293.3710733	1946.874596	345288.4187	17951.04176	14609.68388
9688533	3330254	C51M20.9688533.npy	C51	M20	5	1.716482367	0.3214165418	0.3340430646	3.533733019	2.158189306	5.838007862	34.67950045	88.44265041	30.24452601
9688481	3330254	C05M20.9688481.npy	C05	M20	5	3.748990603	0.1631218485	0.3356791349	31.3541967	3.512716939	21.41966616	120422.3767	182.2850603	93.33323874
9688515	3330254	C38M20.9688515.npy	C38	M20	5	1.357478387	0.4800024441	0.2921169243	2.182774721	1.720338858	7.212423935	63.17852607	93.41207295	39.53356099
9688525	3330254	C40M17.9688525.npy	C40	M17	5	0.6161051288	0.2481122678	0.2548505519	2.049522239	0.7151744681	1.136312359	490.5639923	32.06262694	17.03292046
9688484	3330254	C06M17.9688484.npy	C06	M17	5	0.5927593114	0.4737503945	0.3009879453	1.690384149	0.6749254603	1.89117353	14.6051827	15.24234271	20.05612116
9688498	3330254	C19M20.9688498.npy	C19	M20	5	0.7170041952	0.2741652678	0.2759227322	1.403762313	0.9147237173	2.684131321	7.694384406	27.73812905	14.22273669
9688523	3330254	C39M29.9688523.npy	C39	M29	5	0.2986103004	0.1824101538	0.2924712302	0.270008421	0.3005879669	0.2950210493	3892.46854	9.694034905	3.481327925
9688502	3330254	C22M17.9688502.npy	C22	M17	5	0.5378506137	0.3141046059	0.2737326071	1.480673743	0.6133846642	1.521845846	15.69593415	13.09029632	16.97072356
9688536	3330254	C12M01.9688536.npy	C12	M01	6	223.6770379	0.6919295966	0.5048660268	2645.444241	297.6090743	2727.492339	382429.1539	22129.99245	16451.10481
9688540	3330254	C38M01.9688540.npy	C38	M01	6	71.75164641	0.620513255	0.5965594481	382.3896251	92.79340445	1142.903746	46204.01849	7032.052022	4373.468577
9688509	3330254	C31M16.9688509.npy	C31	M16	6	1294.193418	0.5957381886	0.2762800139	14551.41442	1996.568368	10378.43293	11925897.89	128808.6367	124084.6918
9688528	3330254	C40M22.9688528.npy	C40	M22	6	3887.663208	0.6826338917	0.1984841546	40565.28774	7410.077716	9970.240012	113420992.8	388732.0371	387673.645
9688522	3330254	C39M22.9688522.npy	C39	M22	6	979.940416	0.799876553	0.1743400246	10762.62364	1775.519547	3291.911466	10210711.37	97945.252	96221.70921
9688483	3330254	C06M16.9688483.npy	C06	M16	6	98.44983834	0.5776301048	0.2758917774	690.7392217	142.0799672	1407.2099	443215.0166	9562.462869	7527.03641
9688501	3330254	C22M16.9688501.npy	C22	M16	6	176.589709	0.5865212984	0.2435111014	2000.810149	281.8058915	1745.978893	275519.2611	17355.87355	14316.05918
9688533	3330254	C51M20.9688533.npy	C51	M20	6	1.77723733	0.3236848673	0.3318756781	3.610897234	2.235934213	5.929388631	36.66356992	93.10599635	30.88898092
9688481	3330254	C05M20.9688481.npy	C05	M20	6	3.757735316	0.1631762269	0.3349662654	31.44793643	3.534867573	21.03389124	119670.3073	182.1527397	93.47502378
9688515	3330254	C38M20.9688515.npy	C38	M20	6	1.373503932	0.4822064324	0.2915632697	2.200611391	1.732152184	7.140627281	63.10608153	94.49248327	39.75882935
9688536	3330254	C12M01.9688536.npy	C12	M01	7	230.2293413	0.6919352463	0.4990397897	2808.782236	303.2030362	2888.206445	405345.8803	22784.09566	16955.35854
9688525	3330254	C40M17.9688525.npy	C40	M17	6	0.6110888912	0.2484901099	0.2519643141	2.022882804	0.7091790632	1.12528641	488.0496926	31.75069154	17.02324837
9688484	3330254	C06M17.9688484.npy	C06	M17	6	0.6005688888	0.4733620812	0.3019918832	1.671252332	0.6757151671	1.88335449	14.91729567	15.29380677	20.4812405
9688498	3330254	C19M20.9688498.npy	C19	M20	6	0.7217410431	0.2764146083	0.2748899819	1.407138578	0.9237355482	2.669588595	7.719809546	27.87243741	14.29059816
9688523	3330254	C39M29.9688523.npy	C39	M29	6	0.2955444592	0.1815493723	0.2899427625	0.2676483382	0.2970326485	0.2906955963	3915.319072	9.647814394	3.41781251
9688502	3330254	C22M17.9688502.npy	C22	M17	6	0.5429796286	0.3137548536	0.2713325782	1.459641426	0.6104004808	1.523341274	15.87922405	13.08204531	17.32684721
9688540	3330254	C38M01.9688540.npy	C38	M01	7	58.68039568	0.6367002601	0.5887417134	335.1449928	75.36404452	1052.488377	32383.41296	5729.468592	3490.713999
9688509	3330254	C31M16.9688509.npy	C31	M16	7	1249.470315	0.5945128092	0.2561680257	14680.845	1929.062062	10412.55128	11748206.66	124337.1169	119633.105
9688528	3330254	C40M22.9688528.npy	C40	M22	7	3909.966131	0.683271269	0.183743034	41732.70428	7371.75499	10136.78752	114374775.2	390962.1894	389982.5446
9688522	3330254	C39M22.9688522.npy	C39	M22	7	934.6819415	0.7979700571	0.15944546	10690.46601	1691.748652	3221.290193	10274097.02	93419.99833	91821.7246
9688483	3330254	C06M16.9688483.npy	C06	M16	7	97.18741988	0.5750008582	0.2633400053	688.884454	139.5348855	1398.664862	442454.9639	9441.444874	7378.906044
9688501	3330254	C22M16.9688501.npy	C22	M16	7	182.7423648	0.5772470347	0.222016984	2027.087111	291.0042178	1953.727525	319555.0617	17981.7898	14643.62057
9688536	3330254	C12M01.9688536.npy	C12	M01	8	228.3146597	0.6892894734	0.5048394266	2718.234008	296.9307516	2732.6651	386970.7291	22585.21201	16651.53637
9688533	3330254	C51M20.9688533.npy	C51	M20	7	1.728318183	0.3179197114	0.3084326961	3.530435313	2.136342555	5.774354516	35.93719508	90.15692067	30.24569788
9688481	3330254	C05M20.9688481.npy	C05	M20	7	3.7164043	0.1584716721	0.3092973652	31.56151603	3.435686712	20.91143122	121813.5118	181.745602	91.65589654
9688515	3330254	C38M20.9688515.npy	C38	M20	7	1.242416858	0.478033363	0.2695611891	2.026923109	1.557494136	6.622447359	43.56431186	82.15913581	33.94496004
9688525	3330254	C40M17.9688525.npy	C40	M17	7	0.6264335175	0.2408483454	0.2260587366	2.08077906	0.7166115746	1.141959907	504.9777955	32.18174424	17.04295677
9688484	3330254	C06M17.9688484.npy	C06	M17	7	0.5959319857	0.4670897187	0.2839711385	1.703738952	0.6655258106	1.866888447	13.98236949	15.21792231	20.25553242
9688498	3330254	C19M20.9688498.npy	C19	M20	7	0.7134522898	0.2711664534	0.252839814	1.385295162	0.8964361599	2.60854085	7.458270814	27.5737447	13.83939248
9688523	3330254	C39M29.9688523.npy	C39	M29	7	0.2994694755	0.1715985989	0.2615536394	0.2607139689	0.2966388397	0.2909480407	3827.899653	9.617429683	3.460800325
9688502	3330254	C22M17.9688502.npy	C22	M17	7	0.5426476055	0.3080074056	0.250413682	1.500015234	0.605648492	1.508650126	15.21624289	13.15113774	17.14156301
9688540	3330254	C38M01.9688540.npy	C38	M01	8	73.64905504	0.6162796614	0.5960360215	393.6650251	93.42865984	1174.976162	46088.98592	7214.041371	4434.827016
9688509	3330254	C31M16.9688509.npy	C31	M16	8	1230.526929	0.5953345781	0.2704998539	13710.8617	1877.439957	9636.086605	11276333.08	122425.3281	117446.7832
9688536	3330254	C12M01.9688536.npy	C12	M01	9	219.1627407	0.6902087692	0.4999088857	2715.339205	287.0368146	2817.673061	387611.6936	21681.61074	16099.85443
9688528	3330254	C40M22.9688528.npy	C40	M22	8	3907.713271	0.689942946	0.1954836035	41416.06112	7294.131877	9847.574789	112050144.2	390737.0965	389596.2942
9688522	3330254	C39M22.9688522.npy	C39	M22	8	999.7338781	0.8029965003	0.1704337886	11108.74953	1777.706506	3331.009463	10115848.54	99918.61296	98266.07936
9688483	3330254	C06M16.9688483.npy	C06	M16	8	102.0766971	0.5714505486	0.2766468341	680.6155698	145.3004313	1403.470003	450651.3506	9919.627953	7697.316757
9688501	3330254	C22M16.9688501.npy	C22	M16	8	181.1318809	0.5759219049	0.2405550416	1980.02582	287.3967725	1813.867298	322680.8024	17810.58355	14433.3075
9688533	3330254	C51M20.9688533.npy	C51	M20	8	1.794254427	0.3196617308	0.328379415	3.610147753	2.214371622	5.822467382	36.05630218	93.31419517	30.81655384
9688481	3330254	C05M20.9688481.npy	C05	M20	8	3.782465394	0.1631391416	0.3236311015	31.60784868	3.514737707	20.59886916	118454.9627	181.6654863	93.63359127
9688515	3330254	C38M20.9688515.npy	C38	M20	8	1.422383933	0.480995049	0.2817694037	2.25294054	1.769128952	7.187381528	64.06722448	97.69273307	40.44020086
9688525	3330254	C40M17.9688525.npy	C40	M17	8	0.6371706861	0.248812525	0.2549444596	2.082238686	0.7219591565	1.133932356	482.0049489	32.0385662	17.07041301
9688484	3330254	C06M17.9688484.npy	C06	M17	8	0.6073862521	0.4791752482	0.2984590135	1.746209717	0.6737177323	1.874215874	15.4646194	15.61618777	21.00248646
9688498	3330254	C19M20.9688498.npy	C19	M20	8	0.7218614403	0.2762283776	0.273375648	1.400832902	0.913995426	2.613478329	7.381103689	27.62011118	14.22651169
9688523	3330254	C39M29.9688523.npy	C39	M29	8	0.305375492	0.1798397208	0.2891022378	0.2759001199	0.3044314447	0.2945367246	3766.476668	9.823480166	3.529478335
9688502	3330254	C22M17.9688502.npy	C22	M17	8	0.5495915692	0.317621747	0.2677588943	1.523802581	0.6128170591	1.531975265	16.45713054	13.30179576	17.96527087
9688540	3330254	C38M01.9688540.npy	C38	M01	9	70.54089429	0.6185973937	0.5900568309	379.8435868	90.65480405	1202.048473	44721.58782	6915.769813	4278.574852
9688509	3330254	C31M16.9688509.npy	C31	M16	9	1245.635621	0.5911534795	0.2605349356	14410.89337	1896.685615	10389.47863	12132840.87	123962.1935	119426.9474
9688528	3330254	C40M22.9688528.npy	C40	M22	9	3698.438094	0.6771267469	0.1857030736	40114.438	7019.837639	9802.905305	116842194.3	369806.5457	368844.9738
9688522	3330254	C39M22.9688522.npy	C39	M22	9	926.6107833	0.8055746808	0.1625561405	10484.08854	1669.996227	3074.229397	10489019.56	92616.05438	91162.24006
9688501	3330254	C22M16.9688501.npy	C22	M16	9	172.8035669	0.5772963295	0.2282602091	1938.061616	269.7486207	1922.190498	325887.9898	16994.96147	13873.90935
9688483	3330254	C06M16.9688483.npy	C06	M16	9	96.17309466	0.5739433627	0.2658434521	680.9916356	137.4943347	1367.380256	450085.157	9348.751078	7319.514375
9688533	3330254	C51M20.9688533.npy	C51	M20	9	1.682309715	0.3155636218	0.3147769329	3.393297874	2.079199392	5.595123991	34.54780025	87.6624484	29.1680809
9688515	3330254	C38M20.9688515.npy	C38	M20	9	1.358175786	0.4823470052	0.2778899313	2.147293276	1.700007222	7.131665203	63.70032833	93.85231973	39.77600489
9688481	3330254	C05M20.9688481.npy	C05	M20	9	3.673311123	0.1598586451	0.3190680749	32.20934782	3.381979342	20.68374266	123679.2221	181.4463711	88.88131001
9688525	3330254	C40M17.9688525.npy	C40	M17	9	0.6091631124	0.2345784354	0.234164185	2.090558823	0.7011017423	1.084474263	481.3475212	31.05940703	16.56304969
9688484	3330254	C06M17.9688484.npy	C06	M17	9	0.5930314705	0.4674582002	0.2887488878	1.699207118	0.6629584892	1.838619524	14.66374873	15.25619038	20.03742593
9688498	3330254	C19M20.9688498.npy	C19	M20	9	0.7185366812	0.2745947394	0.2603833944	1.383116636	0.909707819	2.591468371	7.410490145	28.42985157	13.70336642
9688523	3330254	C39M29.9688523.npy	C39	M29	9	0.291578485	0.1792415694	0.2712672818	0.2741506072	0.304715997	0.2512107431	2705.985869	8.561741941	2.531585661
9688502	3330254	C22M17.9688502.npy	C22	M17	9	0.5366266835	0.3089121092	0.2596616801	1.488730031	0.6015910226	1.521425848	13.80532919	12.96821138	16.91964804
9690982	3389318	C38M22.9690982.npy	C38	M22	0	721.1196617	0.7733153597	0.1786432028	7824.507986	1250.771875	2314.896246	373495.5624	72078.3938	70708.02854
9690889	3389318	C06M18.9690889.npy	C06	M18	0	0.5491959384	0.5976856406	0.344311321	0.7870502698	0.910487513	0.5472437714	12.69169656	29.26562907	10.43582038
9691006	3389318	C40M16.9691006.npy	C40	M16	0	92.18703305	0.374091628	0.234603765	646.9625103	128.7095917	975.373035	209423.1291	9063.932306	7841.596871
9691036	3389318	C51M29.9691036.npy	C51	M29	0	0.4379296747	0.2443634008	0.2655101581	0.4818509415	0.3851162009	0.7831992797	2821.777163	21.37867763	3.942307231
9690973	3389318	C38M17.9690973.npy	C38	M17	0	1.344804607	0.2721340431	0.1535922064	5.840430996	1.546135539	6.327703596	236.2000653	102.8290307	74.31141356
9690922	3389318	C19M17.9690922.npy	C19	M17	0	0.4753051558	0.2155365488	0.2761735471	0.8589968064	0.4985492655	0.9127859159	10.24685521	22.1918684	6.098572559
9688539	3330254	C31M01.9688539.npy	C31	M01	0	23.51244615	0.539524669	0.5393538228	126.5097575	28.16490532	236.4351601	10442.11593	2135.698815	1065.669504
9688489	3330254	C12M02.9688489.npy	C12	M02	0	360.6444618	0.7708617614	0.4425025556	6047.093604	447.7144489	2866.460345	1541628.266	35275.85833	34690.66544
9688512	3330254	C38M02.9688512.npy	C38	M02	0	45.04552917	0.7759234306	0.4468856904	431.2653323	55.14213572	656.4011035	82574.03133	4282.30973	4144.466441
9690970	3389318	C38M02.9690970.npy	C38	M02	0	46.94004529	0.7644900126	0.5202958789	431.3060907	57.42073175	706.6154428	86455.88593	4636.800883	4402.999652
9688527	3330254	C40M20.9688527.npy	C40	M20	0	6.379797902	0.4621960454	0.3934795524	22.48900667	8.344994348	50.63989603	14212.14614	583.9607892	321.4804942
9688521	3330254	C39M20.9688521.npy	C39	M20	0	0.6660090551	0.3064301603	0.286351933	0.922501071	0.8038596328	2.087468416	21.52071379	40.14480728	9.665159315
9690937	3389318	C22M16.9690937.npy	C22	M16	0	187.9663241	0.5444274824	0.2130735846	2124.566092	302.1513626	1824.820045	317030.1252	18715.9909	16387.61171
9688529	3330254	C40M29.9688529.npy	C40	M29	0	0.2447441515	0.2212629178	0.3064831026	0.2408306244	0.2272538991	0.4588821534	2467.346018	8.077067421	3.556059446
9688517	3330254	C38M29.9688517.npy	C38	M29	0	0.3205101234	0.1977927379	0.2598755882	0.2340004261	0.2549812054	0.6635334207	8715.901443	14.09939423	7.177144906
9690982	3389318	C38M22.9690982.npy	C38	M22	1	713.291505	0.7709953765	0.1947509324	7701.396834	1250.874941	2278.128621	379149.6969	71283.8393	69924.82758
9691006	3389318	C40M16.9691006.npy	C40	M16	1	94.60708672	0.3717532413	0.2476127924	754.3114643	132.510528	1142.148512	413527.1173	9307.214058	8095.828242
9690889	3389318	C06M18.9690889.npy	C06	M18	1	0.5427117819	0.599713939	0.3527007203	0.7735374385	0.9075020743	0.5415804845	13.26690134	28.84538909	10.46854026
9691036	3389318	C51M29.9691036.npy	C51	M29	1	0.4418557639	0.2384123228	0.2781890324	0.492587557	0.3790435894	0.7835873418	6611.495324	22.45959828	4.147883284
9690973	3389318	C38M17.9690973.npy	C38	M17	1	1.320563739	0.270863643	0.1779690822	5.638358803	1.527995611	6.209631449	230.1454633	101.352418	72.86835952
9688489	3330254	C12M02.9688489.npy	C12	M02	1	339.4984993	0.764015118	0.4495025639	5580.44446	426.43208	2897.944969	6598467.461	33168.4057	32585.48099
9688539	3330254	C31M01.9688539.npy	C31	M01	1	26.01717577	0.5593750227	0.5439717045	164.1064391	33.74773106	250.0389191	65699.44631	2390.58525	1254.235247
9690922	3389318	C19M17.9690922.npy	C19	M17	1	0.477541965	0.2251884853	0.299597949	0.8723722985	0.5047183403	0.9288155291	10.58520092	22.42892469	6.14685573
9688512	3330254	C38M02.9688512.npy	C38	M02	1	123.1400453	0.6380372598	0.4495152972	4585.043226	317.7171688	672.0401606	393065874.7	12092.7908	11952.90779
9690970	3389318	C38M02.9690970.npy	C38	M02	1	137.171057	0.5644175143	0.5202679256	5249.377868	361.0608073	719.8952251	451459401.7	13659.69575	13308.65799
9688527	3330254	C40M20.9688527.npy	C40	M20	1	6.441329558	0.4646694503	0.4110681645	23.15272141	8.500973072	54.6813138	15901.84361	589.7398149	325.0785949
9688521	3330254	C39M20.9688521.npy	C39	M20	1	0.6649858823	0.3153348996	0.3078186844	0.9637781171	0.8177747977	2.183768559	27.28062377	40.31941137	9.857046554
9690937	3389318	C22M16.9690937.npy	C22	M16	1	185.196147	0.5380130081	0.2282108932	2115.743226	301.4619477	1970.090453	364195.6025	18438.78567	16131.42586
9688529	3330254	C40M29.9688529.npy	C40	M29	1	0.2432276285	0.217229473	0.3208336069	0.231414253	0.216157245	0.4564123691	7492.797015	8.686934174	3.252815622
9688517	3330254	C38M29.9688517.npy	C38	M29	1	0.3149952506	0.1927147537	0.2746307981	0.2298909155	0.2475557523	0.6620724535	9626.187126	14.11533495	6.986712168
9688489	3330254	C12M02.9688489.npy	C12	M02	2	378.8982863	0.7707260907	0.448782151	6309.97196	473.8893086	2938.359811	6234553.613	37071.92174	36540.80172
9690982	3389318	C38M22.9690982.npy	C38	M22	2	709.5504233	0.7706527249	0.1919826377	7403.776984	1231.095236	2192.023888	370469.8752	70920.01597	69491.13905
9688539	3330254	C31M01.9688539.npy	C31	M01	2	26.75369576	0.5581790352	0.5427465783	167.1534597	34.29734052	242.5656916	64807.89304	2452.461747	1293.031692
9688512	3330254	C38M02.9688512.npy	C38	M02	2	123.209096	0.6404234281	0.4497199991	4435.611309	316.661318	631.3636816	366679472	12088.91967	11944.13066
9691006	3389318	C40M16.9691006.npy	C40	M16	2	99.33079186	0.3761939605	0.2412443445	764.2389382	137.7488626	1128.323715	396767.578	9771.799258	8402.831332
9690889	3389318	C06M18.9690889.npy	C06	M18	2	0.5658962102	0.6028919571	0.3547756131	0.7733828324	0.9435195824	0.550689544	13.30207587	30.1255156	10.63690658
9690973	3389318	C38M17.9690973.npy	C38	M17	2	1.295539624	0.272977441	0.1703415786	5.468432973	1.459748183	6.045822996	225.1206	99.7335169	72.26420469
9691036	3389318	C51M29.9691036.npy	C51	M29	2	0.4581034924	0.2445279307	0.2743175958	0.5054780191	0.39386567	0.7811154645	6348.998427	23.30077667	4.262361588
9690922	3389318	C19M17.9690922.npy	C19	M17	2	0.4791416314	0.2251301499	0.2920454786	0.8745171603	0.5015424263	0.9234981078	10.48725207	22.59435227	6.439902976
9690970	3389318	C38M02.9690970.npy	C38	M02	2	137.7418931	0.5688005021	0.5180622232	5086.235248	360.5631329	682.1623721	421153838.3	13714.63484	13347.97371
9688527	3330254	C40M20.9688527.npy	C40	M20	2	6.736912326	0.4649351366	0.40730046	22.71767039	8.801712467	54.75419066	13831.21516	615.8957986	334.9412223
9688521	3330254	C39M20.9688521.npy	C39	M20	2	0.695001202	0.3140674442	0.3017004319	0.9652013739	0.8427830212	2.266225565	26.72494839	42.34269242	10.19440875
9690937	3389318	C22M16.9690937.npy	C22	M16	2	199.288612	0.5430835209	0.2256390734	2257.821438	320.5644424	2027.015543	374633.8986	19842.0356	17308.94072
9688517	3330254	C38M29.9688517.npy	C38	M29	2	0.3204267951	0.2001770078	0.2720411791	0.2355333995	0.2547612678	0.6540061367	9239.145045	14.22535485	7.206973517
9688529	3330254	C40M29.9688529.npy	C40	M29	2	0.2513697917	0.2246544722	0.3190715075	0.240053508	0.2267301473	0.4568666576	7185.413717	8.674646178	3.572137138
9688489	3330254	C12M02.9688489.npy	C12	M02	3	398.143222	0.771280193	0.4507822442	6343.56251	488.8014022	2963.367021	6116185.372	38976.80369	38261.16922
9688539	3330254	C31M01.9688539.npy	C31	M01	3	27.18543507	0.5627151712	0.5463102698	164.15754	34.39016342	249.0692262	62251.64575	2487.136776	1312.494618
9688512	3330254	C38M02.9688512.npy	C38	M02	3	126.0551626	0.6487120318	0.4518444455	4354.750331	312.1898563	672.2781972	353829577.6	12368.92854	12202.05027
9690982	3389318	C38M22.9690982.npy	C38	M22	3	757.2393114	0.7705341864	0.190315066	7705.64513	1298.337836	2231.691254	379284.6759	75685.83629	74068.30341
9691006	3389318	C40M16.9691006.npy	C40	M16	3	93.6366561	0.381175911	0.2460911924	739.6269705	128.6769204	1009.590452	383330.8957	9194.307781	7877.644617
9690889	3389318	C06M18.9690889.npy	C06	M18	3	0.5817704126	0.6052223522	0.3604034625	0.8037465781	0.9537177146	0.5577989995	13.43081177	30.8136911	10.82566398
9690973	3389318	C38M17.9690973.npy	C38	M17	3	1.333482711	0.2662116122	0.1689186135	5.492262857	1.518591668	5.926837988	232.7570467	102.2047138	73.16059212
9691036	3389318	C51M29.9691036.npy	C51	M29	3	0.4489328352	0.2436813677	0.2753349545	0.4941362166	0.3844954409	0.7439840356	6388.868575	22.64132931	4.098823758
9690970	3389318	C38M02.9690970.npy	C38	M02	3	140.708054	0.5795608051	0.5183372299	4987.846519	355.1633511	722.6248193	406394714	14008.30094	13614.67615
9690922	3389318	C19M17.9690922.npy	C19	M17	3	0.4854774468	0.2246464771	0.2940288297	0.864653818	0.5051999425	0.9179653167	10.75989211	22.85820668	6.422645747
9688527	3330254	C40M20.9688527.npy	C40	M20	3	6.691905477	0.4707679021	0.4110738706	22.31493385	8.587222225	53.10016795	13624.88445	608.5714763	331.0279809
9688521	3330254	C39M20.9688521.npy	C39	M20	3	0.7001601214	0.3178165364	0.3035339016	0.9858333392	0.8408015144	2.324331245	26.82518491	42.7250668	10.30630482
9690937	3389318	C22M16.9690937.npy	C22	M16	3	203.6340043	0.5417573688	0.2286403491	2249.328439	320.0580462	1999.988067	372600.4142	20270.98623	17578.83505
9688517	3330254	C38M29.9688517.npy	C38	M29	3	0.3206559946	0.2020497068	0.2738102088	0.2355959536	0.2541893583	0.6417974481	9298.165037	14.26009405	7.195678972
9688529	3330254	C40M29.9688529.npy	C40	M29	3	0.2519518249	0.2248010431	0.320223654	0.2389045819	0.2276192537	0.4475999092	7237.428541	8.744425741	3.539265434
9688489	3330254	C12M02.9688489.npy	C12	M02	4	384.4751841	0.7720551504	0.4524780117	6408.390115	475.290062	2906.137651	6252185.297	37665.74969	36984.85753
9688539	3330254	C31M01.9688539.npy	C31	M01	4	25.96912005	0.5582449686	0.5456166859	164.9176005	33.43613997	243.2682866	62091.68378	2378.428505	1252.661918
9688512	3330254	C38M02.9688512.npy	C38	M02	4	123.1947862	0.6438427913	0.4516254127	4487.189659	316.6012046	628.5954065	362490656.5	12095.18255	11966.20809
9690982	3389318	C38M22.9690982.npy	C38	M22	4	702.5377126	0.7709862533	0.2004425196	7243.976756	1240.345204	2144.647594	437637.088	70219.26235	68806.90938
9690970	3389318	C38M02.9690970.npy	C38	M02	4	138.0380006	0.5699469248	0.5187132201	5150.459846	361.4673004	707.2206364	416342800.4	13746.09278	13391.52828
9691006	3389318	C40M16.9691006.npy	C40	M16	4	73.19949053	0.401351588	0.2495800213	467.5532864	91.99833844	977.7678039	270440.189	7161.762271	5986.359964
9690889	3389318	C06M18.9690889.npy	C06	M18	4	0.5568469873	0.6022070596	0.3581160902	0.790615213	0.9307719095	0.5432643178	13.16804369	29.61327267	10.54547626
9690973	3389318	C38M17.9690973.npy	C38	M17	4	1.271656902	0.2708452649	0.1792202768	5.465913214	1.460270747	5.990872854	227.9535646	97.71641984	70.32731349
9691036	3389318	C51M29.9691036.npy	C51	M29	4	0.4506120598	0.2445203777	0.2797608501	0.5045713322	0.3885908214	0.7771848244	6523.799459	23.02323853	4.249059826
9690922	3389318	C19M17.9690922.npy	C19	M17	4	0.4751815438	0.226283598	0.3001411438	0.869293815	0.4993145079	0.9205993427	10.72647465	22.48481145	6.361540067
9688527	3330254	C40M20.9688527.npy	C40	M20	4	5.36406618	0.4934980301	0.4144845295	9.377328939	6.714361027	48.92191809	1741.165509	482.2667189	260.7122732
9688521	3330254	C39M20.9688521.npy	C39	M20	4	0.6760037839	0.317267025	0.3092884854	0.9668041609	0.8118150665	2.285132162	21.39874421	40.86183493	9.92023743
9690937	3389318	C22M16.9690937.npy	C22	M16	4	197.1841992	0.5437046828	0.2330870346	2252.434248	312.1040608	2046.970958	381180.68	19632.94069	17097.59775
9688517	3330254	C38M29.9688517.npy	C38	M29	4	0.316585249	0.1995889253	0.2799581556	0.2342942513	0.2510353707	0.6591958355	9493.702777	14.11761297	7.193757232
9688529	3330254	C40M29.9688529.npy	C40	M29	4	0.24497673	0.2212714765	0.3249912319	0.2326269422	0.2203807712	0.4550635239	7389.367437	8.538370849	3.476175315
9688489	3330254	C12M02.9688489.npy	C12	M02	5	384.125509	0.7724882724	0.4507398187	6402.804268	481.7168035	3091.836832	6246938.288	37627.68921	36975.23559
9688539	3330254	C31M01.9688539.npy	C31	M01	5	26.44368101	0.5625371251	0.5468454795	167.6046882	33.98935829	245.9494144	64240.26392	2425.2963	1286.664364
9688512	3330254	C38M02.9688512.npy	C38	M02	5	124.5844316	0.6471476662	0.4504393791	4457.447933	315.9406449	655.8207005	362060924.9	12242.78459	12087.88007
9690982	3389318	C38M22.9690982.npy	C38	M22	5	732.5026149	0.7723272913	0.1973032473	7702.371491	1278.212718	2315.649054	379660.3742	73215.49451	71780.85125
9690970	3389318	C38M02.9690970.npy	C38	M02	5	139.1061137	0.57634125	0.5184726897	5101.930183	359.3882061	703.113781	415848542.5	13852.30686	13489.96698
9691006	3389318	C40M16.9691006.npy	C40	M16	5	94.18855455	0.3721479444	0.2487048008	754.0273243	132.8065553	1069.600723	406543.5137	9261.505082	8026.290006
9690889	3389318	C06M18.9690889.npy	C06	M18	5	0.5675499447	0.6045363457	0.3601323339	0.7938099972	0.9447794039	0.5482272327	13.1916439	30.30946938	10.72757069
9690973	3389318	C38M17.9690973.npy	C38	M17	5	1.299992801	0.2688434975	0.1801157994	5.561668498	1.515936995	6.169374928	229.7869955	99.80909339	71.53381245
9691036	3389318	C51M29.9691036.npy	C51	M29	5	0.4477023824	0.2458350224	0.2819170208	0.4918151502	0.3891040118	0.7878488423	6436.178085	22.62915242	4.141879586
9690922	3389318	C19M17.9690922.npy	C19	M17	5	0.4741736717	0.2276606307	0.3017425943	0.8573759743	0.5009310355	0.9259269991	10.51851198	22.40763975	6.294284018
9688527	3330254	C40M20.9688527.npy	C40	M20	5	6.576720965	0.4645862267	0.4136453485	22.7861433	8.603480219	56.09308156	14043.56364	603.1727235	331.2897861
9688521	3330254	C39M20.9688521.npy	C39	M20	5	0.6902667991	0.3170008163	0.3099871986	0.9879357196	0.8389237018	2.363473991	27.02065694	42.09226214	10.2608761
9690937	3389318	C22M16.9690937.npy	C22	M16	5	196.4630733	0.544309388	0.2327166876	2208.653157	316.2982536	2062.733145	384825.2765	19561.74756	17141.60056
9688517	3330254	C38M29.9688517.npy	C38	M29	5	0.3175794919	0.202958112	0.2802534355	0.234756522	0.2536483664	0.6649011872	9367.048576	14.1822525	7.196403181
9688529	3330254	C40M29.9688529.npy	C40	M29	5	0.2476676855	0.2236982204	0.3257708463	0.2393935095	0.2263451988	0.4611022741	7289.65211	8.702708753	3.576653811
9688489	3330254	C12M02.9688489.npy	C12	M02	6	384.6301906	0.7716564007	0.4526564591	6261.560019	485.3326645	2988.500413	6217578.749	37656.31176	37003.75553
9688539	3330254	C31M01.9688539.npy	C31	M01	6	25.77345773	0.5619135888	0.5464430646	163.0142104	33.44823375	226.4675315	63444.99083	2358.049902	1257.737157
9688512	3330254	C38M02.9688512.npy	C38	M02	6	124.8455394	0.6466092752	0.4518744702	4463.605863	318.8211942	653.2496998	361217282.6	12254.32352	12105.95935
9690982	3389318	C38M22.9690982.npy	C38	M22	6	735.8469206	0.771087858	0.1956989092	7811.932588	1282.318931	2298.437847	377955.7458	73548.77877	72059.04775
9690970	3389318	C38M02.9690970.npy	C38	M02	6	139.2887648	0.576661773	0.5185273881	5111.977981	362.6437852	694.9561537	414879619.1	13868.89828	13499.90858
9691006	3389318	C40M16.9691006.npy	C40	M16	6	93.81776538	0.3759493748	0.2497469766	758.0207656	130.4053839	1079.161104	394814.5905	9218.874497	7939.931818
9690889	3389318	C06M18.9690889.npy	C06	M18	6	0.5690685368	0.6047592124	0.3599173401	0.8141405909	0.9535343884	0.5570560137	13.18193408	30.33442502	10.75292999
9691036	3389318	C51M29.9691036.npy	C51	M29	6	0.4539059186	0.2442668961	0.2783673708	0.5061111234	0.3930162806	0.7831353136	6474.636775	23.16776504	4.296848783
9690973	3389318	C38M17.9690973.npy	C38	M17	6	1.311825409	0.2705909659	0.1767898556	5.594575999	1.529211742	6.024812961	233.766873	101.1567125	72.87799959
9690922	3389318	C19M17.9690922.npy	C19	M17	6	0.4780218299	0.2260704756	0.2998920733	0.8650604091	0.5060607	0.9223200393	10.57868274	22.57665244	6.30473545
9688527	3330254	C40M20.9688527.npy	C40	M20	6	6.539371978	0.4660556333	0.4136864705	22.59533371	8.570735707	53.9866274	13892.78069	597.9225929	327.4919748
9688521	3330254	C39M20.9688521.npy	C39	M20	6	0.693950414	0.3175199627	0.3091449578	0.9842363978	0.8460523865	2.2897396	26.88699402	42.37754119	10.2344944
9690937	3389318	C22M16.9690937.npy	C22	M16	6	191.3604485	0.5520785819	0.2314321411	2255.454548	305.9779808	1871.459608	315159.4836	19047.95472	16633.79176
9688517	3330254	C38M29.9688517.npy	C38	M29	6	0.3149876448	0.1994881893	0.2753776287	0.2325181715	0.2504437637	0.6556269102	9422.234751	14.10117823	7.183900527
9688529	3330254	C40M29.9688529.npy	C40	M29	6	0.2461774806	0.2196781492	0.3218741509	0.2379983365	0.2238727473	0.453819098	7333.81888	8.660340508	3.531263263
9688489	3330254	C12M02.9688489.npy	C12	M02	7	383.072841	0.7719580335	0.4414556212	6516.801178	476.8209555	3067.87644	6214615.583	37498.92579	36875.94568
9688539	3330254	C31M01.9688539.npy	C31	M01	7	26.90745978	0.5596512777	0.5368768865	170.19037	34.35982832	243.4511756	64974.61506	2469.19342	1298.94712
9688512	3330254	C38M02.9688512.npy	C38	M02	7	111.3629315	0.6426943318	0.4440552546	4437.339735	297.9982253	578.8342482	361421768.8	10908.88866	10825.60073
9690982	3389318	C38M22.9690982.npy	C38	M22	7	597.4887005	0.7879449884	0.178728888	7217.149215	1056.10225	1879.973104	312733.9731	59715.93049	58496.45849
9690970	3389318	C38M02.9690970.npy	C38	M02	7	125.9985369	0.5665384684	0.5164208067	5100.215495	341.5094974	624.0363816	415118135	12542.41988	12224.22747
9691006	3389318	C40M16.9691006.npy	C40	M16	7	96.87175077	0.3746886923	0.2317602944	766.8332365	133.8722794	1132.509064	400970.6536	9527.439441	8223.227243
9690889	3389318	C06M18.9690889.npy	C06	M18	7	0.5585985411	0.6006214467	0.3442180254	0.77551934	0.9207716577	0.5384520522	12.77549735	29.61008138	10.62853435
9690973	3389318	C38M17.9690973.npy	C38	M17	7	1.13192531	0.2643689083	0.1462460931	4.94613746	1.340439451	5.067462189	142.7480734	83.16878424	59.40599325
9691036	3389318	C51M29.9691036.npy	C51	M29	7	0.4537055921	0.238634603	0.2594381493	0.5033961532	0.3887908207	0.7658599437	6329.38895	22.9072891	4.052829403
9690922	3389318	C19M17.9690922.npy	C19	M17	7	0.4680606267	0.2120699149	0.2715515903	0.8116683661	0.4846338847	0.880310875	8.074433593	21.37988263	5.676881591
9688527	3330254	C40M20.9688527.npy	C40	M20	7	6.548543501	0.4631357811	0.389937335	22.73215351	8.442009479	54.8057532	14182.33393	598.7015282	327.7093383
9688521	3330254	C39M20.9688521.npy	C39	M20	7	0.6648370443	0.3094628009	0.2822877456	0.9300734538	0.8005555984	2.231121106	26.39243976	40.01938651	9.749336975
9690937	3389318	C22M16.9690937.npy	C22	M16	7	197.1651135	0.5449128743	0.2104515106	2288.042754	314.7599009	2065.244404	356014.3715	19632.57804	17190.8233
9688517	3330254	C38M29.9688517.npy	C38	M29	7	0.323572671	0.1923158417	0.2533902813	0.2355606122	0.2563249355	0.6642898355	9211.864792	14.21700911	7.170713789
9688529	3330254	C40M29.9688529.npy	C40	M29	7	0.2540919302	0.2177232621	0.3013530499	0.2353771339	0.2280701359	0.4590347004	7170.19023	8.857762306	3.524740816
9688489	3330254	C12M02.9688489.npy	C12	M02	8	387.0715521	0.7692726352	0.4469549733	6396.693135	476.3930006	2956.696449	6188540.677	37876.2461	37191.40963
9688539	3330254	C31M01.9688539.npy	C31	M01	8	26.07980283	0.5626862067	0.5453275359	166.1361745	33.10419023	225.7176095	62061.85524	2380.435765	1257.189916
9688512	3330254	C38M02.9688512.npy	C38	M02	8	125.2149721	0.6463516805	0.4479531349	4501.553093	312.040117	662.4155474	357900124.3	12285.93215	12122.53835
9690970	3389318	C38M02.9690970.npy	C38	M02	8	139.6725514	0.5768559406	0.5216598196	5155.372142	354.7936883	712.0055542	411069662.8	13905.77915	13519.83963
9690982	3389318	C38M22.9690982.npy	C38	M22	8	749.8378804	0.772709153	0.1880502647	7991.352636	1284.244013	2297.08188	376781.2801	74947.15119	73399.80271
9691006	3389318	C40M16.9691006.npy	C40	M16	8	98.93578485	0.3751728339	0.2448414538	755.6626936	135.3538752	1107.42858	405209.847	9726.698293	8352.572115
9690889	3389318	C06M18.9690889.npy	C06	M18	8	0.5789441195	0.6030072392	0.3606261449	0.7917653905	0.9542854345	0.5543338964	12.91456162	30.77069413	10.7499887
9690973	3389318	C38M17.9690973.npy	C38	M17	8	1.370480387	0.2685707898	0.1608296892	5.798360176	1.539887308	6.172749633	236.9006065	104.724614	75.24390891
9691036	3389318	C51M29.9691036.npy	C51	M29	8	0.4573290693	0.2474971204	0.2779947543	0.509232254	0.3930098183	0.7619434776	6228.616063	23.28089682	4.288956803
9688521	3330254	C39M20.9688521.npy	C39	M20	8	0.7056530649	0.313779989	0.3004976643	0.9843528496	0.8446837132	2.295426406	26.55642258	42.66610294	10.23744286
9688527	3330254	C40M20.9688527.npy	C40	M20	8	6.550303526	0.4678072542	0.4065387625	22.28624614	8.462688209	50.2797092	13394.9185	593.919671	313.34226
9690922	3389318	C19M17.9690922.npy	C19	M17	8	0.475258636	0.2224820828	0.2959567779	0.8429608285	0.4955135827	0.895526475	10.37902173	22.38368934	6.148874888
9690937	3389318	C22M16.9690937.npy	C22	M16	8	195.3250176	0.545329848	0.2272076299	2230.38334	310.6707755	1926.62502	359294.3361	19444.00451	16916.62975
9688517	3330254	C38M29.9688517.npy	C38	M29	8	0.3256778753	0.2009646213	0.2757212628	0.2407804467	0.2597220456	0.644556407	9063.947458	14.34283383	7.195337616
9688529	3330254	C40M29.9688529.npy	C40	M29	8	0.2565144529	0.224101706	0.3259254051	0.2466139765	0.2318654333	0.4513456479	7055.050237	8.894320812	3.581346555
9688489	3330254	C12M02.9688489.npy	C12	M02	9	351.4737339	0.7755412867	0.4427304596	6068.315345	434.6786429	2717.941785	6508158.761	34455.71542	33785.3551
9688539	3330254	C31M01.9688539.npy	C31	M01	9	26.75868958	0.5578126356	0.5402129663	168.3745869	34.4218532	250.5209243	64638.82303	2458.554079	1277.52515
9688512	3330254	C38M02.9688512.npy	C38	M02	9	122.0827317	0.6420853787	0.4447091935	4617.120206	314.1491151	645.3858842	384115759	12033.97803	11858.80983
9690970	3389318	C38M02.9690970.npy	C38	M02	9	136.5225073	0.5666884202	0.5184993443	5314.403712	357.3133246	687.0850482	441178990.2	13595.86904	13250.15086
9690982	3389318	C38M22.9690982.npy	C38	M22	9	694.2581974	0.7705893614	0.1817620091	7727.060772	1200.730668	2256.49049	367619.3454	69392.53432	68048.79957
9691006	3389318	C40M16.9691006.npy	C40	M16	9	93.84817456	0.3710372036	0.2377640386	759.0099347	130.7477488	1100.534599	402137.5009	9228.634037	8039.699365
9690889	3389318	C06M18.9690889.npy	C06	M18	9	0.5532985971	0.5975694953	0.344956256	0.7575360316	0.9194576856	0.5459434928	12.52735422	29.58046151	10.69910965
9690973	3389318	C38M17.9690973.npy	C38	M17	9	1.292520574	0.2685263012	0.1571553351	5.596371175	1.48251666	5.957900799	228.2398625	98.78019647	71.24150254
9691036	3389318	C51M29.9691036.npy	C51	M29	9	0.4099472722	0.2487648618	0.2674280328	0.4984514393	0.3834185302	0.4170975341	3772.280255	18.85922049	3.388172737
9688521	3330254	C39M20.9688521.npy	C39	M20	9	0.6865220086	0.3102104582	0.2918796554	0.9581202414	0.8267404653	2.274563082	24.99676134	41.50087411	9.856666178
9688527	3330254	C40M20.9688527.npy	C40	M20	9	6.199823951	0.4611013501	0.395942403	22.55655981	8.096836621	50.22622085	14184.6231	566.6357017	309.5397254
9690922	3389318	C19M17.9690922.npy	C19	M17	9	0.4839024262	0.2178405285	0.2834958566	0.8604704308	0.5058288794	0.9088904777	10.06200512	22.4352625	6.00212524
9690937	3389318	C22M16.9690937.npy	C22	M16	9	186.6841018	0.5418146932	0.2178924138	2195.157118	291.950508	2038.15498	364254.8198	18586.15927	16299.81668
9688517	3330254	C38M29.9688517.npy	C38	M29	9	0.2488020557	0.2177741117	0.2611398496	0.2369091068	0.255304727	0.2084694148	736.6136372	7.012315908	1.850207791
9688529	3330254	C40M29.9688529.npy	C40	M29	9	0.2248002358	0.2273589549	0.307076781	0.2390782454	0.2257642339	0.2176028887	5020.983019	6.27777859	2.27987701
9691000	3389318	C39M22.9691000.npy	C39	M22	0	875.0196699	0.8163485937	0.1769371579	9664.146341	1589.286399	2982.144595	9859109.265	87447.76748	86084.77852
9690874	3389318	C05M18.9690874.npy	C05	M18	0	0.6686603981	0.4692129296	0.3616169661	1.398378732	1.073933384	0.630244486	1584.112621	39.35689907	10.67076123
9690925	3389318	C19M18.9690925.npy	C19	M18	0	0.6475220021	0.4948289686	0.3392697099	1.954311765	1.070590114	0.5611259396	55.68457517	36.77340293	12.30928848
9690988	3389318	C39M16.9690988.npy	C39	M16	0	169.4184026	0.3789858797	0.1997190005	980.1407779	232.1372862	854.6150554	263430.0218	16798.52932	12645.45761
9690895	3389318	C07M29.9690895.npy	C07	M29	0	0.3639586678	0.1774223071	0.2015523454	0.3377834762	0.3478958094	0.3080595397	406.8042754	12.20931247	1.872153293
9691030	3389318	C51M18.9691030.npy	C51	M18	0	1.131605673	0.5627275718	0.389567365	2.407739074	2.001103018	1.050717007	86.76330519	74.43215267	23.99422434
9690931	3389318	C19M22.9690931.npy	C19	M22	0	761.4236359	0.8433712179	0.1656197046	9282.730692	1424.591757	2037.226941	441003.2936	76085.75834	75639.98861
9690871	3389318	C05M17.9690871.npy	C05	M17	0	1.164976425	0.3332859717	0.2769990741	6.396626661	1.600487814	4.892282916	5597.926479	92.15982231	67.59278453
9690976	3389318	C38M18.9690976.npy	C38	M18	0	2.165945178	0.557309741	0.4351372857	7.805844483	3.91436035	3.047714152	305.3836966	159.1173039	63.41830138
9690967	3389318	C38M01.9690967.npy	C38	M01	0	82.1870716	0.6037082326	0.4952934048	547.840152	105.9826633	1290.044363	57464.23695	8154.827263	6828.169586
9690964	3389318	C31M29.9690964.npy	C31	M29	0	0.3554554474	0.2455172838	0.3011483207	0.3232775911	0.3042571304	0.5865736826	5114.057554	13.79799335	5.717295853
9690961	3389318	C31M16.9690961.npy	C31	M16	0	1201.465312	0.4772071888	0.2315424107	12917.24785	1879.643368	7898.002429	4113441.648	120086.3379	112899.1108
9691021	3389318	C40M29.9691021.npy	C40	M29	0	0.2281934564	0.2047738256	0.2435983563	0.2251115399	0.208877356	0.4601912363	2480.891885	8.57317761	1.203465023
9690919	3389318	C19M16.9690919.npy	C19	M16	0	10.2375869	0.3588332321	0.2235711959	160.896784	13.31001648	38.32490157	35150.23952	887.8010394	917.8373604
9690928	3389318	C19M20.9690928.npy	C19	M20	0	0.5983982015	0.3658471013	0.2419956344	0.9983832758	0.7356639075	1.677996827	5.147884461	27.27455523	11.71098733
9691000	3389318	C39M22.9691000.npy	C39	M22	1	837.3238288	0.8151463484	0.1902471796	9217.726425	1535.94929	2829.941816	9894996.715	83680.87575	82327.35339
9690988	3389318	C39M16.9690988.npy	C39	M16	1	168.6259235	0.3729383278	0.2146686043	1122.647539	236.4934616	999.3932305	404136.1235	16718.3275	12549.17904
9690874	3389318	C05M18.9690874.npy	C05	M18	1	0.5767415194	0.4893832659	0.374964672	1.034185662	0.9490492132	0.6409742055	17.68987814	30.14165361	10.2694391
9690925	3389318	C19M18.9690925.npy	C19	M18	1	0.6493973349	0.4982541433	0.3586893089	1.922026669	1.089951804	0.5568495301	57.85075453	37.16829617	12.29274199
9690895	3389318	C07M29.9690895.npy	C07	M29	1	0.3461520962	0.1736082791	0.210993833	0.317247018	0.3296822027	0.2944365071	432.5344018	11.64849137	1.765722378
9690967	3389318	C38M01.9690967.npy	C38	M01	1	81.97954442	0.6026616416	0.5011994243	548.6903521	107.9506389	1319.813178	67327.59821	8135.307942	6800.232042
9691030	3389318	C51M18.9691030.npy	C51	M18	1	1.18618375	0.5615727284	0.4029619516	2.414380628	2.107919548	1.094810762	65.02070117	79.71057262	26.82272793
9690931	3389318	C19M22.9690931.npy	C19	M22	1	749.5780842	0.8424907557	0.1792157126	9173.535605	1411.980881	1974.790901	442542.6824	74763.04743	74486.14693
9690976	3389318	C38M18.9690976.npy	C38	M18	1	2.156361147	0.5583905452	0.4511171673	7.846542249	3.939485949	3.043568199	314.0406805	159.2920384	63.92321849
9690871	3389318	C05M17.9690871.npy	C05	M17	1	1.052810933	0.3438869413	0.2945063039	5.156046127	1.339626916	4.870130245	186.8991161	80.80703944	60.70137037
9690964	3389318	C31M29.9690964.npy	C31	M29	1	0.4020543208	0.2263211379	0.3153125957	0.3104953017	0.2894541309	0.5990958605	36685.75503	19.54741172	5.776880576
9690961	3389318	C31M16.9690961.npy	C31	M16	1	1340.196592	0.4590986243	0.2455364515	15419.94186	2096.105777	10835.8993	12633864.19	133956.5786	126087.7023
9691021	3389318	C40M29.9691021.npy	C40	M29	1	0.2301890831	0.1993237401	0.2516964164	0.2191776705	0.2043452784	0.4609351159	7503.268906	9.170282947	1.32411242
9690919	3389318	C19M16.9690919.npy	C19	M16	1	11.88564979	0.3360319365	0.2402551035	219.8409396	15.4507052	78.86249641	121881.2325	1053.142761	1074.431356
9690928	3389318	C19M20.9690928.npy	C19	M20	1	0.5959000863	0.3678098038	0.2523184391	1.019386276	0.7418752992	1.759889734	5.594406231	27.27307437	11.69436479
9691000	3389318	C39M22.9691000.npy	C39	M22	2	922.9724937	0.8175320795	0.1853746678	9961.672229	1679.062648	3028.585669	9583058.278	92240.16305	90634.51585
9690967	3389318	C38M01.9690967.npy	C38	M01	2	79.89060717	0.6010414571	0.4997644509	519.3462966	103.5789334	1216.224359	63364.70271	7922.991973	6583.820515
9690988	3389318	C39M16.9690988.npy	C39	M16	2	183.6597353	0.377750499	0.2089150888	1180.408546	250.0223819	998.563048	401962.1667	18214.57886	13543.69118
9690874	3389318	C05M18.9690874.npy	C05	M18	2	0.6737274254	0.4749657432	0.3751411459	1.3535893	1.089307091	0.6098555542	1545.374889	39.64721726	10.83026708
9690925	3389318	C19M18.9690925.npy	C19	M18	2	0.6601596723	0.5040244028	0.3560745953	1.91242893	1.092559598	0.5543630283	29.84742658	37.52263913	12.64851192
9691030	3389318	C51M18.9691030.npy	C51	M18	2	1.255210387	0.5669743144	0.4035012419	2.545678636	2.239879247	1.0840076	86.02463591	83.64054216	27.64117509
9690895	3389318	C07M29.9690895.npy	C07	M29	2	0.3563263656	0.1821764092	0.2095258695	0.330772099	0.3405449377	0.3017763357	415.6174792	12.09121901	1.878265437
9690976	3389318	C38M18.9690976.npy	C38	M18	2	2.126309562	0.557116169	0.4482527598	7.58951983	3.846367106	2.975452279	296.8028101	156.2002516	61.07988309
9690931	3389318	C19M22.9690931.npy	C19	M22	2	787.991212	0.8429128513	0.1762229856	9411.208909	1479.337434	1947.643003	438207.1756	78738.97312	78268.56531
9690871	3389318	C05M17.9690871.npy	C05	M17	2	1.168976327	0.3319963843	0.2896573461	6.422792149	1.611638313	4.786485245	5510.123918	93.13995325	68.55856009
9690961	3389318	C31M16.9690961.npy	C31	M16	2	1444.462473	0.458785424	0.2419364859	16749.38882	2240.585568	11124.01198	12323319.49	144382.1414	135508.2228
9690964	3389318	C31M29.9690964.npy	C31	M29	2	0.4112882574	0.2330612521	0.3129006586	0.324824198	0.3005366973	0.5927692905	35209.58853	19.92472524	5.947375399
9691021	3389318	C40M29.9691021.npy	C40	M29	2	0.235686925	0.2073511691	0.250042126	0.2269699182	0.209198444	0.4602353637	7195.405212	9.191795242	1.223362371
9690919	3389318	C19M16.9690919.npy	C19	M16	2	12.38336527	0.3400635545	0.2358737598	223.639431	16.25767511	76.94561419	116591.1416	1098.970907	1122.063747
9690928	3389318	C19M20.9690928.npy	C19	M20	2	0.5907550175	0.3669607086	0.2478933055	0.9919834139	0.7286736384	1.712982762	5.084060849	26.94784661	11.62241857
9691000	3389318	C39M22.9691000.npy	C39	M22	3	929.8930349	0.8174076725	0.1876212198	9712.377507	1659.504435	2886.261835	9858018.522	92926.84857	91236.59921
9690967	3389318	C38M01.9690967.npy	C38	M01	3	85.70654433	0.6066402935	0.5012638622	555.6762554	109.8327348	1300.16694	65853.35331	8498.477033	7034.704049
9690988	3389318	C39M16.9690988.npy	C39	M16	3	183.8803844	0.3788921878	0.2143029634	1171.901246	247.8643194	1023.777324	393522.224	18228.61808	13290.42744
9690874	3389318	C05M18.9690874.npy	C05	M18	3	0.6807311751	0.4757093444	0.3793930138	1.359795419	1.086288061	0.5885195291	1505.855082	40.0575492	10.98413517
9690925	3389318	C19M18.9690925.npy	C19	M18	3	0.6840921953	0.5054967034	0.3611286651	2.000429276	1.126932297	0.5661791693	55.83078492	39.22143062	12.89565274
9690976	3389318	C38M18.9690976.npy	C38	M18	3	2.258022281	0.560316318	0.4526258712	7.600460715	4.017094513	3.015233722	300.1055126	164.956258	64.32948984
9691030	3389318	C51M18.9691030.npy	C51	M18	3	1.261567886	0.5669755749	0.4092515215	2.41651628	2.203223092	1.091987842	88.63689389	83.24333821	27.12167408
9690895	3389318	C07M29.9690895.npy	C07	M29	3	0.3538628218	0.1830427815	0.2090734575	0.3274878424	0.3383803019	0.2998500271	417.6867054	11.99611217	1.868360792
9690931	3389318	C19M22.9690931.npy	C19	M22	3	821.5164646	0.8434467375	0.1775309289	9449.045928	1515.757027	1977.490521	440592.3865	82087.3979	81540.24558
9690871	3389318	C05M17.9690871.npy	C05	M17	3	1.15096072	0.3278049486	0.289451145	6.27355395	1.573635439	4.40575038	5570.52963	91.63304412	66.96924675
9690961	3389318	C31M16.9690961.npy	C31	M16	3	1493.772891	0.4596486882	0.2429087111	16695.84353	2261.776652	11046.23425	12073306.47	149306.0567	139270.9692
9690964	3389318	C31M29.9690964.npy	C31	M29	3	0.4148175724	0.2314736491	0.3111319474	0.3267601386	0.3022894228	0.5866159852	35434.62586	19.94602807	5.944171861
9691021	3389318	C40M29.9691021.npy	C40	M29	3	0.2368915906	0.205618073	0.2478939702	0.2252232264	0.2116251999	0.4518016443	7247.53312	9.261680285	1.210075825
9690919	3389318	C19M16.9690919.npy	C19	M16	3	12.61675982	0.3423593085	0.2393574927	219.6517572	16.22467801	75.40664564	114091.7876	1117.312445	1139.115495
9690928	3389318	C19M20.9690928.npy	C19	M20	3	0.5978803565	0.3673722655	0.2490803219	1.01103388	0.7340389835	1.734687522	5.162510585	27.37033966	11.68694742
9690967	3389318	C38M01.9690967.npy	C38	M01	4	78.55004505	0.6052533498	0.5041233529	522.825441	101.4570809	1284.137119	63149.6695	7791.358054	6486.107117
9691000	3389318	C39M22.9691000.npy	C39	M22	4	774.5435232	0.8465011976	0.1913374	8956.766593	1370.153853	2844.09547	434430.4209	77397.50914	75954.24321
9690988	3389318	C39M16.9690988.npy	C39	M16	4	170.906971	0.3815496701	0.2145580102	1131.238145	223.0469728	1038.997465	327856.3843	16940.72549	12390.09361
9690874	3389318	C05M18.9690874.npy	C05	M18	4	0.6490760491	0.4691766731	0.3814549838	1.379608998	1.043399576	0.613042215	1685.964731	37.95859174	10.3300107
9690976	3389318	C38M18.9690976.npy	C38	M18	4	2.081906715	0.5567220584	0.4559717398	7.584524564	3.787401906	2.964886711	313.6599678	152.5482384	60.28328171
9691030	3389318	C51M18.9691030.npy	C51	M18	4	1.243039567	0.5654409376	0.4102029242	2.577603513	2.213600262	1.084710739	97.74852457	83.20896386	27.37250972
9690925	3389318	C19M18.9690925.npy	C19	M18	4	0.6579091203	0.5002856387	0.3633547565	2.032863631	1.099849522	0.5570535882	59.69979604	37.59639673	12.52690102
9690931	3389318	C19M22.9690931.npy	C19	M22	4	784.4001149	0.8426704966	0.1820119385	9397.721083	1480.355893	2023.496175	360681.5108	78380.86146	77903.78916
9690961	3389318	C31M16.9690961.npy	C31	M16	4	1410.574742	0.4615824984	0.2490042286	16300.90537	2200.233025	11231.37018	12600052.28	140995.8773	132359.2715
9690871	3389318	C05M17.9690871.npy	C05	M17	4	1.112292877	0.3282361963	0.2964434106	6.302466683	1.549516027	4.62860276	5776.147698	88.48108962	64.90774803
9690895	3389318	C07M29.9690895.npy	C07	M29	4	0.3475304129	0.1806972622	0.2139920859	0.3223025487	0.3337420059	0.2960563173	426.9528486	11.73780535	1.826941924
9691021	3389318	C40M29.9691021.npy	C40	M29	4	0.2293442238	0.2028315972	0.2529184912	0.2182315605	0.2035992931	0.4562994177	7399.666228	9.018508414	1.244669239
9690964	3389318	C31M29.9690964.npy	C31	M29	4	0.4040325941	0.229973663	0.3171988761	0.3167778603	0.2925132497	0.5958230544	36179.74622	19.67063938	5.898334258
9690919	3389318	C19M16.9690919.npy	C19	M16	4	11.79820143	0.3444941022	0.2426260428	211.9128056	15.77649829	76.46829111	117615.4053	1042.645832	1068.066092
9690928	3389318	C19M20.9690928.npy	C19	M20	4	0.5928507397	0.3681442208	0.2529510368	1.008030213	0.7373202647	1.725374491	4.859315992	27.13314123	11.65835721
9690967	3389318	C38M01.9690967.npy	C38	M01	5	83.02214044	0.6055220659	0.5022856815	561.1888039	108.1399236	1286.752842	66994.84024	8236.724934	6887.093899
9691000	3389318	C39M22.9691000.npy	C39	M22	5	917.2873859	0.8195578332	0.190244775	9946.092819	1664.859518	3107.870825	9811668.495	91673.59302	90152.80282
9690988	3389318	C39M16.9690988.npy	C39	M16	5	178.5394311	0.3798865834	0.2134861892	1172.845303	247.5849992	1028.525669	408477.592	17707.09829	13334.445
9690874	3389318	C05M18.9690874.npy	C05	M18	5	0.6784868626	0.4731143593	0.3836878656	1.387096004	1.0945181	0.6378523177	1539.108266	40.02155107	10.8214328
9690976	3389318	C38M18.9690976.npy	C38	M18	5	2.204329268	0.5595971151	0.4576587463	7.70507182	3.988339611	3.003990969	299.7512135	161.7379611	63.90970721
9691030	3389318	C51M18.9691030.npy	C51	M18	5	1.224216454	0.5680801679	0.4128670858	2.436067352	2.153271778	1.084052612	86.8341099	80.73695423	25.807716
9690961	3389318	C31M16.9690961.npy	C31	M16	5	1397.285806	0.4559450423	0.2464516104	16189.4372	2163.906205	10626.59536	12581757.38	139664.8663	131032.6389
9690925	3389318	C19M18.9690925.npy	C19	M18	5	0.668652029	0.5040275997	0.365641593	2.010451679	1.113869185	0.5728125593	55.5711067	38.25425041	12.63300641
9690931	3389318	C19M22.9690931.npy	C19	M22	5	793.1414175	0.8439731033	0.1821757392	9443.158643	1488.853846	2087.442697	446322.5036	79242.0133	78769.07296
9690895	3389318	C07M29.9690895.npy	C07	M29	5	0.3498642851	0.1827487009	0.216519673	0.327386268	0.337725332	0.298334104	421.2863762	11.80966723	1.847119657
9690871	3389318	C05M17.9690871.npy	C05	M17	5	1.135703422	0.3270632547	0.2968823062	6.282342834	1.573636594	4.573206727	5607.075118	90.22337712	65.90552639
9691021	3389318	C40M29.9691021.npy	C40	M29	5	0.2316520807	0.2055573452	0.2540883777	0.2246866095	0.2084380178	0.4642676002	7299.825919	9.206825536	1.206284227
9690964	3389318	C31M29.9690964.npy	C31	M29	5	0.4099504402	0.2342217767	0.3196558004	0.3258125218	0.3021953799	0.6020300051	35697.61671	19.85662945	5.925045372
9690919	3389318	C19M16.9690919.npy	C19	M16	5	12.13854879	0.340259278	0.2431776554	220.7022262	15.89233588	76.78568373	119760.4281	1077.145028	1099.773914
9690928	3389318	C19M20.9690928.npy	C19	M20	5	0.5926343546	0.3669103153	0.2530565205	1.005875528	0.7321597163	1.74018523	5.109727694	27.11610986	11.62878947
9690967	3389318	C38M01.9690967.npy	C38	M01	6	83.06505074	0.6062824788	0.5017401763	549.1580021	108.6646999	1235.405888	65906.88146	8239.615123	6875.283007
9691000	3389318	C39M22.9691000.npy	C39	M22	6	913.3422603	0.8173100305	0.1907384929	9949.347327	1658.688082	3013.191976	9864622.264	91276.04681	89696.23513
9690988	3389318	C39M16.9690988.npy	C39	M16	6	178.4374802	0.3824801649	0.2154237988	1164.856662	241.1525096	975.6387893	393423.1875	17690.71392	13058.05845
9690874	3389318	C05M18.9690874.npy	C05	M18	6	0.6699789128	0.473047375	0.3819662297	1.40436332	1.088073626	0.6316433023	1531.907882	39.59862962	10.80249224
9690976	3389318	C38M18.9690976.npy	C38	M18	6	2.217660937	0.5599228444	0.4561871633	7.897434646	4.035062133	3.092830403	302.5388902	162.568212	64.32205141
9691030	3389318	C51M18.9691030.npy	C51	M18	6	1.276122471	0.5662134429	0.4110933662	2.575289276	2.278456702	1.121388013	93.09302857	85.0904897	27.6339719
9690961	3389318	C31M16.9690961.npy	C31	M16	6	1451.13605	0.4649073688	0.2480982863	16702.72363	2261.650356	11322.02614	12335903.6	145049.2703	136170.7742
9690925	3389318	C19M18.9690925.npy	C19	M18	6	0.6726627575	0.5040434439	0.3639006514	2.052601207	1.130600862	0.5627736237	55.02137068	38.5417699	12.77931488
9690931	3389318	C19M22.9690931.npy	C19	M22	6	800.2680038	0.8434512444	0.1812452139	9586.048575	1501.561982	2048.094013	449190.34	79966.11826	79536.99826
9690871	3389318	C05M17.9690871.npy	C05	M17	6	1.11604524	0.3279305579	0.2947734626	6.165555818	1.528774894	4.489839811	5574.519387	88.84305306	64.87551408
9690895	3389318	C07M29.9690895.npy	C07	M29	6	0.3503608364	0.1805788355	0.211930939	0.3251796716	0.3371250075	0.2982457814	423.7912193	11.89692738	1.847854695
9691021	3389318	C40M29.9691021.npy	C40	M29	6	0.2307005182	0.2010000275	0.2498408056	0.2237839905	0.2065131852	0.4556937558	7344.042683	9.149609284	1.346930773
9690964	3389318	C31M29.9690964.npy	C31	M29	6	0.4057225352	0.2298911844	0.3156772754	0.3208935922	0.2975586345	0.5897524066	35907.41885	19.64982423	5.903990291
9690919	3389318	C19M16.9690919.npy	C19	M16	6	12.28609727	0.342709956	0.2418880598	221.5578288	15.92207271	78.71741175	115093.5009	1087.043799	1110.198621
9690928	3389318	C19M20.9690928.npy	C19	M20	6	0.5975995152	0.3675544063	0.25279693	1.009797547	0.7402325874	1.747014988	5.165943549	27.31336112	11.73479668
9690967	3389318	C38M01.9690967.npy	C38	M01	7	69.16797479	0.6188409159	0.4939684466	500.6663318	89.93091657	1141.646611	52082.68413	6855.884927	5673.852937
9691000	3389318	C39M22.9691000.npy	C39	M22	7	870.5106129	0.8164060989	0.1750951053	9887.114333	1579.357309	2950.772591	9925884.918	86994.30849	85523.56059
9690988	3389318	C39M16.9690988.npy	C39	M16	7	171.9325116	0.3792119625	0.1981945626	1152.615889	236.0807666	1000.27791	377264.2333	17045.09721	12802.32979
9690874	3389318	C05M18.9690874.npy	C05	M18	7	0.6603595239	0.4653182256	0.356957247	1.302810917	1.050982994	0.6138380068	1620.856834	38.77429755	10.53201436
9690976	3389318	C38M18.9690976.npy	C38	M18	7	1.867757536	0.5637508758	0.4316781234	4.207901055	3.32670811	1.739594559	138.6291695	132.482242	49.5416171
9691030	3389318	C51M18.9691030.npy	C51	M18	7	1.219845834	0.562918851	0.3874895679	2.422793592	2.145282478	0.9962144483	94.01152175	81.9118225	27.08554031
9690961	3389318	C31M16.9690961.npy	C31	M16	7	1402.243361	0.4624978178	0.2285776944	16843.45007	2186.839458	11330.76997	12142142.37	140159.4319	131333.4042
9690871	3389318	C05M17.9690871.npy	C05	M17	7	1.103789025	0.3265680155	0.2692725807	6.212807026	1.519587888	4.655406649	5751.34968	86.89409132	62.90883542
9690931	3389318	C19M22.9690931.npy	C19	M22	7	744.5433645	0.8468238118	0.1629030259	9197.340837	1378.405464	1972.661342	424072.7845	74388.53089	73924.72077
9691021	3389318	C40M29.9691021.npy	C40	M29	7	0.2383756318	0.2006334415	0.2387940453	0.224919987	0.2109344353	0.4632005746	7180.203253	9.367195462	1.208303664
9690925	3389318	C19M18.9690925.npy	C19	M18	7	0.6501804241	0.4981063758	0.3365345144	1.761008634	1.066271148	0.5263765043	52.67825915	36.70102655	12.22748765
9690895	3389318	C07M29.9690895.npy	C07	M29	7	0.3591343941	0.1755876174	0.1983492717	0.3248099972	0.3418781007	0.2974519552	414.188631	11.93822484	1.822721584
9690964	3389318	C31M29.9690964.npy	C31	M29	7	0.4153847793	0.225395897	0.2962862947	0.3273617786	0.3021920179	0.6009256738	35105.69194	19.86099327	5.923637482
9690919	3389318	C19M16.9690919.npy	C19	M16	7	10.25861502	0.3637149901	0.2203167553	181.2263427	13.95178682	76.6883371	105531.1443	886.1258398	913.8409387
9690928	3389318	C19M20.9690928.npy	C19	M20	7	0.5956347608	0.3642200412	0.2404027461	0.9935732083	0.7228279449	1.704161922	4.932227012	26.83464302	11.46901265
9690967	3389318	C38M01.9690967.npy	C38	M01	8	85.26264434	0.6041954516	0.500193822	571.0690208	109.268033	1270.532451	65967.63537	8455.689354	7011.563714
9691000	3389318	C39M22.9691000.npy	C39	M22	8	932.3497445	0.8200200274	0.187091858	10278.74748	1661.817661	3052.567815	9772953.418	93171.66485	91676.90489
9690988	3389318	C39M16.9690988.npy	C39	M16	8	183.6896122	0.3781021999	0.2119546583	1175.108863	247.3209711	989.3422988	407748.7496	18215.10665	13591.47393
9690874	3389318	C05M18.9690874.npy	C05	M18	8	0.6987020738	0.4722561882	0.3734088542	1.396778643	1.110217071	0.6442215492	1503.147908	40.76118588	10.9728487
9690976	3389318	C38M18.9690976.npy	C38	M18	8	2.255746675	0.5566102986	0.4504667754	7.53550753	4.02346438	3.030802214	292.6889142	163.6002399	63.30516848
9690961	3389318	C31M16.9690961.npy	C31	M16	8	1383.529905	0.4608443086	0.2425155561	15781.90347	2131.871932	10516.85737	11664119.68	138286.0072	129176.607
9691030	3389318	C51M18.9691030.npy	C51	M18	8	1.274928018	0.5640080268	0.4090205794	2.525129474	2.229981591	1.099563061	90.48469748	84.63578713	27.29853627
9691021	3389318	C40M29.9691021.npy	C40	M29	8	0.2411035437	0.2092148163	0.2563331517	0.2321183656	0.2149758731	0.4560145148	7064.897379	9.411046149	1.214328599
9690871	3389318	C05M17.9690871.npy	C05	M17	8	1.20744737	0.3318458693	0.2855483537	6.72521024	1.627689784	4.845573828	5519.556831	95.41040676	70.10637595
9690931	3389318	C19M22.9690931.npy	C19	M22	8	782.5988721	0.8431870827	0.1785913836	9476.333736	1440.518342	2003.162993	437436.0594	78199.43476	77696.11764
9690925	3389318	C19M18.9690925.npy	C19	M18	8	0.6550216515	0.5029983107	0.3614051536	1.797227727	1.080278123	0.5527414547	53.46929763	37.04513933	12.35788625
9690895	3389318	C07M29.9690895.npy	C07	M29	8	0.3589042079	0.1860680097	0.2186839355	0.3339002585	0.3430828908	0.3004041209	407.7323321	12.06994695	1.863577271
9690964	3389318	C31M29.9690964.npy	C31	M29	8	0.4149205318	0.230670026	0.3132377622	0.33092537	0.3050350172	0.5873347133	34541.82639	19.84973488	5.926921615
9690919	3389318	C19M16.9690919.npy	C19	M16	8	12.08853644	0.3379753353	0.2413589252	217.1437788	15.92101166	73.91832783	118583.9787	1066.182641	1094.552674
9690928	3389318	C19M20.9690928.npy	C19	M20	8	0.5960084478	0.3682491782	0.2532518338	1.004469455	0.7324528225	1.709152084	5.026407187	27.04052134	11.63893462
9690967	3389318	C38M01.9690967.npy	C38	M01	9	81.7319405	0.6025326505	0.4956613382	561.6427736	105.7417443	1293.920478	66076.00447	8109.713572	6788.11103
9691000	3389318	C39M22.9691000.npy	C39	M22	9	862.862459	0.8217228979	0.17772051	9681.657818	1558.937255	2809.460424	10133742.88	86233.36795	84893.22728
9690988	3389318	C39M16.9690988.npy	C39	M16	9	177.1545835	0.3784621625	0.2030112886	1087.927431	238.7005265	997.5517264	398254.2191	17571.55889	13288.97334
9690874	3389318	C05M18.9690874.npy	C05	M18	9	0.666396763	0.4639620742	0.3622788564	1.374162582	1.070146719	0.6333912931	1596.673079	39.08881139	10.46354305
9690976	3389318	C38M18.9690976.npy	C38	M18	9	2.102562739	0.5569131092	0.4375217746	7.642134493	3.81526249	2.894734573	288.3499837	154.7331601	62.10523917
9690961	3389318	C31M16.9690961.npy	C31	M16	9	1395.015735	0.4635769019	0.2346577361	16544.37867	2145.522113	11321.69971	12543143.67	139438.5022	131272.5115
9691030	3389318	C51M18.9691030.npy	C51	M18	9	1.143733696	0.5571197521	0.389930579	2.375341185	2.024831886	1.027737167	88.36409612	76.21626333	24.91977743
9691021	3389318	C40M29.9691021.npy	C40	M29	9	0.2085521061	0.2104532574	0.2431531965	0.223092764	0.2076676049	0.2207010942	5017.60312	6.754422009	0.9083479178
9690871	3389318	C05M17.9690871.npy	C05	M17	9	1.110784286	0.3247529895	0.2770563362	6.341545782	1.509583328	4.460527428	5647.44911	86.95269827	63.38236071
9690931	3389318	C19M22.9690931.npy	C19	M22	9	753.524456	0.843338676	0.1676162564	9426.434552	1401.448694	2003.00363	446218.3342	75297.49008	74851.22297
9690925	3389318	C19M18.9690925.npy	C19	M18	9	0.6457712752	0.493668772	0.3416445281	1.92500702	1.069386548	0.5504680379	56.19772294	36.70634152	12.39455933
9690895	3389318	C07M29.9690895.npy	C07	M29	9	0.3554833451	0.1797961808	0.2052814177	0.336493643	0.3449959229	0.2892950419	20.92585779	11.61146452	1.839507474
9690964	3389318	C31M29.9690964.npy	C31	M29	9	0.3638035437	0.2409685988	0.303359389	0.3255526647	0.300006172	0.2850667262	31706.11484	15.09431442	2.483295728
9690919	3389318	C19M16.9690919.npy	C19	M16	9	11.86828206	0.3366128165	0.2262308421	223.749009	15.48723894	78.90145594	118416.7039	1049.858693	1068.951393
9690928	3389318	C19M20.9690928.npy	C19	M20	9	0.6060642738	0.3664334812	0.2450735011	1.021159974	0.7452562885	1.749645283	5.181540043	27.60801827	11.82410446
9691018	3389318	C40M22.9691018.npy	C40	M22	0	3648.390029	0.7286440732	0.1682436444	38655.86006	6934.57185	9630.628476	110534432.6	364803.2535	363808.6735
9690991	3389318	C39M17.9690991.npy	C39	M17	0	0.2573923665	0.1694713137	0.2815162382	0.3225583519	0.2589281096	0.3363553077	40.3512808	8.729958964	1.301748991
9690934	3389318	C19M29.9690934.npy	C19	M29	0	0.2291690375	0.1958521703	0.2237225583	0.2385491665	0.2226718074	0.2964158376	908.7098165	7.213881015	1.062093819
9690943	3389318	C28M17.9690943.npy	C28	M17	0	0.3148165833	0.2124962867	0.244613182	0.5581708271	0.3302763987	0.5261376434	8.79841799	14.20775218	3.838317367
9690952	3389318	C28M29.9690952.npy	C28	M29	0	0.4082516017	0.2099733403	0.2310005296	0.2684231284	0.2856719209	1.354895623	13837.07266	24.39150093	5.000574298
9690892	3389318	C07M20.9690892.npy	C07	M20	0	1.191000912	0.2957746163	0.2487014585	2.052273451	1.456167593	4.754387857	38.32727039	83.11592015	16.54791594
9691027	3389318	C51M17.9691027.npy	C51	M17	0	1.47077408	0.209079071	0.2109599629	3.401522866	1.289117037	3.41276697	160.5576965	87.36360208	26.67487027
9690901	3389318	C12M02.9690901.npy	C12	M02	0	308.2265493	0.7768835271	0.4405034346	5143.224705	377.3671344	2542.41785	1426587.279	30777.92959	30224.94386
9690958	3389318	C31M02.9690958.npy	C31	M02	0	45.33196861	0.7850001049	0.341967256	573.7386856	57.33825712	375.9250527	69104.92408	4464.247321	4096.830213
9690883	3389318	C06M16.9690883.npy	C06	M16	0	107.4148964	0.4955787283	0.2204629849	674.5856775	157.5212793	1479.665198	103148.2758	10611.3343	7860.044387
9691009	3389318	C40M17.9691009.npy	C40	M17	0	0.5927324044	0.2587150916	0.2837748402	2.042238039	0.6797349027	1.039411411	505.4335505	35.83486459	15.63144095
9690979	3389318	C38M20.9690979.npy	C38	M20	0	2.094093705	0.6165113948	0.2100179145	3.412856115	2.732237597	13.69950392	50.4587492	54.27585313	120.8146468
9690997	3389318	C39M20.9690997.npy	C39	M20	0	0.6438569227	0.3880176928	0.2619731022	0.8790305778	0.781509453	2.691023873	20.13772599	32.96163366	15.6270673
9691033	3389318	C51M20.9691033.npy	C51	M20	0	1.439116292	0.3891308972	0.2608694812	2.383121474	1.76796505	3.719190967	27.04789707	98.10599987	23.56328259
9690940	3389318	C22M17.9690940.npy	C22	M17	0	0.4054692161	0.2713839928	0.2241141841	0.8353095146	0.4357958528	0.8335249857	8.04111518	16.4559676	5.396624269
9691018	3389318	C40M22.9691018.npy	C40	M22	1	3650.031629	0.7283168711	0.1793069391	38498.19425	7030.619158	9376.695919	111078162	364972.0351	363972.8717
9690991	3389318	C39M17.9690991.npy	C39	M17	1	0.2542542941	0.1838711598	0.3044033973	0.3235615124	0.2586137927	0.33822462	41.09472673	8.764521182	1.333421974
9690943	3389318	C28M17.9690943.npy	C28	M17	1	0.3115548892	0.2153693048	0.2635234713	0.5470032477	0.3284640456	0.5304411034	7.673670081	14.00110393	3.722513032
9690901	3389318	C12M02.9690901.npy	C12	M02	1	288.3497057	0.7778471654	0.4466890063	4806.6726	363.6606974	2561.489403	22524227.8	28791.23976	28242.90712
9690952	3389318	C28M29.9690952.npy	C28	M29	1	0.4294633173	0.1942680168	0.237370907	0.2492380049	0.270704502	1.350310718	35397.96542	27.01224831	5.037959187
9690934	3389318	C19M29.9690934.npy	C19	M29	1	0.2248488406	0.1960360678	0.2333874267	0.2335322631	0.2184831169	0.2955743359	1330.906219	7.196835611	1.025412238
9690958	3389318	C31M02.9690958.npy	C31	M02	1	209.883364	0.5073821264	0.3526658548	9264.356742	604.6328769	380.5118389	832749474.7	20918.68901	20502.33881
9691027	3389318	C51M17.9691027.npy	C51	M17	1	1.51060773	0.2049235524	0.2295307287	3.636203666	1.363761992	3.808962155	174.7667092	93.2479395	27.21055124
9690892	3389318	C07M20.9690892.npy	C07	M20	1	1.16616827	0.2998742517	0.2665863338	2.040570891	1.442100304	4.862261599	41.74575083	81.60104834	16.48434147
9690883	3389318	C06M16.9690883.npy	C06	M16	1	111.0877716	0.4863155501	0.2258203834	801.5858826	162.5411751	1654.010519	499355.9906	10979.61019	8237.528016
9691009	3389318	C40M17.9691009.npy	C40	M17	1	0.5791921786	0.2645007502	0.3060681535	2.051108676	0.6436106143	1.069793224	468.2510795	34.67894102	15.3945141
9690979	3389318	C38M20.9690979.npy	C38	M20	1	2.124989081	0.616326712	0.2292476342	3.561310567	2.815091039	14.22139178	57.06447273	54.56550131	122.9966033
9690997	3389318	C39M20.9690997.npy	C39	M20	1	0.645302838	0.3906532441	0.2747162791	0.9301538075	0.796820112	2.827953071	26.19728066	33.37966847	15.67055753
9691033	3389318	C51M20.9691033.npy	C51	M20	1	1.571004071	0.3902364085	0.2718660801	2.680290059	1.951262609	4.439647588	36.83261897	109.2338771	27.24061879
9690940	3389318	C22M17.9690940.npy	C22	M17	1	0.4020411241	0.2737451499	0.2401172787	0.831986244	0.4365788615	0.8443034077	7.3709264	16.37726491	5.237058812
9691018	3389318	C40M22.9691018.npy	C40	M22	2	3823.899722	0.7319969312	0.1762744882	39381.25786	7310.449505	9600.649998	107290503.3	382354.2012	381216.2137
9690901	3389318	C12M02.9690901.npy	C12	M02	2	325.943836	0.7782214458	0.4431117903	5516.676521	408.6311082	2620.592375	21086754.82	32546.92656	31999.64314
9690991	3389318	C39M17.9690991.npy	C39	M17	2	0.2641026539	0.1826830426	0.2994577792	0.3304309166	0.266678169	0.3482257187	39.7652511	9.134797758	1.369883418
9690943	3389318	C28M17.9690943.npy	C28	M17	2	0.3257654644	0.2180384478	0.2597197623	0.5716052009	0.3416340678	0.5548665839	9.058589433	14.62175947	3.985064655
9690958	3389318	C31M02.9690958.npy	C31	M02	2	216.7271574	0.5242537056	0.349468641	9077.080709	611.1357495	412.0458952	776856389	21600.18576	21160.45984
9690952	3389318	C28M29.9690952.npy	C28	M29	2	0.4457732343	0.2074084643	0.238593632	0.2726622001	0.2916020761	1.334479531	33974.24303	27.92507127	5.067469267
9690934	3389318	C19M29.9690934.npy	C19	M29	2	0.2275212817	0.1988178829	0.230006118	0.2374530767	0.221016442	0.2925708422	1277.481228	7.248919095	1.071043558
9691027	3389318	C51M17.9691027.npy	C51	M17	2	1.581687365	0.2084840546	0.2248660298	3.707457901	1.428391692	3.898000857	173.6502938	97.36210041	28.85133321
9690892	3389318	C07M20.9690892.npy	C07	M20	2	1.191318454	0.2982931542	0.2598007263	2.054058921	1.460346441	4.826062871	38.1362393	83.60382935	16.57276773
9690883	3389318	C06M16.9690883.npy	C06	M16	2	114.1341948	0.4859630596	0.2263835442	820.9444943	164.8752406	1635.020019	479334.0229	11277.72084	8345.26443
9690979	3389318	C38M20.9690979.npy	C38	M20	2	2.127015871	0.6151516178	0.2230649154	3.470147817	2.785679152	13.77631482	49.38699015	53.9085392	123.2865735
9691009	3389318	C40M17.9691009.npy	C40	M17	2	0.6093481876	0.2663085396	0.301204995	2.040934179	0.699486444	1.116481134	498.0627424	36.79035223	15.88462652
9690997	3389318	C39M20.9690997.npy	C39	M20	2	0.6713759193	0.3925833343	0.2709647788	0.9189777747	0.8175673112	2.88649363	25.2906643	34.93316819	16.31663214
9691033	3389318	C51M20.9691033.npy	C51	M20	2	1.606828413	0.390253285	0.2697618537	2.72021396	1.984606714	4.430106687	36.39483979	111.752269	27.62696687
9690940	3389318	C22M17.9690940.npy	C22	M17	2	0.4093393208	0.2792493774	0.2372656205	0.8526701662	0.4410002844	0.8580523584	8.147732669	16.80179638	5.591657777
9690901	3389318	C12M02.9690901.npy	C12	M02	3	342.8000995	0.7770993371	0.4416000653	5541.944897	421.4254564	2615.96445	20446857.06	34229.64075	33540.55372
9691018	3389318	C40M22.9691018.npy	C40	M22	3	3740.933435	0.7351536257	0.1802320571	36520.80301	6993.505304	9037.236986	108789443.3	374023.4221	372954.2834
9690958	3389318	C31M02.9690958.npy	C31	M02	3	218.1489726	0.5299894496	0.3455841032	8849.728414	597.692388	415.4634296	749625196.9	21738.23782	21277.69548
9690991	3389318	C39M17.9690991.npy	C39	M17	3	0.2637337227	0.1826535783	0.3004010613	0.3295833482	0.264730457	0.345570144	40.22047556	9.119384824	1.36035174
9690943	3389318	C28M17.9690943.npy	C28	M17	3	0.3275344812	0.2185858143	0.2600533616	0.5705933716	0.3413926599	0.5443196893	9.220976558	14.75868623	4.05283398
9690952	3389318	C28M29.9690952.npy	C28	M29	3	0.4443656724	0.2092426277	0.2392211479	0.2713934917	0.2884620069	1.307177099	34190.60747	27.78205655	5.065283137
9690934	3389318	C19M29.9690934.npy	C19	M29	3	0.2275714417	0.1983555109	0.2282193183	0.2374854541	0.2213973688	0.2918068942	1285.535778	7.247716313	1.068686816
9691027	3389318	C51M17.9691027.npy	C51	M17	3	1.486436497	0.202124503	0.2211439491	3.526688757	1.345635682	3.582479971	167.7834655	89.33489887	26.62844357
9690892	3389318	C07M20.9690892.npy	C07	M20	3	1.210437067	0.3003776041	0.262890233	2.081366414	1.461852082	4.936528778	38.53361482	84.71838652	16.74769123
9690883	3389318	C06M16.9690883.npy	C06	M16	3	117.4495085	0.492011024	0.2296372601	822.0057623	168.2305051	1624.160689	471728.6778	11602.65867	8560.956725
9690979	3389318	C38M20.9690979.npy	C38	M20	3	2.20344655	0.6172800853	0.2262274812	3.594771642	2.848900976	14.20544333	50.67080924	54.99894134	125.7435353
9691009	3389318	C40M17.9691009.npy	C40	M17	3	0.5929706667	0.2653190034	0.2996504532	1.970320033	0.6775902884	1.017180842	501.7596717	35.47161421	15.38304508
9690997	3389318	C39M20.9690997.npy	C39	M20	3	0.6774210443	0.3945106551	0.2720329783	0.9406088996	0.8163917057	2.957813177	25.42492056	35.35567977	16.44207311
9690940	3389318	C22M17.9690940.npy	C22	M17	3	0.4081517227	0.277474546	0.2383504649	0.8318732125	0.4383134216	0.81494921	8.051047714	16.67218849	5.487863561
9691033	3389318	C51M20.9691033.npy	C51	M20	3	1.610399459	0.3903116705	0.2720712281	2.701392514	1.956573946	4.43065496	35.86480052	111.044197	26.74738666
9690901	3389318	C12M02.9690901.npy	C12	M02	4	332.2067579	0.7750422066	0.4451191302	5617.901539	412.3647775	2645.386348	20935797.5	33161.56439	32551.48165
9691018	3389318	C40M22.9691018.npy	C40	M22	4	2531.474675	0.7906749298	0.184467839	27972.54672	4655.544353	6459.795196	5378624.346	253112.689	251987.0352
9690958	3389318	C31M02.9690958.npy	C31	M02	4	216.2699042	0.5216269739	0.3523155877	9163.781129	612.5155191	401.2758567	767978155.1	21556.12346	21125.0333
9690943	3389318	C28M17.9690943.npy	C28	M17	4	0.3061793058	0.2164325366	0.2628386955	0.5488199596	0.3239024143	0.523501372	8.81064836	13.88929613	3.754515113
9690991	3389318	C39M17.9690991.npy	C39	M17	4	0.2583927948	0.186371079	0.3076807298	0.323499948	0.260214946	0.3442945699	40.19008211	8.946918515	1.318085845
9690952	3389318	C28M29.9690952.npy	C28	M29	4	0.4314109423	0.2003301717	0.2383131074	0.2599962915	0.2775937697	1.339535556	34910.29928	27.29168014	5.173815054
9691027	3389318	C51M17.9691027.npy	C51	M17	4	1.534490418	0.2041379276	0.2293727704	3.671951979	1.393762223	3.847585305	177.4061304	94.29603711	27.68500533
9690934	3389318	C19M29.9690934.npy	C19	M29	4	0.2266465904	0.2010611188	0.2352848847	0.2374116487	0.2209014385	0.2945792036	1312.674533	7.195634876	1.063445917
9690892	3389318	C07M20.9690892.npy	C07	M20	4	1.163927612	0.3001662953	0.2676784512	2.030130775	1.427377118	4.824299049	40.01590285	81.60164094	16.38236263
9690883	3389318	C06M16.9690883.npy	C06	M16	4	111.9408229	0.4901535548	0.2268430328	817.061131	164.0703418	1622.222115	492112.0243	11061.81802	8283.953109
9690979	3389318	C38M20.9690979.npy	C38	M20	4	2.118901088	0.6153111587	0.2313291329	3.474158284	2.784312489	14.05541969	50.21626135	53.5065545	123.36671
9691009	3389318	C40M17.9691009.npy	C40	M17	4	0.4581441895	0.2859855322	0.3066358792	1.001072311	0.5175841525	1.011082056	74.45823222	22.70878334	7.97809979
9690997	3389318	C39M20.9690997.npy	C39	M20	4	0.6553522066	0.3931526575	0.2757176899	0.9237096418	0.7904881047	2.914801921	20.43602215	33.78652714	15.69933374
9690940	3389318	C22M17.9690940.npy	C22	M17	4	0.4124339764	0.2781814411	0.2416545455	0.8543291119	0.4428164045	0.8578918977	8.331608348	16.82452238	5.561056138
9691033	3389318	C51M20.9691033.npy	C51	M20	4	1.589975889	0.3917220505	0.2728085581	2.705344759	1.964499869	4.491701615	39.32208041	110.8620495	27.55358746
9690901	3389318	C12M02.9690901.npy	C12	M02	5	330.6267618	0.7776004479	0.4445181701	5578.772029	415.5944548	2759.156857	20913091.02	33015.75934	32412.34254
9690958	3389318	C31M02.9690958.npy	C31	M02	5	216.2041436	0.5255001694	0.3516596643	9054.123548	604.9852866	417.4872857	767063735.8	21549.29924	21117.72018
9691018	3389318	C40M22.9691018.npy	C40	M22	5	3735.507315	0.7298689712	0.1819772264	38380.61498	7123.367774	9536.938978	109860755	373516.5101	372410.6659
9690943	3389318	C28M17.9690943.npy	C28	M17	5	0.3175893579	0.2206579804	0.2669373418	0.5581901273	0.3349224532	0.5487231864	9.083497735	14.36331049	3.914836497
9690952	3389318	C28M29.9690952.npy	C28	M29	5	0.4380969592	0.2057572338	0.2413303755	0.2671809385	0.2864795104	1.3637719	34440.03641	27.60854932	5.233707112
9690991	3389318	C39M17.9690991.npy	C39	M17	5	0.2630062206	0.1877686843	0.3095452623	0.3319294687	0.2667972591	0.35191529	40.47743447	9.129807967	1.362061228
9691027	3389318	C51M17.9691027.npy	C51	M17	5	1.516326774	0.2000120654	0.2321938844	3.503864207	1.369507706	3.668118978	163.7121923	91.38808931	24.50634499
9690934	3389318	C19M29.9690934.npy	C19	M29	5	0.226743156	0.2020562284	0.2366491595	0.2387070538	0.2221584847	0.2950189068	1294.337889	7.174868144	1.06636696
9690892	3389318	C07M20.9690892.npy	C07	M20	5	1.151523351	0.2993936761	0.266736501	2.065931102	1.416071903	4.857422162	37.13411045	80.70285792	16.30878449
9690883	3389318	C06M16.9690883.npy	C06	M16	5	111.9808351	0.4900399025	0.2263659322	817.7867121	163.0357426	1631.827502	494288.8515	11066.53324	8236.000009
9690979	3389318	C38M20.9690979.npy	C38	M20	5	2.123841993	0.615330349	0.2296813858	3.512347121	2.787758592	14.1590853	50.65508896	54.53659122	123.1580369
9691009	3389318	C40M17.9691009.npy	C40	M17	5	0.5920672571	0.2653352953	0.3092031624	2.009642265	0.6823323642	1.074435449	506.7217684	36.01838903	15.57465767
9690997	3389318	C39M20.9690997.npy	C39	M20	5	0.6671567521	0.3937664647	0.2751565568	0.9452385151	0.8142042773	2.984701915	25.58950487	34.78668136	16.32824559
9690940	3389318	C22M17.9690940.npy	C22	M17	5	0.405302369	0.2783681451	0.2428513426	0.8396183571	0.4410355052	0.8635007902	8.03900322	16.57957487	5.439790907
9691033	3389318	C51M20.9691033.npy	C51	M20	5	1.545278558	0.3904816915	0.2730827377	2.638822503	1.914994402	4.334642759	34.50153724	106.7207318	26.35014189
9690901	3389318	C12M02.9690901.npy	C12	M02	6	330.69408	0.7773642864	0.4441204385	5450.933739	418.0142812	2652.377025	20848989.55	33021.39606	32389.93144
9690958	3389318	C31M02.9690958.npy	C31	M02	6	215.1381911	0.5237879538	0.3506501484	9049.753443	609.1137878	398.0237844	765275875.5	21441.61327	21016.52584
9691018	3389318	C40M22.9691018.npy	C40	M22	6	3726.545017	0.7296452474	0.1820751956	38713.78894	7113.192078	9424.844043	110433759.6	372619.1746	371509.3757
9690952	3389318	C28M29.9690952.npy	C28	M29	6	0.432258585	0.2037768199	0.2387911181	0.2647249043	0.2802795408	1.333322632	34647.41329	27.17350398	5.147690634
9690943	3389318	C28M17.9690943.npy	C28	M17	6	0.3057314402	0.2177904068	0.2623765883	0.546341924	0.3194950626	0.4923507101	7.359674664	13.45515909	3.485779087
9690991	3389318	C39M17.9690991.npy	C39	M17	6	0.2574950132	0.1854298895	0.305647143	0.3272491144	0.2617518141	0.344390753	40.25550561	8.964165671	1.360582037
9691027	3389318	C51M17.9691027.npy	C51	M17	6	1.576327692	0.2069663002	0.2314135917	3.667937121	1.413957408	3.899771788	172.9281462	96.4195132	27.93768285
9690934	3389318	C19M29.9690934.npy	C19	M29	6	0.2264050618	0.1994801579	0.2330513186	0.2378454408	0.2214487862	0.2948231051	1302.773582	7.199327342	1.067804507
9690892	3389318	C07M20.9690892.npy	C07	M20	6	1.195353283	0.2999495339	0.2668364469	2.078761444	1.463665174	4.922989905	38.4521199	83.82451153	16.63221809
9690883	3389318	C06M16.9690883.npy	C06	M16	6	113.0540427	0.4924489749	0.2278512441	832.4048913	164.9207644	1612.521081	481518.3607	11169.77707	8325.361468
9691009	3389318	C40M17.9691009.npy	C40	M17	6	0.5862762461	0.2634915101	0.3048465139	2.000029333	0.6785908335	1.052301651	503.9998922	35.72126739	15.51908325
9690979	3389318	C38M20.9690979.npy	C38	M20	6	2.150665156	0.6160959748	0.229729773	3.527280241	2.817326485	14.03929988	50.22526684	54.5887032	123.7818643
9690997	3389318	C39M20.9690997.npy	C39	M20	6	0.6710552005	0.3941614275	0.275390953	0.9409397881	0.821664236	2.905643079	25.4362046	35.02866507	16.34335501
9690940	3389318	C22M17.9690940.npy	C22	M17	6	0.4050189509	0.2780351198	0.2406989183	0.8435637581	0.4391298332	0.8405246281	8.053942745	16.57985051	5.463293767
9691033	3389318	C51M20.9691033.npy	C51	M20	6	1.613393712	0.3914918108	0.2732344184	2.742248505	2.003541251	4.522408127	36.95298699	112.2699942	27.78273014
9690901	3389318	C12M02.9690901.npy	C12	M02	7	330.200087	0.7767542317	0.4382003838	5693.170099	411.3111219	2731.640518	20858748.16	32972.31218	32365.33773
9690958	3389318	C31M02.9690958.npy	C31	M02	7	214.5406437	0.5207813054	0.3379103038	9165.270995	600.3527824	390.1842073	765750488.5	21381.87123	20958.60328
9691018	3389318	C40M22.9691018.npy	C40	M22	7	3747.775589	0.7302932941	0.1654657675	39841.45611	7076.781502	9579.846945	111362273.7	374742.612	373692.2043
9690952	3389318	C28M29.9690952.npy	C28	M29	7	0.4416934302	0.2026376806	0.229030677	0.2685712899	0.2836071094	1.349397697	33873.52843	27.54519858	4.946591633
9690943	3389318	C28M17.9690943.npy	C28	M17	7	0.3173908873	0.2088239704	0.2390702552	0.5562963402	0.3330281269	0.5407725889	8.471710662	14.11162861	3.803540009
9690991	3389318	C39M17.9690991.npy	C39	M17	7	0.254628157	0.1687492073	0.2763352096	0.3199495633	0.2561020731	0.328235627	41.57046353	8.625051336	1.255681337
9691027	3389318	C51M17.9691027.npy	C51	M17	7	1.52156435	0.2029059507	0.2046130409	3.698901137	1.353683491	3.758365426	174.0505454	94.10280504	27.4853307
9690934	3389318	C19M29.9690934.npy	C19	M29	7	0.2284407931	0.1934127211	0.2178816977	0.2364255579	0.2204629492	0.2939826514	1273.699507	7.212861641	1.053539741
9690892	3389318	C07M20.9690892.npy	C07	M20	7	1.150482276	0.2941267251	0.2447783951	1.979027762	1.385762472	4.380640605	32.78989355	78.99606858	14.82095657
9690883	3389318	C06M16.9690883.npy	C06	M16	7	111.2766542	0.4931599957	0.2212331034	828.7487834	161.5600855	1596.209105	479716.038	10993.09089	8178.088371
9690979	3389318	C38M20.9690979.npy	C38	M20	7	2.058887951	0.6168580484	0.2080487969	3.434727308	2.66440009	13.85440413	38.1244971	49.86233291	119.9573496
9691009	3389318	C40M17.9691009.npy	C40	M17	7	0.6011227402	0.2547392088	0.2776970562	2.036457249	0.6844684265	1.083428703	521.2012291	36.10293533	15.55746428
9690997	3389318	C39M20.9690997.npy	C39	M20	7	0.6441583223	0.3880115346	0.2592724424	0.888032421	0.7786839539	2.853162356	25.03024269	33.04101244	15.64346608
9690940	3389318	C22M17.9690940.npy	C22	M17	7	0.4082225024	0.2701719986	0.2203459119	0.8478588862	0.4371579716	0.8514157444	7.933152122	16.55193051	5.412994257
9691033	3389318	C51M20.9691033.npy	C51	M20	7	1.560303503	0.388191924	0.2606522655	2.65881278	1.898896192	4.328541123	36.04842332	108.3593872	26.89535059
9690901	3389318	C12M02.9690901.npy	C12	M02	8	332.4800421	0.7769033188	0.4445430765	5584.367201	410.355421	2617.005808	20681661.41	33199.60789	32566.41358
9690958	3389318	C31M02.9690958.npy	C31	M02	8	213.5578847	0.5226588501	0.345276537	9110.343529	593.3097053	393.2000204	758247331.2	21281.58867	20843.61689
9691018	3389318	C40M22.9691018.npy	C40	M22	8	3746.180292	0.7346157644	0.177061876	39547.55396	7003.053708	9316.881961	109098855.2	374582.7916	373380.9446
9690952	3389318	C28M29.9690952.npy	C28	M29	8	0.4465347574	0.2092908535	0.242352192	0.2755107349	0.2915671987	1.307450071	33329.92782	27.9104459	5.061984438
9690943	3389318	C28M17.9690943.npy	C28	M17	8	0.3278680968	0.2159836339	0.2596867794	0.5791920505	0.3405560647	0.5401836253	9.124921627	14.71979351	4.009009453
9690991	3389318	C39M17.9690991.npy	C39	M17	8	0.2669900847	0.1821231542	0.299657296	0.3330215085	0.2677076763	0.3457247057	39.80780685	9.176260865	1.370173024
9691027	3389318	C51M17.9691027.npy	C51	M17	8	1.445706564	0.2168373992	0.2414042618	3.564851841	1.301404137	3.640105312	172.0340133	94.66756221	27.94873908
9690934	3389318	C19M29.9690934.npy	C19	M29	8	0.2268489488	0.1995614116	0.2307720807	0.2387386023	0.2218492988	0.2930684073	1253.260836	7.188320981	1.074339862
9690883	3389318	C06M16.9690883.npy	C06	M16	8	116.6896826	0.4883437991	0.2294564083	817.4819857	167.8851831	1602.105311	488447.8304	11527.2512	8494.446704
9690892	3389318	C07M20.9690892.npy	C07	M20	8	1.16518117	0.2957429122	0.260628842	2.026170473	1.402031369	4.624878155	32.83052234	79.88450674	15.47346965
9690979	3389318	C38M20.9690979.npy	C38	M20	8	2.195464302	0.6166075261	0.221501308	3.563346316	2.838903206	13.94070151	49.85529646	54.7565243	124.0548168
9691009	3389318	C40M17.9691009.npy	C40	M17	8	0.6124089629	0.2622867664	0.2972867551	2.039043986	0.6904930788	1.072211933	497.7510947	36.12879283	15.51353769
9690997	3389318	C39M20.9690997.npy	C39	M20	8	0.682630714	0.3915020469	0.2719091863	0.9378121006	0.8210780464	2.908857758	25.12748731	35.16588539	16.46412409
9690940	3389318	C22M17.9690940.npy	C22	M17	8	0.4056729155	0.2813403422	0.2408609761	0.8553383209	0.4353304449	0.8379884914	8.237494694	16.7745173	5.613898137
9690901	3389318	C12M02.9690901.npy	C12	M02	9	301.0055335	0.7772991618	0.4415080854	5295.52744	374.1629097	2393.523219	22067005.82	30056.00916	29501.84689
9691033	3389318	C51M20.9691033.npy	C51	M20	8	1.625175729	0.3904712648	0.2741489263	2.729316276	1.976846887	4.384253475	36.5283477	112.2034851	27.34912995
9690958	3389318	C31M02.9690958.npy	C31	M02	9	213.0697116	0.5145163298	0.3431677849	9448.569595	603.8125382	395.3736604	813793108.1	21234.776	20823.1456
9691018	3389318	C40M22.9691018.npy	C40	M22	9	3545.957918	0.7260605569	0.169655419	38305.28093	6741.643015	9271.851653	113765385	354558.2195	353581.9708
9690952	3389318	C28M29.9690952.npy	C28	M29	9	0.3134840776	0.2375748208	0.2324624074	0.2696169018	0.2876033281	0.2454956543	21444.8768	14.8316451	2.289397118
9690943	3389318	C28M17.9690943.npy	C28	M17	9	0.3153349311	0.2091582621	0.2477511227	0.5504807223	0.3292789898	0.5114887467	7.999312301	14.06697571	3.666593514
9690991	3389318	C39M17.9690991.npy	C39	M17	9	0.2603565097	0.1772006835	0.2882730971	0.3277038187	0.2638505168	0.3371939404	2.719388651	8.776193112	1.300697175
9691027	3389318	C51M17.9691027.npy	C51	M17	9	1.486811072	0.2098457927	0.2173393047	3.629653558	1.316333544	3.69294171	80.88329152	90.95770645	26.75846534
9690934	3389318	C19M29.9690934.npy	C19	M29	9	0.2178639081	0.1963393681	0.22322361	0.2369885231	0.2191822691	0.2183388214	408.3039451	6.362354922	0.8771073762
9690883	3389318	C06M16.9690883.npy	C06	M16	9	110.1874282	0.4880985105	0.2214676493	823.9866817	159.0118526	1568.304839	488574.2386	10886.63892	8145.284245
9690979	3389318	C38M20.9690979.npy	C38	M20	9	2.106942003	0.6150941103	0.2142503936	3.426511171	2.742869879	14.07691311	49.92430773	54.07022537	121.8269004
9691009	3389318	C40M17.9691009.npy	C40	M17	9	0.5800958751	0.2514874729	0.2868452926	2.021724719	0.6639538823	0.983163313	496.8023464	34.65691992	14.75148662
9690892	3389318	C07M20.9690892.npy	C07	M20	9	1.163084108	0.2924066148	0.2509977397	1.959565025	1.404311535	4.849649057	36.04539284	80.3980667	15.55311987
9690997	3389318	C39M20.9690997.npy	C39	M20	9	0.6640171311	0.3886791785	0.2640506804	0.9165759994	0.8036708799	2.911467987	23.48062769	34.06650154	16.04968151
9690940	3389318	C22M17.9690940.npy	C22	M17	9	0.4033891468	0.2729900559	0.2286273171	0.8378367187	0.4338632694	0.8286153262	6.009639322	16.24865023	5.266267071
9691033	3389318	C51M20.9691033.npy	C51	M20	9	1.51511992	0.3877689137	0.2628713944	2.513844442	1.845802363	4.104578091	34.42234388	104.9460272	26.13938742
9690201	3391272	C39M22.9690201.npy	C39	M22	0	887.1069201	0.7143455701	0.05685913516	9818.236591	1607.777067	3016.285803	10106551.98	88091.53558	81866.85061
9689627	3391272	C05M29.9689627.npy	C05	M29	0	2.286990487	0.002878495438	0.02854134232	22.63280148	3.62887774	10.15604161	1375.717099	18.59924816	167.2251292
9690949	3389318	C28M22.9690949.npy	C28	M22	0	520.0250237	0.8226879295	0.1859571809	6356.342873	922.0991795	1999.209499	382514.9173	51962.70917	51431.49049
9690946	3389318	C28M18.9690946.npy	C28	M18	0	0.8250378349	0.4740657321	0.3712847093	1.869719888	1.443344993	1.045194428	44.4023743	51.99294704	12.94316661
9691012	3389318	C40M18.9691012.npy	C40	M18	0	1.372371189	0.4901693302	0.4084575805	3.845411269	2.410592903	1.496175074	1093.061172	105.3072243	41.73188875
9690994	3389318	C39M18.9690994.npy	C39	M18	0	0.4706935249	0.4075310097	0.3198476204	0.7112347864	0.7413653445	0.464037734	43.23132723	20.12088085	6.085990081
9691003	3389318	C39M29.9691003.npy	C39	M29	0	0.2758202731	0.1778799015	0.2404144505	0.2342726298	0.2782858496	0.2764598298	1301.188325	9.770569487	1.346516858
9690880	3389318	C05M29.9690880.npy	C05	M29	0	0.3500137938	0.1613789214	0.256708805	0.7837862132	0.3344256059	0.4578751037	1373.840271	15.31851403	2.2339192
9690898	3389318	C12M01.9690898.npy	C12	M01	0	240.1112935	0.6636113486	0.3506325719	3079.226532	310.7897608	2850.183657	365181.5115	23969.24778	19608.46689
9690955	3389318	C31M01.9690955.npy	C31	M01	0	24.92580838	0.4633530377	0.3858844493	147.829551	30.32811538	231.531025	23145.10102	2411.024915	1283.114642
9691024	3389318	C51M16.9691024.npy	C51	M16	0	54.13905943	0.6049274994	0.229584055	612.6476766	83.64295563	261.6226814	62559.28752	5326.089872	4798.723655
9690877	3389318	C05M20.9690877.npy	C05	M20	0	2.13836122	0.2046609143	0.2664449202	25.91376777	1.263769535	9.030503859	122414.2064	184.3841855	115.290698
9690886	3389318	C06M17.9690886.npy	C06	M17	0	0.47532503	0.3998127089	0.2786405479	1.255738661	0.52650329	1.171953166	14.89183458	24.74005075	12.32069336
9690985	3389318	C38M29.9690985.npy	C38	M29	0	0.3141985429	0.2050711615	0.2505522562	0.2277107489	0.2520929928	0.6561092624	8758.404855	15.21545271	4.482845675
9691015	3389318	C40M20.9691015.npy	C40	M20	0	5.980021474	0.5010465463	0.292790408	22.3670829	7.865983744	46.63569443	13892.48929	544.8681356	332.5005438
9690201	3391272	C39M22.9690201.npy	C39	M22	1	847.6312291	0.7149882503	0.0601939619	9345.460544	1551.681641	2864.770967	10143344.63	84156.14748	79410.5669
9689627	3391272	C05M29.9689627.npy	C05	M29	1	2.216418984	0.002463420763	0.02852471525	21.94148717	3.56782498	10.16470046	1086.676981	14.06287461	169.0634772
9690949	3389318	C28M22.9690949.npy	C28	M22	1	507.7753612	0.8233393376	0.1977500284	6213.828188	896.3500858	1977.204826	383680.0087	50738.85379	50200.78112
9690946	3389318	C28M18.9690946.npy	C28	M18	1	0.8079010074	0.4723321776	0.3849423157	1.805193881	1.415651766	0.9836585204	44.41049399	50.6684615	11.82000611
9691012	3389318	C40M18.9691012.npy	C40	M18	1	1.3678915	0.4908277124	0.4254623296	3.81140342	2.422165485	1.491376744	1107.446054	105.0934147	41.54940989
9690898	3389318	C12M01.9690898.npy	C12	M01	1	242.0420719	0.6580327973	0.3574752133	3121.138111	326.4560667	2950.487756	551494.421	24162.69345	19495.89032
9690994	3389318	C39M18.9690994.npy	C39	M18	1	0.4638932496	0.4045440308	0.3360525459	0.6942399787	0.7152459659	0.4513339049	502.0273776	20.11349416	5.916162742
9691003	3389318	C39M29.9691003.npy	C39	M29	1	0.269475466	0.1731497318	0.2524601353	0.2276197186	0.2650725916	0.269534355	4006.389644	9.835713387	1.352310824
9690880	3389318	C05M29.9690880.npy	C05	M29	1	0.3032120982	0.1751386094	0.2762686295	0.2861091941	0.3009851076	0.4085815613	1087.41247	10.92773021	1.180107292
9690955	3389318	C31M01.9690955.npy	C31	M01	1	29.88097512	0.4457824113	0.3937210221	266.4620849	43.52790204	245.3117853	167826.5574	2909.206772	1587.73452
9690201	3391272	C39M22.9690201.npy	C39	M22	2	935.8839904	0.7154191	0.06066198479	10120.59137	1698.969095	3071.855064	9822972.217	92938.01229	87450.48096
9691024	3389318	C51M16.9691024.npy	C51	M16	1	59.97652089	0.5909515873	0.2397095385	682.1053428	92.3857926	431.133681	215642.4982	5909.101005	5315.665325
9690886	3389318	C06M17.9690886.npy	C06	M17	1	0.4826935776	0.4027313379	0.2960781329	1.256176751	0.5360812155	1.186546731	14.04404778	24.94899163	12.1053584
9691015	3389318	C40M20.9691015.npy	C40	M20	1	6.040298819	0.5028759333	0.3055452495	23.00339115	8.013528482	50.31299959	15542.25588	550.5317817	336.3351335
9690985	3389318	C38M29.9690985.npy	C38	M29	1	0.3098166489	0.2010627079	0.2648725275	0.2258884093	0.2473302099	0.6557630682	9668.947457	15.17304702	4.4890533
9690877	3389318	C05M20.9690877.npy	C05	M20	1	0.5491619332	0.3180672676	0.2763531778	0.7328752425	0.6787971154	1.663371888	5.288423072	25.1958567	8.603875582
9689627	3391272	C05M29.9689627.npy	C05	M29	2	2.371062831	0.003467663245	0.030885964	22.97954717	3.789403137	10.57582801	1381.525048	18.6357163	168.5863105
9690201	3391272	C39M22.9690201.npy	C39	M22	3	942.9690759	0.7171414797	0.06186605834	9868.193382	1679.340618	2929.780512	10106315.61	93629.16967	85962.16999
9690949	3389318	C28M22.9690949.npy	C28	M22	2	555.9673409	0.8292170214	0.1939368898	6559.40867	996.2214907	2010.489043	380765.8776	55552.67103	54910.86776
9690898	3389318	C12M01.9690898.npy	C12	M01	2	249.6075137	0.6575445442	0.3549772924	3206.140323	330.955624	2852.515467	547015.4265	24917.16323	20185.03812
9690946	3389318	C28M18.9690946.npy	C28	M18	2	0.8734596772	0.4843075574	0.3865748218	1.898232828	1.53632549	1.05775112	45.4692999	54.73919512	13.1281883
9690994	3389318	C39M18.9690994.npy	C39	M18	2	0.4937851243	0.4113060366	0.3345988336	0.6988851581	0.76847468	0.46096783	485.5332019	21.7899465	6.212389289
9691012	3389318	C40M18.9691012.npy	C40	M18	2	1.435930482	0.5012279527	0.4240226782	3.839469142	2.534450562	1.532017377	1068.252081	109.583076	42.31091848
9689627	3391272	C05M29.9689627.npy	C05	M29	3	2.420200785	0.00370740578	0.03145719249	22.89074994	3.821309336	10.27554219	1390.322838	18.53110994	169.6910631
9690955	3389318	C31M01.9690955.npy	C31	M01	2	30.63381319	0.4428748736	0.3904174498	266.1725042	44.18998195	238.1480144	165863.7044	2977.598806	1593.659643
9691003	3389318	C39M29.9691003.npy	C39	M29	2	0.2796142656	0.1822058498	0.2514882767	0.2332416476	0.2785777956	0.2730941494	3847.11813	10.26865648	1.35754145
9690880	3389318	C05M29.9690880.npy	C05	M29	2	0.3450921613	0.1662141319	0.2688524103	0.7673123927	0.3306422691	0.4480254487	1379.140581	15.30128762	2.257441009
9691024	3389318	C51M16.9691024.npy	C51	M16	2	64.95231889	0.5959208049	0.2382368366	737.9361857	99.85544684	425.0200342	214036.1945	6401.557254	5740.919068
9690886	3389318	C06M17.9690886.npy	C06	M17	2	0.4956728216	0.4046906551	0.2917772019	1.300634967	0.5481418917	1.230077882	15.11342482	25.77103271	12.81702952
9690985	3389318	C38M29.9690985.npy	C38	M29	2	0.3140695715	0.2075994165	0.2612001914	0.2306866119	0.2517763805	0.6477188249	9280.205174	15.35060844	4.493074871
9691015	3389318	C40M20.9691015.npy	C40	M20	2	6.319425609	0.5043214276	0.3033979052	22.59325061	8.300000373	50.47589158	13516.58289	575.1466393	347.9675435
9690877	3389318	C05M20.9690877.npy	C05	M20	2	2.13746479	0.205768985	0.2745036778	25.24686759	1.266854045	8.900459977	118330.8579	184.6413615	115.5209319
9690201	3391272	C39M22.9690201.npy	C39	M22	4	783.039828	0.7510596291	0.06264676259	9069.389926	1380.214952	2882.209983	427130.9482	77665.79695	69948.36805
9689627	3391272	C05M29.9689627.npy	C05	M29	4	2.328125675	0.004187800501	0.03229048749	22.74757302	3.727487251	10.55380399	1419.467354	18.36986559	168.4166278
9690898	3389318	C12M01.9690898.npy	C12	M01	3	261.6614023	0.6624657151	0.355933989	3270.886426	343.3900007	2859.171289	541185.785	26120.18989	21182.88103
9690949	3389318	C28M22.9690949.npy	C28	M22	3	560.94868	0.8318605497	0.1957113794	6440.76702	982.5511102	1771.881562	377618.1297	56047.97007	55359.03599
9690946	3389318	C28M18.9690946.npy	C28	M18	3	0.8851974063	0.4831030502	0.391003525	1.932021628	1.517397319	1.070820086	44.70282779	55.06634408	13.07782297
9690955	3389318	C31M01.9690955.npy	C31	M01	3	31.13689001	0.4491487732	0.3900136351	262.0680498	44.20925398	244.8569723	159039.2447	3024.155526	1609.585953
9690994	3389318	C39M18.9690994.npy	C39	M18	3	0.4967272469	0.4130167019	0.3377183945	0.7074445165	0.7608060097	0.4652657462	473.1555615	21.75376184	6.249732152
9691012	3389318	C40M18.9691012.npy	C40	M18	3	1.453772724	0.5029237324	0.4281926811	3.819543249	2.512210961	1.514807174	1043.576076	110.1610373	41.70060169
9691003	3389318	C39M29.9691003.npy	C39	M29	3	0.2761688967	0.1819797885	0.2504340217	0.232038281	0.2745430358	0.2695172339	3871.626492	10.17821359	1.352721525
9690880	3389318	C05M29.9690880.npy	C05	M29	3	0.3408778225	0.164469021	0.2659681697	0.7530575887	0.3255242761	0.4422488423	1387.897579	15.18064567	2.250405943
9691024	3389318	C51M16.9691024.npy	C51	M16	3	63.97788763	0.5953937111	0.244341137	692.1444453	96.75203014	415.1323826	208018.103	6298.806152	5600.605326
9690886	3389318	C06M17.9690886.npy	C06	M17	3	0.5027324915	0.4035399781	0.2947136706	1.295780426	0.5498401338	1.202084476	15.32070657	26.00758364	12.80522397
9690985	3389318	C38M29.9690985.npy	C38	M29	3	0.315082747	0.2093406778	0.2624462688	0.2306456215	0.2518678358	0.6355817515	9339.479192	15.3863025	4.502227519
9691015	3389318	C40M20.9691015.npy	C40	M20	3	6.289767911	0.5052385165	0.3053230335	22.21376595	8.107231516	49.22095823	13326.46005	569.5384244	339.1346317
9690877	3389318	C05M20.9690877.npy	C05	M20	3	2.137937127	0.2072844591	0.2772755158	24.61897779	1.248827869	8.780182387	117897.4938	184.972006	115.5888567
9690201	3391272	C39M22.9690201.npy	C39	M22	5	929.9653266	0.7184452079	0.062929127	10106.8194	1684.603667	3145.274183	10057477.48	92363.59662	83909.52828
9689627	3391272	C05M29.9689627.npy	C05	M29	5	2.336351487	0.003552062223	0.03149400048	22.62581062	3.751216125	10.44481453	1400.625927	18.5642318	169.9020472
9690898	3389318	C12M01.9690898.npy	C12	M01	4	250.7282135	0.6589819033	0.358552376	3255.563424	331.7975455	2883.467706	545287.3361	25029.49583	20317.92708
9690949	3389318	C28M22.9690949.npy	C28	M22	4	518.9896531	0.8237171954	0.2017472958	6150.459339	930.956597	1907.467985	488067.0496	51856.90746	51299.0265
9690955	3389318	C31M01.9690955.npy	C31	M01	4	29.48011014	0.4474161495	0.3939247714	260.6025351	42.70376269	230.1078656	158588.9763	2864.462396	1552.497306
9690946	3389318	C28M18.9690946.npy	C28	M18	4	0.8168853364	0.4750671491	0.3911929289	1.87730577	1.43549377	0.9699666882	46.18581049	51.14963341	12.40516967
9691012	3389318	C40M18.9691012.npy	C40	M18	4	0.974515967	0.5511706249	0.4303342857	2.581661767	1.696161473	1.1966827	75.56062914	65.04839987	22.55488126
9690994	3389318	C39M18.9690994.npy	C39	M18	4	0.4787865714	0.4107289264	0.3408421475	0.6775467002	0.737867555	0.4532092883	522.7012854	20.75576638	5.983273877
9691003	3389318	C39M29.9691003.npy	C39	M29	4	0.2742215411	0.1842250715	0.2582111479	0.2302227584	0.2739823183	0.2692180972	3953.084796	10.13029842	1.363279818
9690201	3391272	C39M22.9690201.npy	C39	M22	6	926.0009074	0.7180680807	0.06299379	10114.5523	1678.395718	3053.096684	10111931.53	91960.47701	86997.45449
9690880	3389318	C05M29.9690880.npy	C05	M29	4	0.336479106	0.1655638113	0.2740558618	0.7666863509	0.3222284774	0.4465342621	1417.083476	15.08546575	2.255447888
9691024	3389318	C51M16.9691024.npy	C51	M16	4	63.96289625	0.5949946982	0.2418306636	718.5319167	97.95196183	435.7777607	217524.6203	6304.091908	5655.516871
9690886	3389318	C06M17.9690886.npy	C06	M17	4	0.4902979626	0.4038735439	0.2979142681	1.27630171	0.5437483793	1.207480912	14.54401546	25.45753676	12.46912441
9690985	3389318	C38M29.9690985.npy	C38	M29	4	0.3101624722	0.2065955461	0.267936476	0.2293957432	0.2483798557	0.6526849698	9535.892351	15.22348546	4.47755733
9691015	3389318	C40M20.9691015.npy	C40	M20	4	5.013134094	0.5243771545	0.3066225084	9.419330461	6.289477849	44.81605886	1649.684877	448.0084226	246.91316
9690877	3389318	C05M20.9690877.npy	C05	M20	4	2.132348693	0.2055362093	0.2790405314	25.51879361	1.256276753	9.039866397	132172.1295	184.878788	115.8487957
9689627	3391272	C05M29.9689627.npy	C05	M29	6	2.369584895	0.003980144383	0.03168818096	23.14331252	3.804079976	10.62764048	1408.834195	18.37946036	170.9107003
9690898	3389318	C12M01.9690898.npy	C12	M01	5	252.856891	0.6631901136	0.3583130286	3302.249168	337.5750678	2959.747985	552004.4453	25242.76709	20547.61169
9690201	3391272	C39M22.9690201.npy	C39	M22	7	882.8789001	0.7164128564	0.05736360216	10042.30203	1598.660664	2987.84418	10175416.32	87658.27638	79989.25171
9690949	3389318	C28M22.9690949.npy	C28	M22	5	518.006242	0.8336208729	0.1995952072	6138.277898	925.9259649	2046.661562	357404.976	51708.68336	51167.69748
9690955	3389318	C31M01.9690955.npy	C31	M01	5	30.32880469	0.4473930471	0.3936770488	266.5079098	43.78037674	241.5518788	164151.0637	2949.584808	1587.448301
9690946	3389318	C28M18.9690946.npy	C28	M18	5	0.842955551	0.4841626597	0.3933909046	1.853772991	1.470522469	1.076729991	41.04408577	52.37910326	12.50811878
9691012	3389318	C40M18.9691012.npy	C40	M18	5	1.412654826	0.5003465453	0.4330582566	3.747135259	2.481438108	1.532244929	1063.785195	107.9972496	41.78354675
9689627	3391272	C05M29.9689627.npy	C05	M29	7	2.356952542	0.002859128497	0.02767897657	23.4361552	3.737023224	10.622685	1377.39234	18.54092581	170.7856745
9690994	3389318	C39M18.9690994.npy	C39	M18	5	0.4935356774	0.4139121761	0.3431884281	0.713857887	0.7655656556	0.4696844769	483.5716362	21.74013945	6.185234552
9691003	3389318	C39M29.9691003.npy	C39	M29	5	0.2782614128	0.1853173716	0.2590999146	0.2339040232	0.2789246111	0.2760246533	3900.439342	10.24547827	1.374630089
9690880	3389318	C05M29.9690880.npy	C05	M29	5	0.3428125223	0.169186167	0.2773573073	0.7673124274	0.3292392519	0.449991365	1398.251094	15.28108427	2.262099281
[truncated: 10,741 more rows]
