# Supplementary material for: The ENCODE Imputation Challenge: a critical assessment of methods for cross-cell type imputation of epigenomic profiles
Source: Genome Biol. 2023 Apr 18;24:79. doi: 10.1186/s13059-023-02915-y (PMC10111747; doi:10.1186/s13059-023-02915-y)
Supplement: Supplementary file 3 — Additional file 3. Performance measures across all ten bootstraps for each of the submitted methods on the challenge test set after the test set signal has been quantile normalized. [file 13059_2023_2915_MOESM3_ESM.csv]

submission_id	team_id	submission_fname	cell	assay	bootstrap_id	mse	gwcorr	gwspear	mseprom	msegene	mseenh	msevar	mse1obs	mse1imp
0	0	C40M22.npy	C40	M22	0	25.37990237	0.7095143549	0.1777718264	288.0919536	45.36772188	94.72236177	8159.744453	1069.003371	2494.61194
0	0	C40M22.npy	C40	M22	1	24.79778973	0.7128157634	0.1527704953	280.1733275	44.78471046	93.11860994	8200.661075	1055.908779	2436.718574
0	0	C40M22.npy	C40	M22	2	26.39707611	0.7407596479	0.1668178238	289.9200895	47.30373982	94.5726564	8146.566241	2630.120644	2590.165449
0	0	C40M22.npy	C40	M22	3	26.10705661	0.7244790815	0.1553334896	272.9350347	46.08881808	87.93773786	7807.737221	2600.444895	2559.595984
0	0	C40M22.npy	C40	M22	4	25.31250366	0.7106995386	0.1568914133	278.9215354	45.51271086	90.71618375	7292.943826	2521.700122	2483.427077
0	0	C40M22.npy	C40	M22	5	24.87136485	0.723559678	0.1622769697	273.3149255	44.78299325	90.49255648	7977.646859	2477.510326	2440.556043
0	0	C40M22.npy	C40	M22	6	25.76656565	0.713687289	0.1569797555	286.4368206	46.17742729	93.92839265	8045.300741	2566.852586	2528.603554
0	0	C40M22.npy	C40	M22	7	24.51539954	0.7343912603	0.1467971781	281.0149241	43.49520692	91.22804575	7883.639995	2441.635702	2410.598436
0	0	C40M22.npy	C40	M22	8	26.45304041	0.7178231016	0.1546203029	297.4158006	46.53462226	93.2463281	8060.696581	2635.396879	2594.686762
0	0	C40M22.npy	C40	M22	9	22.99987733	0.7420612844	0.1492372457	266.0247208	40.90510625	86.51403415	7577.340992	971.9218042	2259.012352
1	0	C51M29.npy	C51	M29	0	0.3493225343	0.1751809014	0.1877392485	0.4167367872	0.3275584788	0.3899594153	5.690270211	8.98452691	6.540498988
1	0	C51M29.npy	C51	M29	1	0.3443646329	0.1646312224	0.1995349861	0.429561887	0.320463805	0.3894297038	6.720485683	9.409042397	6.240132737
1	0	C51M29.npy	C51	M29	2	0.3572627958	0.1813096569	0.2053636036	0.4378462668	0.3362472171	0.3814110323	6.861710043	9.43922522	6.562063672
1	0	C51M29.npy	C51	M29	3	0.3492891874	0.1791299486	0.2133463336	0.4281616885	0.3263264568	0.3574731607	6.432716029	9.156094453	6.591722827
1	0	C51M29.npy	C51	M29	4	0.3483402722	0.1800098079	0.2035676501	0.4389090065	0.3271955992	0.3826639887	6.931269527	9.450868248	6.395562737
1	0	C51M29.npy	C51	M29	5	0.3292528899	0.2050108989	0.2092454298	0.421418394	0.3177920419	0.369432684	6.390351256	9.09694389	4.832493372
1	0	C51M29.npy	C51	M29	6	0.354788028	0.1754234525	0.20771783	0.4419357457	0.3346107298	0.3915117045	6.971122881	9.522037769	6.637602941
1	0	C51M29.npy	C51	M29	7	0.3536270011	0.1748941714	0.1806041515	0.4367675044	0.32872379	0.3801468646	6.610424038	9.309916927	6.614699762
1	0	C51M29.npy	C51	M29	8	0.3543855459	0.1856598965	0.2155981357	0.4419871803	0.3321598507	0.3800918141	6.785893041	9.414383974	6.617576678
1	0	C51M29.npy	C51	M29	9	0.3478073103	0.1737003183	0.2041930163	0.4391808565	0.3272840973	0.3803659559	6.260142242	9.157955261	6.484946127
2	0	C31M02.npy	C31	M02	0	139.0322145	0.6653583386	0.2360951975	1940.478855	176.2715471	1008.381058	295572.024	13840.56889	12297.76771
2	0	C31M02.npy	C31	M02	1	145.419552	0.5033245552	0.205110338	2030.800971	193.9849613	1025.802112	418080.4413	14478.54384	12894.17059
2	0	C31M02.npy	C31	M02	2	160.3329733	0.5354522302	0.2187962752	2252.903087	209.9987522	1087.368429	442956.3214	15964.22763	14326.72745
2	0	C31M02.npy	C31	M02	3	165.2141618	0.5460580557	0.2290822314	2241.915326	213.2401557	1102.300119	435860.0094	16446.71944	14751.76593
2	0	C31M02.npy	C31	M02	4	158.1939712	0.5299025307	0.2122400611	2255.393014	208.0145392	1063.534525	440655.6235	15753.27049	14149.69009
2	0	C31M02.npy	C31	M02	5	158.3340706	0.5480459454	0.2237143639	2240.122727	208.024946	1100.728928	443869.1301	15767.83858	14211.37252
2	0	C31M02.npy	C31	M02	6	156.9706738	0.5428070651	0.2180268514	2167.641416	208.0952212	1071.564848	437194.8403	15631.36527	14080.08613
2	0	C31M02.npy	C31	M02	7	154.8387741	0.5381620308	0.2276343533	2236.430284	203.2941246	1050.767061	433753.1055	15417.98421	13834.65995
2	0	C31M02.npy	C31	M02	8	154.4527268	0.5438063547	0.2281167934	2176.024476	199.2744964	1051.236364	397443.2625	15377.56434	13745.98574
2	0	C31M02.npy	C31	M02	9	150.9142304	0.5344482321	0.2063040646	2230.396666	196.9856051	1050.161861	442504.17	15030.69175	13490.74961
3	0	C19M20.npy	C19	M20	0	1.95745971	0.2548575685	0.2206882589	3.466049127	2.513722968	5.72138856	73.369947	157.8479693	29.68248425
3	0	C19M20.npy	C19	M20	1	1.959396183	0.253079874	0.2316887499	3.571510648	2.54595682	6.13930382	72.72042781	157.6676329	29.59591401
3	0	C19M20.npy	C19	M20	2	1.929053999	0.2544609172	0.232529719	3.423413841	2.483137062	5.869522249	70.36293726	155.7139935	28.38017528
3	0	C19M20.npy	C19	M20	3	1.966433617	0.253923897	0.2291811329	3.52986418	2.512284554	6.015424278	70.97323918	157.9559494	30.01034124
3	0	C19M20.npy	C19	M20	4	1.945248062	0.2531546254	0.2349529704	3.504082454	2.525374741	6.072625428	73.12044516	157.0811164	29.11396401
3	0	C19M20.npy	C19	M20	5	1.941842985	0.252349387	0.2326829433	3.494943093	2.497686266	6.118663422	71.50083315	155.8659598	29.25389672
3	0	C19M20.npy	C19	M20	6	1.963215575	0.2538331686	0.2324825857	3.518892016	2.534384886	6.142424443	71.44777292	157.767125	29.73661818
3	0	C19M20.npy	C19	M20	7	1.933608434	0.2499497091	0.2145996007	3.39321809	2.444305342	5.940048509	69.89120558	154.5469837	28.58208969
3	0	C19M20.npy	C19	M20	8	1.945002093	0.2556377824	0.2495871461	3.486892987	2.491178833	5.960310291	68.97603455	155.8174184	29.49308359
3	0	C19M20.npy	C19	M20	9	1.992840289	0.2515495506	0.2273726275	3.550810595	2.557185146	6.09058318	74.10089083	160.0143213	29.32662568
4	0	C51M16.npy	C51	M16	0	16.37794978	0.5584837929	0.1868850626	159.4169371	25.08701103	85.40259211	3158.364138	1609.916409	1223.730683
4	0	C51M16.npy	C51	M16	1	17.22325702	0.5422113401	0.1936401011	164.746034	26.30525436	102.1524261	3484.50965	1693.663455	1270.638634
4	0	C51M16.npy	C51	M16	2	18.4128201	0.5559062982	0.2007051038	175.5925908	28.0158766	101.9750303	3603.241727	1811.524551	1361.121703
4	0	C51M16.npy	C51	M16	3	18.42329605	0.5538938794	0.1969613224	167.6115803	27.60708302	99.72693126	3488.899985	1809.878291	1348.145008
4	0	C51M16.npy	C51	M16	4	18.21328968	0.5512181011	0.197658279	172.5573679	27.58734198	104.1177214	3692.307753	1791.403123	1350.921092
4	0	C51M16.npy	C51	M16	5	17.66851965	0.5546195483	0.2027988696	166.7345621	26.85248071	104.3254495	3492.587281	1736.795239	1297.127726
4	0	C51M16.npy	C51	M16	6	18.50073281	0.5560436511	0.2069277391	174.5064115	28.31911122	98.45316932	3652.556598	1819.128898	1365.803486
4	0	C51M16.npy	C51	M16	7	17.66024926	0.5580033485	0.1899756803	173.3445697	26.68940965	101.7781097	3502.139147	1737.606252	1325.704379
4	0	C51M16.npy	C51	M16	8	18.45520666	0.5573385891	0.2060364359	173.9131131	27.63790052	100.8680507	3589.890156	1815.000853	1357.08741
4	0	C51M16.npy	C51	M16	9	16.75902891	0.5653322218	0.1914933371	163.955122	25.10593312	96.2792585	3401.512665	1649.807849	1245.694166
5	0	C22M16.npy	C22	M16	0	14.18696873	0.5472174796	0.1529614229	137.9043697	21.91925097	153.3526802	2961.566658	1390.321515	1061.475309
5	0	C22M16.npy	C22	M16	1	14.18285354	0.5386584827	0.1385064395	137.9750873	22.21556829	164.5644454	2973.686042	1391.262434	1064.928058
5	0	C22M16.npy	C22	M16	2	14.98909379	0.5830017317	0.1503047967	145.1171479	23.15311913	169.7916918	3043.623328	1470.188661	1127.26772
5	0	C22M16.npy	C22	M16	3	15.3389591	0.5500903185	0.147160937	144.1408972	23.24743087	166.5187077	3023.87531	1502.792107	1146.883796
5	0	C22M16.npy	C22	M16	4	15.07804053	0.5392674078	0.1466847609	147.1991821	23.13526675	171.1136117	3103.835006	1479.335199	1137.317063
5	0	C22M16.npy	C22	M16	5	14.58562924	0.5556727503	0.1449932793	138.7983753	22.64159011	170.9418295	3012.080934	1429.129223	1090.353927
5	0	C22M16.npy	C22	M16	6	15.10995575	0.5460913826	0.1578774784	147.2946989	23.38703669	166.4212597	2949.556087	1481.178501	1138.816273
5	0	C22M16.npy	C22	M16	7	14.86341743	0.5470888588	0.1399493469	147.0830392	22.76760085	169.7325144	3090.218104	1457.572461	1126.61489
5	0	C22M16.npy	C22	M16	8	14.96787775	0.5433296897	0.1567523808	147.2633251	22.9616917	160.3996242	2915.880132	1467.20834	1131.232544
5	0	C22M16.npy	C22	M16	9	14.2607648	0.5445649192	0.1532670012	143.2513771	21.59618073	167.9043182	2929.784061	1398.968747	1084.73132
6	0	C05M29.npy	C05	M29	0	0.2913522832	0.1233628777	0.1958854939	0.310771004	0.2893835741	0.3063505502	1.811543195	5.224762533	6.381125226
6	0	C05M29.npy	C05	M29	1	0.2752051105	0.1220490394	0.1922506862	0.2793445746	0.2742818161	0.2987172212	1.3063546	5.025101368	5.675429338
6	0	C05M29.npy	C05	M29	2	0.2820559705	0.122856218	0.1821231475	0.2829859414	0.2809543093	0.2952564317	1.797088475	5.272379417	6.172159939
6	0	C05M29.npy	C05	M29	3	0.2858520787	0.1210493317	0.1801391693	0.3035156478	0.2833054108	0.3054028181	1.8118092	5.26097189	6.510700224
6	0	C05M29.npy	C05	M29	4	0.2859660089	0.1231554975	0.1850753963	0.3029828605	0.2837748844	0.3036194053	1.80515698	5.218644937	6.77195173
6	0	C05M29.npy	C05	M29	5	0.2898120696	0.1254564826	0.186623128	0.3089019169	0.2889597471	0.3051747373	1.885738258	5.247533361	6.8168116
6	0	C05M29.npy	C05	M29	6	0.2829265715	0.1242013076	0.1871537788	0.3047568368	0.2808192025	0.3044641279	1.814161003	5.220706938	6.545294457
6	0	C05M29.npy	C05	M29	7	0.2940623258	0.1186446758	0.1565303925	0.3085308978	0.288263167	0.3048029284	1.847481114	5.215431262	6.939820552
6	0	C05M29.npy	C05	M29	8	0.3041438484	0.1219730274	0.1832951266	0.3217612144	0.2991839612	0.3145854254	1.877798685	5.211302655	7.015910031
6	0	C05M29.npy	C05	M29	9	0.2937606227	0.1193214733	0.1764396088	0.3135502263	0.293690559	0.305688683	1.767417878	5.187817448	6.636725573
7	0	C06M16.npy	C06	M16	0	15.74128865	0.563870236	0.1746219687	88.5770507	23.21474142	208.2256886	4035.331222	1540.729998	1186.67558
7	0	C06M16.npy	C06	M16	1	15.54309676	0.5606030625	0.160537325	89.91411365	22.99381979	217.7201153	4054.273355	1518.29154	1168.480251
7	0	C06M16.npy	C06	M16	2	16.0524625	0.5552639703	0.1558946227	92.86109843	23.46083593	216.5077715	4061.330003	1567.756243	1199.696809
7	0	C06M16.npy	C06	M16	3	16.4221202	0.563602305	0.1594420661	92.78495152	23.77672987	215.1478008	4090.281248	1603.667423	1227.144754
7	0	C06M16.npy	C06	M16	4	15.74179426	0.5659629008	0.1603805579	92.58400898	23.25092121	215.4098672	4064.500824	1538.647546	1183.882061
7	0	C06M16.npy	C06	M16	5	15.52501281	0.5655354658	0.1607986354	90.50211878	22.85729573	212.2427914	3931.55895	1515.446602	1157.418979
7	0	C06M16.npy	C06	M16	6	15.94098169	0.5603159846	0.1697830496	94.46685852	23.53046715	215.0077007	3980.781456	1558.070722	1198.742526
7	0	C06M16.npy	C06	M16	7	15.77304821	0.5631219579	0.1566471994	93.02664851	23.00658632	212.6600213	3974.700252	1541.005646	1178.965935
7	0	C06M16.npy	C06	M16	8	16.40342183	0.5611564548	0.1662061241	92.40871852	23.79847481	212.620235	4071.15858	1602.34867	1219.456733
7	0	C06M16.npy	C06	M16	9	15.55999583	0.5578489947	0.1623764891	93.33962822	22.70104573	207.7416247	3985.762426	1519.701272	1165.11088
8	0	C19M29.npy	C19	M29	0	0.2779060387	0.1458294157	0.1930552388	0.289143576	0.2752312568	0.2719453825	3.602489935	6.784221091	5.185703526
8	0	C19M29.npy	C19	M29	1	0.2728019566	0.140102481	0.1702492834	0.2838422864	0.26826515	0.2713329156	3.575054104	6.712861423	5.096772917
8	0	C19M29.npy	C19	M29	2	0.276567532	0.1451430777	0.1702119325	0.2873653901	0.2734442958	0.2666458064	3.639383192	6.825082497	5.204517301
8	0	C19M29.npy	C19	M29	3	0.2729532204	0.1479181709	0.1667108729	0.2867551908	0.270503171	0.2674296392	3.630802173	6.820422835	4.956546217
8	0	C19M29.npy	C19	M29	4	0.2584423023	0.1595535079	0.1796557329	0.2768580261	0.256910084	0.2638352587	3.642185901	6.827237998	3.850802179
8	0	C19M29.npy	C19	M29	5	0.2773008967	0.1485600598	0.1780073432	0.2909029823	0.2756517692	0.2708803154	3.739159556	6.806295618	5.30840937
8	0	C19M29.npy	C19	M29	6	0.2745628709	0.148002951	0.1747825213	0.2908799906	0.2716347668	0.2399181086	2.711182731	6.810280222	5.094678303
8	0	C19M29.npy	C19	M29	7	0.2764939723	0.1387370289	0.1493219827	0.284069752	0.2709275861	0.2633592264	3.418677494	6.630570867	5.27144689
8	0	C19M29.npy	C19	M29	8	0.2684974516	0.1531187455	0.1813958224	0.2852948826	0.2680108661	0.2642597149	3.596592772	6.838418584	4.838227031
8	0	C19M29.npy	C19	M29	9	0.273466553	0.1411650156	0.1619657146	0.2868862642	0.2701313592	0.265477983	3.329377174	6.657880951	5.199126869
9	0	C28M29.npy	C28	M29	0	0.3847389981	0.2108792433	0.1932633067	0.3652854126	0.4188731472	0.3340245402	6.995998455	10.24153603	9.192466704
9	0	C28M29.npy	C28	M29	1	0.36828469	0.2016560078	0.2015683008	0.3287497961	0.3937005215	0.3199491228	6.68003884	10.1046853	8.820847689
9	0	C28M29.npy	C28	M29	2	0.3855941988	0.2198883826	0.2129273148	0.3684396591	0.4221324974	0.3203516585	7.227506124	10.33409537	8.831475849
9	0	C28M29.npy	C28	M29	3	0.3902121732	0.215180646	0.2047996739	0.3682235803	0.4209411652	0.3368099296	6.942262577	10.15669039	9.419737201
9	0	C28M29.npy	C28	M29	4	0.3698669915	0.1993037337	0.2018771037	0.3451313635	0.4022815451	0.3270308483	7.061676535	10.39430208	8.818739321
9	0	C28M29.npy	C28	M29	5	0.3820657541	0.2145167151	0.2036187147	0.361955103	0.4200505632	0.3283818412	7.172666034	10.36357164	9.180782305
9	0	C28M29.npy	C28	M29	6	0.3688725553	0.2061420752	0.2034618744	0.3581408829	0.4057416528	0.3158668718	6.051633392	9.846375756	8.646846966
9	0	C28M29.npy	C28	M29	7	0.3589512473	0.227314103	0.1909633892	0.3523116016	0.3882875266	0.3224463766	6.176531112	9.79241256	6.911594965
9	0	C28M29.npy	C28	M29	8	0.3942966157	0.2120354707	0.2027559869	0.3758493522	0.4265318075	0.3366862254	7.209899353	10.38638139	9.337427405
9	0	C28M29.npy	C28	M29	9	0.3757576563	0.2115287559	0.200452514	0.3594062753	0.4011058381	0.3271615059	6.693510315	10.03817323	8.400406417
10	0	C38M02.npy	C38	M02	0	73.83076779	0.5988702831	0.2934087674	834.0920899	91.14888971	930.3927716	83483.4793	4208.306423	6783.954516
10	0	C38M02.npy	C38	M02	1	270.2991903	0.2668614774	0.3003820816	11295.94415	751.9418689	950.9829283	126680.2983	15738.48587	26413.75841
10	0	C38M02.npy	C38	M02	2	271.794988	0.2626530845	0.291216763	10951.08685	752.1932432	915.7389367	118155.4775	15724.46241	26545.25582
10	0	C38M02.npy	C38	M02	3	275.9606313	0.277447989	0.2876676371	10712.73854	737.9654182	952.8900383	118698.1739	15290.84553	26908.17196
10	0	C38M02.npy	C38	M02	4	273.0314766	0.2708219129	0.2897697155	11082.97407	754.8014718	944.5598151	119613.9141	16136.63276	26683.64468
10	0	C38M02.npy	C38	M02	5	272.9539012	0.283626038	0.2771834363	10951.64152	746.6425844	950.0911785	120738.6787	15741.29785	26654.7064
10	0	C38M02.npy	C38	M02	6	273.811162	0.2742933845	0.2843346837	10988.10115	754.2103748	927.4758126	120425.8962	15617.6878	26748.80984
10	0	C38M02.npy	C38	M02	7	253.6786602	0.3021512415	0.2859036801	10937.97603	720.1131354	854.8347649	100348.5903	15388.35631	24837.30425
10	0	C38M02.npy	C38	M02	8	272.8465953	0.279895058	0.291497817	11060.07379	735.6971962	924.041789	120459.6831	15209.20704	26613.41824
10	0	C38M02.npy	C38	M02	9	268.3513456	0.2756009474	0.2906315658	11416.70696	743.4143015	916.5999314	120206.8099	15697.65296	26243.79793
11	0	C40M16.npy	C40	M16	0	20.00917583	0.4695454868	0.2641600906	87.07527245	25.87851055	230.235	5939.230488	1967.49077	1362.053804
11	0	C40M16.npy	C40	M16	1	19.85355098	0.4789869063	0.2773308142	91.73673555	25.86320758	244.1614452	5912.882684	1951.396633	1353.678439
11	0	C40M16.npy	C40	M16	2	21.04633694	0.4719124469	0.2807544799	94.34129073	27.21794202	243.8144297	6012.399508	2069.019496	1419.039353
11	0	C40M16.npy	C40	M16	3	20.36921761	0.485269299	0.2741846156	92.46598502	26.15061551	227.1097276	5540.128234	2000.768619	1377.438597
11	0	C40M16.npy	C40	M16	4	18.99328479	0.4901597376	0.2815499601	85.5088232	24.39370645	230.9293552	5146.059121	1866.344356	1288.41969
11	0	C40M16.npy	C40	M16	5	19.58821735	0.4843841833	0.2785998377	90.03190584	25.78858971	230.087417	5716.982282	1924.974781	1329.222119
11	0	C40M16.npy	C40	M16	6	19.8600199	0.4818917805	0.285204908	93.11595436	25.71823411	231.2220708	5575.533536	1951.006007	1346.397806
11	0	C40M16.npy	C40	M16	7	20.61675654	0.4777315759	0.2546041957	95.15672647	26.40028394	242.2093539	5949.102761	2026.55049	1399.313816
11	0	C40M16.npy	C40	M16	8	21.15778565	0.478486525	0.2767929023	94.61889213	27.04719094	239.9266077	5962.235027	2079.695803	1426.498528
11	0	C40M16.npy	C40	M16	9	19.94578812	0.4689718846	0.2766504669	93.13299948	25.82596171	236.7135304	5913.658913	1960.696541	1357.587304
12	0	C31M16.npy	C31	M16	0	10.07207013	0.5791639282	0.2273919596	97.24851425	15.5046519	71.57222962	2135.199246	979.5692896	909.7086656
12	0	C31M16.npy	C31	M16	1	10.39649869	0.5790738916	0.2370854834	100.5524978	15.84035916	79.38435262	2334.10362	1013.111854	943.275513
12	0	C31M16.npy	C31	M16	2	11.28918314	0.5791738779	0.2337043617	110.4877821	17.17810981	84.09359262	2448.26252	1101.1155	1022.450471
12	0	C31M16.npy	C31	M16	3	11.59595369	0.5819867751	0.2338798312	110.0002118	17.22118827	82.6541693	2469.178746	1129.867015	1042.975984
12	0	C31M16.npy	C31	M16	4	10.92075705	0.5909458129	0.2388226296	107.1796628	16.74921129	82.41974058	2468.205095	1064.674907	990.7869084
12	0	C31M16.npy	C31	M16	5	10.66889416	0.5951681269	0.2375761363	104.7976884	16.23396311	78.62840954	2356.375172	1042.149727	969.1378593
12	0	C31M16.npy	C31	M16	6	11.17391573	0.5834517635	0.239472744	109.5070011	17.08636887	82.92440004	2459.314612	1088.787795	1017.90587
12	0	C31M16.npy	C31	M16	7	10.871912	0.5828026378	0.2214999463	109.6691769	16.62070752	83.39546716	2386.589616	1058.549926	983.6576586
12	0	C31M16.npy	C31	M16	8	10.7583748	0.5914259348	0.2406859722	102.342953	16.20806872	77.00954789	2194.231099	1046.822861	974.6713313
12	0	C31M16.npy	C31	M16	9	10.76986493	0.5816286828	0.228517038	107.3925469	16.19194417	84.10371979	2423.072059	1050.491247	981.3826109
13	0	C31M29.npy	C31	M29	0	0.2521482705	0.1776195375	0.2360363044	0.2738125927	0.2517435171	0.2248816486	2.045024184	5.843260001	2.727153474
13	0	C31M29.npy	C31	M29	1	0.2308022293	0.1850285773	0.2443985104	0.2549705162	0.2279892385	0.2121122509	1.944109478	5.848594406	2.024594036
13	0	C31M29.npy	C31	M29	2	0.2457103464	0.183155694	0.2397513922	0.2717410886	0.2455501847	0.2191363289	2.168520684	6.011508104	2.550082542
13	0	C31M29.npy	C31	M29	3	0.2475256451	0.1850805075	0.2401021693	0.272855358	0.2470284173	0.2195215749	2.165666616	5.958252816	2.627705527
13	0	C31M29.npy	C31	M29	4	0.2417076294	0.18294939	0.2400946428	0.2628303518	0.2407453787	0.2176384113	2.106378247	5.86471349	2.739259354
13	0	C31M29.npy	C31	M29	5	0.2450991837	0.1829025492	0.2448084333	0.271498997	0.2474090153	0.2167548445	2.180156875	5.932828888	2.633286861
13	0	C31M29.npy	C31	M29	6	0.2427106057	0.1803579335	0.2386833304	0.268105933	0.2448989725	0.2097059058	2.002961571	5.889191098	2.707151597
13	0	C31M29.npy	C31	M29	7	0.2493547138	0.1783084161	0.2243304026	0.2722903652	0.2472481012	0.2200939455	2.099884949	5.846041176	2.72183199
13	0	C31M29.npy	C31	M29	8	0.2504005826	0.1776030035	0.2378381138	0.2768787003	0.2507117365	0.2188482404	2.077028355	5.89917169	2.695688358
13	0	C31M29.npy	C31	M29	9	0.2462579726	0.177746941	0.2286338971	0.2721385681	0.2461097868	0.2173312365	2.00138027	5.866767679	2.677301996
14	0	C12M02.npy	C12	M02	0	84.79712443	0.708258237	0.3405307382	1284.26043	106.0531419	735.681817	163735.9275	4527.050313	7931.776409
14	0	C12M02.npy	C12	M02	1	120.4911973	0.3801596912	0.2900894252	3292.547702	234.0084358	753.4454582	153756.6874	6473.499372	11470.20178
14	0	C12M02.npy	C12	M02	2	129.5389121	0.3885138433	0.3030248297	3386.51837	244.3095742	760.0012834	156171.455	6801.531607	12366.55113
14	0	C12M02.npy	C12	M02	3	133.3991302	0.3980519978	0.3133294086	3330.668201	243.9644107	771.7565009	160893.6495	6762.265687	12672.50023
14	0	C12M02.npy	C12	M02	4	130.8295303	0.3870045646	0.2983229239	3432.725359	245.6479329	770.9563645	168549.0125	6870.504226	12455.00415
14	0	C12M02.npy	C12	M02	5	130.236119	0.3898486268	0.2982123842	3388.902241	244.1478431	791.5597965	167875.7752	6886.751946	12403.76639
14	0	C12M02.npy	C12	M02	6	132.1382132	0.3826384812	0.2981390973	3401.75068	248.2613885	782.5831974	171297.3932	6813.104147	12572.00833
14	0	C12M02.npy	C12	M02	7	130.0135198	0.3914986806	0.2931476324	3443.966796	242.5326405	789.4626942	167855.2852	6914.20149	12390.91026
14	0	C12M02.npy	C12	M02	8	129.6581916	0.4005210836	0.3090691108	3391.563601	239.7969642	760.1669398	168012.2546	6698.736563	12317.8798
14	0	C12M02.npy	C12	M02	9	124.1978327	0.3792370173	0.2936834145	3452.858543	235.8978975	718.8219598	162769.4177	6866.107605	11836.85967
15	0	C40M29.npy	C40	M29	0	0.2997170724	0.2000268143	0.2253978951	0.3589285239	0.312620374	0.3723210954	4.790302842	8.822074176	4.170941681
15	0	C40M29.npy	C40	M29	1	0.2899872743	0.1998774309	0.2413732471	0.3387607488	0.2998187926	0.3719553018	4.746648051	8.668559958	4.05401424
15	0	C40M29.npy	C40	M29	2	0.3046569719	0.2043131905	0.2417579163	0.3618570621	0.3184572967	0.3788520159	4.833773332	8.881375361	4.112740657
15	0	C40M29.npy	C40	M29	3	0.3031880156	0.205255023	0.2379867912	0.3537658752	0.3166533514	0.3692893873	4.823844312	8.742100587	4.298531798
15	0	C40M29.npy	C40	M29	4	0.2830618233	0.2002567957	0.235447501	0.3314269987	0.2924502587	0.3606028566	3.600243604	8.118009782	4.017813018
15	0	C40M29.npy	C40	M29	5	0.2904182174	0.2102150477	0.2405073662	0.3529237934	0.3091114529	0.3708826046	4.925375819	8.890569808	3.948969722
15	0	C40M29.npy	C40	M29	6	0.2863110513	0.1959863131	0.2394077411	0.3482599391	0.3014745079	0.33573622	4.513633942	8.840937816	3.76705814
15	0	C40M29.npy	C40	M29	7	0.3059327903	0.1976499834	0.2194407068	0.3531673881	0.3160834253	0.3788790964	4.926713061	8.813048531	4.234853538
15	0	C40M29.npy	C40	M29	8	0.3042620062	0.2094542047	0.2513540245	0.3656874716	0.3143997645	0.3705941315	4.800614982	8.67030256	4.104132586
15	0	C40M29.npy	C40	M29	9	0.2932281433	0.1920667793	0.2250595948	0.3512004138	0.3058970725	0.3644547811	4.79601972	8.841065334	3.900098813
16	0	C28M17.npy	C28	M17	0	0.7210634886	0.1937222186	0.2108518497	2.134955821	0.7941687649	2.083941981	31.56727627	27.85738304	16.59594972
16	0	C28M17.npy	C28	M17	1	0.7037544099	0.1970014612	0.2410611692	2.073807599	0.7753224253	2.077291319	30.10334937	26.84435692	16.27358138
16	0	C28M17.npy	C28	M17	2	0.7322744125	0.2133516161	0.2362079355	2.15078071	0.8038892397	2.121471698	31.75703423	28.39017704	16.31332014
16	0	C28M17.npy	C28	M17	3	0.7595360342	0.1967814907	0.2334872167	2.170905759	0.8249522708	2.160136114	33.05137635	28.34142171	17.2157113
16	0	C28M17.npy	C28	M17	4	0.6878534058	0.1999561512	0.2338281044	2.053221882	0.7630694987	2.056684154	30.64819472	28.24592668	16.25078015
16	0	C28M17.npy	C28	M17	5	0.7312968344	0.1966858733	0.237786705	2.118822559	0.8071812292	2.189578747	31.51955458	28.12780826	16.63147992
16	0	C28M17.npy	C28	M17	6	0.6857451885	0.2077397905	0.2338538471	2.005905469	0.755025415	1.887981713	28.09716005	26.43250317	16.07615633
16	0	C28M17.npy	C28	M17	7	0.7114423889	0.191389571	0.211253756	2.088879602	0.7904286446	2.145337643	30.4051533	27.29507849	16.20345518
16	0	C28M17.npy	C28	M17	8	0.7519929339	0.1980745398	0.2338668257	2.212522015	0.8149713118	2.122747476	32.47492612	28.77805509	17.07659421
16	0	C28M17.npy	C28	M17	9	0.7054180534	0.1922823311	0.2299374276	2.072097048	0.7692375596	2.001853083	30.04708138	27.85289043	15.8828943
17	0	C38M22.npy	C38	M22	0	65.48789613	0.5955245793	0.1282567481	742.503976	115.6035079	307.5257863	12103.84521	6451.084085	6467.081379
17	0	C38M22.npy	C38	M22	1	68.38502574	0.5950445367	0.1330999076	755.3700141	122.1493164	347.9841933	12768.58333	6722.850724	6751.330241
17	0	C38M22.npy	C38	M22	2	27.84848289	0.7182503409	0.1255184853	287.5865713	48.42836632	164.5219515	6382.19343	2684.625577	2693.220998
17	0	C38M22.npy	C38	M22	3	70.93702725	0.6079346978	0.1295942954	740.7020765	123.0205533	350.6958479	12251.26474	6957.155377	6990.956654
17	0	C38M22.npy	C38	M22	4	69.69767043	0.5978216807	0.129801743	751.9060147	123.8151708	356.8436296	12584.69403	6845.443536	6875.920563
17	0	C38M22.npy	C38	M22	5	69.50518907	0.6035788126	0.1387750591	741.7933154	122.7553478	366.715217	12475.58909	6820.809684	6855.359271
17	0	C38M22.npy	C38	M22	6	70.42067889	0.6051129848	0.1355383813	758.9110047	124.8486924	362.1805224	12492.21573	6907.279036	6945.712068
17	0	C38M22.npy	C38	M22	7	67.9157603	0.6114683382	0.1182122337	752.4871756	119.2971999	353.5176256	11826.24301	6675.188971	6714.42539
17	0	C38M22.npy	C38	M22	8	70.8752573	0.6072542534	0.1229130329	772.3015711	123.3157999	352.9727691	12399.24847	6952.442282	6984.943815
17	0	C38M22.npy	C38	M22	9	68.53796131	0.6083945873	0.1235635222	772.9388522	121.3728751	364.8583178	12451.05588	6729.356744	6764.093965
18	0	C51M17.npy	C51	M17	0	2.609853224	0.1373122325	0.1222383595	6.346436957	2.306777718	6.78337353	106.8884274	163.7934502	52.95210788
18	0	C51M17.npy	C51	M17	1	2.700011855	0.1324975045	0.143300069	6.657175135	2.449431423	7.264980391	117.3678302	174.7649445	54.0413081
18	0	C51M17.npy	C51	M17	2	2.832569809	0.1417225576	0.1460799171	6.708730024	2.578733263	7.317389829	118.9520368	181.4154214	55.94278873
18	0	C51M17.npy	C51	M17	3	2.630167538	0.1399934165	0.1526707218	6.49273665	2.408586679	6.838903762	107.6940175	165.5639789	53.20136905
18	0	C51M17.npy	C51	M17	4	2.740843636	0.1418285452	0.1429053877	6.756060539	2.51186304	7.283051939	119.2985631	174.7212151	55.84717875
18	0	C51M17.npy	C51	M17	5	2.673491632	0.140857917	0.1451997555	6.254569049	2.441363309	7.030995845	107.9232371	172.4522403	47.2919931
18	0	C51M17.npy	C51	M17	6	2.834517104	0.1339597658	0.1432462551	6.802747942	2.568124946	7.416716025	119.9854695	181.0507791	55.21957782
18	0	C51M17.npy	C51	M17	7	2.636805333	0.1506331032	0.1377939426	6.634071318	2.346070601	6.425123682	117.3179779	175.0171576	47.58822161
18	0	C51M17.npy	C51	M17	8	2.617198279	0.148419331	0.1613399949	6.567753404	2.363653865	6.899749272	117.2706773	175.2693204	54.5446031
18	0	C51M17.npy	C51	M17	9	2.667383816	0.133864288	0.1389973189	6.681219371	2.375851922	7.06168054	115.1324885	171.4244783	52.68167717
19	0	C19M22.npy	C19	M22	0	18.46903165	0.7897918665	0.1459633182	212.2983974	33.67325082	77.94445699	3322.198389	1817.634383	1785.77604
19	0	C19M22.npy	C19	M22	1	18.71911718	0.7875131423	0.1465897561	218.0831731	34.2933722	77.29819155	3369.370144	1844.349598	1812.108841
19	0	C19M22.npy	C19	M22	2	19.6143386	0.7857341314	0.1477488996	221.6336763	35.91914715	78.86442289	3308.776983	1930.733657	1894.597865
19	0	C19M22.npy	C19	M22	3	20.11668696	0.78866234	0.1470463687	219.535725	36.16365251	77.25520332	3341.162676	1979.141163	1938.299431
19	0	C19M22.npy	C19	M22	4	19.51875495	0.7896532979	0.1509122111	221.1236967	35.94646539	78.63347915	3456.449881	1923.41657	1886.94711
19	0	C19M22.npy	C19	M22	5	19.31222462	0.8003633066	0.156287484	217.7816664	35.64637708	73.65778592	3380.269994	1904.853622	1865.660492
19	0	C19M22.npy	C19	M22	6	19.37682898	0.7908411417	0.1542978609	219.4287827	35.4183104	77.92531437	3337.529222	1906.388997	1873.191663
19	0	C19M22.npy	C19	M22	7	17.9046002	0.8019022754	0.1431817322	208.2896819	32.09121745	74.61301907	3024.007138	1762.075274	1726.735052
19	0	C19M22.npy	C19	M22	8	18.98550761	0.7919963557	0.1515346973	221.0768054	34.17826727	76.31828221	3134.343448	1868.157255	1830.451069
19	0	C19M22.npy	C19	M22	9	18.93492531	0.782534658	0.141333898	223.8828972	34.466661	77.69682045	3409.905016	1864.545935	1833.119185
20	0	C05M20.npy	C05	M20	0	1.561627154	0.230260561	0.2470852587	2.989554801	2.068965635	7.378291973	49.72758538	101.6762501	49.08814787
20	0	C05M20.npy	C05	M20	1	1.574300127	0.2209000386	0.2267398494	2.962683018	2.108073646	7.551042069	39.24209153	97.48234706	51.57218289
20	0	C05M20.npy	C05	M20	2	1.596907126	0.2263040415	0.2299900012	3.058956775	2.121761918	7.862045504	49.06247102	101.6929862	52.06377225
20	0	C05M20.npy	C05	M20	3	1.652646277	0.2286505938	0.2297708002	3.207377206	2.162451573	8.284596866	50.21542491	103.8475601	55.3637497
20	0	C05M20.npy	C05	M20	4	1.592360699	0.22626146	0.2289523012	3.139110227	2.105018745	8.197008096	49.79006956	99.9322558	53.77363781
20	0	C05M20.npy	C05	M20	5	1.621095578	0.2246828254	0.2258286794	3.231282307	2.155562032	8.44342039	50.74933948	102.7904762	53.54661484
20	0	C05M20.npy	C05	M20	6	1.599177411	0.2283719717	0.2224456513	3.110323563	2.118970103	8.01779297	49.06025253	100.4092058	53.76861875
20	0	C05M20.npy	C05	M20	7	1.591015782	0.2261325151	0.2161697159	3.107119551	2.082913705	8.208083161	48.89123916	98.41554166	54.46900183
20	0	C05M20.npy	C05	M20	8	1.656108143	0.2224788326	0.2217033881	3.184844192	2.167054569	8.007043841	49.99211406	105.7139563	52.00985157
20	0	C05M20.npy	C05	M20	9	1.543771507	0.2350640711	0.2155974737	2.985572608	2.022071269	7.790756839	49.68197569	102.1085597	46.15755591
21	0	C39M18.npy	C39	M18	0	0.9126579605	0.4064856378	0.2751994069	1.426384277	1.598312131	0.7445349043	20.25219053	54.57108276	15.58070983
21	0	C39M18.npy	C39	M18	1	0.8679796941	0.4045997249	0.2912097168	1.35659449	1.522998487	0.7042144028	19.13680183	52.37322208	14.9963928
21	0	C39M18.npy	C39	M18	2	0.9590326244	0.4057144525	0.2933700107	1.388638381	1.690668469	0.749350057	20.93426655	57.55233104	16.07366524
21	0	C39M18.npy	C39	M18	3	0.954933099	0.4158088343	0.2977468058	1.419677983	1.649583288	0.7515613182	20.57988326	57.75662855	15.21545972
21	0	C39M18.npy	C39	M18	4	0.9204675034	0.4102606528	0.2995401859	1.367841803	1.607900658	0.7259656866	19.32239513	54.47980072	15.96347077
21	0	C39M18.npy	C39	M18	5	0.9527713319	0.4159709123	0.3050193757	1.425109642	1.671571659	0.7647908281	20.59509114	56.54011195	16.19066026
21	0	C39M18.npy	C39	M18	6	0.9582611884	0.4053549517	0.3047803264	1.463286667	1.694410947	0.7550559657	20.90819131	57.66021629	15.97456325
21	0	C39M18.npy	C39	M18	7	0.9180949816	0.3986904939	0.2756988807	1.312613742	1.591266107	0.7126809469	19.97840458	54.58552897	15.46690284
21	0	C39M18.npy	C39	M18	8	0.9743692099	0.4065541731	0.29851092	1.436693465	1.6880417	0.7614201863	20.60675846	57.77272852	16.15371426
21	0	C39M18.npy	C39	M18	9	0.9275258348	0.4061959156	0.2937006324	1.356451044	1.624470205	0.7232136635	20.44020795	55.95474929	15.34023349
22	0	C19M16.npy	C19	M16	0	9.177593035	0.3740123953	0.1866523616	94.72975964	13.63659506	47.40643561	1816.513177	425.0648506	625.4129437
22	0	C19M16.npy	C19	M16	1	9.320497514	0.3653632301	0.2069580591	99.41741896	13.85068492	55.95178985	1918.385555	434.0606084	631.9905605
22	0	C19M16.npy	C19	M16	2	9.739587173	0.3676927134	0.2039384824	104.2088594	14.62808345	53.13063011	1944.761928	449.6791554	675.401308
22	0	C19M16.npy	C19	M16	3	9.965056525	0.3770983734	0.2067485281	102.6732113	14.6586525	52.29774027	1955.281338	453.4475758	690.5854213
22	0	C19M16.npy	C19	M16	4	9.486455728	0.3897847539	0.2063284333	102.3353449	14.2208987	52.64075345	1916.157051	437.694723	655.4765846
22	0	C19M16.npy	C19	M16	5	9.483267313	0.3734622188	0.2111086798	99.74256176	14.21722344	53.32463297	1921.307612	436.9657068	655.3934965
22	0	C19M16.npy	C19	M16	6	9.819047697	0.3716753196	0.215296053	104.523747	14.72659186	53.90854663	1972.573809	448.7497202	677.3442785
22	0	C19M16.npy	C19	M16	7	9.462280637	0.3745736825	0.1995104147	102.0249098	13.8990222	51.77371336	1876.98883	434.2396781	647.446436
22	0	C19M16.npy	C19	M16	8	9.493194975	0.3603677827	0.2187303806	101.1343052	14.13960505	50.06895437	1839.143077	437.8465433	653.075911
22	0	C19M16.npy	C19	M16	9	9.468558553	0.3723327215	0.1948662682	102.3592492	13.89458824	53.6589256	1971.796326	439.3444295	645.8505025
23	0	C39M22.npy	C39	M22	0	34.32111887	0.7098477513	0.1635628944	394.8215337	59.03374355	164.3737604	8795.984361	3407.230516	3247.493899
23	0	C39M22.npy	C39	M22	1	34.35617333	0.6932728753	0.1723844131	400.1045864	59.18281666	167.8807918	8626.802008	3411.47089	3256.44661
23	0	C39M22.npy	C39	M22	2	37.66297497	0.7514653594	0.1749485517	425.980878	64.58943483	171.6041148	9178.833912	3744.136913	3559.611036
23	0	C39M22.npy	C39	M22	3	37.7054111	0.699880647	0.1810816993	409.8932945	63.82220674	164.4410299	8974.475515	3742.419265	3549.104088
23	0	C39M22.npy	C39	M22	4	37.37683404	0.6859384	0.1821159067	424.4759603	64.4774784	172.9292174	8895.519047	3713.005556	3536.188035
23	0	C39M22.npy	C39	M22	5	36.54752726	0.7026335059	0.1794318651	413.5982806	62.97246867	172.6223379	9145.66719	3628.364675	3458.958266
23	0	C39M22.npy	C39	M22	6	37.94809654	0.6888824138	0.1786599206	432.4136219	65.27170551	174.8124276	9289.623877	3768.326402	3585.338044
23	0	C39M22.npy	C39	M22	7	35.15971492	0.7014973335	0.1648893451	417.2257497	60.13899326	168.518899	8710.490488	3490.252969	3321.419078
23	0	C39M22.npy	C39	M22	8	38.40016714	0.6924453064	0.1767606944	442.3470431	64.82747775	175.1450322	9239.175341	3813.309195	3634.543837
23	0	C39M22.npy	C39	M22	9	35.7293985	0.6978713938	0.1673477921	422.1004729	61.128151	163.2807081	8876.018336	3548.360038	3388.992353
24	0	C40M20.npy	C40	M20	0	2.792687854	0.4610261278	0.3535631851	5.176838274	3.565198003	20.74964506	125.2959805	221.5784292	77.95901404
24	0	C40M20.npy	C40	M20	1	2.779763289	0.4731330183	0.3743577992	5.352400293	3.594768933	21.74560607	123.8505761	220.4067549	81.96617076
24	0	C40M20.npy	C40	M20	2	2.947070866	0.4609866393	0.3660654985	5.394756546	3.76248087	22.21665788	129.5779083	233.2138203	83.65741857
24	0	C40M20.npy	C40	M20	3	2.950642478	0.4725450179	0.3719733608	5.38909066	3.701885617	21.8710081	124.7549641	231.603268	83.25842198
24	0	C40M20.npy	C40	M20	4	2.710579667	0.4670874564	0.3704822313	4.854765517	3.430286332	21.29630105	111.2086087	213.2032032	76.38074534
24	0	C40M20.npy	C40	M20	5	2.844655913	0.4643202996	0.3698303161	5.401361561	3.648789926	22.49590036	128.0898757	226.351866	81.41911038
24	0	C40M20.npy	C40	M20	6	2.851997121	0.4689937815	0.3738399623	5.359648384	3.650028737	21.93383458	124.5378398	225.7341136	81.45902437
24	0	C40M20.npy	C40	M20	7	2.856831226	0.468293821	0.3521490135	5.330702015	3.596724189	22.13814945	128.0333801	226.2869063	82.74517431
24	0	C40M20.npy	C40	M20	8	2.951303312	0.4629460576	0.3689315873	5.366952904	3.713291064	21.3053145	122.328564	230.591793	81.28292465
24	0	C40M20.npy	C40	M20	9	2.729295396	0.464831954	0.3552749392	5.136367519	3.471387853	20.91568399	119.2102183	215.7398694	78.18400744
25	0	C38M17.npy	C38	M17	0	1.264062354	0.137609042	0.1539243	4.873431947	1.444428459	6.036650488	62.98373785	83.50004234	37.68303932
25	0	C38M17.npy	C38	M17	1	1.219895236	0.145725977	0.1813587366	4.618773214	1.407182118	5.727944891	60.73733048	81.9382166	37.68053462
25	0	C38M17.npy	C38	M17	2	1.200423015	0.1486563123	0.1755294306	4.57525093	1.361064588	5.355027318	58.71524261	80.68397146	34.79112119
25	0	C38M17.npy	C38	M17	3	1.270014951	0.1324048009	0.1708048328	4.653839884	1.440258841	5.822161573	61.64542938	83.39980852	37.66801808
25	0	C38M17.npy	C38	M17	4	1.208313386	0.1368400105	0.1832582413	4.617754291	1.380214437	5.907143736	59.93469022	79.02596147	37.37781397
25	0	C38M17.npy	C38	M17	5	1.248784735	0.1263959989	0.184762145	4.70359796	1.444492582	6.116023558	60.00383068	81.55112047	37.52262237
25	0	C38M17.npy	C38	M17	6	1.251358845	0.1324487249	0.1784854049	4.658298028	1.443277794	5.957345203	60.84212308	81.94097424	37.07835728
25	0	C38M17.npy	C38	M17	7	1.095102752	0.146674354	0.1560857035	4.276840526	1.273370322	5.372805291	49.64428514	70.74325841	33.1206944
25	0	C38M17.npy	C38	M17	8	1.296284431	0.1355532225	0.1844624726	4.880022254	1.451818754	5.991634805	62.77629415	84.74376408	38.04492515
25	0	C38M17.npy	C38	M17	9	1.220922566	0.1364904888	0.1613901067	4.746143026	1.399279891	5.881155005	60.01554832	79.63690124	37.67225411
26	0	C40M17.npy	C40	M17	0	0.9242572287	0.2753672358	0.2553578679	3.084000856	1.023556497	2.781301905	48.05298364	67.90038137	19.92535456
26	0	C40M17.npy	C40	M17	1	0.9210548991	0.2758204973	0.2853699132	3.09193335	1.019607143	2.762752939	46.82511631	67.30616168	19.79399002
26	0	C40M17.npy	C40	M17	2	0.970590375	0.2788418732	0.2818267949	3.165114135	1.077451149	2.955841129	48.00254711	71.55036875	20.44793329
26	0	C40M17.npy	C40	M17	3	0.9232490297	0.281214451	0.2764494868	3.067487659	1.026968112	2.717600947	46.17640815	67.34444254	19.79436229
26	0	C40M17.npy	C40	M17	4	0.8072755059	0.2864152664	0.2907770634	2.746606749	0.8996676775	2.73306945	32.63750021	56.91660283	17.64060949
26	0	C40M17.npy	C40	M17	5	0.917189394	0.2986759111	0.2862623189	3.047442043	1.024849246	2.810251325	47.01075471	68.60214875	21.41996985
26	0	C40M17.npy	C40	M17	6	0.9153959527	0.2727269067	0.2855230765	3.034725747	1.027064055	2.786040232	47.1279719	67.68542903	19.41031726
26	0	C40M17.npy	C40	M17	7	0.9269107266	0.2761060659	0.2591246141	3.075811512	1.021987423	2.81885121	47.60704934	67.54198294	19.95706828
26	0	C40M17.npy	C40	M17	8	0.9526153385	0.2845147741	0.2845176252	3.144668627	1.039025901	2.833503551	47.61995625	69.76178579	20.24743864
26	0	C40M17.npy	C40	M17	9	0.880171302	0.268164627	0.264489181	2.971821492	0.9627365128	2.575879031	45.08875066	63.43733947	18.23545071
27	0	C22M17.npy	C22	M17	0	0.6840047532	0.2723426786	0.2265717062	2.975090538	0.8281055214	3.252573702	32.19469376	26.31800074	19.93635395
27	0	C22M17.npy	C22	M17	1	0.6811205849	0.2645246668	0.2528513056	3.1414264	0.8336926516	3.187379188	33.05331962	26.7453576	20.15939295
27	0	C22M17.npy	C22	M17	2	0.7192358979	0.2676267211	0.2460641448	3.249832598	0.876761124	3.385192317	33.99535386	27.3321331	21.97102854
27	0	C22M17.npy	C22	M17	3	0.7032481258	0.2696626294	0.243533137	3.101943681	0.8503520516	3.055959101	32.95506178	26.92687262	20.63177201
27	0	C22M17.npy	C22	M17	4	0.7185326362	0.2667746284	0.2443397246	3.243394251	0.8647930865	3.375581132	35.14517115	27.04343298	21.96555303
27	0	C22M17.npy	C22	M17	5	0.7049938176	0.2641439471	0.2442794365	3.18624541	0.8674483757	3.416728115	33.18924416	26.9879635	21.5927907
27	0	C22M17.npy	C22	M17	6	0.6998618753	0.2644905847	0.2480821794	3.147493478	0.8567458643	3.288173355	33.37868468	27.00953167	20.98265545
27	0	C22M17.npy	C22	M17	7	0.7001491789	0.2646583306	0.2315516716	3.196986948	0.8491506935	3.336651685	33.63698519	26.67337111	21.23806402
27	0	C22M17.npy	C22	M17	8	0.7194670642	0.2631632913	0.2431829903	3.297358259	0.8652849464	3.310361816	34.80588008	27.53397893	21.69793449
27	0	C22M17.npy	C22	M17	9	0.6796605563	0.2660842821	0.2328939744	3.129935791	0.8207633976	3.209264435	32.22278312	26.04813349	20.95075163
28	0	C07M29.npy	C07	M29	0	0.3404606332	0.1729264537	0.1815832946	0.3446939277	0.3363824751	0.2690121115	7.446040238	10.20740952	2.66149213
28	0	C07M29.npy	C07	M29	1	0.3143754074	0.1687497205	0.1782365009	0.3072603795	0.3068402444	0.2531094184	7.020240634	10.01726359	2.452539008
28	0	C07M29.npy	C07	M29	2	0.3321905223	0.180009817	0.1941053902	0.3378422619	0.3298695766	0.2630518538	7.406871801	10.30011858	2.685131349
28	0	C07M29.npy	C07	M29	3	0.3292092055	0.1799035485	0.1850913645	0.3302590238	0.3245537353	0.2590080208	7.394208054	10.22532137	2.672816528
28	0	C07M29.npy	C07	M29	4	0.3171467009	0.1788856934	0.1828895715	0.3165704759	0.3170834675	0.2534355484	7.071285277	10.1247363	2.576749653
28	0	C07M29.npy	C07	M29	5	0.322331816	0.176679655	0.1869038558	0.3277526487	0.323114389	0.255096158	7.163112297	10.14948175	2.628834516
28	0	C07M29.npy	C07	M29	6	0.3214708384	0.1746538222	0.1833344769	0.3256534555	0.3211172845	0.2537865499	7.443168193	10.459972	2.547662141
28	0	C07M29.npy	C07	M29	7	0.3282240114	0.1745378	0.1696269822	0.3117615073	0.3229054534	0.2451558848	6.767464594	10.04247773	2.58164643
28	0	C07M29.npy	C07	M29	8	0.333737334	0.1706507284	0.1828997226	0.3386797132	0.3291321662	0.2595571485	7.138645229	10.18031247	2.556459727
28	0	C07M29.npy	C07	M29	9	0.3328507983	0.1726501648	0.1766182913	0.3381628173	0.3296495185	0.2576763516	7.212708268	10.21616947	2.57800855
29	0	C38M20.npy	C38	M20	0	5.564795852	0.4812055395	0.2419527898	12.55781854	7.555991804	67.47703791	187.8961367	328.941553	463.8219839
29	0	C38M20.npy	C38	M20	1	5.691858227	0.4778362281	0.2639971318	12.73150537	7.885021931	74.60769499	191.8165096	335.3678046	477.2042621
29	0	C38M20.npy	C38	M20	2	5.152283473	0.4874670558	0.2587511925	11.61130458	6.754993748	59.79742533	161.4446357	294.6144938	423.983234
29	0	C38M20.npy	C38	M20	3	5.926527641	0.4848741401	0.2589603878	12.87665391	8.007838842	74.19040334	193.4517079	342.4839904	497.6860538
29	0	C38M20.npy	C38	M20	4	6.119336416	0.4922257688	0.2709180264	13.46619621	8.35224004	78.66540795	198.0233891	352.7723382	523.7273662
29	0	C38M20.npy	C38	M20	5	6.101444236	0.4861320009	0.2737978618	13.05315997	8.272102656	79.46903275	200.4398064	355.6385116	518.6537183
29	0	C38M20.npy	C38	M20	6	6.147549322	0.4897343605	0.2688737673	13.42365333	8.363709673	78.47403464	196.9692238	353.243019	522.2467151
29	0	C38M20.npy	C38	M20	7	5.331873287	0.4736389854	0.2481912435	11.47234483	7.031170631	67.0870771	154.5407289	300.5937485	445.8984852
29	0	C38M20.npy	C38	M20	8	5.28555716	0.4947870124	0.2707629224	10.78597366	7.135097961	64.59579135	163.9620328	294.3386681	430.851112
29	0	C38M20.npy	C38	M20	9	5.880584002	0.4838513621	0.2573320718	13.00520389	7.927312975	77.17333796	195.6289723	344.2995064	496.8784925
30	0	C39M20.npy	C39	M20	0	2.0659696	0.2180794495	0.2166030972	3.094665641	2.572137394	8.319620778	83.22481547	161.8570761	29.31365252
30	0	C39M20.npy	C39	M20	1	2.073358688	0.2259034839	0.2319709422	3.26656063	2.640427014	8.966016591	83.1267282	162.261872	30.17622353
30	0	C39M20.npy	C39	M20	2	2.194694709	0.2178774159	0.2305489439	3.279492601	2.747443717	9.218777096	89.33505952	172.5692284	30.12444225
30	0	C39M20.npy	C39	M20	3	2.225680001	0.2208046111	0.239730761	3.381714792	2.750754919	9.515560978	89.58870003	174.4486104	30.66151415
30	0	C39M20.npy	C39	M20	4	2.152665948	0.2206314853	0.2327051754	3.328127835	2.688699074	9.335349529	87.07403761	168.4119834	30.33083327
30	0	C39M20.npy	C39	M20	5	2.176644189	0.2233085341	0.2351577131	3.401255063	2.730455353	9.72336425	89.66060576	170.7190267	30.95448505
30	0	C39M20.npy	C39	M20	6	2.180653814	0.2245177898	0.2405091385	3.26315061	2.748259482	9.190571244	89.68995693	174.204368	28.621163
30	0	C39M20.npy	C39	M20	7	2.068182909	0.2116351948	0.2103560961	3.097158192	2.573869224	9.104148979	83.78487423	162.0241222	28.28803285
30	0	C39M20.npy	C39	M20	8	2.224068792	0.2199223538	0.2308869008	3.369381182	2.743046005	9.371300033	88.12374262	173.6890519	30.97021969
30	0	C39M20.npy	C39	M20	9	2.150488787	0.218064487	0.2322558182	3.209720314	2.658354802	9.239673434	87.96161066	169.4830392	29.65586365
31	0	C51M18.npy	C51	M18	0	1.028329721	0.4796664084	0.3344579557	1.884006355	1.820562467	0.9677766422	22.47344493	61.88121527	19.24471468
31	0	C51M18.npy	C51	M18	1	1.071669866	0.4692505074	0.3246020418	1.927209964	1.909205922	1.012128644	24.45483854	65.2743315	21.49956426
31	0	C51M18.npy	C51	M18	2	1.126040158	0.4853900081	0.3306429586	1.975083818	2.010686908	0.9900196906	25.00870788	67.90694114	21.58483574
31	0	C51M18.npy	C51	M18	3	1.140367176	0.4807612198	0.3382566304	1.915809951	1.993619045	1.009045829	24.54075078	67.64849465	21.83413335
31	0	C51M18.npy	C51	M18	4	1.114021553	0.4791624277	0.3341192585	1.993011923	1.985888387	0.9981813883	25.56531111	66.95743532	21.77478368
31	0	C51M18.npy	C51	M18	5	1.102225349	0.4884332663	0.3384769236	1.896259868	1.94482887	0.9963160271	23.88025154	65.72962622	21.09404442
31	0	C51M18.npy	C51	M18	6	1.14823915	0.4778955514	0.336609307	2.01011092	2.051940914	1.033657385	25.64157062	68.75267741	21.98280023
31	0	C51M18.npy	C51	M18	7	1.086015232	0.480738922	0.3109818702	1.898432087	1.911775453	0.9376413784	25.03775361	65.78763361	21.7677438
31	0	C51M18.npy	C51	M18	8	1.150582222	0.4740115795	0.3352850256	1.988126294	2.015658231	1.018489254	25.10141396	68.69268944	22.05515992
31	0	C51M18.npy	C51	M18	9	1.033325366	0.4689716746	0.3196679539	1.817900976	1.834574601	0.947481949	23.48639601	62.73664548	19.97207975
32	0	C28M22.npy	C28	M22	0	26.97348078	0.7279998066	0.1240275238	331.663118	47.84866021	123.6541313	6361.524092	2678.373314	2609.44988
32	0	C28M22.npy	C28	M22	1	25.26410962	0.7424543733	0.1135247821	310.2823708	44.54726347	119.0807463	6072.830276	2507.618322	2437.987084
32	0	C28M22.npy	C28	M22	2	28.1317782	0.7789541818	0.1012142437	338.2820991	49.98415647	124.7394897	6374.438704	2795.08266	2713.841702
32	0	C28M22.npy	C28	M22	3	28.58916735	0.7457872764	0.1116060157	331.5605172	49.83845316	120.5990404	6192.564974	2837.473252	2754.399174
32	0	C28M22.npy	C28	M22	4	26.96079538	0.7442446657	0.1138080918	323.4416801	48.19785773	119.1871353	6297.964609	2678.296321	2605.703427
32	0	C28M22.npy	C28	M22	5	26.52361457	0.7461641402	0.1024579228	316.5634564	47.4958343	123.3559706	5729.725576	2632.774836	2562.140895
32	0	C28M22.npy	C28	M22	6	27.5168192	0.7378905671	0.1076660967	329.5845392	49.16033101	123.8383042	5905.083253	2732.188075	2652.341878
32	0	C28M22.npy	C28	M22	7	26.52279284	0.745296824	0.1010764724	326.2015525	46.81361172	118.9559473	5869.414194	2632.688541	2558.521751
32	0	C28M22.npy	C28	M22	8	27.56646576	0.7470239364	0.1049707149	329.7339756	47.95262614	122.2882392	6219.101337	2735.937701	2654.477913
32	0	C28M22.npy	C28	M22	9	25.54186084	0.7442482067	0.09038179224	319.82743	45.00998281	118.9352821	6125.977284	2535.783899	2471.707177
33	0	C39M16.npy	C39	M16	0	18.32763911	0.4276978042	0.2127661865	92.40432585	24.50841691	112.848157	4959.22425	1805.868532	941.2415384
33	0	C39M16.npy	C39	M16	1	18.12741174	0.416817396	0.2231966925	94.77071033	24.76572219	122.2880408	4836.647892	1785.403595	890.9577416
33	0	C39M16.npy	C39	M16	2	19.3846837	0.4257527779	0.2230964564	99.10389006	25.87738342	121.5273485	5098.936822	1909.558422	947.0594043
33	0	C39M16.npy	C39	M16	3	19.49688017	0.4293120961	0.2238406913	98.86681788	25.7993969	125.0193081	5005.796952	1919.826696	963.61086
33	0	C39M16.npy	C39	M16	4	19.01323987	0.4275366306	0.225702725	98.76500574	25.27711296	126.0531489	5039.316706	1873.373757	955.7089602
33	0	C39M16.npy	C39	M16	5	18.82217054	0.4370284702	0.2258345871	97.58137476	25.41640192	124.786785	5041.562643	1853.911978	961.4921216
33	0	C39M16.npy	C39	M16	6	19.28389991	0.4234760958	0.2331895515	100.6416576	25.79887873	121.5111883	5009.406576	1899.935838	950.9741825
33	0	C39M16.npy	C39	M16	7	18.44588443	0.4284568603	0.2034935328	97.46191276	24.59036579	121.6106251	4866.484199	1816.686412	935.8872095
33	0	C39M16.npy	C39	M16	8	19.51514984	0.4255923259	0.2263127684	100.5966272	25.7485691	121.6399265	5075.32599	1922.0198	979.5320709
33	0	C39M16.npy	C39	M16	9	18.96288314	0.4312850182	0.2227695813	98.90057996	25.02398532	123.5173732	5120.667824	1868.515921	955.9249694
34	0	C05M17.npy	C05	M17	0	1.032034823	0.3120480287	0.2213441688	4.131493141	1.251370747	4.480556533	50.11414879	62.63195368	37.26582985
34	0	C05M17.npy	C05	M17	1	1.048211059	0.3000176103	0.2067836484	4.193903356	1.270073477	4.64821143	49.34076771	62.09870473	38.48901082
34	0	C05M17.npy	C05	M17	2	1.056849997	0.3098035979	0.2087149312	4.17718244	1.282311255	4.538350555	49.42897354	62.76175301	39.50331578
34	0	C05M17.npy	C05	M17	3	1.021385873	0.3069836769	0.2018114794	4.020268216	1.231673975	4.107154797	48.01498241	61.87140288	35.44980267
34	0	C05M17.npy	C05	M17	4	1.02078953	0.3080449454	0.203591484	4.029696451	1.239757203	4.493238944	48.91165733	59.1928726	39.05128189
34	0	C05M17.npy	C05	M17	5	1.029488395	0.3068954414	0.2030366684	4.044171542	1.258328152	4.2387897	47.75909499	60.56959171	39.03547658
34	0	C05M17.npy	C05	M17	6	1.022640195	0.3059314692	0.1992366523	4.047081552	1.235170306	4.391069238	47.98661996	59.57032333	39.55890389
34	0	C05M17.npy	C05	M17	7	1.00460938	0.3120594285	0.1832592418	4.031031131	1.215246273	4.46821664	46.19880536	59.3075493	38.1087727
34	0	C05M17.npy	C05	M17	8	1.093411197	0.3078153725	0.2014703384	4.375603384	1.303465183	4.562903091	51.39997889	64.54123893	40.71381819
34	0	C05M17.npy	C05	M17	9	1.022648192	0.3010846008	0.1914009877	4.160390446	1.220409356	4.422631647	47.33536938	58.7150428	38.80973596
35	0	C19M17.npy	C19	M17	0	0.824993714	0.150983171	0.2143878477	2.339121435	0.9234915606	2.623469697	36.88515754	29.3068995	18.23161771
35	0	C19M17.npy	C19	M17	1	0.8388682868	0.1552586091	0.2437259825	2.352171433	0.9394834482	2.622432134	37.03378657	29.63781843	18.38372187
35	0	C19M17.npy	C19	M17	2	0.8518042561	0.1642811858	0.2338168899	2.420186721	0.9518448529	2.65444515	36.94303278	29.79748026	20.73936069
35	0	C19M17.npy	C19	M17	3	0.8507937168	0.1712312352	0.232927002	2.351478785	0.9390026815	2.550343043	37.68336837	29.91008919	18.86728694
35	0	C19M17.npy	C19	M17	4	0.8490203282	0.1625343425	0.2392114918	2.417004634	0.9518291076	2.641042281	38.28994501	29.87035185	20.40737559
35	0	C19M17.npy	C19	M17	5	0.841058054	0.1640156298	0.2432270383	2.367602646	0.945771568	2.653986813	36.87938138	29.90586004	20.45160244
35	0	C19M17.npy	C19	M17	6	0.8471674915	0.1593249677	0.2405157336	2.339937781	0.9569391181	2.641705022	37.35973551	30.29607038	20.04398062
35	0	C19M17.npy	C19	M17	7	0.7990531245	0.1589920865	0.2147722272	2.235721119	0.8833078032	2.503973666	32.9133283	28.10713208	19.2589712
35	0	C19M17.npy	C19	M17	8	0.8402154598	0.1616444968	0.2412848549	2.333367754	0.9264430103	2.516985065	36.54268137	29.93227379	20.10132593
35	0	C19M17.npy	C19	M17	9	0.8435903978	0.1540963478	0.2312493193	2.378751311	0.9386410486	2.56891874	36.68601582	29.29027571	19.49914454
36	0	C39M17.npy	C39	M17	0	0.5728384893	0.1174386542	0.2058708757	1.100471152	0.6071166719	1.412161384	19.91681612	24.11341865	8.022791495
36	0	C39M17.npy	C39	M17	1	0.5957421564	0.1347554141	0.2349246462	1.173987365	0.6303456807	1.581743333	21.27795037	25.21413451	9.258556943
36	0	C39M17.npy	C39	M17	2	0.6363947245	0.1345974004	0.2287584954	1.217210253	0.6708960773	1.617866914	22.19292979	25.67705981	9.422239304
36	0	C39M17.npy	C39	M17	3	0.6347518277	0.1348547545	0.2372561761	1.209248679	0.6631823478	1.626263135	22.40426728	25.80449367	9.496774629
36	0	C39M17.npy	C39	M17	4	0.6170974399	0.1332398304	0.2348364044	1.18738703	0.6466072931	1.636595555	21.69652863	25.38649794	9.411440871
36	0	C39M17.npy	C39	M17	5	0.6379525797	0.133671762	0.2358114415	1.238444702	0.6723157556	1.714157633	22.69399854	25.71127561	9.594847521
36	0	C39M17.npy	C39	M17	6	0.6098922487	0.1351872418	0.2340522569	1.169998313	0.6479018403	1.643646112	21.67817817	25.69440855	9.022039985
36	0	C39M17.npy	C39	M17	7	0.5473950686	0.130158251	0.2176880458	1.06209443	0.5747115449	1.401651871	17.81847526	22.86658866	8.725899205
36	0	C39M17.npy	C39	M17	8	0.6408612263	0.1309844473	0.2288660468	1.227905976	0.6679773815	1.63337269	22.60400771	25.54253994	9.628990612
36	0	C39M17.npy	C39	M17	9	0.5929387791	0.1285270889	0.2240658146	1.121361726	0.6181366779	1.537249606	20.18362595	24.16453278	8.617069452
37	0	C06M18.npy	C06	M18	0	0.8532148486	0.5491542205	0.2709761325	1.411142262	1.522802497	0.8243862945	15.96540486	33.59530279	44.51047417
37	0	C06M18.npy	C06	M18	1	0.9674192842	0.5470560793	0.2511296462	1.557621076	1.742184949	0.8678856698	17.49862218	35.90173043	55.37678022
37	0	C06M18.npy	C06	M18	2	1.009518671	0.5497373155	0.2617969221	1.552221065	1.811876592	0.8354511663	18.15044994	37.42544392	57.38187062
37	0	C06M18.npy	C06	M18	3	1.07454484	0.5548921534	0.2658480517	1.627928197	1.889516701	0.9049559974	18.52193771	37.84964032	61.30402839
37	0	C06M18.npy	C06	M18	4	1.033219389	0.5506577715	0.2571692195	1.630906773	1.862566815	0.8954124255	18.6413621	37.52939835	59.85910768
37	0	C06M18.npy	C06	M18	5	1.036031891	0.5549777463	0.2621467615	1.5859173	1.853786053	0.8200688883	18.24529115	37.13040975	59.25072516
37	0	C06M18.npy	C06	M18	6	1.058351284	0.5556416158	0.2660565638	1.658982279	1.9076171	0.9208544124	18.5390906	37.51268404	60.91696502
37	0	C06M18.npy	C06	M18	7	0.9741689347	0.5526822014	0.2549528072	1.405934546	1.724493861	0.8589477914	17.6501295	36.19538482	54.85295795
37	0	C06M18.npy	C06	M18	8	1.065905992	0.5556188173	0.2665997282	1.637943567	1.887973813	0.9000382313	18.38767049	37.73080814	61.15242602
37	0	C06M18.npy	C06	M18	9	0.9603232037	0.5493422848	0.2521960662	1.479999791	1.717774186	0.8559932785	17.24775777	35.45913942	53.8536702
38	0	C38M01.npy	C38	M01	0	23.58417595	0.5131142909	0.4474188213	174.6263469	30.57911217	377.3467508	7398.534311	2168.387695	1895.193203
38	0	C38M01.npy	C38	M01	1	32.80192893	0.4464266526	0.4714531872	506.5469163	57.18457582	433.0010448	7291.534733	2309.390067	2798.089255
38	0	C38M01.npy	C38	M01	2	31.6057482	0.4404440557	0.4591986319	484.7200163	55.03788693	388.2776768	7013.401957	2221.288857	2685.394669
38	0	C38M01.npy	C38	M01	3	32.5899626	0.4529501586	0.463475278	471.6271397	55.60113834	393.5074186	7130.116098	2283.70119	2741.652398
38	0	C38M01.npy	C38	M01	4	32.35643776	0.4574807013	0.4650215566	498.1021567	56.19821223	421.2815069	6878.461056	2259.554779	2769.435565
38	0	C38M01.npy	C38	M01	5	33.20892767	0.4580540054	0.4609780061	499.2598004	57.05346715	428.2819249	7257.047327	2340.223207	2836.905585
38	0	C38M01.npy	C38	M01	6	33.25752366	0.4571416044	0.4578304208	499.2292775	57.49854506	413.6425543	7318.911151	2342.544424	2842.501763
38	0	C38M01.npy	C38	M01	7	30.54629853	0.4645793137	0.4542925854	492.8949179	53.36001846	400.1071888	5423.933712	2094.53097	2625.789341
38	0	C38M01.npy	C38	M01	8	33.17458033	0.4553176856	0.4579891726	501.7083077	56.05277977	394.365995	7307.161793	2339.49832	2801.289261
38	0	C38M01.npy	C38	M01	9	31.67390927	0.4530265319	0.4635445136	506.2578248	54.92380539	413.3359207	7099.684675	2220.103823	2693.667925
39	0	C12M01.npy	C12	M01	0	11.92174594	0.5864337421	0.3899543646	129.9489799	15.46010764	151.6220759	2576.494517	1156.340088	965.2609199
39	0	C12M01.npy	C12	M01	1	12.49584707	0.5243971506	0.35965091	155.9157934	17.74605028	158.5994955	2565.433183	1149.782192	1021.425323
39	0	C12M01.npy	C12	M01	2	12.90900919	0.5262725725	0.3551467098	160.0619191	18.05215416	153.6032108	2599.956115	1190.206228	1055.663645
39	0	C12M01.npy	C12	M01	3	13.52512777	0.527700628	0.3527012856	163.2401608	18.62229784	155.3393394	2608.214151	1250.621522	1103.060066
39	0	C12M01.npy	C12	M01	4	13.03585706	0.5226818444	0.3457930267	163.3904293	18.23418511	157.9593092	2688.688223	1202.840236	1063.919507
39	0	C12M01.npy	C12	M01	5	12.912447	0.5397463928	0.3507942231	161.2696181	18.15293718	158.214927	2631.82866	1191.499447	1054.883612
39	0	C12M01.npy	C12	M01	6	13.21098923	0.5205842901	0.3541899653	164.2120709	18.62175942	152.5905926	2650.507859	1220.534219	1084.703955
39	0	C12M01.npy	C12	M01	7	13.42505221	0.525180344	0.3519213848	169.0775396	18.73189896	161.947637	2806.459222	1242.083555	1099.529498
39	0	C12M01.npy	C12	M01	8	13.18242137	0.5332764495	0.3717177753	162.4483305	18.20804032	152.0916674	2642.971775	1217.007635	1070.44635
39	0	C12M01.npy	C12	M01	9	12.89467595	0.5194138096	0.3457349026	167.8889367	17.97364818	158.5058194	2594.442452	1190.500172	1058.233236
40	0	C06M17.npy	C06	M17	0	0.5158490849	0.4381524463	0.2660853746	1.9831862	0.5943594114	2.353564858	23.50694291	17.57714672	25.71207032
40	0	C06M17.npy	C06	M17	1	0.5500752739	0.4348974534	0.267882504	2.011287687	0.6363132725	2.397742547	24.51115404	17.33675986	28.42979489
40	0	C06M17.npy	C06	M17	2	0.5547573665	0.439992818	0.2714406959	2.026467845	0.6348442694	2.378724768	24.22382681	17.4862047	27.91569287
40	0	C06M17.npy	C06	M17	3	0.5547160025	0.4390262463	0.2712242122	1.995553846	0.637379425	1.803042693	23.40280338	16.95811264	27.41929957
40	0	C06M17.npy	C06	M17	4	0.5160603084	0.441368434	0.2703881518	1.920995765	0.6031167682	2.366853774	24.06976921	16.82769721	25.26265786
40	0	C06M17.npy	C06	M17	5	0.5485192505	0.4271484906	0.2707784251	2.036335939	0.639423078	2.466414546	24.25105848	17.49259552	27.95515352
40	0	C06M17.npy	C06	M17	6	0.5507860101	0.4350799446	0.2791075847	1.912482335	0.6348979965	2.421303114	24.32236796	17.30313573	28.28382782
40	0	C06M17.npy	C06	M17	7	0.5451133967	0.4327779021	0.2571327382	2.058404801	0.6275767385	2.434440004	24.73931004	17.50214935	28.34140705
40	0	C06M17.npy	C06	M17	8	0.5649803056	0.4381810341	0.2673293521	2.123504318	0.6451606386	2.409492833	25.55595362	18.37427575	29.38348402
40	0	C06M17.npy	C06	M17	9	0.5467439542	0.4344879082	0.26075451	2.07044883	0.6235447605	2.457118491	24.33907927	17.16813909	28.56593201
41	0	C38M18.npy	C38	M18	0	1.84530235	0.3362452613	0.3536711357	3.296414428	3.200361319	3.795278514	35.61264646	83.64243362	62.50182992
41	0	C38M18.npy	C38	M18	1	1.842587213	0.341137262	0.3782896833	3.256199033	3.25630868	3.781184191	36.50706833	84.26239881	64.56230332
41	0	C38M18.npy	C38	M18	2	1.731494953	0.3546732812	0.3773618241	2.995447781	3.028528462	3.014202777	34.11744133	82.2941086	53.63129057
41	0	C38M18.npy	C38	M18	3	1.921764585	0.349526156	0.3788310532	3.196924019	3.303530206	3.789329304	35.77164593	85.72746146	66.94590633
41	0	C38M18.npy	C38	M18	4	1.836495757	0.3466613594	0.3817845117	3.185292702	3.216709014	3.919844379	34.62614869	80.8575097	67.67707133
41	0	C38M18.npy	C38	M18	5	1.852520986	0.3496544469	0.3866183354	3.159351867	3.23894652	3.811755086	34.38517632	83.11427343	63.23066589
41	0	C38M18.npy	C38	M18	6	1.916075916	0.3432372623	0.3814317154	3.287179684	3.354186653	3.952975292	35.77675613	84.82180956	68.03194852
41	0	C38M18.npy	C38	M18	7	1.725259412	0.3375302461	0.3608296341	2.509682943	2.94984314	3.485868025	30.63999028	75.133754	59.6322142
41	0	C38M18.npy	C38	M18	8	1.945957709	0.3407713938	0.3747331	3.222344916	3.341557993	3.884723349	35.57670901	85.62881988	67.86673678
41	0	C38M18.npy	C38	M18	9	1.808649175	0.3366767505	0.3725401916	3.136529593	3.152576242	3.514366956	34.69354905	82.10224611	62.82920146
42	0	C31M01.npy	C31	M01	0	25.37171755	0.4231187666	0.4153117851	142.5793477	30.68421191	228.8657466	9813.753064	2457.419449	1397.066524
42	0	C31M01.npy	C31	M01	1	26.88054535	0.4042122553	0.3796568975	167.7403337	33.93655224	241.3414143	10901.77589	2573.895317	1541.657406
42	0	C31M01.npy	C31	M01	2	27.5056019	0.4024913915	0.3825320942	169.0231144	34.24622928	234.3096452	11085.4757	2632.752068	1565.811652
42	0	C31M01.npy	C31	M01	3	27.97505043	0.4184724725	0.3761780956	166.0978916	34.43374845	241.1456373	10787.77597	2676.50982	1580.187502
42	0	C31M01.npy	C31	M01	4	26.89160229	0.4116558516	0.3708117395	167.7999664	33.79437568	239.9660105	10868.62326	2574.333739	1537.434527
42	0	C31M01.npy	C31	M01	5	27.06705221	0.4111985361	0.3760114051	169.1092229	33.71512657	235.1803145	10884.92575	2590.247696	1543.867669
42	0	C31M01.npy	C31	M01	6	26.44852464	0.4137295323	0.3723999344	163.0131437	33.22697266	219.4643267	10463.61372	2529.810086	1511.7951
42	0	C31M01.npy	C31	M01	7	27.530724	0.4121804123	0.383318177	171.1036783	34.14522287	233.6546867	11616.66721	2633.677446	1551.465825
42	0	C31M01.npy	C31	M01	8	26.63598719	0.4195686707	0.3959977147	163.3610784	32.71550581	220.0169656	10094.59567	2544.649238	1495.225215
42	0	C31M01.npy	C31	M01	9	27.75874997	0.407389983	0.3762106713	176.2145776	34.56144219	243.6144934	11035.94288	2657.101203	1567.451134
43	0	C28M18.npy	C28	M18	0	1.060198513	0.446997393	0.310630584	2.028432609	1.872881198	1.310091961	25.60539467	65.62921326	17.29762398
43	0	C28M18.npy	C28	M18	1	1.036867742	0.4493818814	0.3278718888	1.953396724	1.83624461	1.254876906	25.01550814	63.55938156	16.63689665
43	0	C28M18.npy	C28	M18	2	1.128321077	0.4609902379	0.3341494917	2.085479414	2.003271236	1.345733645	26.56831624	68.86764923	17.55666618
43	0	C28M18.npy	C28	M18	3	1.146229945	0.4566194831	0.341451369	2.084699294	1.982091169	1.355172415	26.13289552	68.93206095	17.97216605
43	0	C28M18.npy	C28	M18	4	1.050028088	0.4475248159	0.3356955491	1.994963039	1.859287882	1.205991378	25.25237757	64.22303946	17.01504117
43	0	C28M18.npy	C28	M18	5	1.092978282	0.4619687294	0.3385012078	2.025623211	1.926269389	1.343377525	25.16486245	66.27597193	17.51875279
43	0	C28M18.npy	C28	M18	6	1.079301053	0.4579352276	0.3356121748	2.08512103	1.924512122	1.289931789	24.24597411	64.89524492	17.35196862
43	0	C28M18.npy	C28	M18	7	1.044871927	0.463938921	0.3266820255	1.907369076	1.8188056	1.25217266	23.87029065	63.70975472	17.26256799
43	0	C28M18.npy	C28	M18	8	1.129431199	0.4567855634	0.3404774115	2.041042619	1.967248144	1.322492596	25.91341212	68.5928268	17.71389511
43	0	C28M18.npy	C28	M18	9	1.052024502	0.4542826482	0.3232690136	1.899306258	1.856540299	1.317164603	25.44078161	64.79662027	17.48402646
44	0	C07M20.npy	C07	M20	0	2.626191022	0.2708443639	0.2340993675	4.63873933	3.255435111	11.17153866	112.0580858	212.4793984	42.60765062
44	0	C07M20.npy	C07	M20	1	2.575670106	0.2734451394	0.2282884947	4.626761733	3.225395685	11.41838725	107.5895086	208.9273289	42.36692369
44	0	C07M20.npy	C07	M20	2	2.640659382	0.2736268033	0.2114288445	4.66490501	3.274443099	11.37345792	110.2268434	214.7070216	43.39037703
44	0	C07M20.npy	C07	M20	3	2.682803477	0.276639886	0.2114750393	4.721580913	3.274142072	11.6236455	110.09704	216.8675451	43.58120471
44	0	C07M20.npy	C07	M20	4	2.571059569	0.27410269	0.2217120727	4.589998241	3.187889405	11.36977482	108.8398329	208.7742524	42.05697396
44	0	C07M20.npy	C07	M20	5	2.541730521	0.2739117521	0.2134756002	4.692190101	3.164333627	11.40214474	106.7993566	206.7818183	42.66271352
44	0	C07M20.npy	C07	M20	6	2.647846744	0.2755569374	0.2203794886	4.715432938	3.281429909	11.59596583	109.9539465	214.5988779	43.62695099
44	0	C07M20.npy	C07	M20	7	2.542240133	0.2710730078	0.1925620475	4.493275956	3.107788662	10.8014042	101.4744909	204.3808183	39.81227372
44	0	C07M20.npy	C07	M20	8	2.565302927	0.2703109943	0.2103231481	4.579880361	3.118235084	10.80417452	98.48348625	205.3554527	40.11789818
44	0	C07M20.npy	C07	M20	9	2.55511569	0.2685683642	0.2101847754	4.41956106	3.118617564	11.3382749	104.0621883	205.9075681	39.97729014
45	0	C05M18.npy	C05	M18	0	0.7460329483	0.495812135	0.3051384593	1.271419812	1.287042194	0.723462932	15.29199386	38.32671365	19.71874966
45	0	C05M18.npy	C05	M18	1	0.7503922579	0.4884801525	0.2971716446	1.218167153	1.303669763	0.758636766	14.85782226	37.66849681	20.47952528
45	0	C05M18.npy	C05	M18	2	0.7508493889	0.5015296866	0.296562803	1.233254601	1.299205226	0.7304792824	15.05324579	39.13489812	19.84261505
45	0	C05M18.npy	C05	M18	3	0.7768635864	0.4984420933	0.2995506474	1.263410734	1.325428043	0.7076885607	15.11535214	39.25250754	21.31778892
45	0	C05M18.npy	C05	M18	4	0.7323105959	0.4978477967	0.2911474594	1.26722378	1.263885533	0.7254491408	14.71553115	36.09830672	20.76485806
45	0	C05M18.npy	C05	M18	5	0.7563344993	0.5029990625	0.2960524564	1.256127976	1.304242086	0.7253918841	15.17260233	38.8791696	19.75834274
45	0	C05M18.npy	C05	M18	6	0.7616379698	0.4958321923	0.2946488269	1.300719655	1.325450328	0.747323504	15.39352469	38.66908177	20.99687702
45	0	C05M18.npy	C05	M18	7	0.7480508252	0.4897979167	0.2748771267	1.225622631	1.277674567	0.7323600554	15.13983359	37.5077296	20.93474133
45	0	C05M18.npy	C05	M18	8	0.7901527685	0.4982631109	0.2954561292	1.284683461	1.344825659	0.7623068581	15.38387013	39.97917439	20.9544615
45	0	C05M18.npy	C05	M18	9	0.7450750949	0.4871542081	0.2786436155	1.233907776	1.282812611	0.7437902354	15.23539868	38.11754951	19.78138737
46	0	C39M29.npy	C39	M29	0	0.3175775689	0.1410564234	0.1574756656	0.2937254855	0.329279322	0.2957464611	4.205400612	7.738854398	5.091296424
46	0	C39M29.npy	C39	M29	1	0.3009095078	0.1236766571	0.1649474085	0.2832980211	0.306951514	0.2873111213	3.565809839	7.571413032	4.580957295
46	0	C39M29.npy	C39	M29	2	0.3078845247	0.1450156675	0.1693415578	0.280978738	0.3237859805	0.2706703239	4.340105224	7.957740129	4.115086181
46	0	C39M29.npy	C39	M29	3	0.3108640768	0.1405951312	0.1771860623	0.2890314199	0.3218693311	0.2895954223	4.271383291	7.950139647	4.932530833
46	0	C39M29.npy	C39	M29	4	0.3117865019	0.1438193666	0.1795276436	0.2915607665	0.3260172175	0.2912734526	4.18071857	7.782885179	5.093610741
46	0	C39M29.npy	C39	M29	5	0.3149766945	0.1410500872	0.1735255597	0.2930745742	0.3306749196	0.2915692942	4.396145087	7.93654479	4.890944543
46	0	C39M29.npy	C39	M29	6	0.3036303385	0.1471466736	0.1894769177	0.2812325469	0.3195185195	0.2814208112	4.243032064	8.010682641	4.579720273
46	0	C39M29.npy	C39	M29	7	0.3146494529	0.1356706541	0.1457345189	0.2820586897	0.3237191234	0.284473158	4.126812359	7.759335939	5.03905734
46	0	C39M29.npy	C39	M29	8	0.3220316032	0.1376311081	0.1758909447	0.3013819779	0.3330701286	0.2930688315	4.342367192	7.919855049	4.876574714
46	0	C39M29.npy	C39	M29	9	0.3147858229	0.1484510508	0.1906254317	0.2904522469	0.3302001216	0.2904129798	4.270186788	7.844164376	4.847373351
47	0	C19M18.npy	C19	M18	0	0.7781265834	0.5132491307	0.3018916342	1.786019417	1.339018837	0.5780776761	17.35434805	50.00383823	18.29701229
47	0	C19M18.npy	C19	M18	1	0.7791698231	0.5162306095	0.3088678319	1.74338836	1.355422647	0.5802762537	17.64428029	50.23398909	18.21579216
47	0	C19M18.npy	C19	M18	2	0.8099932394	0.5231390728	0.3058056871	1.795496904	1.404391089	0.5786549144	17.74367625	52.40908346	19.43016241
47	0	C19M18.npy	C19	M18	3	0.8270011855	0.5250536019	0.3157851938	1.814950944	1.40869827	0.5905601999	17.86780477	52.89676628	19.04581068
47	0	C19M18.npy	C19	M18	4	0.790706762	0.5212167927	0.3143713836	1.819533951	1.369396956	0.5757843569	17.81480963	50.83474061	18.57475058
47	0	C19M18.npy	C19	M18	5	0.8047217405	0.5247133723	0.3147424463	1.802028853	1.387489574	0.5961279545	17.54236351	51.52750568	18.64473812
47	0	C19M18.npy	C19	M18	6	0.8154554195	0.5226830459	0.3171988294	1.8511097	1.419330151	0.5888939565	18.00897424	52.38600964	19.15671572
47	0	C19M18.npy	C19	M18	7	0.7759087741	0.5224418561	0.2928110121	1.669831267	1.322595891	0.5622353514	17.04021905	49.52374301	18.23235161
47	0	C19M18.npy	C19	M18	8	0.7831538926	0.5288004915	0.3205069295	1.690109153	1.339310904	0.5663681939	16.70738007	50.01902356	18.48602134
47	0	C19M18.npy	C19	M18	9	0.7660965857	0.5168605734	0.3053597508	1.681437695	1.317030213	0.5618827601	17.17710579	49.15747321	18.29197744
48	0	C51M20.npy	C51	M20	0	2.571944251	0.2365121685	0.2311942221	4.187679979	3.201121556	7.269338838	81.83430808	183.4289839	54.99959425
48	0	C51M20.npy	C51	M20	1	2.817312621	0.2406720458	0.2546704389	4.676005213	3.532955696	8.893891188	104.0864549	203.9358992	61.39570653
48	0	C51M20.npy	C51	M20	2	2.862590322	0.241918558	0.2506845893	4.693483378	3.574890371	8.661772323	106.5393002	210.2841763	58.15670131
48	0	C51M20.npy	C51	M20	3	2.881578352	0.2422015414	0.2649090514	4.709963444	3.544232567	8.862119661	102.8166229	207.1099265	60.30901496
48	0	C51M20.npy	C51	M20	4	2.876540686	0.2348777656	0.2520138103	4.762169067	3.591557723	9.066699626	108.2280711	208.689009	61.7189194
48	0	C51M20.npy	C51	M20	5	2.715041957	0.2435313762	0.2515231098	4.57680758	3.394390272	8.555333342	99.74441083	200.7414637	51.90093727
48	0	C51M20.npy	C51	M20	6	2.910793742	0.2388597839	0.2589207569	4.810049975	3.64977212	9.07746493	107.0303649	211.1169004	61.74473157
48	0	C51M20.npy	C51	M20	7	2.775555254	0.2430381488	0.2334911868	4.596190922	3.406348215	8.668366919	104.7726216	202.0643163	58.93339721
48	0	C51M20.npy	C51	M20	8	2.921723458	0.2351704245	0.253949487	4.796899268	3.588911832	8.763751854	105.3801526	211.5977729	60.20226563
48	0	C51M20.npy	C51	M20	9	2.694475469	0.2338394736	0.24388223	4.377603815	3.314261105	8.186537516	98.5573873	196.483917	56.02822267
49	0	C40M18.npy	C40	M18	0	1.197166973	0.4921694797	0.3519881526	2.657884361	2.105862845	1.401460537	31.67729848	73.47037739	19.05771338
49	0	C40M18.npy	C40	M18	1	1.155600571	0.5082180421	0.3749787029	2.578675021	2.044153559	1.371362469	30.85119793	70.50696349	18.08933915
49	0	C40M18.npy	C40	M18	2	1.258946098	0.509390975	0.3707122969	2.685244208	2.223337087	1.45218936	32.24292497	76.28377502	19.55707133
49	0	C40M18.npy	C40	M18	3	1.276989215	0.5092010719	0.3816375356	2.684395557	2.209092631	1.43292943	31.80982612	75.9702994	18.94639598
49	0	C40M18.npy	C40	M18	4	1.129709355	0.5176374181	0.3802068421	2.44059889	1.994110986	1.335538249	24.95579901	66.70715361	18.13354771
49	0	C40M18.npy	C40	M18	5	1.214628244	0.5153117527	0.3807142664	2.605538619	2.135711164	1.416087148	31.11251697	73.4201265	18.73603703
49	0	C40M18.npy	C40	M18	6	1.229760112	0.5081463722	0.3850509326	2.690669939	2.177395057	1.427983917	31.59891234	74.39667136	18.67315089
49	0	C40M18.npy	C40	M18	7	1.227977622	0.5021748906	0.3557475299	2.586021995	2.139685008	1.394138895	32.28884479	74.38870229	18.90498157
49	0	C40M18.npy	C40	M18	8	1.26294538	0.504786666	0.3827769203	2.658275884	2.186666612	1.414067315	30.99537843	74.9073831	18.13510078
49	0	C40M18.npy	C40	M18	9	1.144548646	0.5037665639	0.370525646	2.423489776	2.011666896	1.336523576	30.07282316	69.68726705	17.82331659
50	0	C38M29.npy	C38	M29	0	0.3394490429	0.08665073243	0.1671681296	0.34858514	0.3529445808	0.6381118348	3.096971803	7.666982115	9.392805256
50	0	C38M29.npy	C38	M29	1	0.3645592675	0.06868432872	0.1462175753	0.3851806611	0.378077947	0.8693384433	3.037389196	7.60825285	12.43441352
50	0	C38M29.npy	C38	M29	2	0.3522858108	0.08251651235	0.1496177625	0.3516861758	0.3626531701	0.6730191381	3.151283103	7.70461021	10.90249383
50	0	C38M29.npy	C38	M29	3	0.3679114644	0.07647137194	0.1498104488	0.3849091212	0.3805522	0.82600557	3.189345244	7.7218821	12.33046608
50	0	C38M29.npy	C38	M29	4	0.3738284556	0.07203663121	0.1499334379	0.3937615603	0.3864017093	0.8881876807	3.180587301	7.60556257	13.13748653
50	0	C38M29.npy	C38	M29	5	0.3704175738	0.07803511441	0.1541993055	0.3903669045	0.387814787	0.8820582066	3.286854953	7.754420763	12.85488689
50	0	C38M29.npy	C38	M29	6	0.3718024839	0.07882164651	0.1499534635	0.3921919572	0.3875488785	0.8816721973	3.108938238	7.69549197	13.264165
50	0	C38M29.npy	C38	M29	7	0.367702469	0.07829074173	0.1429670989	0.3729096889	0.3786407427	0.8499188591	2.91007782	7.371107086	12.16570562
50	0	C38M29.npy	C38	M29	8	0.3778598737	0.07601195864	0.1457429641	0.3974205005	0.3929378986	0.8538380559	3.23530758	7.693729442	12.64237602
50	0	C38M29.npy	C38	M29	9	0.3732480777	0.07364513651	0.136296249	0.399481243	0.3873594617	0.8872490828	3.009223554	7.598014142	12.80613239
100000	100	C40M22.npy	C40	M22	0	15.03052367	0.8262256003	0.2046652558	169.3363029	26.13691756	70.63646868	5058.299928	603.6461836	1451.081993
100000	100	C40M22.npy	C40	M22	1	14.88299055	0.8265557682	0.2180719545	165.5297633	26.20565306	69.26259471	5129.471032	606.1502256	1437.341169
100000	100	C40M22.npy	C40	M22	2	15.77398329	0.8264943182	0.2187103624	171.5158221	27.56996439	72.85080273	5117.083574	1484.720067	1516.723994
100000	100	C40M22.npy	C40	M22	3	15.86553146	0.8292092726	0.2230525515	165.9347743	27.22613633	69.5755959	4941.538657	1489.010429	1524.10099
100000	100	C40M22.npy	C40	M22	4	14.81561821	0.8302003792	0.2249819877	161.380021	25.98579748	66.81624772	4330.705261	1391.374254	1424.655588
100000	100	C40M22.npy	C40	M22	5	15.43233513	0.8264921807	0.2231592422	167.6261155	27.06097427	71.48490691	5090.029383	1454.028416	1486.613528
100000	100	C40M22.npy	C40	M22	6	15.49319873	0.8278243246	0.2228239902	170.6838735	27.01898666	71.13066114	5030.272312	1457.821787	1491.122298
100000	100	C40M22.npy	C40	M22	7	15.4073577	0.8277281468	0.2060455956	173.6465164	26.67056551	71.51378361	5144.02328	1451.088439	1484.565766
100000	100	C40M22.npy	C40	M22	8	15.55386056	0.8302267111	0.2207157187	172.5445964	26.59602633	69.60112362	4981.184288	1464.186102	1494.626676
100000	100	C40M22.npy	C40	M22	9	14.66034108	0.8275129053	0.2106071551	169.342783	25.45997056	70.98595734	4900.983071	590.3341723	1414.622802
100001	100	C51M29.npy	C51	M29	0	0.2967538798	0.3102702134	0.2961382252	0.3857408457	0.291566573	0.3176297239	5.178357439	7.774965162	4.363054661
100001	100	C51M29.npy	C51	M29	1	0.2912359494	0.3059219792	0.3100996905	0.3961497222	0.2812392049	0.3174198345	6.100449104	8.160477215	4.148816968
100001	100	C51M29.npy	C51	M29	2	0.3054477488	0.3125450336	0.3084267911	0.4078756341	0.2997986051	0.3206864604	6.286880823	8.23758767	4.625550894
100001	100	C51M29.npy	C51	M29	3	0.2981658636	0.3116215542	0.3097841045	0.3981749247	0.2917115244	0.288225818	5.89279302	7.961152223	4.470565276
100001	100	C51M29.npy	C51	M29	4	0.2992633225	0.3128667681	0.3135722568	0.4072601743	0.2915642153	0.3128485172	6.34001495	8.225438477	4.484390611
100001	100	C51M29.npy	C51	M29	5	0.2966526888	0.3146829392	0.3159493168	0.3929993911	0.294736355	0.3162026793	5.897556369	7.964732957	4.483481224
100001	100	C51M29.npy	C51	M29	6	0.3019991243	0.3122721659	0.3123086079	0.4113792012	0.2982487287	0.320228444	6.38733908	8.29823861	4.577174271
100001	100	C51M29.npy	C51	M29	7	0.302680564	0.3062812243	0.2911641053	0.4059167627	0.2948894183	0.3116808481	6.134461602	8.13601518	4.501122621
100001	100	C51M29.npy	C51	M29	8	0.3044435775	0.3154914378	0.312754233	0.413741835	0.2982020133	0.3112953569	6.226444268	8.221832766	4.648934036
100001	100	C51M29.npy	C51	M29	9	0.2950571713	0.3092953497	0.2994200257	0.4030318147	0.2902383498	0.3081430381	5.692462847	7.933934818	4.263936296
100002	100	C31M02.npy	C31	M02	0	93.11514232	0.6728329407	0.443636499	1260.491694	118.3229742	913.344588	189570.2251	7323.989262	7682.642107
100002	100	C31M02.npy	C31	M02	1	154.326861	0.4999940782	0.4512806125	4627.088816	327.4531376	916.4729273	299000.8939	14128.76349	13740.1589
100002	100	C31M02.npy	C31	M02	2	171.9392443	0.4988814669	0.4523839332	4699.508468	355.2683201	968.9488316	317105.3346	15106.57774	15431.98154
100002	100	C31M02.npy	C31	M02	3	174.2781211	0.5066504182	0.4562917481	4593.139001	350.1841465	973.0377151	311060.9123	15322.60741	15597.76164
100002	100	C31M02.npy	C31	M02	4	168.8945039	0.4999900677	0.4509220168	4696.447683	350.141381	787.6980829	314692.7874	14834.74896	15181.53066
100002	100	C31M02.npy	C31	M02	5	170.9676238	0.5010330604	0.4530669679	4688.892471	351.7911958	980.7918331	317598.3779	15025.52071	15376.25889
100002	100	C31M02.npy	C31	M02	6	169.0972319	0.5032564321	0.4538967029	4647.079993	352.4982187	937.5912364	312410.6455	14840.72422	15213.53203
100002	100	C31M02.npy	C31	M02	7	168.5187538	0.4991337611	0.4448749206	4733.060302	347.3041793	937.2118332	309527.2767	14776.58817	15149.15331
100002	100	C31M02.npy	C31	M02	8	167.2132399	0.5036705464	0.4625570579	4674.382607	342.0504101	929.6374226	287270.2995	14662.56933	14973.72788
100002	100	C31M02.npy	C31	M02	9	160.4080503	0.5018953952	0.448699615	4512.519349	346.4702042	959.0276242	317819.953	14609.10039	14358.65773
100003	100	C19M20.npy	C19	M20	0	2.274868551	0.1622048462	0.2249261994	4.194536906	2.962534924	8.571736428	76.24636495	155.8339271	36.20109979
100003	100	C19M20.npy	C19	M20	1	2.278515733	0.1641031411	0.2420078591	4.324482856	3.003383664	9.043713085	75.5684454	155.5316035	37.03347336
100003	100	C19M20.npy	C19	M20	2	2.267101256	0.1658053953	0.2373459439	4.231891569	2.961997342	8.930185183	73.1533007	152.6781404	38.33367431
100003	100	C19M20.npy	C19	M20	3	2.318361302	0.1666595222	0.2387043775	4.34321672	3.001918522	9.084589989	73.95836166	155.2240662	39.35293964
100003	100	C19M20.npy	C19	M20	4	2.283845858	0.1651043966	0.2437198783	4.323238866	3.00517216	9.154305875	75.89483489	154.2196676	38.34568142
100003	100	C19M20.npy	C19	M20	5	2.277819156	0.1639587075	0.244072995	4.312054093	2.973008556	9.186788175	74.56618601	153.9235588	38.10275187
100003	100	C19M20.npy	C19	M20	6	2.299564835	0.1659755487	0.2434135748	4.322931338	3.012323709	9.164561603	74.38660549	155.351108	38.34849356
100003	100	C19M20.npy	C19	M20	7	2.267061794	0.1607381008	0.2222031368	4.239521501	2.911886336	9.007020637	72.91305096	152.5586925	37.38306915
100003	100	C19M20.npy	C19	M20	8	2.288588229	0.1655941219	0.2445513108	4.281994492	2.968590484	8.947973467	71.89880236	153.79137	38.28249622
100003	100	C19M20.npy	C19	M20	9	2.301405541	0.1627023882	0.2299076395	4.254911865	2.98525376	8.907921252	76.67327929	158.3129483	36.02651614
100004	100	C51M16.npy	C51	M16	0	18.18185717	0.4212243525	0.2666546606	120.7376079	26.12851001	143.3941922	2824.751734	1240.367892	1043.845653
100004	100	C51M16.npy	C51	M16	1	18.95014387	0.4141294951	0.2836670121	124.9048156	27.30704811	159.5797144	3108.223872	1311.767374	1067.773044
100004	100	C51M16.npy	C51	M16	2	19.70117547	0.4258189273	0.2826660558	131.7189856	28.21604291	153.3412932	3171.741275	1390.422335	1102.641285
100004	100	C51M16.npy	C51	M16	3	20.13467367	0.4212766782	0.2838279557	126.9420712	28.39500313	158.8497396	3110.585404	1388.120854	1129.60012
100004	100	C51M16.npy	C51	M16	4	19.5538123	0.4219875466	0.2875508796	130.4009333	27.88745431	157.3959321	3254.389186	1379.344874	1093.490064
100004	100	C51M16.npy	C51	M16	5	19.3636612	0.4184258584	0.2905304802	126.6727967	27.83201213	162.1385889	3127.065097	1348.40624	1082.907834
100004	100	C51M16.npy	C51	M16	6	19.99393045	0.4231981799	0.2875273026	130.7529455	28.71219783	154.9193982	3215.916328	1395.01582	1123.452556
100004	100	C51M16.npy	C51	M16	7	18.41067563	0.4390050722	0.2638378586	128.7010037	26.16496534	152.7222674	3012.145758	1320.763932	1026.937046
100004	100	C51M16.npy	C51	M16	8	20.07866915	0.4198558723	0.2847866912	130.8446568	28.34853713	157.0340789	3190.13695	1397.107104	1124.110516
100004	100	C51M16.npy	C51	M16	9	18.47691612	0.4199943027	0.2698828115	123.760735	26.14641829	154.8863422	3021.438433	1266.812384	1055.436275
100005	100	C22M16.npy	C22	M16	0	16.36197128	0.4757496705	0.242542588	110.0680022	23.96774736	188.9680718	2783.974918	1108.911766	1044.015157
100005	100	C22M16.npy	C22	M16	1	16.25672408	0.4723924367	0.2611353249	109.2581927	24.07458943	198.3962009	2725.527088	1093.557732	1036.699685
100005	100	C22M16.npy	C22	M16	2	16.73383145	0.4875433104	0.2583351292	112.8181888	24.65135378	193.3350395	2744.334714	1153.352334	1062.561812
100005	100	C22M16.npy	C22	M16	3	17.43150323	0.4821787832	0.2610931882	113.6489902	25.11966546	198.8298245	2775.403614	1176.550432	1107.723725
100005	100	C22M16.npy	C22	M16	4	16.68601736	0.4844936465	0.2663279895	113.5784699	24.26121848	197.6932842	2787.741265	1148.256716	1057.285531
100005	100	C22M16.npy	C22	M16	5	16.772993	0.480236161	0.2666601953	111.8130944	24.82256281	202.598112	2785.485885	1141.66593	1074.099146
100005	100	C22M16.npy	C22	M16	6	17.02487245	0.4846152713	0.2651981406	115.3997107	24.92181194	195.9912798	2662.577374	1153.513034	1097.599841
100005	100	C22M16.npy	C22	M16	7	16.02572555	0.5017081132	0.241105534	114.1704638	23.35546781	194.1111089	2736.363472	1134.466585	1007.714833
100005	100	C22M16.npy	C22	M16	8	16.96126946	0.480686615	0.2648090629	113.9806678	24.57910993	191.6558817	2650.877607	1141.597221	1088.48881
100005	100	C22M16.npy	C22	M16	9	16.16857861	0.4823173606	0.2495098344	110.9717878	23.29719604	200.1735698	2659.476317	1088.340335	1042.468364
100006	100	C05M29.npy	C05	M29	0	0.2429747892	0.1956231606	0.2910134626	0.2723728433	0.2555044369	0.2571831423	1.777615869	4.80170391	3.666266472
100006	100	C05M29.npy	C05	M29	1	0.2296115482	0.1996690404	0.3139043416	0.2422443272	0.237727853	0.2466700863	1.095066659	4.522240115	3.00901993
100006	100	C05M29.npy	C05	M29	2	0.2396272254	0.2009757924	0.306128649	0.2658324017	0.2535794298	0.2504106995	1.802499917	4.81656291	3.686287307
100006	100	C05M29.npy	C05	M29	3	0.2373657335	0.1999904103	0.3041110182	0.266222365	0.2494358488	0.2480513347	1.798744543	4.83633976	3.681625896
100006	100	C05M29.npy	C05	M29	4	0.2326899009	0.2001981903	0.3104828032	0.2609402892	0.2426153179	0.2471766772	1.780005038	4.833509768	3.551198564
100006	100	C05M29.npy	C05	M29	5	0.2366584806	0.2033461166	0.3137344488	0.2682814842	0.2517960583	0.2488370907	1.822103075	4.839170885	3.638732635
100006	100	C05M29.npy	C05	M29	6	0.232618877	0.1989574758	0.3083585244	0.2646954505	0.2465870072	0.2419979922	1.763208834	4.845549279	3.588712462
100006	100	C05M29.npy	C05	M29	7	0.238893256	0.194464005	0.2860952172	0.2591271845	0.2492579815	0.2468467657	1.759672745	4.813606834	3.617728587
100006	100	C05M29.npy	C05	M29	8	0.2464415415	0.2022072676	0.3092463318	0.2778718521	0.2583292397	0.2541055446	1.802651839	4.795969721	3.719024123
100006	100	C05M29.npy	C05	M29	9	0.2390953144	0.1981412845	0.2957747679	0.271824223	0.253329437	0.2437063789	1.727616445	4.78416945	3.414299464
100007	100	C06M16.npy	C06	M16	0	15.53905795	0.5342987651	0.2668828809	68.96855964	22.2210717	195.0181413	3211.113581	1213.589531	968.429112
100007	100	C06M16.npy	C06	M16	1	15.68499789	0.529565453	0.2813783819	73.33817954	22.53778419	211.9779218	3331.949352	1224.262341	979.8711159
100007	100	C06M16.npy	C06	M16	2	15.94617396	0.5329638119	0.2801335155	74.37848575	22.58854457	207.9528876	3302.598713	1249.870065	989.7778576
100007	100	C06M16.npy	C06	M16	3	16.36506592	0.5383814898	0.2818751096	74.56145173	22.94866618	208.3188721	3304.458394	1266.491793	1023.105627
100007	100	C06M16.npy	C06	M16	4	15.69727252	0.5331249379	0.2826893366	73.55278745	22.50163663	210.9113006	3307.443636	1226.707658	976.8854617
100007	100	C06M16.npy	C06	M16	5	15.73843327	0.533058697	0.2825570948	73.53709851	22.48750387	209.6279326	3245.554191	1224.989696	983.1078757
100007	100	C06M16.npy	C06	M16	6	15.83379904	0.5378042067	0.2823976359	75.08420304	22.58716248	207.044911	3178.303648	1224.310344	991.3222143
100007	100	C06M16.npy	C06	M16	7	15.32231767	0.5447221516	0.2691199449	74.83689564	21.59358148	203.3713561	3256.485401	1218.757084	940.4184116
100007	100	C06M16.npy	C06	M16	8	16.4791779	0.5300710073	0.2839745908	75.68457058	23.15764168	206.5434221	3329.691414	1281.31971	1010.770322
100007	100	C06M16.npy	C06	M16	9	15.52583311	0.5350024707	0.2734960652	74.07823931	21.98748091	201.5517564	3227.747847	1211.566802	967.0508514
100008	100	C19M29.npy	C19	M29	0	0.2518912437	0.222275305	0.255722363	0.295538032	0.2601310316	0.2450240391	2.597465314	6.160886127	3.882519261
100008	100	C19M29.npy	C19	M29	1	0.2404645958	0.2189347531	0.2699279305	0.2791576251	0.2435920514	0.2405036785	2.46049993	6.174668085	3.325643542
100008	100	C19M29.npy	C19	M29	2	0.249588996	0.2266245626	0.2681390145	0.2904434209	0.2589056639	0.2405366008	2.635403652	6.206348451	3.91367393
100008	100	C19M29.npy	C19	M29	3	0.2495191785	0.2273418261	0.2684026908	0.2915776376	0.2576708242	0.2429027454	2.617946581	6.231525445	3.897483347
100008	100	C19M29.npy	C19	M29	4	0.2469686252	0.2285452229	0.2740749462	0.2891803914	0.2525783927	0.242584127	2.683028897	6.243592894	3.768009118
100008	100	C19M29.npy	C19	M29	5	0.248437881	0.2293451478	0.2749965667	0.2946830398	0.2597945986	0.2418442786	2.70598852	6.253472168	3.866941092
100008	100	C19M29.npy	C19	M29	6	0.2468002285	0.2266160312	0.271699481	0.2918053982	0.2573355402	0.2386451027	2.607391536	6.245403205	3.810588351
100008	100	C19M29.npy	C19	M29	7	0.2483261062	0.2221968216	0.2511524378	0.2786809862	0.2553611478	0.2388214495	2.390880256	6.03809204	3.774409919
100008	100	C19M29.npy	C19	M29	8	0.2493308824	0.2287950333	0.2712103427	0.2960215817	0.2594308703	0.2416146813	2.63500183	6.224373865	3.964657498
100008	100	C19M29.npy	C19	M29	9	0.2446856658	0.2213163538	0.2588380185	0.2896199676	0.2547846363	0.2350093396	2.330854383	6.054903061	3.66216416
100009	100	C28M29.npy	C28	M29	0	0.3141507036	0.2862866885	0.2577277578	0.3293231989	0.3308611355	0.2891205749	6.469568407	8.938753509	4.769467629
100009	100	C28M29.npy	C28	M29	1	0.2979032175	0.2725315687	0.2700993523	0.2987628758	0.3059141515	0.2731663184	6.164907163	8.854108562	4.249378521
100009	100	C28M29.npy	C28	M29	2	0.3180857104	0.2932699691	0.272987588	0.3278376227	0.3366995328	0.2868563513	6.659350956	8.991118624	4.82052231
100009	100	C28M29.npy	C28	M29	3	0.3157162874	0.2962208087	0.2760630292	0.32915642	0.3306392	0.2877846076	6.380029864	8.877857177	4.797525821
100009	100	C28M29.npy	C28	M29	4	0.3018803379	0.2873735031	0.2727695861	0.3147564013	0.3174157276	0.2798472532	6.46004098	8.925458598	4.630811869
100009	100	C28M29.npy	C28	M29	5	0.311337201	0.2919184463	0.2763793135	0.3263918279	0.3317570659	0.2853525616	6.622127311	9.045390495	4.774925086
100009	100	C28M29.npy	C28	M29	6	0.2981362771	0.2933597876	0.2741946117	0.3174069483	0.3188526438	0.263478939	5.349568449	8.435777538	4.520870598
100009	100	C28M29.npy	C28	M29	7	0.3116672622	0.2889132258	0.2590362567	0.3146946678	0.3248194712	0.2828939069	5.831258821	8.670011057	4.649539158
100009	100	C28M29.npy	C28	M29	8	0.3208196836	0.292013834	0.2727685305	0.3364577102	0.3366226402	0.2888847002	6.643826173	9.039764702	4.878630675
100009	100	C28M29.npy	C28	M29	9	0.3125111275	0.2889939839	0.2641035325	0.3275287446	0.3310775894	0.2792380265	6.343677308	8.875756314	4.557943252
100010	100	C38M02.npy	C38	M02	0	62.73103113	0.6800549001	0.3815102117	827.4590011	78.80725435	836.840346	50102.92589	2674.831571	5531.665592
100010	100	C38M02.npy	C38	M02	1	120.211601	0.5113355001	0.3855791056	4185.070318	280.6442852	851.0952164	75629.46255	6464.269932	11273.74864
100010	100	C38M02.npy	C38	M02	2	127.6740543	0.5122372656	0.390033596	4092.361035	297.010061	810.3569739	67584.86745	6403.378229	12006.90871
100010	100	C38M02.npy	C38	M02	3	130.7109003	0.5194005542	0.3927883324	4025.179351	293.1262324	847.8997006	69608.09979	6307.417327	12264.58903
100010	100	C38M02.npy	C38	M02	4	126.7314711	0.5130291117	0.3812784316	4117.224975	293.5540666	668.4392571	69221.94506	6515.012625	11939.92452
100010	100	C38M02.npy	C38	M02	5	129.2026505	0.5138785482	0.3841303903	4118.439699	296.5322115	838.3551072	71598.32381	6484.678489	12165.08664
100010	100	C38M02.npy	C38	M02	6	129.4397014	0.5146748361	0.3871558527	4125.701896	299.1616603	832.0669169	70128.39975	6423.467871	12175.95492
100010	100	C38M02.npy	C38	M02	7	114.7824161	0.5349060156	0.3828839138	4078.62599	277.6866051	759.7247542	55953.65758	5937.27836	10849.15556
100010	100	C38M02.npy	C38	M02	8	129.5723131	0.5145014932	0.403031925	4159.778814	292.9895698	837.3255488	72209.33447	6303.324837	12150.83297
100010	100	C38M02.npy	C38	M02	9	120.8867159	0.5143477293	0.3855653128	3946.46553	294.276041	829.4875893	72490.47221	6462.734791	11365.76672
100011	100	C40M16.npy	C40	M16	0	19.50350224	0.4571949561	0.2883577378	73.73180487	25.30875096	213.8066093	4779.895976	1567.611425	1010.785976
100011	100	C40M16.npy	C40	M16	1	19.57176239	0.4575311459	0.3079686215	78.53676447	25.62891701	231.2839703	4819.591406	1575.665555	1020.280643
100011	100	C40M16.npy	C40	M16	2	20.28916785	0.4622457396	0.3039851941	78.62918498	26.26808091	226.048808	4851.364636	1643.115495	1037.683051
100011	100	C40M16.npy	C40	M16	3	19.89221289	0.4689669181	0.3056987913	77.85820731	25.57294976	213.6705695	4417.110437	1576.672877	1031.597583
100011	100	C40M16.npy	C40	M16	4	18.6370757	0.4652119054	0.3104858654	71.95152778	23.9792903	217.318046	4082.766184	1482.172825	977.3535518
100011	100	C40M16.npy	C40	M16	5	19.39968349	0.4609470009	0.310901697	77.56625746	25.63899521	220.6749143	4664.277849	1553.371486	1016.203663
100011	100	C40M16.npy	C40	M16	6	19.49835337	0.4662006677	0.310407688	78.88865037	25.35096901	218.431198	4479.405243	1550.823253	1020.17909
100011	100	C40M16.npy	C40	M16	7	19.63742275	0.4673824101	0.2861575408	79.4079376	25.09888223	224.7985565	4859.82936	1611.418423	995.4393718
100011	100	C40M16.npy	C40	M16	8	20.56609199	0.4597745084	0.304414909	79.79411231	26.28953427	224.8420147	4808.008434	1648.952837	1051.304203
100011	100	C40M16.npy	C40	M16	9	19.43584753	0.4607151201	0.2953366094	78.18376976	25.20873352	221.4327087	4756.968679	1562.632572	1012.375518
100012	100	C31M16.npy	C31	M16	0	13.47890119	0.462082102	0.2328488869	76.49274821	19.56239262	132.5397192	2157.569771	830.5682392	910.7623155
100012	100	C31M16.npy	C31	M16	1	13.9174074	0.4555440723	0.2459180308	81.6912163	20.10746164	142.0582545	2355.324083	868.8026489	923.3166593
100012	100	C31M16.npy	C31	M16	2	14.23968186	0.4692105178	0.2444148904	85.82621657	20.42997209	138.5427227	2369.790984	911.4822008	949.7455433
100012	100	C31M16.npy	C31	M16	3	15.0292645	0.4659523982	0.2467296917	87.48425041	21.0361651	143.8219544	2417.660767	946.809067	997.0354392
100012	100	C31M16.npy	C31	M16	4	14.12009018	0.46448082	0.2492898971	84.53296035	20.36841121	142.4849103	2418.046474	900.5112358	940.9678271
100012	100	C31M16.npy	C31	M16	5	14.08786391	0.4643183865	0.2499548119	84.67489664	20.2501098	140.3706899	2310.445011	882.1781918	955.9156329
100012	100	C31M16.npy	C31	M16	6	14.59243458	0.465438823	0.2503366687	86.91078675	20.99003153	144.0234187	2418.50809	922.9223123	969.7014889
100012	100	C31M16.npy	C31	M16	7	13.50392542	0.4814275699	0.2307944953	86.48496792	19.38586864	138.3943617	2290.780601	900.2026815	880.7513199
100012	100	C31M16.npy	C31	M16	8	14.45531941	0.4623106579	0.2473592429	84.19752787	20.51740672	138.4824397	2214.601906	902.1679988	962.1769215
100012	100	C31M16.npy	C31	M16	9	14.14192081	0.4603136993	0.2359239967	85.47871892	20.20949458	145.8042417	2408.11329	896.7786028	942.7714511
100013	100	C31M29.npy	C31	M29	0	0.2342905663	0.2617623805	0.2942482095	0.271577954	0.2383097546	0.2191839961	2.032360879	4.952471509	3.650568041
100013	100	C31M29.npy	C31	M29	1	0.219908365	0.2609270273	0.3062831415	0.252718741	0.2171442498	0.2104474233	1.858834225	4.935396054	3.053542877
100013	100	C31M29.npy	C31	M29	2	0.232360964	0.2676845544	0.3055171323	0.2684150003	0.2374727539	0.213636479	2.15809091	5.035899739	3.688673686
100013	100	C31M29.npy	C31	M29	3	0.2332699792	0.2690611536	0.3074128552	0.2711186368	0.2359816789	0.2148090781	2.129668423	5.010707382	3.658417655
100013	100	C31M29.npy	C31	M29	4	0.2246319716	0.2638201446	0.3088611644	0.2623369556	0.2269694252	0.211387949	2.080286844	5.007998911	3.561231382
100013	100	C31M29.npy	C31	M29	5	0.2293502449	0.270640943	0.3130491705	0.2708768808	0.2362749645	0.2116412692	2.155686024	5.013724967	3.631185209
100013	100	C31M29.npy	C31	M29	6	0.2251084721	0.2657458509	0.3089991876	0.266084747	0.230887728	0.2095109412	2.024454586	5.011173656	3.562618741
100013	100	C31M29.npy	C31	M29	7	0.2326853119	0.2615499905	0.2905175924	0.2635022347	0.2354346523	0.2122847234	2.061451173	4.978074819	3.583029809
100013	100	C31M29.npy	C31	M29	8	0.2336186878	0.267532847	0.3077763404	0.2751359315	0.2381779191	0.2136991089	2.054517007	4.966366424	3.714162181
100013	100	C31M29.npy	C31	M29	9	0.2278557649	0.265632091	0.2981208042	0.2693962159	0.2337272008	0.2084219129	1.972483699	4.954838503	3.410824828
100014	100	C12M02.npy	C12	M02	0	72.83268263	0.6754603017	0.3893157626	1123.7629	92.50503343	866.8862431	119214.1313	2760.002891	6253.981574
100014	100	C12M02.npy	C12	M02	1	128.1888692	0.5067026216	0.3981582042	4433.602614	291.6516893	881.4099973	135522.0541	6117.994646	11792.5719
100014	100	C12M02.npy	C12	M02	2	140.9775819	0.507266503	0.4005060769	4454.798378	314.704799	884.2121855	130656.1213	6246.779729	13067.11085
100014	100	C12M02.npy	C12	M02	3	143.8190823	0.513425798	0.4027192766	4357.366644	310.3451683	891.6687232	136301.1525	6167.403523	13258.79558
100014	100	C12M02.npy	C12	M02	4	141.006873	0.5060804	0.3992965936	4476.734954	312.2090156	725.6403762	143131.9425	6315.405719	13024.03268
100014	100	C12M02.npy	C12	M02	5	141.5791722	0.508040405	0.3979935322	4457.019058	312.9633904	909.5468441	141208.7621	6329.609226	13101.65581
100014	100	C12M02.npy	C12	M02	6	141.7513174	0.5092038073	0.401193538	4447.402786	315.5903048	870.0247044	143900.9565	6183.13768	13093.0218
100014	100	C12M02.npy	C12	M02	7	141.4483803	0.5068249221	0.3947213914	4519.570578	310.9801097	903.8323741	141763.6729	6357.418334	13080.5767
100014	100	C12M02.npy	C12	M02	8	141.7548494	0.5087178052	0.4137873072	4491.348976	309.1459877	872.1157107	144498.3975	6201.663874	13071.51552
100014	100	C12M02.npy	C12	M02	9	130.9452282	0.5097976902	0.3976399497	4256.734406	307.2616495	860.6085268	138175.3699	6379.03784	12076.14426
100015	100	C40M29.npy	C40	M29	0	0.2763539351	0.2649849229	0.2929337767	0.3399099712	0.2885032651	0.3081386561	4.217950111	7.915965492	4.07949742
100015	100	C40M29.npy	C40	M29	1	0.2638497334	0.2559627779	0.306704995	0.3199271621	0.2713814692	0.3055648548	4.166238671	7.918329972	3.586005722
100015	100	C40M29.npy	C40	M29	2	0.2804903486	0.2715088905	0.3068087446	0.3390846819	0.2940891853	0.3144942293	4.253266255	7.961369717	4.130536193
100015	100	C40M29.npy	C40	M29	3	0.2762225922	0.2732910901	0.3080640841	0.3319674875	0.2883813436	0.3040733745	4.221703985	7.852250461	4.05406625
100015	100	C40M29.npy	C40	M29	4	0.2583944919	0.2681543523	0.3109486407	0.3115746207	0.2678995085	0.2971518212	3.13465486	7.26229848	3.767113113
100015	100	C40M29.npy	C40	M29	5	0.2709298677	0.2717194848	0.3118568276	0.3364543446	0.2872665419	0.3115358161	4.347250766	7.973401144	4.072936023
100015	100	C40M29.npy	C40	M29	6	0.2670819455	0.2655244989	0.3078610838	0.3316180056	0.2813859057	0.3038877082	4.208329138	7.880556148	4.002565221
100015	100	C40M29.npy	C40	M29	7	0.2796052881	0.264752118	0.2906249902	0.3301265132	0.2894387341	0.3108686474	4.343017316	7.914897032	4.041767253
100015	100	C40M29.npy	C40	M29	8	0.2824084285	0.2707267962	0.309121564	0.3475926724	0.2919892776	0.3115472221	4.215734168	7.711769352	4.132350829
100015	100	C40M29.npy	C40	M29	9	0.2701883283	0.2650792751	0.2969165425	0.3324653686	0.2846709627	0.2997655409	4.22917267	7.862811013	3.899385925
100016	100	C28M17.npy	C28	M17	0	0.8134250111	0.2541175288	0.252549243	2.572496569	0.9147418419	2.620820111	32.48470817	23.47594701	29.82176127
100016	100	C28M17.npy	C28	M17	1	0.8003451599	0.2513440084	0.2711228001	2.509410617	0.9011671127	2.611427043	30.9951562	22.79619749	28.99005574
100016	100	C28M17.npy	C28	M17	2	0.8509472166	0.2577007873	0.2695917866	2.622722859	0.9527095258	2.738181538	32.36797216	23.61107361	31.05475005
100016	100	C28M17.npy	C28	M17	3	0.854569745	0.2598662235	0.2714903063	2.596190829	0.9501631503	2.619666366	33.00697125	23.73280718	30.86549196
100016	100	C28M17.npy	C28	M17	4	0.7931183182	0.2593509313	0.2717484767	2.483176037	0.8942975939	2.586703528	31.35442675	23.52455945	29.41107788
100016	100	C28M17.npy	C28	M17	5	0.8212452042	0.2587113906	0.2756766066	2.530470505	0.9289913694	2.683280227	31.47779968	23.55315975	29.90758896
100016	100	C28M17.npy	C28	M17	6	0.7868658729	0.2622534207	0.2726738991	2.448946814	0.8832074825	2.450603715	29.30509123	22.10468088	29.37424847
100016	100	C28M17.npy	C28	M17	7	0.8066095563	0.2509447881	0.2495437622	2.534229447	0.9126312543	2.639740512	31.51742764	22.98438203	29.6574478
100016	100	C28M17.npy	C28	M17	8	0.853411739	0.2554577363	0.2701015416	2.668885201	0.9433446102	2.651557592	33.22468871	24.19944133	31.20381526
100016	100	C28M17.npy	C28	M17	9	0.8045029696	0.2458072016	0.2562751033	2.531085369	0.8983484851	2.591473239	31.25584724	23.71098346	29.11047614
100017	100	C38M22.npy	C38	M22	0	13.89152043	0.8505532267	0.1689632174	145.0312681	23.87694899	64.29147384	4735.942644	1327.32552	1332.932709
100017	100	C38M22.npy	C38	M22	1	13.91709178	0.8481795584	0.1856411665	143.9765548	24.19133941	62.53366291	4830.440942	1332.365105	1335.343582
100017	100	C38M22.npy	C38	M22	2	14.17086744	0.8480384214	0.1863945943	142.4524627	24.39631159	63.62767756	4544.742592	1350.080057	1352.828669
100017	100	C38M22.npy	C38	M22	3	14.82543626	0.8494493567	0.1848971168	145.1564763	25.13535105	63.45360181	4709.379309	1411.821522	1410.358504
100017	100	C38M22.npy	C38	M22	4	13.88861112	0.8496761115	0.1909485882	137.5285844	24.15968479	62.18869759	4572.087802	1325.409233	1326.522552
100017	100	C38M22.npy	C38	M22	5	14.36317557	0.8483124231	0.1893055327	144.4671883	24.84681943	65.63482604	4764.489557	1371.048747	1373.019597
100017	100	C38M22.npy	C38	M22	6	14.41115766	0.8492931213	0.1877184913	146.8872904	24.82421952	64.2364929	4711.004118	1374.123673	1376.730055
100017	100	C38M22.npy	C38	M22	7	12.57168901	0.8566493856	0.1746249449	139.0974783	21.74670847	58.60338064	3688.951075	1191.988572	1200.481226
100017	100	C38M22.npy	C38	M22	8	14.6664827	0.8492972511	0.1826225639	149.9712568	24.87742093	64.19447343	4747.329139	1399.51742	1399.269079
100017	100	C38M22.npy	C38	M22	9	13.60086343	0.8494052898	0.1758624494	146.2968037	23.34075287	64.60808502	4576.894046	1300.080146	1305.474873
100018	100	C51M17.npy	C51	M17	0	2.344051733	0.2495929406	0.2501475458	5.346772405	2.094354319	5.527823443	89.47773314	147.4392225	42.80637631
100018	100	C51M17.npy	C51	M17	1	2.436405785	0.2378710829	0.2645813096	5.633972895	2.231111959	5.965186212	99.46374507	158.3929454	43.20096702
100018	100	C51M17.npy	C51	M17	2	2.565605596	0.2424782763	0.2633793747	5.787855761	2.358130403	6.123349304	101.6886552	164.8639617	45.4426504
100018	100	C51M17.npy	C51	M17	3	2.376702796	0.2406708836	0.2606515536	5.550766865	2.197023728	5.702791702	91.21267666	149.6276074	42.9385206
100018	100	C51M17.npy	C51	M17	4	2.470430275	0.2416964153	0.266231395	5.694838062	2.2757542	6.006702776	101.5327702	159.3520159	43.44433184
100018	100	C51M17.npy	C51	M17	5	2.472414976	0.231040443	0.2694495893	5.565460704	2.270409802	5.984578446	94.71132372	157.7574696	41.07962005
100018	100	C51M17.npy	C51	M17	6	2.556059396	0.2394461942	0.2686582599	5.770012579	2.337187358	6.130678832	102.0672454	164.5181821	44.22139175
100018	100	C51M17.npy	C51	M17	7	2.444961417	0.2411978251	0.2434005344	5.769058667	2.203067595	5.89934994	101.5609406	159.3525122	43.5873831
100018	100	C51M17.npy	C51	M17	8	2.376164254	0.2467841049	0.2622385106	5.614993396	2.172231352	5.739052788	99.90351162	158.9858733	44.674973
100018	100	C51M17.npy	C51	M17	9	2.396980838	0.2438114344	0.2568045925	5.685672608	2.157435088	5.77583583	97.54116852	155.1271995	42.94664681
100019	100	C19M22.npy	C19	M22	0	8.543234022	0.9068648543	0.1942318028	92.14535437	15.17655933	41.11311153	1693.784491	739.8277383	809.4031184
100019	100	C19M22.npy	C19	M22	1	8.367609694	0.9074638008	0.2092414705	91.56853153	14.95508849	40.75044177	1658.629779	735.9582472	791.9775835
100019	100	C19M22.npy	C19	M22	2	8.864599425	0.9065727221	0.2084087179	94.05056368	15.7914393	41.64458303	1646.958794	766.9001447	835.7042834
100019	100	C19M22.npy	C19	M22	3	9.117172209	0.9076035955	0.2101090092	93.15707179	15.97758076	41.41820312	1681.804412	786.5542436	858.0144074
100019	100	C19M22.npy	C19	M22	4	8.775839109	0.9070015795	0.2136700819	92.8768291	15.66482179	41.61079036	1701.577901	761.2301072	829.0904389
100019	100	C19M22.npy	C19	M22	5	8.778853848	0.9075905379	0.2140416424	92.73860847	15.69880553	40.73112669	1687.531844	761.9441112	829.4102095
100019	100	C19M22.npy	C19	M22	6	8.820807926	0.9082251343	0.2130890693	93.60283311	15.60790306	41.76674391	1671.866576	761.3516247	835.6053562
100019	100	C19M22.npy	C19	M22	7	8.461857043	0.9088010229	0.1932882815	92.35053766	14.89250195	40.91062512	1599.414419	731.3696448	798.5253808
100019	100	C19M22.npy	C19	M22	8	8.552326378	0.9099794374	0.2132316671	93.2665085	14.95305134	40.25319569	1584.577467	735.6602962	805.8338852
100019	100	C19M22.npy	C19	M22	9	8.486973279	0.9068529669	0.1979526371	94.3004184	15.00980744	40.91053248	1687.559996	737.5859206	803.9693339
100020	100	C05M20.npy	C05	M20	0	1.644835119	0.1839125992	0.2964853141	3.425735159	2.170917356	8.203129376	53.0563205	102.7312043	36.27663069
100020	100	C05M20.npy	C05	M20	1	1.605182623	0.1884862917	0.3146376024	3.311667565	2.149353004	7.689492379	40.21082717	97.55864307	37.0594381
100020	100	C05M20.npy	C05	M20	2	1.669786024	0.1870047307	0.3093127412	3.531111464	2.213968684	8.502073501	52.19963739	102.332636	38.29218688
100020	100	C05M20.npy	C05	M20	3	1.715087489	0.1891864552	0.3115778667	3.660553496	2.23925338	8.734001298	53.28276233	104.6451972	39.61242426
100020	100	C05M20.npy	C05	M20	4	1.652190256	0.1866107676	0.315221472	3.614284677	2.182126009	8.699718202	53.06021538	100.8079845	38.46512954
100020	100	C05M20.npy	C05	M20	5	1.678145742	0.1861541464	0.3155500304	3.636271863	2.223132561	8.751541261	53.81487385	103.4928053	38.37932678
100020	100	C05M20.npy	C05	M20	6	1.659960937	0.1876606961	0.3140593866	3.599243911	2.197784212	8.630921794	52.13507506	101.2879107	38.48446597
100020	100	C05M20.npy	C05	M20	7	1.63950671	0.1814401436	0.2885860213	3.517720051	2.142122964	8.549721871	52.11043956	99.93174918	37.66851135
100020	100	C05M20.npy	C05	M20	8	1.728552703	0.1849423169	0.3056236059	3.624893973	2.251779002	8.515331731	52.91200815	106.4765613	38.49042144
100020	100	C05M20.npy	C05	M20	9	1.661495385	0.1778913387	0.2983848152	3.475959118	2.178531456	8.387135651	53.2232302	104.075981	35.86876268
100021	100	C39M18.npy	C39	M18	0	0.8326397334	0.4931872507	0.3242152995	1.225034759	1.457836795	0.6900804638	17.83567176	44.8778959	17.03075888
100021	100	C39M18.npy	C39	M18	1	0.7955260798	0.491832122	0.3387031653	1.180435891	1.396415025	0.6629818313	16.81784326	42.47534571	16.53969358
100021	100	C39M18.npy	C39	M18	2	0.8655455515	0.4994367547	0.3417080726	1.191504703	1.524352809	0.6921534076	18.20609874	46.47990649	17.39351643
100021	100	C39M18.npy	C39	M18	3	0.8743885686	0.499786778	0.345431913	1.225255488	1.50848896	0.7021996282	17.96078818	46.48156861	17.55837881
100021	100	C39M18.npy	C39	M18	4	0.8374005159	0.4976424841	0.3457846147	1.183149518	1.46190545	0.6696229471	17.06886768	44.58031781	16.91530432
100021	100	C39M18.npy	C39	M18	5	0.8674207233	0.5013038547	0.3496129855	1.23270849	1.520481617	0.7040040598	18.13490223	46.51986247	17.33489972
100021	100	C39M18.npy	C39	M18	6	0.8657597971	0.5000539884	0.3478496223	1.256879441	1.529669644	0.7039376539	18.19669254	46.48025426	17.36638976
100021	100	C39M18.npy	C39	M18	7	0.8327507888	0.492856883	0.3237482469	1.136806018	1.443601115	0.6653512828	17.5103914	44.32568902	16.99574488
100021	100	C39M18.npy	C39	M18	8	0.8786838267	0.5002350843	0.3458950506	1.23954471	1.521527508	0.7044535006	17.99548796	47.0403743	17.3374096
100021	100	C39M18.npy	C39	M18	9	0.8374311023	0.4985823375	0.3313682465	1.153211145	1.464673446	0.6659165692	17.71847723	45.21626674	16.67844672
100022	100	C19M16.npy	C19	M16	0	12.37635187	0.4002437077	0.2405553387	76.38828267	17.36130545	110.2000235	1670.676894	336.0103982	865.1495584
100022	100	C19M16.npy	C19	M16	1	12.51222036	0.3979488082	0.2622123801	80.61477978	17.65512306	118.3209276	1743.843369	343.7783532	875.7220997
100022	100	C19M16.npy	C19	M16	2	12.6204783	0.4090749107	0.2571708699	81.60614783	17.81304611	112.0898108	1724.334477	348.018002	886.0491617
100022	100	C19M16.npy	C19	M16	3	13.25188723	0.4065827029	0.2596433301	82.33036236	18.34721176	116.9939458	1756.495374	354.2704474	932.7653737
100022	100	C19M16.npy	C19	M16	4	12.42360566	0.4076418699	0.265325405	80.51902815	17.48024273	114.3142248	1696.249777	340.9770499	875.8301125
100022	100	C19M16.npy	C19	M16	5	12.67998129	0.4013263437	0.2663600564	81.05909645	17.96992755	118.6020946	1744.757853	345.7506856	894.1590949
100022	100	C19M16.npy	C19	M16	6	12.98372167	0.4062681755	0.2644185947	83.32824327	18.26923684	118.6506339	1757.773949	350.8627997	913.0823775
100022	100	C19M16.npy	C19	M16	7	11.92091374	0.4163804248	0.23710052	80.94977547	16.51360093	111.0560171	1636.086714	337.1413719	817.7058413
100022	100	C19M16.npy	C19	M16	8	12.80616749	0.4037619966	0.263634161	81.69905103	17.87659787	113.3914273	1662.368214	343.0756723	906.2989777
100022	100	C19M16.npy	C19	M16	9	12.6305494	0.398750772	0.2446495364	81.74030515	17.58036201	118.2634193	1779.617561	346.6841808	880.4698819
100023	100	C39M22.npy	C39	M22	0	15.88229024	0.8593922432	0.176070898	167.5299284	26.59065858	90.15201651	4596.480002	1450.646915	1415.853974
100023	100	C39M22.npy	C39	M22	1	15.34380539	0.8594813472	0.1918909431	161.0245889	25.89087551	87.62804271	4415.130145	1401.489749	1366.130195
100023	100	C39M22.npy	C39	M22	2	16.8237345	0.8586328372	0.1906364427	173.9210492	28.15074134	93.10476286	4702.676857	1538.154753	1486.046141
100023	100	C39M22.npy	C39	M22	3	17.00743696	0.8591202465	0.1919575782	169.4300028	27.95453833	89.78730655	4641.355563	1548.138613	1496.860542
100023	100	C39M22.npy	C39	M22	4	16.23135336	0.8597695616	0.1952806095	168.0036236	27.15669345	90.727904	4234.320808	1481.256997	1435.767987
100023	100	C39M22.npy	C39	M22	5	16.54006842	0.8605667058	0.1958605496	171.8921555	27.74164528	93.10305455	4713.096762	1514.448827	1467.901931
100023	100	C39M22.npy	C39	M22	6	16.54525298	0.8601307731	0.1952338112	172.6524719	27.59359759	90.51963	4680.477356	1510.427558	1462.320698
100023	100	C39M22.npy	C39	M22	7	16.00816388	0.8592433913	0.1777182685	172.1784262	26.6552626	91.31176644	4596.539902	1458.553894	1420.317563
100023	100	C39M22.npy	C39	M22	8	16.74532751	0.8616574434	0.1925119206	176.7379179	27.51587143	91.2156013	4656.651753	1530.684427	1484.181528
100023	100	C39M22.npy	C39	M22	9	15.59529221	0.8631815107	0.180717912	168.4479387	25.9034361	85.28668649	4445.021904	1425.313171	1386.909609
100024	100	C40M20.npy	C40	M20	0	2.849851262	0.3458080873	0.3645227493	5.096661845	3.629775065	19.80026546	119.6616437	206.8112097	53.89988767
100024	100	C40M20.npy	C40	M20	1	2.869715966	0.3494343897	0.3815855429	5.304713065	3.699110665	21.06289257	119.6194555	208.1758528	55.37922823
100024	100	C40M20.npy	C40	M20	2	2.995963718	0.3499095534	0.379761544	5.314108556	3.812912521	21.17756126	123.6546483	217.0166251	56.48304753
100024	100	C40M20.npy	C40	M20	3	3.025288686	0.3524112429	0.3821834545	5.31898036	3.789689462	20.8835299	119.1021289	216.2027458	56.93190627
100024	100	C40M20.npy	C40	M20	4	2.786791966	0.3522987831	0.3849695931	4.847337036	3.531581114	20.43354871	106.0690195	198.6170197	53.68877802
100024	100	C40M20.npy	C40	M20	5	2.915235211	0.3500271692	0.3847431557	5.349748348	3.731267742	21.5611127	122.7414651	211.5634978	56.07310567
100024	100	C40M20.npy	C40	M20	6	2.923401238	0.3509834865	0.3849093739	5.286831589	3.735868626	21.00385823	119.1983042	210.8472068	55.9200418
100024	100	C40M20.npy	C40	M20	7	2.920953561	0.3472083345	0.3631327299	5.258778813	3.674729601	21.16724463	122.1575534	211.0246671	55.17753831
100024	100	C40M20.npy	C40	M20	8	3.015129721	0.3470818084	0.3813342971	5.288869881	3.784689916	20.29635438	117.1011873	215.4834286	54.63144848
100024	100	C40M20.npy	C40	M20	9	2.797043619	0.3442891154	0.3692127591	5.048355564	3.549439318	20.11366661	114.6256793	202.1460105	52.08383462
100025	100	C38M17.npy	C38	M17	0	0.9231749637	0.4603509473	0.2086943796	3.205219235	1.028240604	3.038475397	36.68299413	54.16109539	32.61183797
100025	100	C38M17.npy	C38	M17	1	0.9119811659	0.4578411447	0.2294250974	3.147560319	1.022777115	2.987605301	35.70115045	53.42184108	31.88915726
100025	100	C38M17.npy	C38	M17	2	0.8934699531	0.4635251737	0.2241303188	3.050393586	0.9864437958	2.905655726	33.96109903	51.15591505	32.13043968
100025	100	C38M17.npy	C38	M17	3	0.9338581273	0.4520558287	0.2263336976	3.085602413	1.028923843	2.939607076	35.81927148	53.83744035	32.81212223
100025	100	C38M17.npy	C38	M17	4	0.8745132351	0.4614276228	0.2318929407	3.03324388	0.9683284932	2.918410444	34.69921611	50.55165005	31.46520734
100025	100	C38M17.npy	C38	M17	5	0.9074885895	0.4529678674	0.2326284127	3.102941093	1.021896822	3.029771605	34.87448773	52.67954474	32.11307477
100025	100	C38M17.npy	C38	M17	6	0.905345389	0.4598636206	0.2298610022	3.018114378	1.012071288	2.961628915	35.1316764	52.77399997	32.16713805
100025	100	C38M17.npy	C38	M17	7	0.8149108848	0.4563597056	0.2013630291	2.874681037	0.9316981778	2.71863889	28.16613768	44.65707525	28.6185872
100025	100	C38M17.npy	C38	M17	8	0.9462072864	0.4571170792	0.2256317238	3.235295062	1.034010579	3.004841563	36.50957473	54.64839637	33.2303297
100025	100	C38M17.npy	C38	M17	9	0.8849999233	0.4588157989	0.2107222799	3.119172924	0.9842119334	2.902615667	34.91951053	51.85480261	31.42029051
100026	100	C40M17.npy	C40	M17	0	0.955527393	0.3251156097	0.2639167146	3.139886712	1.074187491	2.880217993	45.01407394	56.99114881	30.11315095
100026	100	C40M17.npy	C40	M17	1	0.9548841953	0.322861293	0.2858699757	3.126225713	1.073653704	2.906132741	43.86436962	56.91933285	29.47653216
100026	100	C40M17.npy	C40	M17	2	1.002478063	0.329750812	0.2823197337	3.189274705	1.12583761	3.021033646	44.5656235	59.68015527	31.0504158
100026	100	C40M17.npy	C40	M17	3	0.9554775534	0.3347859602	0.2840921354	3.092133776	1.076289085	2.8024809	42.66064189	55.63905239	30.28079076
100026	100	C40M17.npy	C40	M17	4	0.842203232	0.3450774966	0.2888556299	2.755322796	0.9486434009	2.788723682	29.73426866	45.82006889	28.10411878
100026	100	C40M17.npy	C40	M17	5	0.9618286994	0.3261951152	0.2905781216	3.111337305	1.089598353	2.929337971	43.97278458	57.52485534	30.15397314
100026	100	C40M17.npy	C40	M17	6	0.9478423362	0.3275997031	0.2868422039	3.012500323	1.072712316	2.864488006	43.7435446	56.30289934	30.09609587
100026	100	C40M17.npy	C40	M17	7	0.9637883058	0.3197122507	0.2590224269	3.146797431	1.078142664	2.913677914	45.13364411	57.27874642	30.03994528
100026	100	C40M17.npy	C40	M17	8	0.9889966222	0.3288291854	0.2863098951	3.186504715	1.092523486	2.904199701	44.42326482	58.13177309	30.66626116
100026	100	C40M17.npy	C40	M17	9	0.9254543196	0.3118474713	0.2679780131	3.076838772	1.02958626	2.74078557	43.14377298	54.02767307	28.74680421
100027	100	C22M17.npy	C22	M17	0	0.658609046	0.4077594531	0.282156746	2.619359232	0.7853070735	2.679527654	25.16220544	20.4943161	24.07541756
100027	100	C22M17.npy	C22	M17	1	0.6589349437	0.4017783639	0.300159293	2.618505506	0.7882337048	2.712616663	24.68425098	20.41388279	23.59435725
100027	100	C22M17.npy	C22	M17	2	0.6857981846	0.4108539825	0.2970481629	2.691424432	0.8171040616	2.76953452	25.31083627	20.88054782	25.00123096
100027	100	C22M17.npy	C22	M17	3	0.679079355	0.4088478867	0.2989317409	2.604801641	0.8043382985	2.606907078	25.0829614	20.62078604	24.61864588
100027	100	C22M17.npy	C22	M17	4	0.6781161864	0.4100709301	0.3030384792	2.655767412	0.8014351579	2.747700865	25.9820736	20.77810944	24.28709573
100027	100	C22M17.npy	C22	M17	5	0.6677931309	0.4075379016	0.3034321152	2.630366638	0.8060717746	2.743097592	24.85590365	20.71089012	24.12550208
100027	100	C22M17.npy	C22	M17	6	0.670681864	0.4072297685	0.3013715252	2.630542535	0.8023329992	2.69941779	25.08776966	20.73221629	24.33021963
100027	100	C22M17.npy	C22	M17	7	0.6654114993	0.4049059516	0.2793986202	2.652753584	0.7886060542	2.72427004	25.25522323	20.58340084	23.95043435
100027	100	C22M17.npy	C22	M17	8	0.6828733602	0.4117046671	0.2986213795	2.699807067	0.803676996	2.689175027	25.92381735	21.01068961	25.03112928
100027	100	C22M17.npy	C22	M17	9	0.645805525	0.4074439447	0.2879998533	2.58566645	0.7649503421	2.649224269	24.04957921	20.12676926	23.237325
100028	100	C07M29.npy	C07	M29	0	0.3277908439	0.2811078892	0.3103697842	0.3470166337	0.3274831248	0.2762761049	6.636815227	8.411473666	4.953977589
100028	100	C07M29.npy	C07	M29	1	0.3029831757	0.2754734086	0.3268261558	0.3100583205	0.297780034	0.261195633	6.276650201	8.352621254	4.432838016
100028	100	C07M29.npy	C07	M29	2	0.3210918033	0.2855707535	0.3255712013	0.3364821143	0.322625623	0.2685354609	6.614049464	8.482986025	4.935201071
100028	100	C07M29.npy	C07	M29	3	0.3190128557	0.2870436468	0.3269604262	0.3334714864	0.3184119075	0.2662090313	6.621636151	8.457002275	4.945195478
100028	100	C07M29.npy	C07	M29	4	0.3080415894	0.2843576256	0.3309763243	0.3193407787	0.3078673567	0.2612492322	6.30754632	8.345368294	4.741539089
100028	100	C07M29.npy	C07	M29	5	0.3122740607	0.2863033232	0.3334200802	0.3323023499	0.3170679356	0.2630067663	6.389665285	8.362888334	4.887734436
100028	100	C07M29.npy	C07	M29	6	0.3110548127	0.2849387252	0.330380162	0.32932837	0.3144703297	0.2580736985	6.639883559	8.62553706	4.89510608
100028	100	C07M29.npy	C07	M29	7	0.3179870179	0.2789126698	0.3061371602	0.3178275753	0.3165246577	0.2527351409	6.109809761	8.296926958	4.735596752
100028	100	C07M29.npy	C07	M29	8	0.3215890346	0.2851517426	0.3280628671	0.3415260902	0.3214894992	0.2659829474	6.350672128	8.353751022	4.933838952
100028	100	C07M29.npy	C07	M29	9	0.3191881308	0.2851280603	0.3153267723	0.3392609701	0.3214138768	0.2600722132	6.417155227	8.415335749	4.67145101
100029	100	C38M20.npy	C38	M20	0	2.509081236	0.2152804836	0.2253230503	4.327186342	3.221440584	14.4613653	97.9099851	176.863388	40.83413904
100029	100	C38M20.npy	C38	M20	1	2.49749564	0.2195063728	0.2442711136	4.45799355	3.263127319	15.08427816	96.11415343	175.3332104	41.47828732
100029	100	C38M20.npy	C38	M20	2	2.46358646	0.2153844156	0.238795695	4.280020933	3.180173274	14.24869437	90.35886572	170.0015779	41.68171829
100029	100	C38M20.npy	C38	M20	3	2.572598703	0.2186425931	0.2409184564	4.455466101	3.281262771	14.86833867	94.95903142	177.8015954	43.18704937
100029	100	C38M20.npy	C38	M20	4	2.426531343	0.2181801166	0.2458734682	4.348836245	3.150770443	14.69038575	89.23890792	166.7180708	41.88585156
100029	100	C38M20.npy	C38	M20	5	2.491887633	0.2159593625	0.2454166535	4.404391981	3.228062796	15.10567726	95.04080416	173.2199028	42.27006687
100029	100	C38M20.npy	C38	M20	6	2.524082468	0.2181251014	0.2447388982	4.435132778	3.255720036	14.91822604	94.44601335	175.4363108	42.23380875
100029	100	C38M20.npy	C38	M20	7	2.31268433	0.2149789878	0.2246150118	4.118581182	2.961023387	14.06081259	76.88764124	156.1590557	39.54486417
100029	100	C38M20.npy	C38	M20	8	2.607574553	0.2158749576	0.2368704096	4.500594153	3.314039582	15.00374666	96.39200162	181.1659886	42.38377446
100029	100	C38M20.npy	C38	M20	9	2.47162054	0.217505915	0.2309258173	4.253249212	3.159669059	14.80482738	94.57422809	173.7884443	40.37924615
100030	100	C39M20.npy	C39	M20	0	2.246757436	0.1995349359	0.2569790817	3.975512649	2.828335463	9.728056625	81.53999448	155.2307536	37.63819357
100030	100	C39M20.npy	C39	M20	1	2.253709333	0.2069638116	0.2777310621	4.162955086	2.901696362	10.28906047	81.47317397	155.626226	38.35918189
100030	100	C39M20.npy	C39	M20	2	2.373334102	0.2061689787	0.2747831759	4.208545475	3.004437933	10.62705024	87.03333197	164.1492342	40.06429666
100030	100	C39M20.npy	C39	M20	3	2.418611956	0.2073087413	0.2760597038	4.32409572	3.021935578	10.91696349	87.32220421	166.1650199	41.00588813
100030	100	C39M20.npy	C39	M20	4	2.336308128	0.2060924642	0.2802625742	4.252627882	2.957999149	10.76195059	85.03380016	160.8490531	39.91774995
100030	100	C39M20.npy	C39	M20	5	2.35924761	0.2076273101	0.2821405664	4.301004128	2.993352935	11.04275565	87.59587337	163.3177913	40.1227851
100030	100	C39M20.npy	C39	M20	6	2.377831538	0.2083449627	0.2808981603	4.294966328	3.024849108	10.73211173	87.01185363	164.4708646	40.14908692
100030	100	C39M20.npy	C39	M20	7	2.252432268	0.202208815	0.2559176594	4.069723842	2.839183684	10.52314741	81.58707313	153.8630628	39.05924757
100030	100	C39M20.npy	C39	M20	8	2.406941962	0.2060405267	0.2762065835	4.258574459	3.00122758	10.69595666	85.95465414	165.7418703	40.07146064
100030	100	C39M20.npy	C39	M20	9	2.323125186	0.2008273701	0.2646905922	4.085351523	2.901544995	10.52990827	85.92269106	161.9337277	37.55790864
100031	100	C51M18.npy	C51	M18	0	0.8091106405	0.6169357797	0.4062704094	1.459207985	1.424251863	0.825997321	17.68469727	45.87074547	16.10266836
100031	100	C51M18.npy	C51	M18	1	0.843359518	0.6144711681	0.4192913961	1.500054987	1.494263469	0.8640961916	19.45479523	49.21723566	17.58009416
100031	100	C51M18.npy	C51	M18	2	0.889892518	0.6201027711	0.4221507724	1.550770069	1.580330799	0.858851725	19.81676635	51.2845548	17.97912724
100031	100	C51M18.npy	C51	M18	3	0.8934467914	0.6210725111	0.4268213468	1.50032149	1.554118825	0.8660398146	19.44265654	50.65063981	17.67725747
100031	100	C51M18.npy	C51	M18	4	0.8770245319	0.6198347903	0.4276286824	1.554560361	1.555547004	0.8564898362	20.43980231	50.70879224	17.80213234
100031	100	C51M18.npy	C51	M18	5	0.871132263	0.6206035432	0.4311743618	1.496052373	1.527234616	0.8557191769	19.16181169	49.57622843	17.00386065
100031	100	C51M18.npy	C51	M18	6	0.9031054186	0.619448722	0.4289187687	1.568378886	1.606115769	0.8850143322	20.46161661	51.98735339	17.97904364
100031	100	C51M18.npy	C51	M18	7	0.8595240823	0.6177085841	0.4044508913	1.485813983	1.504946371	0.8051526884	20.06071052	49.84284804	17.71042302
100031	100	C51M18.npy	C51	M18	8	0.901585579	0.6180953181	0.4288594719	1.549112556	1.57141257	0.8709101743	19.98466769	51.69763492	17.84422567
100031	100	C51M18.npy	C51	M18	9	0.8129601824	0.6125249172	0.4086386502	1.431071596	1.43543162	0.8049625708	18.66643082	46.76781078	16.75451115
100032	100	C28M22.npy	C28	M22	0	12.33288049	0.8775584476	0.1853264285	137.4358388	21.3717189	66.06716003	3544.98943	1138.00012	1146.113347
100032	100	C28M22.npy	C28	M22	1	12.05280358	0.8787854151	0.2022056625	134.3786394	20.86453027	64.8441623	3491.095694	1115.249225	1117.468035
100032	100	C28M22.npy	C28	M22	2	12.83124233	0.8819570261	0.2023422195	138.8302368	22.31102321	67.83083468	3521.25617	1181.448299	1181.387304
100032	100	C28M22.npy	C28	M22	3	13.07172105	0.8829586345	0.2046461393	138.108985	22.30839057	65.41231204	3423.239361	1200.632225	1199.790354
100032	100	C28M22.npy	C28	M22	4	12.30198305	0.8792375002	0.205301063	133.5848524	21.39229094	63.75015934	3503.228714	1131.445114	1138.136982
100032	100	C28M22.npy	C28	M22	5	12.25162148	0.8834888941	0.206672009	132.7239537	21.40599755	67.36094089	3206.286959	1126.257671	1132.009791
100032	100	C28M22.npy	C28	M22	6	12.27104562	0.8843483372	0.2078799677	133.8742822	21.38166458	64.94892863	3129.152339	1124.504663	1128.401509
100032	100	C28M22.npy	C28	M22	7	12.31457155	0.8824652588	0.1867407422	137.4944203	21.14591386	65.36386828	3206.606289	1132.973758	1141.146199
100032	100	C28M22.npy	C28	M22	8	13.07086362	0.8798645888	0.2042526725	143.9990042	22.27546075	66.72587916	3548.884228	1205.292711	1203.969857
100032	100	C28M22.npy	C28	M22	9	11.98342837	0.881274085	0.1916440296	138.2877723	20.74881548	65.4163532	3445.668813	1105.153168	1111.873944
100033	100	C39M16.npy	C39	M16	0	20.71491934	0.3464012456	0.2614907189	80.59576062	27.01939048	146.1793738	4573.396575	1561.295555	875.1971841
100033	100	C39M16.npy	C39	M16	1	20.62210837	0.3441522635	0.284974544	84.60307367	27.48562265	156.5372203	4493.142224	1550.379746	873.2461861
100033	100	C39M16.npy	C39	M16	2	21.61390259	0.3509312509	0.2781262814	86.55271735	28.16311869	152.8427845	4691.485305	1647.050761	897.9157143
100033	100	C39M16.npy	C39	M16	3	22.039164	0.3517989182	0.2798924036	87.38280072	28.48064108	159.9652893	4609.085535	1653.272904	927.8689802
100033	100	C39M16.npy	C39	M16	4	21.27554595	0.3485071344	0.2860039254	85.50201013	27.77717375	158.3466517	4625.679037	1618.692704	878.5555285
100033	100	C39M16.npy	C39	M16	5	21.2631385	0.3510087939	0.2868977084	86.67661454	28.13918361	159.1669204	4658.001478	1609.562452	901.3154054
100033	100	C39M16.npy	C39	M16	6	21.60913093	0.3521900684	0.2856174614	87.59571314	28.13865851	157.0054739	4590.990921	1627.035737	907.8511786
100033	100	C39M16.npy	C39	M16	7	20.23174618	0.3601251742	0.2593723407	85.16214943	26.20358905	152.5983535	4433.046352	1567.093929	821.1765423
100033	100	C39M16.npy	C39	M16	8	21.95958294	0.3486970578	0.2819321693	87.98412072	28.32665	155.3496155	4679.907495	1657.554985	915.4643121
100033	100	C39M16.npy	C39	M16	9	21.26426416	0.3482556044	0.2673062415	85.88617663	27.46102834	158.81721	4707.656066	1615.505446	887.1047337
100034	100	C05M17.npy	C05	M17	0	0.8230083706	0.474309132	0.3049374067	3.209750072	1.002921443	3.154034788	34.77209469	47.39771217	31.4168118
100034	100	C05M17.npy	C05	M17	1	0.8195625275	0.4687579486	0.3220690436	3.204977048	0.9988187971	3.149854047	33.95998748	46.85439343	30.67288759
100034	100	C05M17.npy	C05	M17	2	0.8340858674	0.4706023013	0.3171731349	3.225916297	1.019603463	3.132288548	34.3153701	47.2948616	32.15227955
100034	100	C05M17.npy	C05	M17	3	0.8271071066	0.4679456389	0.3171733434	3.15201227	0.999776562	2.974252239	34.13614333	46.80793754	31.51264575
100034	100	C05M17.npy	C05	M17	4	0.7935189401	0.4696339835	0.3217493934	3.089774512	0.9642256673	3.025630202	33.74398316	44.9515974	30.56409569
100034	100	C05M17.npy	C05	M17	5	0.8142969538	0.4636756582	0.3222983961	3.151808758	0.9988530512	3.062340795	33.94314606	46.44866993	31.30324002
100034	100	C05M17.npy	C05	M17	6	0.8019488855	0.4651318236	0.320256736	3.138580544	0.980138285	3.001299553	33.60515446	45.4625087	31.02196513
100034	100	C05M17.npy	C05	M17	7	0.7987232389	0.4664615971	0.2962822615	3.130718628	0.9701509691	3.040857265	32.52963689	45.26329628	30.06669478
100034	100	C05M17.npy	C05	M17	8	0.8586238785	0.4708062309	0.3190826564	3.363739636	1.030273355	3.158386317	35.78513941	48.97988157	32.49446165
100034	100	C05M17.npy	C05	M17	9	0.79868434	0.4603124082	0.3042103838	3.186605607	0.960711567	3.000323793	32.90729939	44.90355542	30.07770453
100035	100	C19M17.npy	C19	M17	0	0.889451167	0.2532635865	0.265962795	2.758289881	1.014428849	3.009209317	36.33092592	23.96402136	30.97871232
100035	100	C19M17.npy	C19	M17	1	0.8955225143	0.2577004612	0.289380043	2.744870573	1.023476601	3.023196683	35.87160078	24.17316803	30.44152886
100035	100	C19M17.npy	C19	M17	2	0.9134969298	0.2621638895	0.2834802167	2.799002968	1.035346447	3.049440853	35.8452679	24.2119322	32.29355016
100035	100	C19M17.npy	C19	M17	3	0.9255472178	0.2609182586	0.2863811817	2.755825729	1.040544616	2.974142836	36.72009627	24.35134748	32.01305376
100035	100	C19M17.npy	C19	M17	4	0.8987531877	0.2623371275	0.2909611973	2.713453381	1.018212242	3.025605081	36.86186577	24.44550635	31.21104883
100035	100	C19M17.npy	C19	M17	5	0.8890315813	0.2640612147	0.2925733654	2.70649148	1.020127428	2.989924994	35.18302007	24.47587276	30.9393085
100035	100	C19M17.npy	C19	M17	6	0.9014005553	0.2599092303	0.2907953567	2.684748689	1.029668802	3.024847019	36.11226014	24.71131496	31.27716696
100035	100	C19M17.npy	C19	M17	7	0.8647264523	0.248685575	0.2614460438	2.673063185	0.973048312	2.92456316	33.33398364	23.19637265	30.29368152
100035	100	C19M17.npy	C19	M17	8	0.90848505	0.2557940708	0.2870345677	2.763493816	1.020297628	2.969541865	36.14941327	24.53196436	31.95925147
100035	100	C19M17.npy	C19	M17	9	0.8957209176	0.251081917	0.2727847846	2.748885924	1.011997278	2.914350928	35.71457774	24.19351441	30.36788117
100036	100	C39M17.npy	C39	M17	0	0.7782408788	0.140867949	0.2597851492	2.341773685	0.8825070449	2.748985488	32.66562314	21.47285773	30.60129229
100036	100	C39M17.npy	C39	M17	1	0.7888620505	0.1518742305	0.2844838249	2.330872725	0.8909801475	2.774713487	32.94121193	22.47465516	30.46368309
100036	100	C39M17.npy	C39	M17	2	0.8459535397	0.1527406163	0.2807763175	2.442806681	0.9520589963	2.879155044	34.13968839	22.80135251	32.2940521
100036	100	C39M17.npy	C39	M17	3	0.842056464	0.1527516091	0.282855545	2.405549987	0.9408483318	2.781526276	34.50739028	22.87583488	31.90182692
100036	100	C39M17.npy	C39	M17	4	0.8128044719	0.154872665	0.2878332179	2.337397416	0.9107120602	2.827291167	33.6055563	22.47296211	31.09454694
100036	100	C39M17.npy	C39	M17	5	0.8257646506	0.1554135168	0.2905670726	2.380955794	0.9364468344	2.836481574	33.74146343	22.88182488	31.05160664
100036	100	C39M17.npy	C39	M17	6	0.8085877631	0.1548264007	0.2863192501	2.336554541	0.9152391117	2.795522534	33.35665228	22.7538845	31.14450706
100036	100	C39M17.npy	C39	M17	7	0.7527667372	0.1432248786	0.257382999	2.27595221	0.850433481	2.58578514	29.86008701	20.49928743	29.83779859
100036	100	C39M17.npy	C39	M17	8	0.846285135	0.1524402048	0.2840236802	2.453973751	0.9406575884	2.822004367	34.90991665	22.66866478	32.42281286
100036	100	C39M17.npy	C39	M17	9	0.7904052488	0.1452141154	0.267041968	2.349327939	0.885742993	2.716880024	32.31581279	21.5935977	30.18494269
100037	100	C06M18.npy	C06	M18	0	0.4921708888	0.6259101511	0.3500662237	0.713151349	0.8456593422	0.4725700057	10.72459825	25.57823843	13.08922267
100037	100	C06M18.npy	C06	M18	1	0.483592226	0.6284220312	0.3599272842	0.6964099867	0.838799452	0.4691039565	10.43061512	25.06729834	12.91239659
100037	100	C06M18.npy	C06	M18	2	0.5087764562	0.6313638907	0.3632321788	0.7002610741	0.8791793356	0.4797553467	10.84989378	26.33675071	13.35710288
100037	100	C06M18.npy	C06	M18	3	0.5233193328	0.634269027	0.3685134878	0.7242493142	0.8874764571	0.4852263011	10.89835331	26.93553763	13.58145885
100037	100	C06M18.npy	C06	M18	4	0.4995099042	0.6311972069	0.365903642	0.7170606846	0.8649961208	0.4725878937	10.8690004	25.76477737	13.21466217
100037	100	C06M18.npy	C06	M18	5	0.511376682	0.6325468567	0.3679739385	0.7216039684	0.8809533613	0.477888443	10.90456474	26.53739786	13.44668798
100037	100	C06M18.npy	C06	M18	6	0.5120339234	0.6329528509	0.3677701648	0.7390171618	0.8885833316	0.4845482803	10.85596495	26.54059559	13.43594739
100037	100	C06M18.npy	C06	M18	7	0.4977422831	0.6306632803	0.3518608204	0.7034835963	0.8515361557	0.4705870914	10.73649717	25.62434996	13.25865049
100037	100	C06M18.npy	C06	M18	8	0.5187157767	0.6318039413	0.3711137398	0.7187353255	0.8866565414	0.4797152439	10.8850949	27.02300617	13.44458563
100037	100	C06M18.npy	C06	M18	9	0.4933036125	0.6261654318	0.3538544055	0.683060408	0.8507582905	0.4714007167	10.73860802	25.8272835	13.10639044
100038	100	C38M01.npy	C38	M01	0	18.26939263	0.6269195857	0.5648135024	106.3112341	22.57215414	299.5002747	7072.352537	1613.169191	1047.143238
100038	100	C38M01.npy	C38	M01	1	20.34966173	0.5872441478	0.5694200375	174.7273414	30.1340327	306.8900942	7002.239538	1622.228965	1256.510215
100038	100	C38M01.npy	C38	M01	2	20.31650303	0.5897033031	0.5696334304	174.5997359	29.84105088	284.3126272	6670.009844	1607.199795	1262.746002
100038	100	C38M01.npy	C38	M01	3	21.17448016	0.5972788868	0.5724071839	172.8735111	30.42660203	302.4705222	6913.11638	1687.242069	1301.585496
100038	100	C38M01.npy	C38	M01	4	19.77507821	0.5965327864	0.5684350759	173.1702983	29.00374935	295.5994285	6533.101943	1567.511679	1232.916347
100038	100	C38M01.npy	C38	M01	5	20.6021066	0.5951100991	0.5712552282	175.2431045	30.24944437	299.4790937	6968.705146	1636.969252	1279.281625
100038	100	C38M01.npy	C38	M01	6	20.55103569	0.5964273676	0.5703292181	174.7214307	30.31003559	285.5477283	7009.72232	1638.510176	1271.568341
100038	100	C38M01.npy	C38	M01	7	18.32819237	0.6071332677	0.564861957	171.7512318	27.13852912	270.2005778	4936.941982	1415.205939	1153.032336
100038	100	C38M01.npy	C38	M01	8	21.17919921	0.5923978639	0.5719278824	178.7260635	30.46450898	294.2064906	7047.996074	1689.503104	1298.908831
100038	100	C38M01.npy	C38	M01	9	20.01809237	0.5950973454	0.565672341	162.0261994	29.88997519	302.5505974	6850.401978	1624.073425	1226.506859
100039	100	C12M01.npy	C12	M01	0	11.04983314	0.6799815152	0.4511533313	97.77662052	13.78843384	184.6455966	2494.566007	764.8770853	710.8932652
100039	100	C12M01.npy	C12	M01	1	13.20158989	0.6349302235	0.4571962861	166.8630831	21.2778752	193.4728124	2555.82656	770.1082501	921.1968354
100039	100	C12M01.npy	C12	M01	2	13.60164834	0.639204816	0.4572115688	167.7795337	21.65255489	188.7863548	2552.823338	794.9078492	954.7100875
100039	100	C12M01.npy	C12	M01	3	13.90175285	0.646158578	0.4581945421	165.2247669	21.672875	189.5282807	2547.243897	817.7146464	969.1159772
100039	100	C12M01.npy	C12	M01	4	13.48196601	0.6422298018	0.4576063608	168.1560424	21.40640124	187.4193313	2617.515346	796.4412495	939.6094074
100039	100	C12M01.npy	C12	M01	5	13.51154692	0.645295919	0.4585556914	167.4970925	21.53253365	191.9442941	2554.134789	788.0732285	950.8497234
100039	100	C12M01.npy	C12	M01	6	13.50260197	0.6450999134	0.457833167	167.1140701	21.64412108	182.0521471	2580.117402	794.303094	943.358851
100039	100	C12M01.npy	C12	M01	7	13.68759647	0.6440767411	0.455300045	169.7086398	21.68011986	193.0544228	2700.61068	807.1596089	953.4933412
100039	100	C12M01.npy	C12	M01	8	13.85433493	0.6419854835	0.4655544539	169.7546713	21.6673272	184.0855079	2613.046534	815.9542637	963.5872952
100039	100	C12M01.npy	C12	M01	9	12.96580512	0.6456486845	0.4563921027	154.3182315	21.26657597	190.2469211	2536.266568	779.8913387	898.3712501
100040	100	C06M17.npy	C06	M17	0	0.4190158904	0.5278437042	0.3087897572	1.484503022	0.4936237274	1.593147027	15.33913317	12.26670499	18.77555976
100040	100	C06M17.npy	C06	M17	1	0.4245050404	0.5224272551	0.3247348901	1.4818138	0.4999512226	1.596508442	15.08710008	12.04951336	18.55565989
100040	100	C06M17.npy	C06	M17	2	0.4427783752	0.5274476411	0.3223371494	1.54863627	0.5208458535	1.673759238	15.57426605	12.31034252	19.71306347
100040	100	C06M17.npy	C06	M17	3	0.447053666	0.5251367303	0.3258947252	1.533823066	0.5196969453	1.606247762	15.8699588	12.25364734	19.61506827
100040	100	C06M17.npy	C06	M17	4	0.4337923538	0.5244388698	0.3278154922	1.497261292	0.5095559393	1.646122842	15.81934094	12.25292338	19.10305452
100040	100	C06M17.npy	C06	M17	5	0.4284718161	0.5233140636	0.3267893269	1.514621869	0.5094960713	1.654787076	15.21098144	12.22154041	19.04187265
100040	100	C06M17.npy	C06	M17	6	0.431406077	0.5228351077	0.3271512187	1.490909514	0.5066297222	1.622733418	15.26248989	12.14616711	19.09524498
100040	100	C06M17.npy	C06	M17	7	0.4255395908	0.5193889222	0.3075536171	1.512287343	0.4985140889	1.623433793	15.11533172	12.0426985	18.82574677
100040	100	C06M17.npy	C06	M17	8	0.4387240582	0.5297996504	0.3228931151	1.563935305	0.5101533066	1.620084182	15.97093807	12.6978666	19.79164977
100040	100	C06M17.npy	C06	M17	9	0.4222871462	0.5197083924	0.3132510345	1.510781055	0.4926648336	1.61345951	15.09418914	12.03046971	18.61240211
100041	100	C38M18.npy	C38	M18	0	1.165845932	0.5803302931	0.3877306684	2.087348197	2.072661064	1.210503197	27.94343912	66.50410341	18.38686219
100041	100	C38M18.npy	C38	M18	1	1.155082831	0.5838853133	0.4033350846	2.070936495	2.075316336	1.204303061	28.21643326	66.52871038	18.51636209
100041	100	C38M18.npy	C38	M18	2	1.145954151	0.5819826126	0.4030416411	2.00936712	2.040521214	1.189264501	26.65480058	64.82666356	17.96332805
100041	100	C38M18.npy	C38	M18	3	1.208844258	0.5841165741	0.4096713418	2.059464883	2.118003451	1.225572346	27.81104612	68.12682683	18.42295714
100041	100	C38M18.npy	C38	M18	4	1.128486658	0.5806382071	0.4096618463	1.993711938	2.020064428	1.187391581	26.63866185	63.78212642	17.68195067
100041	100	C38M18.npy	C38	M18	5	1.182625986	0.5826970094	0.4116714297	2.066457293	2.103967815	1.242362924	27.67506952	67.11504538	18.36896198
100041	100	C38M18.npy	C38	M18	6	1.188751727	0.5836375712	0.4104815833	2.117129731	2.127153551	1.242032178	27.80549095	67.23430957	18.48681856
100041	100	C38M18.npy	C38	M18	7	1.073091748	0.5803202615	0.3861753577	1.778742284	1.876494822	1.047704889	23.33771016	58.92338732	16.42668695
100041	100	C38M18.npy	C38	M18	8	1.214699313	0.5809909379	0.4041172173	2.035354504	2.132838668	1.229979678	27.62899127	68.15873138	18.33832338
100041	100	C38M18.npy	C38	M18	9	1.137219996	0.5793781984	0.3904471963	2.006845191	2.028890158	1.152928304	27.16499061	65.12561308	18.44210682
100042	100	C31M01.npy	C31	M01	0	24.44222285	0.5045924034	0.5243615895	143.7910722	28.9316156	238.1756459	8826.216127	2113.051396	1134.575308
100042	100	C31M01.npy	C31	M01	1	27.44697619	0.4736533398	0.5288480507	216.1344816	37.68210421	250.8607556	9834.246075	2220.596087	1392.34026
100042	100	C31M01.npy	C31	M01	2	28.26960487	0.4734438536	0.5282217372	219.0583935	38.36182815	244.6113172	10030.50732	2283.513028	1437.554841
100042	100	C31M01.npy	C31	M01	3	28.7453491	0.4813519733	0.5315957823	215.5254537	38.43760925	251.1492454	9770.754999	2320.874698	1458.063193
100042	100	C31M01.npy	C31	M01	4	27.5739297	0.4781494842	0.5289673055	218.6301923	37.65405618	246.8895967	9805.28524	2230.439806	1405.851138
100042	100	C31M01.npy	C31	M01	5	27.94897991	0.4785236783	0.5320087671	219.1777911	38.02509723	246.7046735	9872.633945	2255.514716	1432.281726
100042	100	C31M01.npy	C31	M01	6	27.36591939	0.4804563703	0.530966198	216.6881629	37.63121668	229.5394014	9489.923853	2204.696044	1406.815219
100042	100	C31M01.npy	C31	M01	7	28.43062001	0.4757971028	0.5226573701	222.796888	38.41055828	244.4176466	10549.56773	2302.804906	1443.660482
100042	100	C31M01.npy	C31	M01	8	27.85976422	0.4790050728	0.5340166921	220.2521959	37.41136693	231.0666646	9222.642753	2239.181726	1416.975939
100042	100	C31M01.npy	C31	M01	9	27.94543565	0.4791462164	0.527106692	206.949395	38.46408265	251.4585909	9972.253089	2299.670586	1388.246825
100043	100	C28M18.npy	C28	M18	0	0.9291713759	0.5334658654	0.3860865921	1.695772795	1.635647492	1.157291516	22.17229576	53.64805176	17.00344496
100043	100	C28M18.npy	C28	M18	1	0.9156756393	0.5318611708	0.3998922982	1.641120687	1.617379949	1.107394295	21.85058681	52.92755581	16.30649134
100043	100	C28M18.npy	C28	M18	2	0.981465623	0.5455096334	0.4057041112	1.736029467	1.736177941	1.182680129	22.90137424	56.24083978	17.06230722
100043	100	C28M18.npy	C28	M18	3	0.9992705302	0.5438182595	0.4105341156	1.750122625	1.721834336	1.197203493	22.56139484	56.50045283	17.25660232
100043	100	C28M18.npy	C28	M18	4	0.922124815	0.5348748639	0.4057363751	1.676354314	1.628274892	1.078198844	21.8839953	52.59024769	16.69160031
100043	100	C28M18.npy	C28	M18	5	0.9607436926	0.5423699856	0.4097834944	1.703067138	1.686115155	1.199725426	21.81424583	54.59068839	16.86429202
100043	100	C28M18.npy	C28	M18	6	0.93793773	0.5472643151	0.4099517935	1.740171828	1.666453733	1.138989123	20.77420482	52.73422342	16.77290488
100043	100	C28M18.npy	C28	M18	7	0.9207128117	0.5414048162	0.3883956017	1.619853142	1.59375367	1.129380869	20.5444089	52.04440536	16.89649888
100043	100	C28M18.npy	C28	M18	8	0.9906832498	0.5388341368	0.4074827164	1.715025349	1.71930305	1.16712225	22.40881274	56.29449665	17.21600389
100043	100	C28M18.npy	C28	M18	9	0.9277089527	0.53407011	0.3921040346	1.606750559	1.632479733	1.168122683	22.21385093	53.68307017	16.71500156
100044	100	C07M20.npy	C07	M20	0	2.755588133	0.2281802628	0.3241564593	5.234159579	3.447335424	12.20031966	107.2660913	196.9865689	42.7467032
100044	100	C07M20.npy	C07	M20	1	2.712537221	0.2299999277	0.3431753168	5.268989233	3.431089401	12.57403951	102.7638288	192.7483949	43.32752943
100044	100	C07M20.npy	C07	M20	2	2.785898722	0.2293535802	0.3373968477	5.364035187	3.494775538	12.58356313	105.2137739	197.6758261	44.50595235
100044	100	C07M20.npy	C07	M20	3	2.842666872	0.2310163161	0.341120656	5.43592379	3.50917199	12.86080197	105.2621287	200.0490547	45.45716245
100044	100	C07M20.npy	C07	M20	4	2.722417911	0.2314357327	0.3448991776	5.317693097	3.411684254	12.59993035	103.9251305	192.3219809	44.28061352
100044	100	C07M20.npy	C07	M20	5	2.690267134	0.2312902524	0.345344892	5.384700176	3.387363539	12.64769331	101.9029832	190.0689381	44.09942279
100044	100	C07M20.npy	C07	M20	6	2.79550349	0.2310896323	0.3447260913	5.419988231	3.503184245	12.75920702	105.0689674	198.0058181	44.65774063
100044	100	C07M20.npy	C07	M20	7	2.696544189	0.2251180781	0.319414408	5.227057357	3.339580286	12.10798097	97.20465817	188.7762535	42.25478548
100044	100	C07M20.npy	C07	M20	8	2.722724797	0.2277258545	0.3361950254	5.30326726	3.349727749	12.139677	94.24802186	189.4154574	43.45915078
100044	100	C07M20.npy	C07	M20	9	2.690582847	0.2257483535	0.3264812704	5.072272678	3.315619371	12.38855711	99.53828013	190.7115715	41.68499478
100045	100	C05M18.npy	C05	M18	0	0.6463468098	0.5592468321	0.373434246	1.099107251	1.106910623	0.6447221708	13.48156012	33.09160756	15.45850753
100045	100	C05M18.npy	C05	M18	1	0.6435821842	0.5524813777	0.3897443233	1.047003125	1.111231031	0.6602360386	13.08637236	32.84411281	15.3497886
100045	100	C05M18.npy	C05	M18	2	0.6565168297	0.564207804	0.3877828865	1.056278627	1.130306773	0.641309475	13.27251123	33.21909993	15.85687587
100045	100	C05M18.npy	C05	M18	3	0.6705457801	0.5630353945	0.3907429963	1.089401668	1.137801199	0.610966831	13.2750455	33.67008327	16.2344952
100045	100	C05M18.npy	C05	M18	4	0.631743046	0.5579243729	0.3921663928	1.088479019	1.08302568	0.6275712338	12.93098625	31.26441433	15.54399397
100045	100	C05M18.npy	C05	M18	5	0.6669631809	0.5597537578	0.3951783462	1.107308773	1.14499951	0.6570939593	13.59957019	33.81376848	15.96868481
100045	100	C05M18.npy	C05	M18	6	0.6571779657	0.5605539369	0.3928589414	1.119046023	1.13713279	0.6504548234	13.52561943	33.17771052	16.03625481
100045	100	C05M18.npy	C05	M18	7	0.6425865082	0.5543389796	0.3672349656	1.040384254	1.091506492	0.6332891372	13.26589924	32.25276587	15.69479465
100045	100	C05M18.npy	C05	M18	8	0.6832543741	0.5612770548	0.3877530055	1.113911522	1.155730664	0.6643610935	13.53814073	34.61260894	15.95671453
100045	100	C05M18.npy	C05	M18	9	0.6454517001	0.5529685944	0.3741645556	1.065757305	1.105742195	0.6496308688	13.46374758	32.94085382	15.39319632
100046	100	C39M29.npy	C39	M29	0	0.2871396202	0.2119206077	0.2637746921	0.2821199133	0.3100736412	0.2577081547	3.980735937	7.314966746	4.432560368
100046	100	C39M29.npy	C39	M29	1	0.2684919973	0.1979076694	0.2803977546	0.2646491676	0.2838808876	0.2458852972	3.346683245	7.10415981	3.808756908
100046	100	C39M29.npy	C39	M29	2	0.2878476969	0.2182236417	0.2798880772	0.2781722462	0.3122402578	0.2527561757	4.093890827	7.392826792	4.474989129
100046	100	C39M29.npy	C39	M29	3	0.2832466294	0.2184657088	0.2805503607	0.2778538508	0.3048892394	0.2519308284	4.008479326	7.384396369	4.43846194
100046	100	C39M29.npy	C39	M29	4	0.2792144567	0.2192073843	0.2877615756	0.2734422943	0.3004499316	0.2505182101	3.902215253	7.333479666	4.317958716
100046	100	C39M29.npy	C39	M29	5	0.2852294562	0.2217716827	0.2890429336	0.2815465961	0.3117478797	0.2535620542	4.123266298	7.39662014	4.416014266
100046	100	C39M29.npy	C39	M29	6	0.2813913095	0.2203775576	0.2866773747	0.2777333523	0.3070775362	0.2489942114	4.094982073	7.424869173	4.355163803
100046	100	C39M29.npy	C39	M29	7	0.2832827975	0.2106840344	0.2595351389	0.2672450152	0.3041342756	0.2459033313	3.866924346	7.305433278	4.35049208
100046	100	C39M29.npy	C39	M29	8	0.292843394	0.2183477844	0.2831081554	0.2895918546	0.3147054226	0.2572071967	4.098135675	7.366444493	4.528912001
100046	100	C39M29.npy	C39	M29	9	0.2878769147	0.2170215369	0.2688531837	0.282522575	0.3133260101	0.2537671434	3.996050554	7.301046323	4.178801018
100047	100	C19M18.npy	C19	M18	0	0.6582941781	0.5918568803	0.3588887615	1.432854888	1.120724753	0.5429827722	13.53256569	35.00023483	15.91105798
100047	100	C19M18.npy	C19	M18	1	0.6564284399	0.5963339945	0.3771374129	1.403550981	1.128653179	0.5402260908	13.7388679	35.43076367	15.8495192
100047	100	C19M18.npy	C19	M18	2	0.6785383469	0.5986267981	0.3761846896	1.41779132	1.163280929	0.538562564	13.60671952	36.04903211	16.27717259
100047	100	C19M18.npy	C19	M18	3	0.6975707554	0.6016763356	0.3814017748	1.451333953	1.176666017	0.5536984788	13.87123001	36.94465762	16.47467095
100047	100	C19M18.npy	C19	M18	4	0.667899897	0.5973966188	0.3823638106	1.45357292	1.144877866	0.5405542052	13.80414689	35.41650904	16.06561223
100047	100	C19M18.npy	C19	M18	5	0.6818730766	0.5996464334	0.3849446787	1.44849825	1.164600388	0.5559288581	13.7518643	36.22501878	16.19777786
100047	100	C19M18.npy	C19	M18	6	0.6863948205	0.5997749149	0.3834724867	1.480195136	1.18261324	0.5504856638	13.97812017	36.57154816	16.39603106
100047	100	C19M18.npy	C19	M18	7	0.6596969348	0.5959083612	0.3577440441	1.330738036	1.112988933	0.5279310467	13.2968121	34.65191907	15.89575181
100047	100	C19M18.npy	C19	M18	8	0.6655336667	0.600697648	0.3830050593	1.360044998	1.126742056	0.5326278723	13.02424021	34.78989558	15.98820285
100047	100	C19M18.npy	C19	M18	9	0.653854866	0.5911147454	0.3622764777	1.366498765	1.113544389	0.529871347	13.52968148	34.82330812	15.97796627
100048	100	C51M20.npy	C51	M20	0	2.73407006	0.1587907848	0.2580100163	4.961645738	3.452655148	9.263863205	86.37222924	189.0711999	36.42201895
100048	100	C51M20.npy	C51	M20	1	2.980869019	0.1635070369	0.2765852844	5.501936452	3.795772118	10.57579099	109.1547437	210.7490668	39.02818015
100048	100	C51M20.npy	C51	M20	2	3.069148487	0.1626909698	0.2739497492	5.624199548	3.88582388	10.7327493	111.5530619	216.1985715	40.34438802
100048	100	C51M20.npy	C51	M20	3	3.07606557	0.1644847698	0.275179452	5.597627482	3.829185349	10.75737174	107.6775622	213.6862077	41.21514261
100048	100	C51M20.npy	C51	M20	4	3.040507959	0.1636368513	0.2787466815	5.615674978	3.84787658	10.89084947	112.9488909	214.1070123	40.48460972
100048	100	C51M20.npy	C51	M20	5	2.941498445	0.1632380391	0.2807566016	5.490710637	3.741701183	10.54473433	104.0005134	205.0443626	39.78010825
100048	100	C51M20.npy	C51	M20	6	3.084037956	0.1641709867	0.2785794768	5.674518628	3.920904174	10.88825553	111.9080271	217.2828473	40.50515424
100048	100	C51M20.npy	C51	M20	7	2.974832101	0.159884534	0.2555892655	5.525302216	3.712038978	10.54479842	109.8909685	208.8460148	39.74155952
100048	100	C51M20.npy	C51	M20	8	3.103043543	0.1613632353	0.2767579124	5.629530564	3.866736218	10.59524468	109.9569085	217.2443204	40.43036202
100048	100	C51M20.npy	C51	M20	9	2.871022224	0.1572848142	0.2635069718	5.191828347	3.584708062	10.07394602	102.9631128	201.9717934	37.35289425
100049	100	C40M18.npy	C40	M18	0	0.9278756666	0.6253044697	0.417149905	2.054025322	1.608562085	1.211796195	24.29690295	53.58157137	17.80551932
100049	100	C40M18.npy	C40	M18	1	0.9235643682	0.6272178258	0.4332834027	2.041513478	1.613372321	1.209482011	24.37743168	53.549695	17.7432434
100049	100	C40M18.npy	C40	M18	2	0.9792503568	0.6342078884	0.4347103753	2.087324425	1.704358081	1.259512411	24.78244865	56.09117645	18.20020088
100049	100	C40M18.npy	C40	M18	3	0.9959102404	0.6367005406	0.4402966702	2.091274033	1.69994011	1.246290385	24.55030145	56.22752024	17.93463565
100049	100	C40M18.npy	C40	M18	4	0.8859044133	0.637405908	0.4396701346	1.900365914	1.542221356	1.157643817	18.88692897	48.792228	16.21277501
100049	100	C40M18.npy	C40	M18	5	0.9616649491	0.6333020902	0.4418073218	2.048205114	1.669039814	1.243779126	24.34305215	55.02997057	17.94323613
100049	100	C40M18.npy	C40	M18	6	0.9650092167	0.6329992199	0.4412960279	2.108276776	1.68546549	1.245511452	24.47799573	55.13860655	17.95545967
100049	100	C40M18.npy	C40	M18	7	0.958205388	0.6328579024	0.4180797161	2.04591266	1.645736402	1.224263059	24.94599817	54.9889552	18.11455702
100049	100	C40M18.npy	C40	M18	8	0.9815303261	0.6327217649	0.437696792	2.06803252	1.67455115	1.230097512	23.75724917	54.99477114	17.26795112
100049	100	C40M18.npy	C40	M18	9	0.90908702	0.6245741409	0.4214939839	1.934170506	1.576598181	1.171578819	23.48076655	52.22994849	17.39865791
100050	100	C38M29.npy	C38	M29	0	0.2560829598	0.2373241686	0.2474303424	0.2580704414	0.2704441856	0.2161436102	2.696191778	6.250616085	3.919763086
100050	100	C38M29.npy	C38	M29	1	0.2449986049	0.2275041401	0.2626103571	0.2478735666	0.2539364136	0.2089215953	2.574837111	6.258742337	3.379260061
100050	100	C38M29.npy	C38	M29	2	0.2544410302	0.2405006445	0.2615001274	0.2582616614	0.270174707	0.2133468347	2.760795174	6.271775949	3.936535716
100050	100	C38M29.npy	C38	M29	3	0.2542622099	0.2421994562	0.2627559927	0.2582254375	0.2678302774	0.2118853337	2.764656551	6.302554251	3.931247135
100050	100	C38M29.npy	C38	M29	4	0.2491714411	0.2373859355	0.2662331666	0.2550292035	0.2606555561	0.2120619535	2.72781341	6.202439582	3.815863905
100050	100	C38M29.npy	C38	M29	5	0.2508881497	0.24418174	0.2683233464	0.2595494632	0.2684158562	0.2114694169	2.844287434	6.342166645	3.909507574
100050	100	C38M29.npy	C38	M29	6	0.2477845935	0.2394922943	0.2635433455	0.2562116412	0.2640896368	0.2096683771	2.75140492	6.361128188	3.872622511
100050	100	C38M29.npy	C38	M29	7	0.255283112	0.2313117885	0.2434217549	0.2502650635	0.2680540139	0.2129153959	2.516748196	6.069185539	3.805050564
100050	100	C38M29.npy	C38	M29	8	0.2592173008	0.2412305745	0.2620874613	0.2658653674	0.273843591	0.21451602	2.792860804	6.283749533	3.996483198
100050	100	C38M29.npy	C38	M29	9	0.2521623553	0.2350577408	0.2504113208	0.2615887583	0.2685709596	0.2049954336	2.601729183	6.217406078	3.709305603
9688479	3330254	C05M17.9688479.npy	C05	M17	0	0.8492893985	0.4842262705	0.2642175369	3.124410916	1.014229112	3.080696298	31.60953505	42.20195145	32.30581726
9688479	3330254	C05M17.9688479.npy	C05	M17	1	0.8429543096	0.4811599927	0.2774780295	3.103620843	1.005628287	3.097254712	30.80968998	41.72191773	31.50664555
9688479	3330254	C05M17.9688479.npy	C05	M17	2	0.8643802787	0.4818148087	0.2761330173	3.161401742	1.034650837	3.103258895	31.35377743	42.21510063	33.31240939
9688479	3330254	C05M17.9688479.npy	C05	M17	3	0.8618437634	0.4784492991	0.2760716512	3.101482352	1.020158925	2.955866101	31.26200601	41.77902906	32.72323247
9688479	3330254	C05M17.9688479.npy	C05	M17	4	0.8262830364	0.481109283	0.2785644366	3.027144225	0.9825784323	2.99487177	30.76918298	40.05179746	31.54187026
9688479	3330254	C05M17.9688479.npy	C05	M17	5	0.84447207	0.4744652245	0.2775131752	3.091445744	1.015194714	3.023936493	31.03436291	41.54451392	32.30296123
9688479	3330254	C05M17.9688479.npy	C05	M17	6	0.8370714629	0.4752759988	0.2771759674	3.103359646	1.004967358	2.974351454	30.7753654	40.59363241	32.22583296
9688479	3330254	C05M17.9688479.npy	C05	M17	7	0.8307904884	0.4763759756	0.2561075268	3.074289705	0.9874829233	2.99634373	29.70472376	40.41603655	31.21425309
9688479	3330254	C05M17.9688479.npy	C05	M17	8	0.8817988616	0.4829323107	0.2754889949	3.274903179	1.03811336	3.097714559	32.60804154	43.69261671	33.5062683
9688479	3330254	C05M17.9688479.npy	C05	M17	9	0.8269046161	0.4727478968	0.2616538668	3.109707863	0.9763874892	2.957286484	29.95468857	39.854796	31.24799338
9688480	3330254	C05M18.9688480.npy	C05	M18	0	0.6437508681	0.5559142572	0.3391204286	1.160434466	1.100739463	0.633177074	14.19242939	37.54921231	14.66343202
9688480	3330254	C05M18.9688480.npy	C05	M18	1	0.6399220903	0.5488739982	0.3526426523	1.097335885	1.102742133	0.650535245	13.72355099	37.15480719	14.38373654
9688480	3330254	C05M18.9688480.npy	C05	M18	2	0.6515901858	0.5610153554	0.3527133577	1.11143945	1.119506332	0.6316865541	13.94557561	37.80303026	14.92585203
9688480	3330254	C05M18.9688480.npy	C05	M18	3	0.66288455	0.559803031	0.3563666557	1.140828048	1.122569732	0.5993752835	13.92448255	38.35862189	15.1447668
9688480	3330254	C05M18.9688480.npy	C05	M18	4	0.6223347067	0.5542650865	0.3560445402	1.143852837	1.063933739	0.6151965624	13.51137613	35.61290087	14.3248256
9688480	3330254	C05M18.9688480.npy	C05	M18	5	0.6607348923	0.5565040375	0.3578599125	1.16529476	1.132510425	0.6440347214	14.24713381	38.41854924	14.92633285
9688480	3330254	C05M18.9688480.npy	C05	M18	6	0.6497768097	0.5572295416	0.3568486148	1.177879256	1.121986241	0.6375647563	14.17836176	37.74916544	14.95650024
9688480	3330254	C05M18.9688480.npy	C05	M18	7	0.634739306	0.550617858	0.3327982051	1.085330875	1.075656092	0.6199245354	13.87595927	36.65520522	14.57246108
9688480	3330254	C05M18.9688480.npy	C05	M18	8	0.6803312045	0.557722171	0.3513713746	1.172564019	1.148605086	0.6543379846	14.25654196	39.36099309	15.088316
9688480	3330254	C05M18.9688480.npy	C05	M18	9	0.6416537406	0.5493114183	0.3380419174	1.124780984	1.097524484	0.6414152058	14.1158612	37.27147037	14.46083568
9688481	3330254	C05M20.9688481.npy	C05	M20	0	2.545702598	0.3024897363	0.3087652901	7.18430066	3.412006709	14.06035475	51.22777738	75.93112164	83.22844244
9688481	3330254	C05M20.9688481.npy	C05	M20	1	2.511199005	0.3084117382	0.3261936241	7.00623596	3.397070015	14.00904224	39.67320318	70.84212826	83.24986969
9688481	3330254	C05M20.9688481.npy	C05	M20	2	2.614854341	0.3042904931	0.3211933001	7.378137158	3.516655361	14.7621363	50.80222354	75.65053079	86.47104144
9688481	3330254	C05M20.9688481.npy	C05	M20	3	2.689080433	0.3071832495	0.3237633384	7.551953754	3.562945587	15.12759943	51.8441151	77.22812127	88.748736
9688481	3330254	C05M20.9688481.npy	C05	M20	4	2.5978695	0.3045967264	0.3268551161	7.476591946	3.480337494	15.10813057	51.41909352	74.60549476	86.48662281
9688481	3330254	C05M20.9688481.npy	C05	M20	5	2.615048176	0.3042270961	0.3265663976	7.47727306	3.51529511	15.1106635	52.18047727	76.55709091	86.61391716
9688481	3330254	C05M20.9688481.npy	C05	M20	6	2.608815118	0.3057152451	0.325540295	7.482304722	3.509003387	14.88176659	50.81655049	74.93833749	86.77292225
9688481	3330254	C05M20.9688481.npy	C05	M20	7	2.566211087	0.298308302	0.3011301295	7.317752299	3.408960201	14.71101876	50.74530585	74.23218624	84.76142302
9688481	3330254	C05M20.9688481.npy	C05	M20	8	2.676629141	0.3024815394	0.3170734488	7.502600591	3.541325896	14.68735579	51.18272381	78.42578386	86.99601389
9688481	3330254	C05M20.9688481.npy	C05	M20	9	2.556333672	0.2972166683	0.3106892119	7.17982992	3.396337857	14.45867154	51.22074911	76.84479595	82.32029672
9688482	3330254	C05M29.9688482.npy	C05	M29	0	0.2229354913	0.1944261248	0.2858243757	0.2430141628	0.2319845229	0.2313476574	1.49037524	4.923192566	2.153960245
9688482	3330254	C05M29.9688482.npy	C05	M29	1	0.2134055327	0.19810715	0.3083860437	0.2175346198	0.2206742968	0.2233183986	0.8699859199	4.65799848	1.807826283
9688482	3330254	C05M29.9688482.npy	C05	M29	2	0.2195889894	0.199879455	0.3009354221	0.2390596256	0.2297380235	0.2258957526	1.509727975	4.934103065	2.174841482
9688482	3330254	C05M29.9688482.npy	C05	M29	3	0.2174293474	0.1980047541	0.2971721842	0.2386536427	0.2265203138	0.223927482	1.509083468	4.952817105	2.178543477
9688482	3330254	C05M29.9688482.npy	C05	M29	4	0.2134727283	0.1981990823	0.3038220305	0.2352371258	0.222533833	0.2227291641	1.506494149	4.952396122	2.112906401
9688482	3330254	C05M29.9688482.npy	C05	M29	5	0.2172932954	0.2012105951	0.3064088987	0.2401772316	0.2283055523	0.224537422	1.528264312	4.962469141	2.165677522
9688482	3330254	C05M29.9688482.npy	C05	M29	6	0.2132408809	0.1970686867	0.3016972745	0.2371173722	0.223650027	0.220990976	1.499419035	4.963099083	2.123043454
9688482	3330254	C05M29.9688482.npy	C05	M29	7	0.2190707718	0.1922561968	0.2791880922	0.2352931875	0.2261196264	0.2230679539	1.495198291	4.938611602	2.145334149
9688482	3330254	C05M29.9688482.npy	C05	M29	8	0.2264446868	0.2018459031	0.3039577124	0.2488241696	0.2348025663	0.2296311749	1.513550247	4.919863069	2.191255101
9688482	3330254	C05M29.9688482.npy	C05	M29	9	0.2212173426	0.1952015433	0.2886920796	0.2445027938	0.230535337	0.2233697811	1.460774429	4.926592451	2.081860132
9688483	3330254	C06M16.9688483.npy	C06	M16	0	14.39936419	0.6012770402	0.2480332118	78.32009134	20.93975343	172.7028406	3051.708081	1173.026346	988.1876809
9688483	3330254	C06M16.9688483.npy	C06	M16	1	14.45667514	0.5992162408	0.2591168629	81.69264902	21.13231024	186.0550121	3150.527101	1177.350919	998.8493944
9688483	3330254	C06M16.9688483.npy	C06	M16	2	14.90811373	0.599020814	0.2589178317	83.6887919	21.50606201	186.8764485	3121.307917	1207.445191	1024.486086
9688483	3330254	C06M16.9688483.npy	C06	M16	3	15.18110449	0.6058172853	0.2611708101	83.00785505	21.67622881	184.8856027	3121.468957	1220.736753	1043.949162
9688483	3330254	C06M16.9688483.npy	C06	M16	4	14.58295274	0.6018056405	0.2604793071	82.7040165	21.29734926	187.1746424	3115.261353	1179.327808	1005.601967
9688483	3330254	C06M16.9688483.npy	C06	M16	5	14.58847356	0.6016965935	0.2601163394	82.76649808	21.15174895	185.2658414	3066.644354	1182.499292	1000.36059
9688483	3330254	C06M16.9688483.npy	C06	M16	6	14.69062636	0.6062277999	0.2604871553	84.12476383	21.33725712	185.1551364	3004.994112	1182.923733	1015.864731
9688483	3330254	C06M16.9688483.npy	C06	M16	7	14.65695123	0.6031528996	0.2503168571	84.77136836	21.0207242	185.6675643	3040.789919	1186.573952	1009.305818
9688483	3330254	C06M16.9688483.npy	C06	M16	8	15.2419976	0.5994039131	0.2638737658	84.92273173	21.75964724	184.6321629	3148.331052	1233.46054	1037.707896
9688483	3330254	C06M16.9688483.npy	C06	M16	9	14.42643156	0.601656562	0.253494157	83.46964618	20.76512678	179.6713714	3063.467938	1172.129516	993.605187
9688484	3330254	C06M17.9688484.npy	C06	M17	0	0.5336306646	0.5404040889	0.280810652	1.822027368	0.6179474772	1.988483221	15.96110029	11.38229803	23.32104243
9688484	3330254	C06M17.9688484.npy	C06	M17	1	0.5347604639	0.5363228384	0.2942853418	1.816439672	0.6183114093	1.9628882	15.63207058	11.11083062	22.89830679
9688484	3330254	C06M17.9688484.npy	C06	M17	2	0.556960676	0.5421997617	0.2930178885	1.879967433	0.6432398033	2.05375102	16.09156165	11.41899588	24.26896637
9688484	3330254	C06M17.9688484.npy	C06	M17	3	0.5626342813	0.5397873692	0.297100474	1.861263981	0.6437176463	1.979021318	16.33556245	11.30163909	24.1858488
9688484	3330254	C06M17.9688484.npy	C06	M17	4	0.544712797	0.5394255035	0.2971946347	1.817843327	0.6293274497	2.017174674	16.30676126	11.29829695	23.42899884
9688484	3330254	C06M17.9688484.npy	C06	M17	5	0.5388512776	0.5375746113	0.2957344003	1.837161687	0.6317006925	2.02459147	15.64518119	11.27296634	23.33057552
9688484	3330254	C06M17.9688484.npy	C06	M17	6	0.5459562047	0.5368374543	0.2968531424	1.811475939	0.6311762954	1.997297678	15.83240745	11.22887121	23.68561636
9688484	3330254	C06M17.9688484.npy	C06	M17	7	0.5383245167	0.5338593201	0.2799802421	1.842230373	0.6197317001	1.993660112	15.68078357	11.15464271	23.31878978
9688484	3330254	C06M17.9688484.npy	C06	M17	8	0.5523677315	0.5449569192	0.2930308688	1.898703768	0.6309760122	1.991044366	16.49475633	11.76858166	24.33920689
9688484	3330254	C06M17.9688484.npy	C06	M17	9	0.5351156864	0.5337738318	0.2846562774	1.838555575	0.6155514072	1.975690449	15.68285189	11.12832625	23.12602504
9688485	3330254	C06M18.9688485.npy	C06	M18	0	0.492445703	0.6234038799	0.3312390509	0.7221674092	0.8453768715	0.4676943804	11.31031233	29.47863741	12.5777669
9688485	3330254	C06M18.9688485.npy	C06	M18	1	0.4854505299	0.6254534533	0.3387782668	0.7058716184	0.8415808303	0.4632148886	11.04700124	28.95623534	12.54223618
9688485	3330254	C06M18.9688485.npy	C06	M18	2	0.5093569214	0.6287969232	0.3426881913	0.7052989013	0.8789852181	0.4745354334	11.44254026	30.43403306	12.82439993
9688485	3330254	C06M18.9688485.npy	C06	M18	3	0.524313278	0.631609043	0.348746787	0.7357763263	0.8883087957	0.4801239645	11.52890731	31.22610127	13.06373858
9688485	3330254	C06M18.9688485.npy	C06	M18	4	0.49983413	0.628440567	0.344675761	0.7246472195	0.8646438076	0.464787226	11.48644437	29.80585212	12.68668683
9688485	3330254	C06M18.9688485.npy	C06	M18	5	0.5120512407	0.6300923006	0.3465312111	0.7295606744	0.8812113178	0.4702726858	11.51987847	30.7021551	12.94039883
9688485	3330254	C06M18.9688485.npy	C06	M18	6	0.5130320196	0.6304448644	0.3467859377	0.74908382	0.8892317434	0.4786109875	11.46712908	30.71846227	12.94524204
9688485	3330254	C06M18.9688485.npy	C06	M18	7	0.4985818758	0.6281351949	0.3331390121	0.7115394879	0.8522056068	0.463256972	11.35448658	29.66285805	12.78621952
9688485	3330254	C06M18.9688485.npy	C06	M18	8	0.5200205746	0.6292446999	0.3504237109	0.7246151542	0.888078773	0.4736394001	11.49935629	31.25302167	12.95477603
9688485	3330254	C06M18.9688485.npy	C06	M18	9	0.4949740151	0.6236324988	0.3342091394	0.6920030842	0.8531167671	0.4669669717	11.35812339	29.74201173	12.7381564
9688486	3330254	C07M20.9688486.npy	C07	M20	0	2.537220354	0.3120636061	0.2775201968	4.475389408	3.137532707	10.35565395	107.022556	202.9465479	45.61840064
9688486	3330254	C07M20.9688486.npy	C07	M20	1	2.483291239	0.3161709557	0.2936789611	4.46140266	3.103443458	10.55282999	102.4012122	198.7232126	45.2922986
9688486	3330254	C07M20.9688486.npy	C07	M20	2	2.543836068	0.313964981	0.2883917767	4.503290071	3.149788968	10.50633852	104.8652379	203.8165226	45.64073266
9688486	3330254	C07M20.9688486.npy	C07	M20	3	2.588161517	0.3168185078	0.2928992527	4.561251487	3.153462518	10.75536967	104.9226178	206.4899478	46.40620092
9688486	3330254	C07M20.9688486.npy	C07	M20	4	2.479339902	0.315854949	0.2954397949	4.435525262	3.067964759	10.50938033	103.647806	198.5128544	45.19522916
9688486	3330254	C07M20.9688486.npy	C07	M20	5	2.448518167	0.3152839001	0.2949708704	4.524382238	3.044326941	10.51076755	101.5690338	196.2703933	44.83558765
9688486	3330254	C07M20.9688486.npy	C07	M20	6	2.553265854	0.3165985972	0.2946668035	4.556708044	3.15773233	10.71483205	104.753579	204.2804306	46.23897232
9688486	3330254	C07M20.9688486.npy	C07	M20	7	2.453705785	0.3110978932	0.2732750282	4.346368341	2.994937967	9.973046087	96.5952711	194.5968603	42.58556262
9688486	3330254	C07M20.9688486.npy	C07	M20	8	2.476438909	0.3115403172	0.2882342417	4.432111313	3.004633655	10.02227128	93.86867477	195.7395702	43.04471341
9688486	3330254	C07M20.9688486.npy	C07	M20	9	2.471095967	0.3086637821	0.2789907453	4.297753369	3.009177647	10.53010609	99.44448917	196.8049083	42.99289675
9688487	3330254	C07M29.9688487.npy	C07	M29	0	0.3246795921	0.2621365388	0.2431788118	0.3360750267	0.3217158551	0.267132739	6.66311445	8.625909636	4.171467584
9688487	3330254	C07M29.9688487.npy	C07	M29	1	0.3015747217	0.253536485	0.2567628399	0.3017662274	0.2951724324	0.2530597247	6.322644929	8.566080143	3.816137848
9688487	3330254	C07M29.9688487.npy	C07	M29	2	0.3182348645	0.2655017753	0.2547896475	0.3277441473	0.3168615619	0.2610529451	6.635173103	8.699622925	4.152736529
9688487	3330254	C07M29.9688487.npy	C07	M29	3	0.3162628527	0.2669161434	0.2559393678	0.3239956588	0.3130460083	0.2583584063	6.641513627	8.671638604	4.159600003
9688487	3330254	C07M29.9688487.npy	C07	M29	4	0.3054742051	0.2635659179	0.2603097618	0.3113411411	0.3050081442	0.2533439264	6.333320184	8.554195749	4.001668223
9688487	3330254	C07M29.9688487.npy	C07	M29	5	0.3094788318	0.2661108188	0.2628634482	0.3221847067	0.3111796967	0.2550317153	6.403935404	8.571819506	4.127408017
9688487	3330254	C07M29.9688487.npy	C07	M29	6	0.308489634	0.2641483547	0.2582776119	0.3197023289	0.3092494281	0.2526914595	6.677336184	8.847905041	4.124057433
9688487	3330254	C07M29.9688487.npy	C07	M29	7	0.3149688358	0.2590858205	0.238849455	0.3107173314	0.311056475	0.2458228604	6.092654777	8.506641891	3.963066242
9688487	3330254	C07M29.9688487.npy	C07	M29	8	0.3181054777	0.2665466562	0.2596763581	0.3306010695	0.315407406	0.2576129141	6.364523907	8.562726882	4.127804717
9688487	3330254	C07M29.9688487.npy	C07	M29	9	0.3177870336	0.263538291	0.2474488465	0.3297330084	0.3160347774	0.255119829	6.457713203	8.643035979	4.037034419
9688489	3330254	C12M02.9688489.npy	C12	M02	0	56.65461004	0.7635296783	0.3681384371	754.4271934	68.81491968	716.0747455	117706.0373	2639.351862	4880.906684
9688489	3330254	C12M02.9688489.npy	C12	M02	1	55.20572749	0.7528452911	0.3770227499	738.9729813	69.92612782	735.2780492	110868.8769	2578.141187	4735.651607
9688489	3330254	C12M02.9688489.npy	C12	M02	2	60.07162096	0.7592253025	0.3800557446	823.9903909	75.73455427	736.6672336	107848.7541	2759.204364	5209.828268
9688489	3330254	C12M02.9688489.npy	C12	M02	3	62.82584714	0.7600114458	0.3820651506	823.7163832	77.48680739	746.8751573	113975.9265	2797.116086	5411.559054
9688489	3330254	C12M02.9688489.npy	C12	M02	4	60.47392446	0.7605972954	0.3791441662	825.8578353	74.50551335	685.0812641	119775.9012	2806.377609	5223.342741
9688489	3330254	C12M02.9688489.npy	C12	M02	5	60.45912342	0.7607295443	0.3776140196	835.7347469	76.38067588	759.6526139	118059.6095	2816.938964	5233.321405
9688489	3330254	C12M02.9688489.npy	C12	M02	6	60.80739561	0.7601589208	0.3810258919	814.4807964	76.75178066	726.9681119	120366.3434	2753.463836	5250.874292
9688489	3330254	C12M02.9688489.npy	C12	M02	7	60.37315141	0.7598878567	0.3727245877	849.1795951	75.24138291	754.1473274	117990.5138	2815.129836	5220.965578
9688489	3330254	C12M02.9688489.npy	C12	M02	8	61.44125554	0.7577291486	0.3928226014	835.0486301	76.06515411	728.9663394	121017.9723	2780.427853	5291.063126
9688489	3330254	C12M02.9688489.npy	C12	M02	9	55.40629723	0.7639821113	0.3757059959	750.3435912	69.97416337	707.4946538	114518.5994	2712.863839	4761.353985
9688495	3330254	C19M16.9688495.npy	C19	M16	0	7.329885276	0.5418527416	0.2460516499	65.81545759	10.40458273	42.83869459	1398.637599	317.4091853	487.9988238
9688495	3330254	C19M16.9688495.npy	C19	M16	1	7.459131291	0.5368886155	0.2662009019	70.0704152	10.58394524	49.47019259	1491.103802	325.1629917	498.3079595
9688495	3330254	C19M16.9688495.npy	C19	M16	2	7.712566237	0.5433640584	0.2621681569	72.58168018	11.07919551	47.91533276	1491.88902	332.5618447	527.5020815
9688495	3330254	C19M16.9688495.npy	C19	M16	3	7.916891626	0.5446094961	0.2641157722	72.10180775	11.13963654	46.97305222	1505.278582	335.7502788	536.0858286
9688495	3330254	C19M16.9688495.npy	C19	M16	4	7.518753097	0.543544385	0.2695749667	71.51773482	10.77761701	47.42687798	1463.047849	323.860374	511.0557047
9688495	3330254	C19M16.9688495.npy	C19	M16	5	7.585017291	0.5411823071	0.2706887785	70.67962019	10.87585254	48.22461661	1488.642707	326.8266265	513.4417865
9688495	3330254	C19M16.9688495.npy	C19	M16	6	7.804955328	0.543695496	0.2683616435	73.35502026	11.1935011	48.46975646	1511.946054	333.3165331	526.6495429
9688495	3330254	C19M16.9688495.npy	C19	M16	7	7.563102742	0.540896243	0.243927503	71.54748331	10.59788774	47.2866389	1441.977106	324.1003955	508.0900704
9688495	3330254	C19M16.9688495.npy	C19	M16	8	7.520256972	0.5416942987	0.2662298614	70.59652774	10.69906526	45.13771498	1407.779568	323.0955741	507.1811167
9688495	3330254	C19M16.9688495.npy	C19	M16	9	7.576033784	0.5370451145	0.2502078446	71.59722161	10.63381927	48.1790473	1522.219855	328.0724719	505.7405904
9688496	3330254	C19M17.9688496.npy	C19	M17	0	0.8741909828	0.2585266819	0.233875619	2.695670886	0.9951708613	2.867512953	34.84665148	23.38562727	29.89139172
9688496	3330254	C19M17.9688496.npy	C19	M17	1	0.8779587015	0.2634414667	0.2551815407	2.66971773	1.000404936	2.868888322	34.43686395	23.62741709	29.28151194
9688496	3330254	C19M17.9688496.npy	C19	M17	2	0.8936814782	0.2682380742	0.2502001825	2.721289222	1.010456348	2.88503366	34.38674505	23.66072249	31.00812667
9688496	3330254	C19M17.9688496.npy	C19	M17	3	0.9060215334	0.2675836728	0.2535660199	2.682623427	1.015722284	2.8261816	35.24839091	23.77957631	30.74868443
9688496	3330254	C19M17.9688496.npy	C19	M17	4	0.8811526951	0.2681132086	0.2567319656	2.652926091	0.9966990113	2.863213445	35.46217745	23.89933019	30.03224755
9688496	3330254	C19M17.9688496.npy	C19	M17	5	0.8712948485	0.2694576225	0.2577941951	2.631773846	0.9984299805	2.83650401	33.80439912	23.93689313	29.64814002
9688496	3330254	C19M17.9688496.npy	C19	M17	6	0.8855114669	0.2651769634	0.2564275347	2.617758464	1.008703143	2.872449549	34.72539197	24.15795424	30.20219892
9688496	3330254	C19M17.9688496.npy	C19	M17	7	0.847542387	0.2548058114	0.2298500619	2.603169297	0.9506949059	2.774675084	31.8201394	22.61545554	29.13597294
9688496	3330254	C19M17.9688496.npy	C19	M17	8	0.8891433324	0.2615030424	0.2520284685	2.687011632	0.9968391682	2.813559254	34.63710368	23.98290552	30.6881768
9688496	3330254	C19M17.9688496.npy	C19	M17	9	0.8795940213	0.2569463943	0.2399454714	2.6819022	0.9916280887	2.773116227	34.29173005	23.59574823	29.3053548
9688497	3330254	C19M18.9688497.npy	C19	M18	0	0.668740581	0.5843514024	0.3576192134	1.466566723	1.135336356	0.5593545326	13.58732018	34.71991638	15.78976823
9688497	3330254	C19M18.9688497.npy	C19	M18	1	0.6669773277	0.5887555336	0.3762356517	1.433352823	1.143167804	0.558521904	13.78186544	35.11261066	15.71351835
9688497	3330254	C19M18.9688497.npy	C19	M18	2	0.6893270237	0.5913984409	0.3751622823	1.448782447	1.178219749	0.5577811471	13.67020365	35.75333102	16.11199874
9688497	3330254	C19M18.9688497.npy	C19	M18	3	0.7085035408	0.5946545484	0.3803437914	1.483507642	1.191524476	0.5716725917	13.92585931	36.66230238	16.30457037
9688497	3330254	C19M18.9688497.npy	C19	M18	4	0.6791107735	0.5898480021	0.3815000461	1.488887381	1.160487163	0.5589087854	13.86813972	35.15441397	15.89520784
9688497	3330254	C19M18.9688497.npy	C19	M18	5	0.6923300375	0.5926330541	0.3840680644	1.481691343	1.178865142	0.5729615983	13.80471286	35.94623782	16.02326897
9688497	3330254	C19M18.9688497.npy	C19	M18	6	0.6969811134	0.5926876108	0.3827538125	1.514621539	1.197345054	0.5677648063	14.02984829	36.2918714	16.24472306
9688497	3330254	C19M18.9688497.npy	C19	M18	7	0.6702337644	0.5885391583	0.3564536942	1.351211506	1.127728417	0.5413555102	13.35901995	34.40643068	15.71744513
9688497	3330254	C19M18.9688497.npy	C19	M18	8	0.6775847652	0.5931512229	0.3811197427	1.391392218	1.143061541	0.5510509012	13.08009758	34.54057028	15.83010497
9688497	3330254	C19M18.9688497.npy	C19	M18	9	0.6645838728	0.583532017	0.3610730423	1.398040748	1.12824809	0.5480216821	13.5751387	34.53012484	15.83202086
9688498	3330254	C19M20.9688498.npy	C19	M20	0	1.927283868	0.2763679169	0.2492712858	3.440370737	2.486374433	5.817703924	70.78708489	146.8679346	31.4431244
9688498	3330254	C19M20.9688498.npy	C19	M20	1	1.925615038	0.2782008906	0.2664218065	3.526874251	2.511955011	6.177359943	70.07049885	146.5717221	31.65441333
9688498	3330254	C19M20.9688498.npy	C19	M20	2	1.903941014	0.2773752745	0.2613639807	3.405899321	2.462378224	5.962872544	67.70561705	144.0696218	31.4115736
9688498	3330254	C19M20.9688498.npy	C19	M20	3	1.940113962	0.2779883841	0.2623388757	3.501662744	2.489286624	6.081409969	68.44001213	146.5875699	31.7507601
9688498	3330254	C19M20.9688498.npy	C19	M20	4	1.918559083	0.2772353528	0.2679220777	3.485696998	2.502618408	6.147680645	70.33679089	145.4822636	31.50644964
9688498	3330254	C19M20.9688498.npy	C19	M20	5	1.913953968	0.2760058298	0.2685131798	3.471645913	2.473135499	6.173703641	69.02653929	145.146052	31.34628484
9688498	3330254	C19M20.9688498.npy	C19	M20	6	1.932898937	0.2783522071	0.267618963	3.494530984	2.506933616	6.192407921	68.88223221	146.550164	31.7188994
9688498	3330254	C19M20.9688498.npy	C19	M20	7	1.901561053	0.2747109633	0.2469880993	3.397734576	2.414605551	6.001250918	67.43711492	143.8208685	30.4554253
9688498	3330254	C19M20.9688498.npy	C19	M20	8	1.920177236	0.2784797693	0.2689178779	3.474357429	2.467939272	6.02597289	66.57014971	145.0320977	31.30874822
9688498	3330254	C19M20.9688498.npy	C19	M20	9	1.955124487	0.2775528624	0.254840611	3.511384737	2.517072441	6.094054784	71.33492037	149.1723956	31.75874679
9688499	3330254	C19M22.9688499.npy	C19	M22	0	8.731233817	0.9054273781	0.161822086	93.67597798	15.42735594	41.36182699	1894.100057	753.2160034	834.7620361
9688499	3330254	C19M22.9688499.npy	C19	M22	1	8.533825791	0.9062153851	0.1733653464	92.88689049	15.17417737	40.88372936	1856.304212	748.8829636	815.5484494
9688499	3330254	C19M22.9688499.npy	C19	M22	2	9.061925358	0.9051144515	0.1736250174	95.45621659	16.04925589	41.84042944	1851.425079	780.6515062	862.4586242
9688499	3330254	C19M22.9688499.npy	C19	M22	3	9.30309027	0.906303706	0.1755917285	94.1394898	16.2133614	41.43153977	1881.755326	798.2244446	883.1847319
9688499	3330254	C19M22.9688499.npy	C19	M22	4	8.970174988	0.9055203714	0.1779717372	93.75272824	15.9446076	41.84812529	1904.938464	774.0768058	855.3369682
9688499	3330254	C19M22.9688499.npy	C19	M22	5	8.95567044	0.9062640076	0.1782489603	93.85301834	15.94003429	40.6933668	1889.587344	773.2923233	854.1084481
9688499	3330254	C19M22.9688499.npy	C19	M22	6	9.005139927	0.9068678311	0.1778341216	94.92153511	15.8621319	42.08816014	1875.342202	773.7562363	859.4478992
9688499	3330254	C19M22.9688499.npy	C19	M22	7	8.661410136	0.9074564091	0.1619075244	93.49813939	15.16006122	41.01661268	1808.030067	745.348413	825.3374547
9688499	3330254	C19M22.9688499.npy	C19	M22	8	8.76832671	0.9085682067	0.1764159568	94.37694162	15.24165552	40.467484	1798.560672	750.8040833	834.0159543
9688499	3330254	C19M22.9688499.npy	C19	M22	9	8.644727127	0.9057894212	0.164807937	95.26362049	15.21483906	41.24585074	1881.183531	748.7337986	826.5233496
9688500	3330254	C19M29.9688500.npy	C19	M29	0	0.2370626712	0.2260244126	0.2617216624	0.2698031909	0.2427099903	0.2220604725	2.414335207	6.241939667	2.827292376
9688500	3330254	C19M29.9688500.npy	C19	M29	1	0.2282707647	0.2223071432	0.2767716191	0.2576077489	0.2306954701	0.2196616506	2.320159215	6.267142902	2.491602417
9688500	3330254	C19M29.9688500.npy	C19	M29	2	0.2348752422	0.2304312646	0.2749700539	0.2674483762	0.2413398405	0.2188615413	2.45213304	6.287090366	2.863510317
9688500	3330254	C19M29.9688500.npy	C19	M29	3	0.2349541549	0.2312169748	0.275467112	0.2673922583	0.2407611224	0.2210934039	2.434941766	6.310913935	2.859477049
9688500	3330254	C19M29.9688500.npy	C19	M29	4	0.233174934	0.232231914	0.2812127461	0.2670675302	0.2386779041	0.2208337564	2.514620602	6.326340337	2.787384486
9688500	3330254	C19M29.9688500.npy	C19	M29	5	0.2342994695	0.2328894798	0.282064122	0.2697417969	0.2424941942	0.2201860802	2.521461045	6.335976677	2.857348892
9688500	3330254	C19M29.9688500.npy	C19	M29	6	0.2327525324	0.2305721177	0.278906234	0.2679708663	0.2406302227	0.2206576705	2.452617341	6.327321986	2.805255082
9688500	3330254	C19M29.9688500.npy	C19	M29	7	0.2338903003	0.225409834	0.2571541824	0.2575985416	0.2384175171	0.2177412212	2.227689689	6.121642326	2.757980464
9688500	3330254	C19M29.9688500.npy	C19	M29	8	0.2343877472	0.2323926687	0.2775093306	0.2704973637	0.2420455137	0.2196990545	2.450954489	6.308725465	2.898043954
9688500	3330254	C19M29.9688500.npy	C19	M29	9	0.231233549	0.2242832095	0.2650175342	0.265058411	0.2377358567	0.2163276514	2.152093388	6.170729753	2.731594519
9688501	3330254	C22M16.9688501.npy	C22	M16	0	12.62634314	0.6167152287	0.2153232786	99.9782154	18.73202531	146.7045412	2301.947593	986.8194663	852.7296382
9688501	3330254	C22M16.9688501.npy	C22	M16	1	12.58602266	0.6120636491	0.2292799791	100.2121962	18.88626246	154.2912052	2272.270771	978.5674956	848.7120539
9688501	3330254	C22M16.9688501.npy	C22	M16	2	13.13731487	0.6208984967	0.2286862844	102.3429059	19.59683269	156.1583124	2287.661657	1023.58117	886.5781561
9688501	3330254	C22M16.9688501.npy	C22	M16	3	13.54995517	0.6192551007	0.2319931414	103.5311108	19.7765135	157.0000292	2310.973211	1045.175854	908.096992
9688501	3330254	C22M16.9688501.npy	C22	M16	4	13.05505297	0.6200897659	0.2345557287	103.2138087	19.16011546	157.2338202	2317.670628	1016.227738	875.3502378
9688501	3330254	C22M16.9688501.npy	C22	M16	5	12.99677765	0.6196065392	0.2347167382	101.11984	19.43256728	159.1138886	2303.465771	1011.401345	878.5969707
9688501	3330254	C22M16.9688501.npy	C22	M16	6	13.22081206	0.6217007624	0.2344559776	105.213018	19.61456635	154.027731	2199.170799	1025.065045	896.423345
9688501	3330254	C22M16.9688501.npy	C22	M16	7	12.99643851	0.6226784837	0.214839735	104.2871824	19.1243776	157.7619935	2333.033085	1013.3686	882.2830342
9688501	3330254	C22M16.9688501.npy	C22	M16	8	13.11176054	0.6201121399	0.2344609009	103.6019991	19.27656722	149.5211548	2194.073398	1014.781775	881.7949696
9688501	3330254	C22M16.9688501.npy	C22	M16	9	12.49289927	0.6211477213	0.2211634304	101.5001686	18.1879602	155.4840176	2192.524286	969.6069312	851.106489
9688502	3330254	C22M17.9688502.npy	C22	M17	0	0.6586267824	0.419421013	0.2510874001	2.570376877	0.7844524667	2.633452659	24.31633209	19.32806872	24.44149392
9688502	3330254	C22M17.9688502.npy	C22	M17	1	0.6570765499	0.4142081627	0.2673538682	2.573249058	0.7846219022	2.670221118	23.90772725	19.29157562	24.00687611
9688502	3330254	C22M17.9688502.npy	C22	M17	2	0.6816606341	0.4240878074	0.2652822373	2.636208353	0.8111042109	2.715242262	24.51137108	19.74398576	25.29734428
9688502	3330254	C22M17.9688502.npy	C22	M17	3	0.67734548	0.421185521	0.2670391748	2.559744652	0.8005946168	2.560311248	24.33071789	19.50545366	24.94967897
9688502	3330254	C22M17.9688502.npy	C22	M17	4	0.6736573687	0.4237809812	0.2703652331	2.604746563	0.7939067701	2.6859855	25.14362662	19.63876245	24.63983512
9688502	3330254	C22M17.9688502.npy	C22	M17	5	0.6643944736	0.420282933	0.2703367923	2.582250386	0.8017676857	2.695811642	24.06252769	19.59136882	24.40769646
9688502	3330254	C22M17.9688502.npy	C22	M17	6	0.6698154755	0.419433875	0.2680336842	2.583311659	0.7987194432	2.65315474	24.28238302	19.59915414	24.69360425
9688502	3330254	C22M17.9688502.npy	C22	M17	7	0.6639786205	0.417262728	0.2487238279	2.608358002	0.785569771	2.681604515	24.48061416	19.45998636	24.40604685
9688502	3330254	C22M17.9688502.npy	C22	M17	8	0.6796403448	0.4246015525	0.2644959917	2.650268426	0.7992259513	2.648455089	25.08382539	19.85859064	25.39036882
9688502	3330254	C22M17.9688502.npy	C22	M17	9	0.6465590491	0.4188459621	0.257363846	2.543278062	0.7647074529	2.625116186	23.32674969	18.98683925	23.69135809
9688503	3330254	C28M17.9688503.npy	C28	M17	0	0.8327633992	0.2597454214	0.2282313102	2.674073734	0.9383181028	2.620858955	32.06535114	22.57425347	30.98407119
9688503	3330254	C28M17.9688503.npy	C28	M17	1	0.8147328814	0.2597731017	0.2451676	2.585843546	0.9171657373	2.600472846	30.4644859	21.8788739	29.96858937
9688503	3330254	C28M17.9688503.npy	C28	M17	2	0.8641681399	0.2655935656	0.2445625956	2.699297825	0.968371997	2.722933499	31.85124973	22.70146899	32.01514565
9688503	3330254	C28M17.9688503.npy	C28	M17	3	0.8694798392	0.2672798667	0.2464010052	2.674876738	0.9675350275	2.616435591	32.52635475	22.80678085	31.90695272
9688503	3330254	C28M17.9688503.npy	C28	M17	4	0.809731414	0.267196644	0.2454666547	2.567466564	0.9149113542	2.565856338	30.93167114	22.59846619	30.35300694
9688503	3330254	C28M17.9688503.npy	C28	M17	5	0.8347627313	0.2662102399	0.2489082598	2.604642487	0.9471720197	2.663848719	30.91778186	22.63449239	30.75946068
9688503	3330254	C28M17.9688503.npy	C28	M17	6	0.8045482888	0.2695843407	0.246310734	2.529476476	0.9031490552	2.455232861	28.87518201	21.20778895	30.39922217
9688503	3330254	C28M17.9688503.npy	C28	M17	7	0.8232810996	0.2579004983	0.2250465795	2.622605019	0.9319821987	2.627969903	31.08264963	22.08789365	30.73962179
9688503	3330254	C28M17.9688503.npy	C28	M17	8	0.8676210743	0.2627174354	0.2438009494	2.75519905	0.9612218053	2.640834623	32.72336697	23.27607121	32.26463693
9688503	3330254	C28M17.9688503.npy	C28	M17	9	0.8211671849	0.2545698512	0.2312918777	2.615651965	0.9177637665	2.582294848	30.70256562	22.72482749	30.20370064
9688504	3330254	C28M18.9688504.npy	C28	M18	0	0.9388898876	0.5267085663	0.3835659053	1.697208227	1.644536788	1.139016842	21.74318567	51.50123644	17.62548828
9688504	3330254	C28M18.9688504.npy	C28	M18	1	0.9258895892	0.524863703	0.3977535563	1.64302474	1.627308055	1.094303417	21.42748151	50.78589524	16.9473782
9688504	3330254	C28M18.9688504.npy	C28	M18	2	0.9886865236	0.5386337765	0.403163467	1.73167929	1.740778162	1.16479778	22.43611587	53.984158	17.60543551
9688504	3330254	C28M18.9688504.npy	C28	M18	3	1.007617897	0.5371082418	0.4077286837	1.74782949	1.729147332	1.177730988	22.10797777	54.23455	17.88271398
9688504	3330254	C28M18.9688504.npy	C28	M18	4	0.9349236605	0.5277039272	0.4034187615	1.681069115	1.64272326	1.068818711	21.49187178	50.50295619	17.39422665
9688504	3330254	C28M18.9688504.npy	C28	M18	5	0.9697707002	0.5359612589	0.4075002681	1.700845594	1.693797193	1.180408671	21.36785768	52.36445432	17.48645108
9688504	3330254	C28M18.9688504.npy	C28	M18	6	0.9478849612	0.5402411628	0.4077312423	1.739205698	1.675876623	1.12256275	20.38591731	50.602854	17.36266337
9688504	3330254	C28M18.9688504.npy	C28	M18	7	0.930606838	0.5345411207	0.3853545537	1.613701979	1.603455165	1.109906895	20.13811238	49.91566305	17.50186536
9688504	3330254	C28M18.9688504.npy	C28	M18	8	0.9997550045	0.5320935907	0.4040806087	1.712938433	1.726959931	1.150224987	21.96245627	54.05301354	17.83170766
9688504	3330254	C28M18.9688504.npy	C28	M18	9	0.937619229	0.5269063065	0.389423415	1.608265738	1.641559113	1.149064847	21.7880178	51.55397853	17.32683026
9688505	3330254	C28M22.9688505.npy	C28	M22	0	12.89734731	0.8742563518	0.1481034232	142.5990181	22.36856787	67.39036127	3721.978331	1181.966488	1215.373332
9688505	3330254	C28M22.9688505.npy	C28	M22	1	12.63029141	0.8750976792	0.1605732196	139.2750858	21.93852622	66.33381444	3680.092299	1161.305907	1187.778443
9688505	3330254	C28M22.9688505.npy	C28	M22	2	13.26885596	0.8786004168	0.1609141842	142.234974	23.03276247	69.62904739	3671.753634	1211.121085	1238.749756
9688505	3330254	C28M22.9688505.npy	C28	M22	3	13.54712269	0.8796187246	0.1635331167	141.1122036	23.15288785	66.56219778	3585.53714	1232.542962	1261.662367
9688505	3330254	C28M22.9688505.npy	C28	M22	4	12.93843752	0.8757107956	0.1632705545	139.0007398	22.49558903	66.04788253	3699.447382	1181.087218	1215.005962
9688505	3330254	C28M22.9688505.npy	C28	M22	5	12.76337493	0.8800905281	0.1645656074	136.5774419	22.3330187	68.71597261	3386.696906	1163.677108	1196.071627
9688505	3330254	C28M22.9688505.npy	C28	M22	6	12.82890064	0.8807654361	0.1665966762	138.360265	22.35172451	66.83050601	3330.626543	1165.934689	1197.161399
9688505	3330254	C28M22.9688505.npy	C28	M22	7	12.86468099	0.8788930976	0.1499049992	141.7824312	22.09396801	67.00335322	3406.376537	1174.385065	1209.24925
9688505	3330254	C28M22.9688505.npy	C28	M22	8	13.63021402	0.8762234662	0.1616148685	148.3812861	23.24007522	68.53108814	3732.462134	1246.392766	1274.190518
9688505	3330254	C28M22.9688505.npy	C28	M22	9	12.51130809	0.8779781633	0.1523806629	143.1438356	21.67350084	67.42266694	3619.922238	1145.766379	1176.857118
9688506	3330254	C28M29.9688506.npy	C28	M29	0	0.3055317627	0.2857162488	0.2581530032	0.3095235368	0.321235588	0.2735285187	6.506442974	9.198633103	4.014631405
9688506	3330254	C28M29.9688506.npy	C28	M29	1	0.290783881	0.2708240575	0.2711994903	0.2818280301	0.2986722249	0.2589509495	6.213120044	9.111300173	3.615401389
9688506	3330254	C28M29.9688506.npy	C28	M29	2	0.3100541358	0.2926572684	0.2739079022	0.3110575562	0.3274314385	0.2720652211	6.708418816	9.255854177	4.085259485
9688506	3330254	C28M29.9688506.npy	C28	M29	3	0.3079265875	0.2955186848	0.2767919666	0.3112428947	0.3218946383	0.2733830926	6.429915563	9.142423931	4.075948783
9688506	3330254	C28M29.9688506.npy	C28	M29	4	0.2936235373	0.2863864646	0.2741505333	0.2975439674	0.3104271684	0.2651297159	6.506944932	9.179199032	3.917995444
9688506	3330254	C28M29.9688506.npy	C28	M29	5	0.3033088749	0.291058533	0.2776015494	0.3070779553	0.3222671148	0.2706137736	6.662403433	9.311237477	4.049735091
9688506	3330254	C28M29.9688506.npy	C28	M29	6	0.2900559124	0.2928912878	0.2754786372	0.2994252434	0.3098070185	0.2519966504	5.394690412	8.682724449	3.807429586
9688506	3330254	C28M29.9688506.npy	C28	M29	7	0.3035654038	0.2880224455	0.2591183608	0.3001736684	0.3157692741	0.2685534904	5.847613584	8.927564089	3.925432845
9688506	3330254	C28M29.9688506.npy	C28	M29	8	0.3123852371	0.2919570316	0.2732860515	0.3172273592	0.3272169873	0.2740359522	6.689163012	9.304934227	4.121323799
9688506	3330254	C28M29.9688506.npy	C28	M29	9	0.3055468597	0.2869182343	0.2645264727	0.3092491465	0.3220042799	0.2669640678	6.397333593	9.164613488	3.932697012
9688508	3330254	C31M02.9688508.npy	C31	M02	0	87.19481126	0.7697318298	0.4237576502	1167.478597	104.2063695	1083.315154	127717.808	6897.115141	7274.461217
9688508	3330254	C31M02.9688508.npy	C31	M02	1	91.0707868	0.7575401988	0.4316786179	1291.335791	119.1677971	1098.095055	195121.9411	7311.745162	7618.566986
9688508	3330254	C31M02.9688508.npy	C31	M02	2	99.08463506	0.7603425425	0.4330937191	1385.154683	128.1619828	1132.560358	207479.7008	8014.705071	8352.499229
9688508	3330254	C31M02.9688508.npy	C31	M02	3	102.1256609	0.763208689	0.4367747749	1391.355321	129.8422682	1123.421651	203512.829	8279.554925	8595.367905
9688508	3330254	C31M02.9688508.npy	C31	M02	4	96.02785141	0.7639378867	0.4321044795	1363.202566	122.071169	950.2876964	206021.6429	7762.679805	8092.290796
9688508	3330254	C31M02.9688508.npy	C31	M02	5	98.15766892	0.7631977394	0.4339459627	1405.661366	128.4784609	1136.357035	208301.9908	8026.408229	8301.61518
9688508	3330254	C31M02.9688508.npy	C31	M02	6	98.12780709	0.7639192438	0.434948693	1376.771988	128.4072418	1084.539863	204233.9868	7951.456309	8314.463
9688508	3330254	C31M02.9688508.npy	C31	M02	7	97.71942598	0.7613400978	0.4244657179	1416.747726	126.0669259	1099.696206	201355.6242	7906.778588	8269.260374
9688508	3330254	C31M02.9688508.npy	C31	M02	8	97.8720447	0.7635021003	0.4435834602	1389.232603	124.7309317	1084.762681	189553.8037	7865.397993	8236.732629
9688508	3330254	C31M02.9688508.npy	C31	M02	9	91.23800158	0.7644525747	0.4283486875	1228.63282	122.1251408	1110.618967	207779.7745	7586.203994	7642.849457
9688509	3330254	C31M16.9688509.npy	C31	M16	0	15.55131709	0.6843884161	0.2496665456	122.8695255	23.06091231	131.7395713	1400.821294	975.8787787	1292.790707
9688509	3330254	C31M16.9688509.npy	C31	M16	1	16.32667523	0.6768965172	0.2611680763	129.9605921	24.24230617	149.6546933	1534.901705	1027.994726	1359.597536
9688509	3330254	C31M16.9688509.npy	C31	M16	2	16.78092482	0.6810246369	0.2594777975	130.7574461	24.69970765	150.8781774	1546.966167	1054.557557	1393.836833
9688509	3330254	C31M16.9688509.npy	C31	M16	3	17.47773037	0.6831019737	0.2614559369	133.1998851	25.23477874	152.5956245	1560.048972	1080.103597	1436.651209
9688509	3330254	C31M16.9688509.npy	C31	M16	4	16.25793317	0.6812603617	0.2645059108	129.3866437	23.88572994	149.5688732	1551.756107	1021.812187	1350.280265
9688509	3330254	C31M16.9688509.npy	C31	M16	5	16.49740492	0.682214892	0.2641959172	129.7700616	24.41727196	149.8454735	1489.894357	1031.87197	1368.437095
9688509	3330254	C31M16.9688509.npy	C31	M16	6	16.79196652	0.683803407	0.2650987041	133.0888504	24.83489959	151.5358268	1569.716468	1059.182841	1395.036284
9688509	3330254	C31M16.9688509.npy	C31	M16	7	16.67454182	0.6820200896	0.2461865151	134.2233176	24.38742157	151.820268	1549.538831	1050.941772	1384.014453
9688509	3330254	C31M16.9688509.npy	C31	M16	8	16.97465396	0.6811197293	0.2634449827	133.1473592	24.68169434	147.9311787	1471.581276	1059.495866	1401.293883
9688509	3330254	C31M16.9688509.npy	C31	M16	9	16.52173334	0.6797097801	0.2514747443	134.4995661	24.18656718	151.6746979	1552.782757	1046.414594	1375.727942
9688510	3330254	C31M29.9688510.npy	C31	M29	0	0.2179651151	0.2671117077	0.2898311878	0.2457823186	0.2191446184	0.2028874529	1.838693854	4.99942661	2.359324236
9688510	3330254	C31M29.9688510.npy	C31	M29	1	0.2071953278	0.2638460958	0.3021397131	0.232541541	0.2047949696	0.197031744	1.741691447	4.999213715	2.085545646
9688510	3330254	C31M29.9688510.npy	C31	M29	2	0.2162001546	0.2731027747	0.3014433056	0.245065059	0.2180800116	0.1993091766	1.959283398	5.085079075	2.407750863
9688510	3330254	C31M29.9688510.npy	C31	M29	3	0.2173559956	0.274460645	0.3032343812	0.2471300116	0.217435932	0.2001143999	1.938840024	5.06053798	2.392318469
9688510	3330254	C31M29.9688510.npy	C31	M29	4	0.2089465855	0.2694872438	0.3058773797	0.2383847459	0.2098385792	0.1970330711	1.899724398	5.051011853	2.324397628
9688510	3330254	C31M29.9688510.npy	C31	M29	5	0.2137832005	0.2757598048	0.3092219515	0.246532643	0.2171679186	0.1969776845	1.96172232	5.064098338	2.390603925
9688510	3330254	C31M29.9688510.npy	C31	M29	6	0.2095107705	0.2713234419	0.3057587809	0.2419980552	0.2126208352	0.191246694	1.79597153	5.045830893	2.320748344
9688510	3330254	C31M29.9688510.npy	C31	M29	7	0.2168776345	0.2664972954	0.2862233312	0.2441573916	0.2168225391	0.1992050146	1.896120218	5.026879075	2.345606923
9688510	3330254	C31M29.9688510.npy	C31	M29	8	0.2171222931	0.2730978714	0.3039815722	0.2497172917	0.2189336426	0.1986338274	1.860202313	5.013415665	2.400190081
9688510	3330254	C31M29.9688510.npy	C31	M29	9	0.2136327325	0.2689901206	0.2935410079	0.2452884077	0.2152333384	0.1973803709	1.801182786	5.014499767	2.313628103
9688512	3330254	C38M02.9688512.npy	C38	M02	0	49.10746977	0.7694348618	0.3610882989	461.3642468	59.10516529	691.2689118	56392.03818	2737.319311	4451.389193
9688512	3330254	C38M02.9688512.npy	C38	M02	1	49.03139356	0.7605698398	0.3646888444	466.7137441	60.75245966	711.4158708	55078.34599	2752.396032	4442.67945
9688512	3330254	C38M02.9688512.npy	C38	M02	2	48.55482669	0.7656045402	0.3696806989	437.6640922	59.91749226	664.043052	48639.77892	2699.947493	4377.145311
9688512	3330254	C38M02.9688512.npy	C38	M02	3	51.80434342	0.7684806348	0.3722129029	471.0797368	62.51675668	708.8380022	51512.84326	2768.90314	4669.245987
9688512	3330254	C38M02.9688512.npy	C38	M02	4	48.38980714	0.7690469294	0.3617935278	450.8362705	58.74285665	665.9764109	49909.36125	2756.519805	4387.091151
9688512	3330254	C38M02.9688512.npy	C38	M02	5	50.23690121	0.7687356653	0.3640776564	476.9507115	62.11187379	692.0973318	52878.10968	2800.922702	4552.111316
9688512	3330254	C38M02.9688512.npy	C38	M02	6	50.54017907	0.7680202097	0.3672482225	472.6274243	62.58142548	690.2166134	51061.49775	2779.451604	4573.480687
9688512	3330254	C38M02.9688512.npy	C38	M02	7	34.87789092	0.7994225831	0.3617073823	380.71133	43.14399785	610.1466292	35171.77697	2000.637693	3081.616195
9688512	3330254	C38M02.9688512.npy	C38	M02	8	51.3254848	0.7660361706	0.3826448239	483.1079831	62.09394642	698.7741849	52836.22433	2758.189417	4626.651986
9688512	3330254	C38M02.9688512.npy	C38	M02	9	47.85115254	0.7673911896	0.3641035177	447.9576858	58.9416111	682.092995	52731.37697	2723.884988	4338.129403
9688513	3330254	C38M17.9688513.npy	C38	M17	0	0.8844899049	0.4883246596	0.2176768612	3.092266802	0.9788632085	2.945540301	38.88471154	56.66015403	34.48502168
9688513	3330254	C38M17.9688513.npy	C38	M17	1	0.8699330135	0.4881503113	0.2389961893	3.012013466	0.9683522238	2.888302883	37.83870642	55.86954621	33.71296083
9688513	3330254	C38M17.9688513.npy	C38	M17	2	0.8469966118	0.4927620434	0.2337334093	2.91007285	0.9268672627	2.809019363	36.01167065	53.67872474	33.49582421
9688513	3330254	C38M17.9688513.npy	C38	M17	3	0.8862526656	0.4815549332	0.2353335649	2.949855584	0.9698795294	2.808434639	37.84785051	56.36289628	34.21975866
9688513	3330254	C38M17.9688513.npy	C38	M17	4	0.8294150187	0.4915081424	0.2428361517	2.902761393	0.9126112766	2.804495278	36.74723315	52.91231071	32.86627684
9688513	3330254	C38M17.9688513.npy	C38	M17	5	0.8642731538	0.4814775705	0.241840151	2.972721348	0.9658140784	2.912797272	36.90503206	55.19084984	33.57153137
9688513	3330254	C38M17.9688513.npy	C38	M17	6	0.8632614513	0.4883977843	0.238886448	2.916500805	0.9608506996	2.842231985	37.3006423	55.23908967	33.71490579
9688513	3330254	C38M17.9688513.npy	C38	M17	7	0.7666668711	0.4869029702	0.2111674571	2.725476449	0.8711820065	2.562192775	29.36958154	46.50792444	29.20397027
9688513	3330254	C38M17.9688513.npy	C38	M17	8	0.9002521254	0.4872592672	0.2358818966	3.095651639	0.9767409384	2.893506702	38.58601065	57.18717144	34.90131688
9688513	3330254	C38M17.9688513.npy	C38	M17	9	0.8426706767	0.4889005003	0.2195672433	2.989074295	0.9311949801	2.78883183	36.95798414	54.04284484	32.9747356
9688514	3330254	C38M18.9688514.npy	C38	M18	0	1.196737584	0.5919269422	0.3923099482	2.212761888	2.131103779	1.229745823	29.41214409	71.49521791	19.85809798
9688514	3330254	C38M18.9688514.npy	C38	M18	1	1.187205291	0.5951436555	0.4074652652	2.197185112	2.136624135	1.224219694	29.71467855	71.48187819	20.17081961
9688514	3330254	C38M18.9688514.npy	C38	M18	2	1.173154095	0.5935377153	0.4069122025	2.12542047	2.09161023	1.208660063	28.02859763	69.79804868	19.1388381
9688514	3330254	C38M18.9688514.npy	C38	M18	3	1.239694658	0.5957959786	0.4120703137	2.175080475	2.174810847	1.244510552	29.26107625	73.34664162	19.75831514
9688514	3330254	C38M18.9688514.npy	C38	M18	4	1.154891669	0.5919810413	0.414127929	2.116094352	2.070214186	1.202500128	28.01292675	68.65074665	18.77313598
9688514	3330254	C38M18.9688514.npy	C38	M18	5	1.21258304	0.5943492893	0.415193621	2.18983114	2.160551921	1.259151598	29.11210555	72.23266483	19.69245998
9688514	3330254	C38M18.9688514.npy	C38	M18	6	1.219657585	0.5951418271	0.4138997563	2.246197965	2.185635959	1.260886536	29.27384808	72.39217428	19.88896321
9688514	3330254	C38M18.9688514.npy	C38	M18	7	1.095013872	0.5922532869	0.3896142426	1.869608191	1.91726014	1.053907258	24.52672821	63.46266689	17.23575546
9688514	3330254	C38M18.9688514.npy	C38	M18	8	1.245739366	0.5927557746	0.4081296897	2.149622981	2.190627926	1.247847788	29.05669783	73.29191426	19.70690864
9688514	3330254	C38M18.9688514.npy	C38	M18	9	1.166127771	0.5908661304	0.3950514163	2.126102085	2.083756183	1.170351324	28.58943495	69.99591237	19.81336857
9688515	3330254	C38M20.9688515.npy	C38	M20	0	1.891796536	0.4924997519	0.2674158522	2.867921557	2.397399212	10.17825882	82.41255086	147.5372213	59.32299226
9688515	3330254	C38M20.9688515.npy	C38	M20	1	1.874876427	0.4960987239	0.2853097486	2.945697985	2.420103224	10.61074898	80.733301	145.9446927	59.19738036
9688515	3330254	C38M20.9688515.npy	C38	M20	2	1.831084597	0.4901104389	0.2799735927	2.73435759	2.333716727	9.789301531	75.57305658	141.3493275	56.25427126
9688515	3330254	C38M20.9688515.npy	C38	M20	3	1.909188715	0.4949301644	0.281132046	2.867016132	2.407865373	10.28921471	79.4817561	147.7214005	58.81207654
9688515	3330254	C38M20.9688515.npy	C38	M20	4	1.797906633	0.4926487442	0.2873908465	2.791547968	2.306327366	10.15770242	74.55061183	138.3937434	55.5769343
9688515	3330254	C38M20.9688515.npy	C38	M20	5	1.856744114	0.4912980476	0.2857583906	2.843073721	2.376893916	10.4718717	79.65861865	144.1076794	57.69668275
9688515	3330254	C38M20.9688515.npy	C38	M20	6	1.882496993	0.4934232554	0.285425244	2.872088688	2.397178703	10.37947729	79.17438007	145.9670164	58.23660362
9688515	3330254	C38M20.9688515.npy	C38	M20	7	1.703172969	0.4892435719	0.2642537892	2.610832267	2.151872512	9.646381343	63.57911748	129.1843717	50.83897928
9688515	3330254	C38M20.9688515.npy	C38	M20	8	1.951579211	0.4929723848	0.2780832	2.951586871	2.450637692	10.45475438	80.88390828	150.9152445	59.31953403
9688515	3330254	C38M20.9688515.npy	C38	M20	9	1.860758169	0.4942790525	0.2728855856	2.812811838	2.352621364	10.39437521	79.63525963	144.7825327	58.4160497
9688516	3330254	C38M22.9688516.npy	C38	M22	0	13.60337955	0.8948874607	0.1746139908	144.1691773	23.1824424	50.10135115	4787.289705	1333.455598	1337.214809
9688516	3330254	C38M22.9688516.npy	C38	M22	1	13.5295052	0.8935382267	0.190973783	142.1949885	23.33567201	48.94154506	4868.752761	1326.812071	1329.378849
9688516	3330254	C38M22.9688516.npy	C38	M22	2	13.34840816	0.8928680598	0.1905547824	135.4892413	22.67906528	47.2678524	4495.392954	1306.383635	1308.462792
9688516	3330254	C38M22.9688516.npy	C38	M22	3	14.30714932	0.8937279486	0.1889870916	142.2223462	24.06132954	48.94245227	4709.309638	1400.455073	1401.939973
9688516	3330254	C38M22.9688516.npy	C38	M22	4	13.15853517	0.894089449	0.195657126	131.0675426	22.79214889	46.07362016	4576.076107	1288.371405	1289.824966
9688516	3330254	C38M22.9688516.npy	C38	M22	5	13.86780692	0.8930915349	0.1940620937	142.2419638	23.76485969	50.31609613	4771.040596	1358.835823	1361.125165
9688516	3330254	C38M22.9688516.npy	C38	M22	6	13.85139843	0.8936871933	0.1923390067	143.6565392	23.65477727	48.90146529	4708.838336	1356.675193	1359.184489
9688516	3330254	C38M22.9688516.npy	C38	M22	7	11.21378066	0.9007510838	0.1745504585	129.5312492	19.28209668	41.16879539	3494.716146	1093.418977	1097.400382
9688516	3330254	C38M22.9688516.npy	C38	M22	8	14.1502888	0.8938916506	0.1868915336	147.0840683	23.81710543	49.30090139	4742.049834	1386.244893	1387.52308
9688516	3330254	C38M22.9688516.npy	C38	M22	9	12.95645327	0.8937676808	0.1815633472	141.4172875	22.03894296	48.69570194	4555.491994	1269.576148	1272.31427
9688517	3330254	C38M29.9688517.npy	C38	M29	0	0.2350696731	0.2405505819	0.2527140703	0.2305317748	0.2476266116	0.1942702247	2.648302098	6.458564038	2.619099535
9688517	3330254	C38M29.9688517.npy	C38	M29	1	0.2274111411	0.2304653815	0.2676812839	0.225184958	0.2371374926	0.1897464838	2.573179096	6.460964698	2.370409458
9688517	3330254	C38M29.9688517.npy	C38	M29	2	0.2335261105	0.243622458	0.2662888375	0.2318551701	0.2468610423	0.1928036612	2.697190471	6.472574715	2.631313915
9688517	3330254	C38M29.9688517.npy	C38	M29	3	0.2335009561	0.2454356489	0.2672944345	0.2322655622	0.2452640139	0.191674072	2.708559583	6.511378334	2.632762656
9688517	3330254	C38M29.9688517.npy	C38	M29	4	0.2289146865	0.2414807476	0.2720689713	0.2304780115	0.2398371781	0.1919900308	2.67988845	6.385680179	2.568230891
9688517	3330254	C38M29.9688517.npy	C38	M29	5	0.2306767053	0.2469190575	0.2730364055	0.2332506688	0.2455488308	0.1907469818	2.796722295	6.556646054	2.648490409
9688517	3330254	C38M29.9688517.npy	C38	M29	6	0.2276220337	0.2428051587	0.268186983	0.2307890872	0.2416790241	0.1886117797	2.662777632	6.563141589	2.61002737
9688517	3330254	C38M29.9688517.npy	C38	M29	7	0.234454461	0.2344106734	0.2478397516	0.2263899988	0.2453274369	0.1933423227	2.461728854	6.248956658	2.527564844
9688517	3330254	C38M29.9688517.npy	C38	M29	8	0.2381703539	0.2446182407	0.2672783003	0.2386724683	0.2508928117	0.194338672	2.740874604	6.485439493	2.680619558
9688517	3330254	C38M29.9688517.npy	C38	M29	9	0.2328812621	0.2372482012	0.2557930877	0.2354545197	0.2461066697	0.1877672888	2.558303528	6.436897328	2.561328787
9688518	3330254	C39M16.9688518.npy	C39	M16	0	19.4502203	0.4459688031	0.2661212797	103.8434301	26.22090574	119.4455059	5183.129976	1919.178365	935.9037094
9688518	3330254	C39M16.9688518.npy	C39	M16	1	19.23045624	0.4429810088	0.2892168555	106.6924032	26.48552722	129.0013702	5061.914955	1897.446421	926.0380274
9688518	3330254	C39M16.9688518.npy	C39	M16	2	20.64699337	0.4473704736	0.2821431498	112.7431443	27.83440049	128.6981537	5346.667842	2037.861338	988.6574302
9688518	3330254	C39M16.9688518.npy	C39	M16	3	20.77239217	0.4506836602	0.2834281962	112.1179233	27.73460648	132.2219787	5251.802148	2049.579335	997.435042
9688518	3330254	C39M16.9688518.npy	C39	M16	4	20.20503494	0.445710361	0.2899120793	111.0354287	27.10693892	133.6944886	5272.336301	1994.26471	965.6215996
9688518	3330254	C39M16.9688518.npy	C39	M16	5	20.17166577	0.4497598473	0.2899413044	111.9544194	27.49437392	132.8530748	5312.909259	1991.080303	982.9055406
9688518	3330254	C39M16.9688518.npy	C39	M16	6	20.42635105	0.4515173017	0.2887900063	112.9268438	27.56528801	127.7525135	5231.92448	2015.473821	980.7296005
9688518	3330254	C39M16.9688518.npy	C39	M16	7	19.63670227	0.4506109131	0.2653695478	110.3468175	26.41560688	128.5624996	5103.328515	1937.456915	955.1036038
9688518	3330254	C39M16.9688518.npy	C39	M16	8	20.73538685	0.4481322695	0.2837163793	113.5760918	27.58794576	128.5992165	5315.215736	2046.091759	995.9030572
9688518	3330254	C39M16.9688518.npy	C39	M16	9	20.15207161	0.4468844132	0.2718373606	111.6940678	26.8226142	130.6591997	5357.687505	1988.570875	973.2723865
9688519	3330254	C39M17.9688519.npy	C39	M17	0	0.592966303	0.1311957445	0.2278845546	1.277999512	0.6376775058	1.54234987	21.64826573	23.74086425	12.26289845
9688519	3330254	C39M17.9688519.npy	C39	M17	1	0.6111136361	0.1379326271	0.2501128858	1.313751583	0.6544259005	1.581008558	22.56617282	25.10659984	12.24005292
9688519	3330254	C39M17.9688519.npy	C39	M17	2	0.6561997623	0.1395820959	0.2472754641	1.381179031	0.7007729879	1.652031271	23.5564676	25.43711986	12.95552298
9688519	3330254	C39M17.9688519.npy	C39	M17	3	0.6534440342	0.1396539099	0.2497457761	1.366007827	0.6918881006	1.633014922	23.91761069	25.52351946	12.7960762
9688519	3330254	C39M17.9688519.npy	C39	M17	4	0.6331280987	0.1404863807	0.253214283	1.333049385	0.6725362393	1.63194921	23.02435799	25.13036334	12.52249815
9688519	3330254	C39M17.9688519.npy	C39	M17	5	0.6506287651	0.1417597628	0.2554268484	1.371938972	0.6967508333	1.679666192	23.79959792	25.53636787	12.7156615
9688519	3330254	C39M17.9688519.npy	C39	M17	6	0.6289233035	0.1415373455	0.2518352853	1.340693351	0.6773123699	1.646330119	23.19187992	25.40816904	12.7146244
9688519	3330254	C39M17.9688519.npy	C39	M17	7	0.5661617223	0.1313067604	0.2255780987	1.228448443	0.6042915963	1.396847373	19.30239359	22.80829351	11.37610375
9688519	3330254	C39M17.9688519.npy	C39	M17	8	0.6580827396	0.139530497	0.2492136738	1.387030266	0.6950969725	1.63459139	24.02830443	25.28666252	13.02979658
9688519	3330254	C39M17.9688519.npy	C39	M17	9	0.6134650142	0.1321542198	0.234373827	1.309353553	0.6509913389	1.537843465	21.86793166	24.00932793	11.95651143
9688520	3330254	C39M18.9688520.npy	C39	M18	0	0.8830657157	0.4814088158	0.3132309164	1.37776176	1.549043966	0.6954092214	20.37918676	57.32855549	15.06105326
9688520	3330254	C39M18.9688520.npy	C39	M18	1	0.8377355451	0.4799446128	0.3283973577	1.322103298	1.469306381	0.6631531863	19.10001045	54.37407967	14.3218034
9688520	3330254	C39M18.9688520.npy	C39	M18	2	0.9199599783	0.4881738409	0.3307470396	1.335829136	1.622430523	0.6953222517	20.80399772	59.47667316	15.4544943
9688520	3330254	C39M18.9688520.npy	C39	M18	3	0.9240872261	0.4885799988	0.3342354126	1.369484193	1.596026275	0.7044194457	20.48644472	59.65449409	15.26890962
9688520	3330254	C39M18.9688520.npy	C39	M18	4	0.8855428428	0.4859282091	0.3351664028	1.324271747	1.546592113	0.6732103852	19.46789227	57.17991905	14.7386195
9688520	3330254	C39M18.9688520.npy	C39	M18	5	0.9227186069	0.4902212649	0.3391203528	1.387396239	1.619661849	0.7115605982	20.7605426	59.56612763	15.33924264
9688520	3330254	C39M18.9688520.npy	C39	M18	6	0.9192071934	0.4887278	0.3373856211	1.412765753	1.625543004	0.7094242267	20.78561982	59.50781708	15.2945305
9688520	3330254	C39M18.9688520.npy	C39	M18	7	0.8778155083	0.48147496	0.3129383629	1.244628207	1.522449296	0.6532472815	19.84902008	56.7271283	14.66618973
9688520	3330254	C39M18.9688520.npy	C39	M18	8	0.9356771357	0.4887996864	0.3344231667	1.388103999	1.622381084	0.7081170981	20.60237339	60.187691	15.38083297
9688520	3330254	C39M18.9688520.npy	C39	M18	9	0.8964690173	0.4870250906	0.3203702677	1.311579631	1.570809282	0.6746371585	20.34876289	57.67408869	15.12019424
9688521	3330254	C39M20.9688521.npy	C39	M20	0	1.956334162	0.3191123864	0.2776667744	2.627247647	2.415891502	7.376183915	81.97837917	162.2139548	37.1601056
9688521	3330254	C39M20.9688521.npy	C39	M20	1	1.962987785	0.3279755924	0.2990735853	2.813852591	2.484710211	7.984113509	82.05678405	163.0273921	38.45464323
9688521	3330254	C39M20.9688521.npy	C39	M20	2	2.070017867	0.3261248254	0.2958159935	2.785879226	2.570623722	8.213569267	87.69918678	171.8752542	39.59020697
9688521	3330254	C39M20.9688521.npy	C39	M20	3	2.097803997	0.3292941082	0.2964597321	2.873741865	2.573052432	8.480616573	88.0002335	174.220193	40.15175913
9688521	3330254	C39M20.9688521.npy	C39	M20	4	2.027471924	0.3280963576	0.3015142883	2.810005934	2.514647829	8.283421953	85.58737001	168.420846	39.31277551
9688521	3330254	C39M20.9688521.npy	C39	M20	5	2.057396789	0.3290885482	0.3030465585	2.883688926	2.561008719	8.665698773	88.28008154	171.0241794	40.03138138
9688521	3330254	C39M20.9688521.npy	C39	M20	6	2.074097826	0.3292974988	0.3019014569	2.870122466	2.592465048	8.357528383	87.76489913	172.348337	39.93328196
9688521	3330254	C39M20.9688521.npy	C39	M20	7	1.944490032	0.3231484614	0.2765216816	2.634286219	2.401962831	8.047444407	82.06247544	161.1904781	37.44448018
9688521	3330254	C39M20.9688521.npy	C39	M20	8	2.100240303	0.3270153761	0.2969577572	2.859915126	2.571225172	8.358763126	86.70767813	173.613023	39.90024223
9688521	3330254	C39M20.9688521.npy	C39	M20	9	2.038756454	0.3228802329	0.2859913398	2.756203386	2.50303051	8.289950155	86.43042842	168.910797	38.57382459
9688522	3330254	C39M22.9688522.npy	C39	M22	0	24.49826876	0.8711111949	0.1517609613	280.5071247	41.38954119	122.0418411	6703.099914	2402.133141	2295.710234
9688522	3330254	C39M22.9688522.npy	C39	M22	1	23.52040259	0.8716021422	0.163191815	269.9354472	39.99663517	118.8874738	6422.678582	2305.74167	2200.925959
9688522	3330254	C39M22.9688522.npy	C39	M22	2	25.98779111	0.8708462728	0.1627910198	291.1126914	43.91007262	126.093073	6834.105993	2548.779989	2420.962052
9688522	3330254	C39M22.9688522.npy	C39	M22	3	26.14173517	0.8712594637	0.1642409904	283.1856903	43.39076147	119.8055029	6722.335711	2561.188509	2428.62956
9688522	3330254	C39M22.9688522.npy	C39	M22	4	25.02408336	0.8721765717	0.1669868059	281.8423215	42.24963043	122.4080905	6279.636857	2453.187678	2333.650783
9688522	3330254	C39M22.9688522.npy	C39	M22	5	25.75485258	0.8725169203	0.1670591276	290.5794783	43.56436356	126.9868445	6908.482632	2526.997706	2407.891571
9688522	3330254	C39M22.9688522.npy	C39	M22	6	25.58883922	0.8721465118	0.1671944839	289.7488084	43.13810024	122.8904216	6826.507438	2508.922793	2384.577773
9688522	3330254	C39M22.9688522.npy	C39	M22	7	24.475592	0.8712991838	0.1533275982	287.4639337	41.16245822	122.2783688	6616.926857	2398.137704	2284.526446
9688522	3330254	C39M22.9688522.npy	C39	M22	8	26.10252427	0.8737323147	0.1635761087	299.2985556	43.30839968	124.5224264	6813.772329	2560.120033	2438.853369
9688522	3330254	C39M22.9688522.npy	C39	M22	9	24.46214055	0.8752600879	0.1556766659	286.6475745	41.04022109	116.3756857	6551.937607	2399.438241	2290.991197
9688523	3330254	C39M29.9688523.npy	C39	M29	0	0.2730343987	0.2139492323	0.2643618987	0.2568986649	0.2958289295	0.2368779247	3.857515815	7.487370695	3.372063246
9688523	3330254	C39M29.9688523.npy	C39	M29	1	0.2562517723	0.1998025149	0.2820637228	0.2434555415	0.2724835762	0.2267284947	3.22743642	7.270911546	2.90479814
9688523	3330254	C39M29.9688523.npy	C39	M29	2	0.2740521148	0.2203149426	0.2810780019	0.2559911582	0.2980103917	0.2335090919	3.97421268	7.565215607	3.426656624
9688523	3330254	C39M29.9688523.npy	C39	M29	3	0.2693999844	0.2206025406	0.2818380157	0.2545638778	0.2909558	0.2326309346	3.88200373	7.555935341	3.392499283
9688523	3330254	C39M29.9688523.npy	C39	M29	4	0.2660764725	0.2211818512	0.2892428485	0.2520049194	0.2894828353	0.2308009725	3.788583491	7.508118243	3.328567753
9688523	3330254	C39M29.9688523.npy	C39	M29	5	0.2719932024	0.2237168838	0.2906010089	0.2575110195	0.297714631	0.2340724248	4.002158243	7.571880466	3.409969689
9688523	3330254	C39M29.9688523.npy	C39	M29	6	0.2682832845	0.2224814172	0.2881518844	0.2546623382	0.2937118453	0.2334694795	4.005189179	7.601194688	3.348676179
9688523	3330254	C39M29.9688523.npy	C39	M29	7	0.269441195	0.2124882933	0.2603312243	0.2471542232	0.2901388981	0.2264887466	3.767474215	7.475169055	3.323892157
9688523	3330254	C39M29.9688523.npy	C39	M29	8	0.278841109	0.2209392326	0.2847816208	0.2648676496	0.3005507528	0.2376504103	3.977551722	7.541246807	3.461235315
9688523	3330254	C39M29.9688523.npy	C39	M29	9	0.2759894709	0.217502713	0.2697531068	0.259128144	0.2998375268	0.2379802072	3.894427079	7.47847879	3.304583533
9688524	3330254	C40M16.9688524.npy	C40	M16	0	21.63095475	0.4923493401	0.2851966136	98.04037069	28.24333478	252.7934122	6406.071246	2131.708405	1384.337596
9688524	3330254	C40M16.9688524.npy	C40	M16	1	21.7138593	0.4938724599	0.3038464446	104.4024719	28.55138717	272.0260471	6447.477271	2140.264838	1396.848748
9688524	3330254	C40M16.9688524.npy	C40	M16	2	22.8002072	0.4966930385	0.3002475795	106.4731569	29.71037707	269.5054167	6500.740186	2247.068084	1447.265595
9688524	3330254	C40M16.9688524.npy	C40	M16	3	22.20504056	0.5056766397	0.3026198454	104.3601112	28.75580689	252.2237421	6019.986211	2186.226142	1417.249858
9688524	3330254	C40M16.9688524.npy	C40	M16	4	20.68098508	0.5021872484	0.307414687	96.5349738	26.81862807	256.4743141	5601.644263	2037.25716	1328.511873
9688524	3330254	C40M16.9688524.npy	C40	M16	5	21.5079911	0.4975936514	0.3071028465	103.5258271	28.57448685	258.2404155	6253.949146	2120.299719	1377.52825
9688524	3330254	C40M16.9688524.npy	C40	M16	6	21.67752483	0.5030391741	0.3061939092	105.7171013	28.34764899	257.0599542	6077.648513	2135.885185	1389.627486
9688524	3330254	C40M16.9688524.npy	C40	M16	7	22.39679087	0.4956310586	0.2835841726	107.4427872	28.95019919	269.8428391	6447.582477	2206.925358	1424.146604
9688524	3330254	C40M16.9688524.npy	C40	M16	8	22.90905612	0.4955505458	0.3013510369	105.9605311	29.51815134	264.5488793	6447.839853	2255.911876	1447.233056
9688524	3330254	C40M16.9688524.npy	C40	M16	9	21.62151942	0.4944749871	0.2918383927	104.286534	28.18389473	261.390689	6393.220339	2130.749034	1387.664027
9688525	3330254	C40M17.9688525.npy	C40	M17	0	0.8877219997	0.3306461504	0.2325404756	2.863470898	0.9834244808	2.518453096	44.68220072	63.41978975	25.03528472
9688525	3330254	C40M17.9688525.npy	C40	M17	1	0.8843045452	0.330547935	0.2522607178	2.86360144	0.9797776472	2.523083721	43.62060444	63.3127199	24.43677287
9688525	3330254	C40M17.9688525.npy	C40	M17	2	0.9291465014	0.3379042135	0.2495992821	2.91202643	1.030442994	2.670231392	44.41587864	66.73314314	25.93670012
9688525	3330254	C40M17.9688525.npy	C40	M17	3	0.8805084137	0.3430978811	0.2521049246	2.818314128	0.979774966	2.439392119	42.40589046	62.42115758	25.11904082
9688525	3330254	C40M17.9688525.npy	C40	M17	4	0.7661599984	0.3544138064	0.2548261053	2.491785054	0.8524169457	2.427814015	28.87045869	51.86632438	22.98370204
9688525	3330254	C40M17.9688525.npy	C40	M17	5	0.8919196531	0.3329077203	0.255894053	2.8437287	0.993612306	2.576913354	43.8936048	64.24062097	25.08319469
9688525	3330254	C40M17.9688525.npy	C40	M17	6	0.8749306628	0.3349605152	0.252957272	2.771791348	0.9796396989	2.501808157	43.44428464	62.80784295	24.84660692
9688525	3330254	C40M17.9688525.npy	C40	M17	7	0.8919172717	0.3276838051	0.2277055328	2.863072266	0.9833585849	2.560111116	44.74882223	63.68753947	24.8476947
9688525	3330254	C40M17.9688525.npy	C40	M17	8	0.9151393473	0.3378931062	0.2531215254	2.896086148	0.9972762527	2.554219629	44.02945267	64.88549687	25.38748407
9688525	3330254	C40M17.9688525.npy	C40	M17	9	0.8463790424	0.3202689279	0.235863931	2.765829362	0.9259536244	2.337651556	42.2543177	59.64504882	23.22397979
9688526	3330254	C40M18.9688526.npy	C40	M18	0	1.085693745	0.6218013148	0.4189479854	2.426248618	1.899067953	1.340364324	29.21393009	67.76771369	23.78057546
9688526	3330254	C40M18.9688526.npy	C40	M18	1	1.082363623	0.6230701516	0.4354906579	2.406923262	1.907076088	1.332810316	29.31941328	67.61310244	23.74235701
9688526	3330254	C40M18.9688526.npy	C40	M18	2	1.154549037	0.6304080861	0.4367458013	2.468212324	2.02674642	1.395357567	29.9975585	71.19640388	24.77785764
9688526	3330254	C40M18.9688526.npy	C40	M18	3	1.176940598	0.6329479093	0.4424011884	2.485494486	2.025777127	1.381624368	29.80061996	71.59049325	24.58056203
9688526	3330254	C40M18.9688526.npy	C40	M18	4	1.044648745	0.6334425176	0.4418017507	2.269026406	1.83497134	1.279384673	23.44587161	62.92726982	22.12353885
9688526	3330254	C40M18.9688526.npy	C40	M18	5	1.131306408	0.6298840432	0.4439930394	2.430652449	1.98001094	1.376836515	29.43493099	69.95816326	24.30600829
9688526	3330254	C40M18.9688526.npy	C40	M18	6	1.135484956	0.6293772843	0.4435652112	2.500494815	2.000076734	1.378290542	29.58846772	70.07444995	24.27836429
9688526	3330254	C40M18.9688526.npy	C40	M18	7	1.129575486	0.629074867	0.419659261	2.408570226	1.956659519	1.347350542	30.17230857	69.82270939	24.67543936
9688526	3330254	C40M18.9688526.npy	C40	M18	8	1.157234388	0.6292414666	0.4398344929	2.438931193	1.991472148	1.361934018	28.73884492	69.75938328	23.55694604
9688526	3330254	C40M18.9688526.npy	C40	M18	9	1.062620255	0.6207468286	0.4233388084	2.275480619	1.858333331	1.291150577	28.26814174	66.09143256	23.11909474
9688527	3330254	C40M20.9688527.npy	C40	M20	0	2.702711334	0.5351567417	0.3867347626	4.917177122	3.442045017	19.94415412	122.7680511	215.5797984	96.85897075
9688527	3330254	C40M20.9688527.npy	C40	M20	1	2.723496502	0.5376910295	0.4041806961	5.147519782	3.511093335	21.35486472	122.963695	217.4614887	98.24060413
9688527	3330254	C40M20.9688527.npy	C40	M20	2	2.84625452	0.5370141941	0.4024954059	5.134637137	3.621048938	21.43411813	127.1592998	226.7577331	101.1405249
9688527	3330254	C40M20.9688527.npy	C40	M20	3	2.869456203	0.5414823476	0.4059484398	5.140076112	3.5917281	21.21069378	122.8204386	226.5685465	101.244253
9688527	3330254	C40M20.9688527.npy	C40	M20	4	2.629165721	0.5412757691	0.4081322459	4.620029298	3.32063916	20.69314491	109.2858017	208.2416017	94.37007004
9688527	3330254	C40M20.9688527.npy	C40	M20	5	2.762597965	0.5378142482	0.4072545771	5.172042519	3.534565225	21.88476615	126.2729148	221.3614327	99.90162996
9688527	3330254	C40M20.9688527.npy	C40	M20	6	2.770281642	0.5388516509	0.4074573462	5.104292233	3.536953177	21.27212933	122.6495813	220.6878667	99.09274334
9688527	3330254	C40M20.9688527.npy	C40	M20	7	2.769051685	0.5356744358	0.3851186057	5.084631052	3.476867089	21.43915931	125.6000564	220.4765239	98.68898158
9688527	3330254	C40M20.9688527.npy	C40	M20	8	2.857050767	0.5375320803	0.4034411457	5.087500226	3.58497864	20.48189237	120.0687569	224.7572672	98.3699231
9688527	3330254	C40M20.9688527.npy	C40	M20	9	2.64523296	0.5345165797	0.3915549716	4.881547349	3.355095265	20.29071333	117.4730371	210.5053841	93.87745694
9688528	3330254	C40M22.9688528.npy	C40	M22	0	15.02185648	0.8539599066	0.1751711565	168.2225623	26.21219171	59.08336326	5689.314752	622.8643145	1469.751734
9688528	3330254	C40M22.9688528.npy	C40	M22	1	15.00792891	0.8547643518	0.1849494791	165.7022927	26.60057919	57.74918092	5815.456955	629.8372531	1468.512237
9688528	3330254	C40M22.9688528.npy	C40	M22	2	16.02817388	0.8544884386	0.1870359552	173.8938189	28.13354273	60.62340675	5774.711906	1567.224076	1564.467006
9688528	3330254	C40M22.9688528.npy	C40	M22	3	15.94891732	0.8569590902	0.1911103684	165.2217101	27.46469725	56.62961784	5552.738956	1557.627107	1556.342714
9688528	3330254	C40M22.9688528.npy	C40	M22	4	14.58165741	0.8584854771	0.1922360734	157.0721707	25.70711885	52.78159021	4811.477086	1423.479332	1421.575784
9688528	3330254	C40M22.9688528.npy	C40	M22	5	15.43755514	0.854123021	0.1898334201	167.5040139	27.14726252	58.46914343	5725.724427	1509.392901	1507.781203
9688528	3330254	C40M22.9688528.npy	C40	M22	6	15.41096921	0.8555112705	0.1900624342	169.6456507	26.94035355	58.00994628	5646.100263	1506.054081	1504.312938
9688528	3330254	C40M22.9688528.npy	C40	M22	7	15.53435456	0.8553909366	0.1769099829	175.2361956	26.95574068	59.38184888	5797.824045	1518.778478	1518.775024
9688528	3330254	C40M22.9688528.npy	C40	M22	8	15.67831325	0.8580689477	0.1875941803	174.3559744	26.90899201	57.25047337	5621.007366	1532.650049	1529.421011
9688528	3330254	C40M22.9688528.npy	C40	M22	9	14.39440253	0.8553310497	0.1788233777	165.0839153	25.06527346	56.93623805	5470.477433	598.5220144	1406.585528
9688529	3330254	C40M29.9688529.npy	C40	M29	0	0.2649019594	0.2662862259	0.3006648769	0.3225853068	0.2768874187	0.2957789575	4.23180999	8.100012318	3.204587882
9688529	3330254	C40M29.9688529.npy	C40	M29	1	0.2544477855	0.2565314304	0.3153199054	0.3055877855	0.2631161365	0.2945988536	4.212568583	8.110381919	2.891536746
9688529	3330254	C40M29.9688529.npy	C40	M29	2	0.269506311	0.2729642442	0.3153273015	0.3242754702	0.2826709529	0.3029121644	4.275626902	8.151036049	3.278908493
9688529	3330254	C40M29.9688529.npy	C40	M29	3	0.2652946737	0.2748665572	0.316977139	0.3161236998	0.2775482795	0.2925994967	4.24375411	8.033612483	3.220722774
9688529	3330254	C40M29.9688529.npy	C40	M29	4	0.2471599047	0.2700608987	0.3198652019	0.2953584151	0.2570122611	0.2846510493	3.109741625	7.419116285	2.929949965
9688529	3330254	C40M29.9688529.npy	C40	M29	5	0.2599472458	0.2731267659	0.3207095786	0.3198442928	0.2756969834	0.2997495002	4.364002514	8.158850778	3.243164984
9688529	3330254	C40M29.9688529.npy	C40	M29	6	0.2559494217	0.2672193024	0.3169219798	0.3154541181	0.2698822459	0.2906549957	4.199022144	8.053979577	3.149506105
9688529	3330254	C40M29.9688529.npy	C40	M29	7	0.2686532158	0.2659774941	0.2983282301	0.3157324342	0.2782450318	0.3001735052	4.35779147	8.09875587	3.20776404
9688529	3330254	C40M29.9688529.npy	C40	M29	8	0.2711043945	0.2729469154	0.3177735585	0.3305502781	0.2803980702	0.299789129	4.230570619	7.892328922	3.259825173
9688529	3330254	C40M29.9688529.npy	C40	M29	9	0.260125692	0.2651066117	0.304978558	0.3166966811	0.2733163958	0.2905397541	4.256306702	8.071507063	3.163790352
9688530	3330254	C51M16.9688530.npy	C51	M16	0	14.6219024	0.5975190331	0.2722373588	109.7131082	21.26238849	111.9786692	2183.487747	1073.51003	874.8941605
9688530	3330254	C51M16.9688530.npy	C51	M16	1	15.32193451	0.5881602969	0.2879444918	112.7678714	22.28550793	123.0903842	2435.717786	1137.209075	902.0084003
9688530	3330254	C51M16.9688530.npy	C51	M16	2	16.02230675	0.595606096	0.2871668868	116.3575284	23.11109498	123.7248483	2479.636522	1186.194304	942.4209179
9688530	3330254	C51M16.9688530.npy	C51	M16	3	16.3328136	0.5936172032	0.289362665	114.2086779	23.21578595	125.5924026	2450.389444	1194.937316	960.7800268
9688530	3330254	C51M16.9688530.npy	C51	M16	4	15.88939678	0.5932821742	0.2914695063	117.0147497	22.73483331	124.9767565	2546.384267	1178.614341	932.7064464
9688530	3330254	C51M16.9688530.npy	C51	M16	5	15.68395004	0.5917352356	0.2944920878	114.5189572	22.72141701	127.1909614	2460.90907	1163.401684	920.0062069
9688530	3330254	C51M16.9688530.npy	C51	M16	6	16.16686035	0.5957714183	0.2916491575	116.8177425	23.42716723	121.3523999	2509.68385	1195.332911	950.9541062
9688530	3330254	C51M16.9688530.npy	C51	M16	7	15.49212922	0.5979024021	0.2699938738	116.2603249	22.16825974	125.8062471	2407.829459	1141.695243	928.0852475
9688530	3330254	C51M16.9688530.npy	C51	M16	8	16.21313014	0.5935153377	0.2899481562	117.0561647	23.09914856	124.0020209	2497.893049	1200.04318	948.1287636
9688530	3330254	C51M16.9688530.npy	C51	M16	9	15.01116013	0.5931395731	0.2752856854	113.9470452	21.44988049	120.6543232	2365.831472	1104.151234	898.7285317
9688531	3330254	C51M17.9688531.npy	C51	M17	0	2.350440714	0.2572539517	0.2405684467	5.435709207	2.132004689	5.619871235	86.32686482	139.7971942	45.68074375
9688531	3330254	C51M17.9688531.npy	C51	M17	1	2.442667917	0.246666103	0.2536726275	5.732127109	2.264486112	6.060790288	96.17495002	150.6996538	46.25968638
9688531	3330254	C51M17.9688531.npy	C51	M17	2	2.569633597	0.2513703604	0.2525945592	5.881014208	2.39054505	6.22059709	98.2408827	156.8620871	48.74160771
9688531	3330254	C51M17.9688531.npy	C51	M17	3	2.386983989	0.2505258684	0.2507018939	5.664708778	2.23646919	5.807583992	88.12873817	141.8614034	46.74504364
9688531	3330254	C51M17.9688531.npy	C51	M17	4	2.473070444	0.2516592212	0.2551882373	5.76933059	2.307034706	6.083569008	97.84758705	151.3815459	46.54296719
9688531	3330254	C51M17.9688531.npy	C51	M17	5	2.481922081	0.2379846239	0.258375677	5.685277508	2.308064621	6.099990305	92.17682161	150.6396482	44.14548775
9688531	3330254	C51M17.9688531.npy	C51	M17	6	2.560402018	0.2473909103	0.2570023717	5.860559339	2.369289517	6.212826551	98.70355118	156.6261406	47.2466981
9688531	3330254	C51M17.9688531.npy	C51	M17	7	2.454201151	0.2487445554	0.2331100352	5.859739053	2.239394644	5.997856053	98.17589647	151.623328	46.77118813
9688531	3330254	C51M17.9688531.npy	C51	M17	8	2.400308283	0.2545632114	0.250088904	5.750468227	2.223137358	5.857566008	96.73340323	151.2614363	48.12522336
9688531	3330254	C51M17.9688531.npy	C51	M17	9	2.409184912	0.2498733776	0.2458160243	5.804862769	2.202133573	5.904519618	94.48524103	147.6524065	45.95850913
9688532	3330254	C51M18.9688532.npy	C51	M18	0	0.8527971778	0.6167034853	0.3795295408	1.589386914	1.504759315	0.8421506688	19.23310822	51.98245968	17.27125179
9688532	3330254	C51M18.9688532.npy	C51	M18	1	0.8907181867	0.6137118151	0.3896553463	1.635958964	1.581343802	0.8827908265	21.17721246	55.545734	19.0267245
9688532	3330254	C51M18.9688532.npy	C51	M18	2	0.9413070431	0.6201538572	0.3926982681	1.691123264	1.675272676	0.8771830482	21.62611468	58.01950125	19.4779609
9688532	3330254	C51M18.9688532.npy	C51	M18	3	0.9436830257	0.6212749989	0.3994696757	1.625010177	1.644843616	0.8835843333	21.17351979	57.39122144	19.05899422
9688532	3330254	C51M18.9688532.npy	C51	M18	4	0.9279024932	0.619724209	0.39765205	1.697481002	1.649412466	0.874259344	22.28148754	57.37157845	19.3137127
9688532	3330254	C51M18.9688532.npy	C51	M18	5	0.9199928127	0.6210512398	0.4019602588	1.627304975	1.616396114	0.8747564855	20.82505858	56.09162673	18.30316461
9688532	3330254	C51M18.9688532.npy	C51	M18	6	0.9553493025	0.6196253206	0.3987731142	1.709758277	1.702508311	0.904310989	22.28218823	58.75734187	19.494128
9688532	3330254	C51M18.9688532.npy	C51	M18	7	0.9079238328	0.6175495406	0.3774142081	1.613554501	1.593279678	0.8154612761	21.83831168	56.40034526	19.12559012
9688532	3330254	C51M18.9688532.npy	C51	M18	8	0.9530101393	0.618064398	0.3993486909	1.683334476	1.664299993	0.8888041228	21.73124665	58.43189249	19.28101251
9688532	3330254	C51M18.9688532.npy	C51	M18	9	0.8550640147	0.6123983298	0.3811211662	1.555788013	1.512453452	0.8217956179	20.24008186	52.81488783	17.86216248
9688533	3330254	C51M20.9688533.npy	C51	M20	0	2.418692962	0.3013259443	0.2989696261	4.553653633	3.030804596	7.332044309	77.46272182	165.2026053	39.10304596
9688533	3330254	C51M20.9688533.npy	C51	M20	1	2.640127952	0.3064435086	0.3174329949	4.984757522	3.329707765	8.498463991	98.55854706	185.0900084	43.49830271
9688533	3330254	C51M20.9688533.npy	C51	M20	2	2.71596598	0.3050905005	0.3148604296	5.103391021	3.410083673	8.55982629	100.5970751	189.8913078	44.49084272
9688533	3330254	C51M20.9688533.npy	C51	M20	3	2.710803658	0.3078750866	0.3164501706	5.076340281	3.348401491	8.553657644	96.92121104	187.412552	44.5020877
9688533	3330254	C51M20.9688533.npy	C51	M20	4	2.689176602	0.3062447765	0.3191981187	5.100304772	3.378488752	8.695472874	101.8482543	187.9526562	44.47298188
9688533	3330254	C51M20.9688533.npy	C51	M20	5	2.598854776	0.3054117671	0.3213241325	4.977979371	3.27879007	8.382477665	93.64103189	179.7017909	42.96173521
9688533	3330254	C51M20.9688533.npy	C51	M20	6	2.72703518	0.307286065	0.3193490148	5.155785409	3.439587852	8.67837125	100.8910304	190.7719407	44.72563045
9688533	3330254	C51M20.9688533.npy	C51	M20	7	2.63089624	0.3022680147	0.297021576	5.013885251	3.254513484	8.3776245	99.17480264	183.4371769	43.65078783
9688533	3330254	C51M20.9688533.npy	C51	M20	8	2.745653946	0.30390205	0.3190566179	5.140944335	3.393961262	8.464612587	99.20094443	190.918476	44.41200946
9688533	3330254	C51M20.9688533.npy	C51	M20	9	2.546530242	0.2998634759	0.3046228126	4.757055061	3.152684684	8.013282741	92.9498349	177.2638674	41.74170029
9688534	3330254	C51M29.9688534.npy	C51	M29	0	0.2890105722	0.3027301164	0.2857022181	0.3703812668	0.2806902024	0.3075710121	5.320609464	8.168598476	3.585285
9688534	3330254	C51M29.9688534.npy	C51	M29	1	0.2859729444	0.2971542789	0.298746741	0.3849132459	0.2747186481	0.3083765211	6.30536248	8.574386793	3.550546712
9688534	3330254	C51M29.9688534.npy	C51	M29	2	0.2983889623	0.3045039512	0.2967347713	0.3951992602	0.2892031308	0.3125492962	6.463873142	8.650992231	3.841888151
9688534	3330254	C51M29.9688534.npy	C51	M29	3	0.2905872201	0.3044039741	0.2994268385	0.3842435613	0.2809577142	0.2785114072	6.050301954	8.351300718	3.67822121
9688534	3330254	C51M29.9688534.npy	C51	M29	4	0.2927799933	0.3043766035	0.3022807438	0.395612018	0.2841278733	0.3041996739	6.537855535	8.636011404	3.768952268
9688534	3330254	C51M29.9688534.npy	C51	M29	5	0.289593396	0.3069378627	0.305886807	0.3789608534	0.2839635965	0.3076493435	6.065381402	8.368605163	3.727542945
9688534	3330254	C51M29.9688534.npy	C51	M29	6	0.2955578157	0.304333713	0.3005713243	0.3983733012	0.2884677318	0.3114629929	6.563138231	8.708529742	3.837252198
9688534	3330254	C51M29.9688534.npy	C51	M29	7	0.2952844809	0.2980306325	0.2792522284	0.39499052	0.2843825904	0.3031614787	6.265625659	8.540340118	3.721025183
9688534	3330254	C51M29.9688534.npy	C51	M29	8	0.2971653628	0.3073880752	0.3000363073	0.3997287397	0.2876412113	0.3022325759	6.402557671	8.641619544	3.853046003
9688534	3330254	C51M29.9688534.npy	C51	M29	9	0.2886090953	0.3001858003	0.2882437439	0.3899889106	0.2795774685	0.300997834	5.853435655	8.366934029	3.584596331
9688536	3330254	C12M01.9688536.npy	C12	M01	0	11.02817752	0.6741467558	0.4523328274	98.55217318	13.81919055	177.7459788	2503.044938	767.9040299	699.343015
9688536	3330254	C12M01.9688536.npy	C12	M01	1	11.83610397	0.6524909235	0.4583037023	131.2440209	16.81337885	186.5209451	2511.982073	771.1590731	775.9144473
9688536	3330254	C12M01.9688536.npy	C12	M01	2	12.21760971	0.6554949316	0.458389125	132.9944864	17.16805769	181.8212235	2508.195898	794.8441092	807.4432307
9688536	3330254	C12M01.9688536.npy	C12	M01	3	12.50332503	0.6618969759	0.4594005338	131.2116917	17.30869845	182.5756566	2505.265261	817.6167906	821.5352654
9688536	3330254	C12M01.9688536.npy	C12	M01	4	12.09708518	0.6588776305	0.4587774403	132.6086836	16.92018034	179.9541714	2576.603821	796.8218917	792.6476799
9688536	3330254	C12M01.9688536.npy	C12	M01	5	12.13872055	0.6614427819	0.4597242992	132.8752635	17.13241352	185.1017677	2510.965807	788.6431486	804.0270171
9688536	3330254	C12M01.9688536.npy	C12	M01	6	12.10848756	0.6613472619	0.4590573276	131.8010472	17.16026979	175.9966653	2533.402771	793.3720862	795.8279512
9688536	3330254	C12M01.9688536.npy	C12	M01	7	12.32854263	0.6602711431	0.4565246934	134.7623664	17.29993398	186.5292499	2660.16302	807.9436109	808.5350833
9688536	3330254	C12M01.9688536.npy	C12	M01	8	12.47941721	0.6581346317	0.4667464225	134.6557035	17.30185918	177.2628034	2568.88841	815.7571518	816.7912467
9688536	3330254	C12M01.9688536.npy	C12	M01	9	11.64739077	0.6629411445	0.4575237888	119.5749512	16.85008224	184.0779768	2495.045728	780.4497543	757.013902
9688539	3330254	C31M01.9688539.npy	C31	M01	0	24.07058631	0.5077975686	0.5248199003	136.8369233	28.45789829	232.6840194	8745.978836	2087.339446	1087.164236
9688539	3330254	C31M01.9688539.npy	C31	M01	1	25.78226388	0.4934189093	0.5293261452	173.5309548	32.78631375	245.0161258	9718.576148	2182.100472	1213.609991
9688539	3330254	C31M01.9688539.npy	C31	M01	2	26.56112017	0.492306311	0.5287407349	176.7808407	33.42183365	238.9126015	9912.393607	2241.843604	1255.26954
9688539	3330254	C31M01.9688539.npy	C31	M01	3	26.9993001	0.5000779345	0.5320948046	173.898341	33.58660093	245.5358549	9650.024353	2276.788663	1274.478255
9688539	3330254	C31M01.9688539.npy	C31	M01	4	25.85097396	0.4975959315	0.529453336	175.3793888	32.69371029	240.8525557	9681.995601	2187.585841	1222.043472
9688539	3330254	C31M01.9688539.npy	C31	M01	5	26.23642738	0.4974787311	0.5324657929	177.0513311	33.13475166	241.2860194	9748.40778	2212.743284	1248.680547
9688539	3330254	C31M01.9688539.npy	C31	M01	6	25.63330851	0.499476752	0.5313909341	173.7442498	32.66852837	224.3855004	9369.208777	2160.678241	1222.294237
9688539	3330254	C31M01.9688539.npy	C31	M01	7	26.714332	0.4949290541	0.52317808	179.7500969	33.53512889	238.9261985	10421.63149	2259.245718	1260.452952
9688539	3330254	C31M01.9688539.npy	C31	M01	8	26.14030956	0.4979910444	0.5344628345	177.5382756	32.56957269	224.9743685	9102.223849	2195.975151	1235.081522
9688539	3330254	C31M01.9688539.npy	C31	M01	9	26.31642676	0.4987668131	0.5276114924	164.9002774	33.60873595	246.9034261	9856.174741	2259.777916	1212.079304
9688540	3330254	C38M01.9688540.npy	C38	M01	0	18.47348609	0.6194218447	0.5655392503	105.3966948	22.89575863	304.4082574	7161.364838	1626.650774	1048.188394
9688540	3330254	C38M01.9688540.npy	C38	M01	1	19.219507	0.6011017547	0.5701068698	137.5407786	25.97263279	311.9479042	7038.150749	1621.90892	1124.909361
9688540	3330254	C38M01.9688540.npy	C38	M01	2	19.15707649	0.6025235677	0.5703068509	138.0101368	25.65879731	288.9247046	6701.776079	1604.11084	1129.831512
9688540	3330254	C38M01.9688540.npy	C38	M01	3	20.01901187	0.6098444716	0.5731522042	137.179976	26.3734118	307.218933	6951.29163	1685.011103	1169.222711
9688540	3330254	C38M01.9688540.npy	C38	M01	4	18.60642815	0.6099126031	0.5691485581	135.777341	24.79496914	300.2654107	6563.235507	1564.255738	1098.78381
9688540	3330254	C38M01.9688540.npy	C38	M01	5	19.45692714	0.6080258543	0.5719485365	138.9805259	26.13640755	304.0896136	7007.079584	1634.988851	1146.532508
9688540	3330254	C38M01.9688540.npy	C38	M01	6	19.38441409	0.6097082138	0.5710748427	137.6170598	26.12567871	289.8480767	7047.157531	1635.004961	1137.496246
9688540	3330254	C38M01.9688540.npy	C38	M01	7	17.14594044	0.6203939769	0.5654341976	134.7834628	22.98122305	274.3348922	4948.809266	1408.543314	1019.961159
9688540	3330254	C38M01.9688540.npy	C38	M01	8	20.04174191	0.6050704675	0.572664071	142.0176315	26.40275017	298.31942	7085.638237	1688.053437	1167.189426
9688540	3330254	C38M01.9688540.npy	C38	M01	9	18.91711249	0.6088601238	0.5663273594	125.6465488	25.75385044	307.323128	6882.142168	1621.927653	1098.014998
9691108	3344979	C05M17.9691108.npy	C05	M17	0	1.041671816	0.1279209269	0.05306234092	4.565459062	1.267584974	4.418971213	62.8973429	78.88914471	27.0845437
9691108	3344979	C05M17.9691108.npy	C05	M17	1	1.028942134	0.1272263135	0.05148182528	4.57838402	1.251510222	4.38501475	61.21393302	77.5375378	26.59538789
9691108	3344979	C05M17.9691108.npy	C05	M17	2	1.044992284	0.1301187038	0.05685270028	4.545146123	1.27103553	4.333063204	61.66068938	79.42974721	27.2178786
9691108	3344979	C05M17.9691108.npy	C05	M17	3	1.032592879	0.1290023353	0.05662152222	4.43918248	1.250503607	4.028877134	61.16453346	78.29023406	26.58746831
9691108	3344979	C05M17.9691108.npy	C05	M17	4	0.9962426051	0.1264929869	0.05066865295	4.411659534	1.218548123	4.181568308	61.07767134	75.27790327	25.84428244
9691108	3344979	C05M17.9691108.npy	C05	M17	5	1.014959311	0.1257544353	0.05039821553	4.399234903	1.242065719	4.174066434	60.00386481	76.69220081	25.78244218
9691108	3344979	C05M17.9691108.npy	C05	M17	6	1.000014986	0.127612336	0.05178121397	4.318062198	1.20846537	4.121297662	59.60672734	75.53258516	26.01029317
9691108	3344979	C05M17.9691108.npy	C05	M17	7	0.9978447505	0.1278644087	0.05621608566	4.397854701	1.212363798	4.263496772	57.85425374	75.03726759	25.59672514
9691108	3344979	C05M17.9691108.npy	C05	M17	8	1.076909745	0.1290007561	0.05356610347	4.770997792	1.28946049	4.373493364	64.26203795	81.68489573	27.7702073
9691108	3344979	C05M17.9691108.npy	C05	M17	9	0.9890885444	0.126218143	0.05275028705	4.447211039	1.1817066	4.106925131	58.60015299	73.91107127	26.09844939
9691109	3344979	C05M18.9691109.npy	C05	M18	0	0.8978178362	0.2109087487	0.1151994744	1.745357559	1.51918052	0.7728367967	20.79613631	59.69334633	14.60677885
9691109	3344979	C05M18.9691109.npy	C05	M18	1	0.8834278735	0.2110357156	0.1147881117	1.626255408	1.501036429	0.781290566	19.95013077	58.44763545	14.27850862
9691109	3344979	C05M18.9691109.npy	C05	M18	2	0.9165633886	0.2159581951	0.1194633447	1.690977315	1.557105473	0.7746705727	20.67768556	60.98543139	15.08350113
9691109	3344979	C05M18.9691109.npy	C05	M18	3	0.931033595	0.2183043393	0.1233803433	1.724098318	1.557223627	0.7423754801	20.6681392	62.05839189	15.28559301
9691109	3344979	C05M18.9691109.npy	C05	M18	4	0.8696176832	0.212993889	0.1172524499	1.724501165	1.466860292	0.7491955113	19.86844748	57.70385323	14.07224383
9691109	3344979	C05M18.9691109.npy	C05	M18	5	0.9233021887	0.2155725726	0.1185248439	1.753029817	1.562935973	0.7865610127	20.86044316	61.44319349	14.92139016
9691109	3344979	C05M18.9691109.npy	C05	M18	6	0.9102136848	0.2157399996	0.1190827615	1.771115532	1.550700871	0.7781424239	20.82807705	60.75624038	14.96320608
9691109	3344979	C05M18.9691109.npy	C05	M18	7	0.8809569414	0.2105550007	0.1184022431	1.593760327	1.476723655	0.7507665181	20.27443875	58.72531096	14.47584438
9691109	3344979	C05M18.9691109.npy	C05	M18	8	0.949261962	0.2156935341	0.1201325716	1.754916334	1.588576549	0.7990253194	20.98425614	62.80242475	15.16710592
9691109	3344979	C05M18.9691109.npy	C05	M18	9	0.8871722331	0.2087694253	0.1141432533	1.674769683	1.500570188	0.776531723	20.49548832	58.77851023	14.33600668
9691110	3344979	C05M20.9691110.npy	C05	M20	0	1.400029756	0.1273256378	0.05809064386	2.069037688	1.800143544	5.817913034	54.6733015	115.087776	17.42649775
9691110	3344979	C05M20.9691110.npy	C05	M20	1	1.353636211	0.131045847	0.05697455642	1.92146765	1.759051164	5.178243943	41.74063156	110.1163492	17.18142688
9691110	3344979	C05M20.9691110.npy	C05	M20	2	1.40166576	0.1295615935	0.06086711074	2.051486282	1.807959997	5.796638223	53.78001247	115.3621238	17.58900997
9691110	3344979	C05M20.9691110.npy	C05	M20	3	1.433604743	0.1313085914	0.06313247416	2.165608231	1.820704614	6.049303812	55.01228237	118.5671432	17.84728053
9691110	3344979	C05M20.9691110.npy	C05	M20	4	1.38115285	0.1287258132	0.05837298711	2.118036784	1.768057429	5.968228707	54.64743773	113.7317541	17.27962132
9691110	3344979	C05M20.9691110.npy	C05	M20	5	1.412168719	0.1287440523	0.05809784757	2.167065211	1.816747172	6.087191037	55.48554915	116.5003048	17.65607269
9691110	3344979	C05M20.9691110.npy	C05	M20	6	1.389617694	0.1293522344	0.05935076971	2.115184321	1.784978376	5.954817779	53.77614173	114.4528868	17.43692024
9691110	3344979	C05M20.9691110.npy	C05	M20	7	1.366318886	0.1269386154	0.061240368	2.011018016	1.733277324	5.881362404	53.57057186	112.1782584	16.74250113
9691110	3344979	C05M20.9691110.npy	C05	M20	8	1.456369696	0.1294541459	0.06042756438	2.171236453	1.848235783	5.942934429	54.64526081	119.8940923	17.92271766
9691110	3344979	C05M20.9691110.npy	C05	M20	9	1.409367804	0.126311221	0.05907410841	2.104309141	1.801616934	5.837249037	54.5406803	115.817324	17.02829682
9691111	3344979	C05M29.9691111.npy	C05	M29	0	0.2334552105	0.08994958821	0.09278153302	0.2531951767	0.2315642634	0.2425637596	1.305969899	4.798074716	0.5514441983
9691111	3344979	C05M29.9691111.npy	C05	M29	1	0.2287768934	0.09149915706	0.09243540754	0.2313047952	0.2263872114	0.2376618813	0.7290350281	4.466073653	0.5335389876
9691111	3344979	C05M29.9691111.npy	C05	M29	2	0.2322490085	0.09055466869	0.09278654787	0.2525997044	0.2306962588	0.2396891637	1.321192591	4.820521914	0.5565410844
9691111	3344979	C05M29.9691111.npy	C05	M29	3	0.2306812966	0.08896379701	0.0902025439	0.2516760779	0.2287895254	0.239009245	1.324538104	4.840143741	0.5572792638
9691111	3344979	C05M29.9691111.npy	C05	M29	4	0.228533413	0.08839246459	0.09008908712	0.2495186609	0.2267977508	0.2382538048	1.331943283	4.823819298	0.5461223055
9691111	3344979	C05M29.9691111.npy	C05	M29	5	0.2315752052	0.09035804898	0.09146709272	0.2531063745	0.230057689	0.2394529779	1.34134003	4.847362871	0.5596834947
9691111	3344979	C05M29.9691111.npy	C05	M29	6	0.2282946434	0.08807865347	0.08977322045	0.2498665715	0.2265159647	0.2370893975	1.322816333	4.827142509	0.5457335248
9691111	3344979	C05M29.9691111.npy	C05	M29	7	0.2308125319	0.08836430749	0.09167471611	0.2510655053	0.2280087796	0.2384586417	1.31431446	4.819833935	0.5489237729
9691111	3344979	C05M29.9691111.npy	C05	M29	8	0.2381855387	0.09140910201	0.0913777338	0.2588995212	0.2345502588	0.2428275677	1.329289549	4.798459022	0.565314636
9691111	3344979	C05M29.9691111.npy	C05	M29	9	0.233749214	0.08789753761	0.08933105293	0.2559291644	0.2314050154	0.239093867	1.277205322	4.791950218	0.5476121727
9691112	3344979	C06M16.9691112.npy	C06	M16	0	20.80350538	0.163392811	0.04570101459	132.2992642	31.35377481	276.3580468	5289.316038	2052.450881	1234.589814
9691112	3344979	C06M16.9691112.npy	C06	M16	1	20.80077707	0.1630370441	0.04126961307	137.2568979	31.47668592	295.0761958	5403.428306	2052.337934	1233.39795
9691112	3344979	C06M16.9691112.npy	C06	M16	2	21.33069979	0.1647429701	0.04341492071	139.4895862	31.88978379	290.6289643	5359.178035	2104.690858	1263.827745
9691112	3344979	C06M16.9691112.npy	C06	M16	3	22.01303125	0.1679708934	0.04660779422	141.0503998	32.6203009	290.6223245	5444.821738	2171.857172	1307.101004
9691112	3344979	C06M16.9691112.npy	C06	M16	4	20.98440695	0.1645606797	0.04069651555	140.1200521	31.66794341	289.9561013	5390.199921	2070.640239	1255.705479
9691112	3344979	C06M16.9691112.npy	C06	M16	5	20.98958495	0.1638397246	0.03965190182	139.5527376	31.63924584	290.7389186	5305.405748	2071.195778	1250.504649
9691112	3344979	C06M16.9691112.npy	C06	M16	6	21.23843185	0.166244686	0.04240252136	143.0202293	32.0466682	287.6591322	5274.159373	2095.539752	1273.930594
9691112	3344979	C06M16.9691112.npy	C06	M16	7	21.12003694	0.1661786164	0.04878885754	143.0410313	31.61656978	287.9193449	5284.312082	2083.493937	1265.520218
9691112	3344979	C06M16.9691112.npy	C06	M16	8	21.88316097	0.1662873293	0.04372507682	141.805064	32.48356641	286.0387223	5402.654134	2158.520507	1292.209928
9691112	3344979	C06M16.9691112.npy	C06	M16	9	20.77881508	0.1636436441	0.04535233603	142.3157423	30.9858784	282.1399486	5308.187729	2049.7296	1234.457857
9691113	3344979	C06M17.9691113.npy	C06	M17	0	0.5295730879	0.1587600671	0.07160071175	2.099310434	0.6209290332	1.956668596	26.74558404	21.83284652	15.59626976
9691113	3344979	C06M17.9691113.npy	C06	M17	1	0.5316781262	0.1584144852	0.06638066014	2.052476073	0.6199490864	1.93409604	26.05767251	21.14512288	15.28943814
9691113	3344979	C06M17.9691113.npy	C06	M17	2	0.5522619904	0.1614505482	0.07093111921	2.1679169	0.6468624771	2.042660436	26.96741242	21.92853525	16.1726382
9691113	3344979	C06M17.9691113.npy	C06	M17	3	0.5566205487	0.1636206277	0.075138856	2.154822685	0.6435316563	1.981089029	27.63500513	21.71322256	16.10778603
9691113	3344979	C06M17.9691113.npy	C06	M17	4	0.5443539653	0.1589395708	0.06630046224	2.112830846	0.6359810875	1.989709476	27.31107679	21.58223132	15.69018412
9691113	3344979	C06M17.9691113.npy	C06	M17	5	0.5368953305	0.1584894298	0.06539711486	2.110825987	0.6327133249	1.990407152	26.0461862	21.53836896	15.3541011
9691113	3344979	C06M17.9691113.npy	C06	M17	6	0.5385895874	0.1608236067	0.06894646607	2.068714209	0.6238511701	1.918867112	25.98804176	21.36335996	15.32754383
9691113	3344979	C06M17.9691113.npy	C06	M17	7	0.5272606899	0.1594579684	0.07458399633	2.108802805	0.6173320787	1.940439883	25.98951225	21.23922195	15.33137193
9691113	3344979	C06M17.9691113.npy	C06	M17	8	0.551455097	0.1607201903	0.06884135181	2.196824032	0.6379928752	1.971775032	27.63412662	22.73190385	16.29848961
9691113	3344979	C06M17.9691113.npy	C06	M17	9	0.5259403037	0.1597809724	0.07214937974	2.114913214	0.6071721192	1.988918475	25.72521804	21.01085396	15.39944036
9691114	3344979	C06M18.9691114.npy	C06	M18	0	0.7742831078	0.2292340871	0.1157704257	1.195656922	1.303786281	0.6519745166	17.68896024	51.61054135	12.73539939
9691114	3344979	C06M18.9691114.npy	C06	M18	1	0.7662679804	0.2307045643	0.1114556794	1.15830148	1.298476683	0.6390644069	17.3708126	50.8946275	12.7668974
9691114	3344979	C06M18.9691114.npy	C06	M18	2	0.8075609205	0.2336080536	0.1154955888	1.171672715	1.368029858	0.6581072741	18.0743202	53.81874508	13.22466491
9691114	3344979	C06M18.9691114.npy	C06	M18	3	0.8334494563	0.2390288137	0.1218629227	1.22387132	1.389352127	0.6664642481	18.34164107	55.43671273	13.58334314
9691114	3344979	C06M18.9691114.npy	C06	M18	4	0.793295759	0.2318138722	0.1130803889	1.208619073	1.344834776	0.6400946053	18.13828625	52.7959173	12.84753988
9691114	3344979	C06M18.9691114.npy	C06	M18	5	0.8138292529	0.2345179186	0.1140840435	1.212372887	1.372919286	0.6528151429	18.20463604	54.26321128	13.19441717
9691114	3344979	C06M18.9691114.npy	C06	M18	6	0.8156586048	0.2346138009	0.1154914241	1.243758855	1.386241231	0.6651694815	18.1724703	54.32895492	13.33843215
9691114	3344979	C06M18.9691114.npy	C06	M18	7	0.7895923917	0.2329174704	0.1200520055	1.16238821	1.326398551	0.636722045	17.97623322	52.5350626	13.02801415
9691114	3344979	C06M18.9691114.npy	C06	M18	8	0.8240148166	0.2354963866	0.1177482999	1.198468961	1.379332681	0.6586597481	18.10828655	54.85762235	13.29684281
9691114	3344979	C06M18.9691114.npy	C06	M18	9	0.778422128	0.2284029638	0.1148298446	1.138610179	1.314081523	0.6486976979	17.81007835	51.89341044	12.82669925
9691115	3344979	C07M20.9691115.npy	C07	M20	0	2.74082048	0.08246835916	0.02090701453	4.897324825	3.380867717	12.15511946	117.7626893	222.0172303	23.79008771
9691115	3344979	C07M20.9691115.npy	C07	M20	1	2.691692784	0.08454056444	0.02407692495	4.895363038	3.349522318	12.47715141	113.0217809	217.9688098	23.82028187
9691115	3344979	C07M20.9691115.npy	C07	M20	2	2.756190138	0.08588321884	0.02555345048	4.918823098	3.401889638	12.44699551	115.7212733	223.7911721	24.22998238
9691115	3344979	C07M20.9691115.npy	C07	M20	3	2.808418661	0.08873272451	0.03006462089	5.003200338	3.409533779	12.75172308	116.0187208	227.2540057	24.66610641
9691115	3344979	C07M20.9691115.npy	C07	M20	4	2.691110325	0.08667072151	0.02488759734	4.856360479	3.317568596	12.44994537	114.5477353	218.4002277	23.98765199
9691115	3344979	C07M20.9691115.npy	C07	M20	5	2.657228017	0.08627532177	0.02382850286	4.961622285	3.287625814	12.4767701	112.2965601	215.8891591	24.03359112
9691115	3344979	C07M20.9691115.npy	C07	M20	6	2.769753325	0.08640085157	0.02567821395	4.990922614	3.413046214	12.70809985	115.7318903	224.469227	24.48977935
9691115	3344979	C07M20.9691115.npy	C07	M20	7	2.651680043	0.08325433224	0.02255114491	4.747841241	3.225153076	11.82153972	106.5283317	213.2297517	22.2632538
9691115	3344979	C07M20.9691115.npy	C07	M20	8	2.677857927	0.08549355348	0.02374635992	4.824810957	3.23692697	11.80989266	103.6967151	214.8093856	23.12481006
9691115	3344979	C07M20.9691115.npy	C07	M20	9	2.664217218	0.08328051104	0.02404724435	4.672648911	3.232991451	12.39468219	109.1847838	214.7279116	22.90696112
9691116	3344979	C07M29.9691116.npy	C07	M29	0	0.3518897937	0.08548992782	0.05146048593	0.3603833404	0.3433558663	0.290508053	7.410219049	9.503798894	2.047361299
9691116	3344979	C07M29.9691116.npy	C07	M29	1	0.3314831274	0.07793777349	0.04427270794	0.3270429315	0.3181411776	0.2775515844	6.986429593	9.320463503	1.839210128
9691116	3344979	C07M29.9691116.npy	C07	M29	2	0.3478193466	0.0839058107	0.04800398107	0.3564014533	0.3404990317	0.2868448058	7.377232221	9.610303919	2.021927146
9691116	3344979	C07M29.9691116.npy	C07	M29	3	0.3463481174	0.08546228336	0.05022644741	0.3501696825	0.3366943874	0.2837571341	7.38234803	9.583389714	2.024642463
9691116	3344979	C07M29.9691116.npy	C07	M29	4	0.3358751843	0.08073245507	0.04513108719	0.3373587366	0.3302749614	0.2792089452	7.04146949	9.442510195	1.917094093
9691116	3344979	C07M29.9691116.npy	C07	M29	5	0.3399873745	0.08212779277	0.04598290309	0.3476965512	0.3347292792	0.2803469812	7.147635786	9.483477576	2.004870943
9691116	3344979	C07M29.9691116.npy	C07	M29	6	0.3393431526	0.0813746184	0.04572445435	0.3458530357	0.3329229951	0.277842359	7.403688743	9.758075102	1.958326045
9691116	3344979	C07M29.9691116.npy	C07	M29	7	0.341707518	0.08296968646	0.04911680695	0.3295908843	0.3330588874	0.2698022657	6.749249205	9.383728575	1.918656586
9691116	3344979	C07M29.9691116.npy	C07	M29	8	0.3473065601	0.0823653149	0.04601466282	0.355450831	0.3378211528	0.281343828	7.088194037	9.473093638	2.007269073
9691116	3344979	C07M29.9691116.npy	C07	M29	9	0.3466964345	0.08337575552	0.04867585378	0.3551987893	0.3387569692	0.2799905894	7.177502734	9.523577355	1.998739036
9691117	3344979	C12M01.9691117.npy	C12	M01	0	17.09630768	0.1615618288	0.3947330853	216.3011015	22.42395842	179.7609506	3276.378071	1676.639288	803.9012709
9691117	3344979	C12M01.9691117.npy	C12	M01	1	16.91332288	0.1619005435	0.3991626556	209.2175309	22.46950662	185.601503	3266.748004	1658.663392	794.0238188
9691117	3344979	C12M01.9691117.npy	C12	M01	2	17.51716861	0.1631787203	0.399023057	216.7429392	22.9210816	180.4945276	3317.967642	1718.312805	807.7499338
9691117	3344979	C12M01.9691117.npy	C12	M01	3	18.36216066	0.1641010202	0.400996077	221.308339	23.78334329	181.966023	3327.814119	1801.780803	840.1095472
9691117	3344979	C12M01.9691117.npy	C12	M01	4	17.60246929	0.1629713605	0.401260991	220.0784608	23.03096317	183.5692504	3418.105944	1726.801719	809.2777853
9691117	3344979	C12M01.9691117.npy	C12	M01	5	17.71103984	0.1621965434	0.4016806645	222.9537836	23.3482686	185.8867194	3368.902247	1737.966731	817.7744342
9691117	3344979	C12M01.9691117.npy	C12	M01	6	17.77412214	0.1633354483	0.4014905365	218.9932985	23.57322046	179.7668994	3380.13546	1743.921731	819.9686093
9691117	3344979	C12M01.9691117.npy	C12	M01	7	18.15854951	0.1623546296	0.3975684228	229.7064244	23.84559427	189.4159038	3528.899848	1782.057498	841.762431
9691117	3344979	C12M01.9691117.npy	C12	M01	8	18.06412963	0.1631287719	0.4041969807	224.2945498	23.42711953	179.2863248	3389.087684	1772.098996	828.6856359
9691117	3344979	C12M01.9691117.npy	C12	M01	9	17.31874587	0.1606377839	0.3976636312	223.797388	22.57261506	183.9965975	3295.462124	1699.230416	820.0183842
9691118	3344979	C12M02.9691118.npy	C12	M02	0	133.1829938	0.1239353928	0.3419489127	2156.966069	167.6417747	962.1488867	221805.8721	7120.936722	6298.426016
9691118	3344979	C12M02.9691118.npy	C12	M02	1	126.0887123	0.1252854663	0.3484720383	1990.728175	160.0479855	980.7988445	199709.5713	6776.274165	6135.375842
9691118	3344979	C12M02.9691118.npy	C12	M02	2	139.7471478	0.1256426351	0.3512193872	2235.537483	175.8426765	984.0423952	204949.6182	7340.288113	6557.382315
9691118	3344979	C12M02.9691118.npy	C12	M02	3	146.5346971	0.1271378628	0.3551353789	2254.231525	181.4951777	1006.18342	211118.0471	7431.448082	6758.704426
9691118	3344979	C12M02.9691118.npy	C12	M02	4	140.8475365	0.1251432329	0.3523945878	2270.414428	175.8866477	996.9441336	218544.1641	7399.322767	6509.38118
9691118	3344979	C12M02.9691118.npy	C12	M02	5	141.2296995	0.1246275323	0.351935114	2272.785743	178.4329074	1032.903863	217719.767	7470.863885	6536.556068
9691118	3344979	C12M02.9691118.npy	C12	M02	6	141.9110283	0.1261617956	0.352008253	2229.274836	180.5508717	1014.607637	220636.3081	7319.524677	6568.17691
9691118	3344979	C12M02.9691118.npy	C12	M02	7	140.6793834	0.125190755	0.3473734752	2307.081761	176.4877446	1030.799912	218133.3476	7483.920006	6543.118647
9691118	3344979	C12M02.9691118.npy	C12	M02	8	142.2583659	0.1254347022	0.3533649854	2273.157869	176.6221952	995.7151398	220452.6628	7352.715731	6575.968596
9691118	3344979	C12M02.9691118.npy	C12	M02	9	130.728914	0.1241149419	0.3480573185	2181.189865	162.7936223	932.3033216	210378.3972	7228.122436	6205.110179
9691124	3344979	C19M16.9691124.npy	C19	M16	0	10.27985935	0.1118563206	0.202173347	110.7618559	15.50361869	52.24569971	2030.927381	478.9594232	647.0141055
9691124	3344979	C19M16.9691124.npy	C19	M16	1	10.38405327	0.112663859	0.2182830792	114.6648952	15.68168637	60.82539585	2128.718719	486.2099249	654.5939896
9691124	3344979	C19M16.9691124.npy	C19	M16	2	10.83720898	0.1135238812	0.2142816421	119.9050817	16.48836769	57.98883656	2157.994406	502.7721091	691.6005315
9691124	3344979	C19M16.9691124.npy	C19	M16	3	11.14650139	0.1149308806	0.2150406247	118.8892046	16.62572947	57.23382392	2174.629243	509.4591749	712.1857473
9691124	3344979	C19M16.9691124.npy	C19	M16	4	10.5698441	0.1142059681	0.2200442385	117.9186373	16.05064333	57.8418498	2126.00706	490.2915933	677.0577378
9691124	3344979	C19M16.9691124.npy	C19	M16	5	10.62538309	0.1138829069	0.220654384	115.8709384	16.15691763	58.48007976	2144.878354	492.6216336	677.9557657
9691124	3344979	C19M16.9691124.npy	C19	M16	6	10.97321258	0.1144464547	0.2188230044	120.9470632	16.684139	59.04409831	2195.113572	504.3620977	700.0753926
9691124	3344979	C19M16.9691124.npy	C19	M16	7	10.59505334	0.1126866032	0.2011543308	118.5565413	15.79964368	56.7965535	2096.044583	488.7931482	670.9140512
9691124	3344979	C19M16.9691124.npy	C19	M16	8	10.5509598	0.114085442	0.2174540759	116.4029755	15.90286986	54.20526685	2040.864584	489.3940498	671.5216032
9691124	3344979	C19M16.9691124.npy	C19	M16	9	10.55068896	0.1117823415	0.2063145597	118.1466524	15.68565631	58.69837727	2179.067268	490.8366746	662.7187728
9691125	3344979	C19M17.9691125.npy	C19	M17	0	0.8171442102	0.1094991376	0.1938616969	2.220304673	0.9076976097	2.578667752	37.48523502	29.00881617	11.24887762
9691125	3344979	C19M17.9691125.npy	C19	M17	1	0.8293269362	0.1158403821	0.2117421192	2.26152495	0.9235906506	2.622862785	37.69106845	29.29401547	11.52103404
9691125	3344979	C19M17.9691125.npy	C19	M17	2	0.8377688382	0.1163952407	0.2084594659	2.278213554	0.9271877187	2.624517436	37.68058539	29.75802279	12.147996
9691125	3344979	C19M17.9691125.npy	C19	M17	3	0.8514814635	0.1169802793	0.209798126	2.244997397	0.9319041784	2.581114779	38.99783973	29.83660483	12.14255776
9691125	3344979	C19M17.9691125.npy	C19	M17	4	0.8330837744	0.1164962187	0.2129507173	2.275309785	0.9246060001	2.607730263	39.04120307	29.90677399	11.97173713
9691125	3344979	C19M17.9691125.npy	C19	M17	5	0.8267414521	0.1168510443	0.2138974404	2.23029602	0.9193603449	2.630586971	37.71430563	29.96776667	11.80741433
9691125	3344979	C19M17.9691125.npy	C19	M17	6	0.8338048833	0.1161893581	0.2120310242	2.238768725	0.9346148195	2.58626951	38.05097864	30.14932576	11.79156421
9691125	3344979	C19M17.9691125.npy	C19	M17	7	0.7826776271	0.1087611149	0.1911113537	2.08068101	0.8566165827	2.458998585	33.3352662	28.09275529	10.5012385
9691125	3344979	C19M17.9691125.npy	C19	M17	8	0.8258568315	0.1147475393	0.2094031592	2.181650141	0.9004976074	2.475917218	37.22689277	29.93938057	11.53268825
9691125	3344979	C19M17.9691125.npy	C19	M17	9	0.8240321654	0.1118371159	0.1988024838	2.228787012	0.9074978321	2.525962024	37.23505383	29.10663448	11.35745084
9691126	3344979	C19M18.9691126.npy	C19	M18	0	0.9721313244	0.2108309467	0.2329271978	2.328989429	1.657367427	0.7242125406	22.38793192	64.40980066	15.07046523
9691126	3344979	C19M18.9691126.npy	C19	M18	1	0.9767181192	0.2175013355	0.2499485945	2.256456291	1.68252245	0.7240657253	22.72659875	64.76508719	15.31452262
9691126	3344979	C19M18.9691126.npy	C19	M18	2	1.012093858	0.2184577995	0.2472412636	2.303086672	1.737026054	0.72080951	22.83572645	67.01918761	15.86237357
9691126	3344979	C19M18.9691126.npy	C19	M18	3	1.04510083	0.2215278231	0.250727374	2.364732614	1.765282754	0.7413971104	23.2871508	68.96879794	16.14795802
9691126	3344979	C19M18.9691126.npy	C19	M18	4	0.9937857256	0.219345331	0.2531122095	2.376365615	1.704530222	0.7210541811	23.00211347	65.77819071	15.47824123
9691126	3344979	C19M18.9691126.npy	C19	M18	5	1.018065692	0.2213438783	0.2548160416	2.363109999	1.740135761	0.749276229	22.93007615	67.29798209	15.90462454
9691126	3344979	C19M18.9691126.npy	C19	M18	6	1.02554901	0.2203347534	0.2528595066	2.414237538	1.768628793	0.7412056978	23.37528097	67.88894631	15.94684224
9691126	3344979	C19M18.9691126.npy	C19	M18	7	0.9805414678	0.2121608818	0.2323102839	2.142827358	1.65809195	0.6881841825	22.25594423	64.65097706	15.19379763
9691126	3344979	C19M18.9691126.npy	C19	M18	8	0.9956890822	0.2201644944	0.2514102637	2.214945298	1.685186262	0.7164290581	21.87596037	65.61250084	15.32679612
9691126	3344979	C19M18.9691126.npy	C19	M18	9	0.9646938885	0.2114501575	0.2362474584	2.211200733	1.642369765	0.7078494853	22.34051635	63.93042168	15.01428911
9691127	3344979	C19M20.9691127.npy	C19	M20	0	2.029944772	0.1371097387	0.1903554195	3.706465001	2.604110869	6.002383266	76.72038259	168.2627663	23.28061476
9691127	3344979	C19M20.9691127.npy	C19	M20	1	2.028236105	0.1398523536	0.2034517814	3.813904613	2.630938124	6.412469042	75.92415941	168.3359671	23.49204999
9691127	3344979	C19M20.9691127.npy	C19	M20	2	2.000023982	0.1397848829	0.1997880338	3.662972782	2.567380212	6.141997236	73.43328687	165.9535537	23.36626115
9691127	3344979	C19M20.9691127.npy	C19	M20	3	2.036750025	0.1400058325	0.2002340524	3.775483564	2.595742887	6.278249132	74.25510308	169.1854573	23.68290238
9691127	3344979	C19M20.9691127.npy	C19	M20	4	2.015301255	0.1404978384	0.2046459871	3.755189308	2.611630135	6.35279359	76.28494171	167.4309539	23.57389319
9691127	3344979	C19M20.9691127.npy	C19	M20	5	2.009076228	0.1400030163	0.2050767791	3.742361972	2.57801595	6.381196021	74.75220584	166.8583465	23.20347492
9691127	3344979	C19M20.9691127.npy	C19	M20	6	2.032490846	0.1403133833	0.2037970851	3.773999915	2.617541512	6.422944389	74.7237459	168.7590933	23.64581985
9691127	3344979	C19M20.9691127.npy	C19	M20	7	1.996763687	0.137603022	0.1896680086	3.641908889	2.518797379	6.194239899	72.92743304	164.970558	22.41378287
9691127	3344979	C19M20.9691127.npy	C19	M20	8	2.017416612	0.1406655308	0.2033969967	3.74031169	2.577242506	6.226835446	72.25967475	167.1886404	23.10737014
9691127	3344979	C19M20.9691127.npy	C19	M20	9	2.06143057	0.1382889865	0.194805588	3.79571859	2.639330037	6.344089858	77.37434523	170.846987	23.56169425
9691128	3344979	C19M22.9691128.npy	C19	M22	0	47.72931832	0.177046412	0.1118525149	576.9056896	87.09448883	167.7787339	7870.735647	4756.661218	3932.504238
9691128	3344979	C19M22.9691128.npy	C19	M22	1	47.0415633	0.177859551	0.1236657203	568.6032366	86.45572284	164.3784525	7836.256961	4687.929614	3897.650466
9691128	3344979	C19M22.9691128.npy	C19	M22	2	49.36652286	0.1805383704	0.1217242572	581.174987	90.4718202	166.7098938	7715.778529	4920.284016	4048.751159
9691128	3344979	C19M22.9691128.npy	C19	M22	3	51.34220632	0.1830714292	0.1230546856	583.8696374	92.44120673	165.2432119	7870.347988	5117.721959	4205.64186
9691128	3344979	C19M22.9691128.npy	C19	M22	4	49.11372032	0.1804918502	0.1258136326	580.2840181	90.42394869	169.3489458	7996.624079	4895.090548	4040.11063
9691128	3344979	C19M22.9691128.npy	C19	M22	5	49.44620025	0.180228315	0.1259726127	582.0959463	90.69269618	173.4129203	7954.647252	4928.340318	4070.972681
9691128	3344979	C19M22.9691128.npy	C19	M22	6	49.98776407	0.1812932828	0.1251437697	591.6476077	91.54314344	170.5871419	7942.945012	4982.440477	4103.360574
9691128	3344979	C19M22.9691128.npy	C19	M22	7	48.1502935	0.1793307625	0.1123589469	586.6216397	87.17261651	167.4674724	7637.580336	4798.719433	3948.443743
9691128	3344979	C19M22.9691128.npy	C19	M22	8	49.25228186	0.1810312933	0.124051655	590.3906522	88.47462418	166.669426	7570.797525	4908.856397	4056.771622
9691128	3344979	C19M22.9691128.npy	C19	M22	9	47.38599539	0.1771796351	0.1148225649	587.1570701	86.06911047	167.167964	7894.425848	4722.318052	3906.638222
9691129	3344979	C19M29.9691129.npy	C19	M29	0	0.2554118833	0.1049890448	0.1470722191	0.2787716133	0.261383315	0.2468102075	2.506815919	6.689091587	1.06001708
9691129	3344979	C19M29.9691129.npy	C19	M29	1	0.2501083128	0.1107505833	0.1612444895	0.2725747325	0.2546356551	0.2488282363	2.414127278	6.583784459	0.9954368992
9691129	3344979	C19M29.9691129.npy	C19	M29	2	0.2539299995	0.1103591757	0.1577123538	0.2809500872	0.2606084344	0.2464333037	2.55242942	6.749043743	1.092361826
9691129	3344979	C19M29.9691129.npy	C19	M29	3	0.2542592437	0.1109770085	0.1581148765	0.2790261027	0.2606628811	0.2481361146	2.539638437	6.773794249	1.09821937
9691129	3344979	C19M29.9691129.npy	C19	M29	4	0.2536257428	0.1137973739	0.1644168135	0.28069011	0.2616573883	0.2489240044	2.638374804	6.767051796	1.083920726
9691129	3344979	C19M29.9691129.npy	C19	M29	5	0.2542886088	0.1139271581	0.1648826707	0.2810312005	0.2624278326	0.2480811823	2.629553649	6.79474424	1.098524396
9691129	3344979	C19M29.9691129.npy	C19	M29	6	0.2532858594	0.1126707424	0.1626795252	0.28098333	0.2610784449	0.2490565914	2.564326464	6.752971847	1.081678293
9691129	3344979	C19M29.9691129.npy	C19	M29	7	0.2531071579	0.1020853188	0.143065021	0.274362299	0.2582002806	0.246245459	2.316063192	6.577766245	1.013293756
9691129	3344979	C19M29.9691129.npy	C19	M29	8	0.2539823969	0.1124592274	0.1617912185	0.2815940806	0.2617949006	0.2466356004	2.553674162	6.78918101	1.099282175
9691129	3344979	C19M29.9691129.npy	C19	M29	9	0.2514602306	0.1042489865	0.1483970394	0.2766907715	0.2583101532	0.2456078313	2.213715541	6.597670737	0.9872312789
9691130	3344979	C22M16.9691130.npy	C22	M16	0	19.46097605	0.1725117985	-0.02961292924	209.6647264	31.03719375	186.8131761	4003.186864	1920.427688	1433.549406
9691130	3344979	C22M16.9691130.npy	C22	M16	1	19.13667468	0.1705639284	-0.04190538168	206.4085425	30.85262661	196.7926622	3913.652625	1888.142482	1398.483334
9691130	3344979	C22M16.9691130.npy	C22	M16	2	20.46513536	0.1755199172	-0.03761881248	217.537309	32.71872641	204.6564574	4049.981228	2019.450413	1506.972391
9691130	3344979	C22M16.9691130.npy	C22	M16	3	20.95984535	0.1785918747	-0.03544638149	216.5859867	32.81054823	201.440836	4065.153579	2067.509823	1536.621737
9691130	3344979	C22M16.9691130.npy	C22	M16	4	20.31389861	0.1732892074	-0.04376305376	217.7169884	32.09276097	205.8831259	4110.085074	2004.337022	1491.452665
9691130	3344979	C22M16.9691130.npy	C22	M16	5	20.18192492	0.1746081698	-0.04234498688	213.3699679	32.32326985	207.5429278	4095.761598	1991.353475	1487.010249
9691130	3344979	C22M16.9691130.npy	C22	M16	6	20.59398301	0.1772386178	-0.04144993975	220.2405839	32.88732838	202.0693966	3992.549832	2031.860077	1526.281549
9691130	3344979	C22M16.9691130.npy	C22	M16	7	20.31328147	0.174711846	-0.02829072856	221.4907688	32.19628512	204.9795161	4139.377226	2005.072166	1504.308754
9691130	3344979	C22M16.9691130.npy	C22	M16	8	20.30250485	0.1740341261	-0.04012647076	217.979746	32.05755831	194.4875725	3893.466332	2002.846886	1492.406914
9691130	3344979	C22M16.9691130.npy	C22	M16	9	19.39880117	0.1724250653	-0.03433440048	215.4508503	30.30375513	202.9347501	3908.270738	1914.132568	1437.249165
9691131	3344979	C22M17.9691131.npy	C22	M17	0	0.7383421471	0.0525934898	-0.05306751071	3.231764052	0.8860812343	3.397999	36.07114237	28.83682736	12.55224351
9691131	3344979	C22M17.9691131.npy	C22	M17	1	0.7329389762	0.04854002484	-0.06628280501	3.194556662	0.8780076812	3.418460065	34.9741095	28.56324221	12.07698267
9691131	3344979	C22M17.9691131.npy	C22	M17	2	0.7661658904	0.05363919087	-0.05974890361	3.334843188	0.9196559339	3.531166462	36.55742119	29.67126932	13.0319721
9691131	3344979	C22M17.9691131.npy	C22	M17	3	0.7547805973	0.05524893178	-0.05775452002	3.218267926	0.9010994007	3.256257477	35.93461313	29.2933478	12.80335482
9691131	3344979	C22M17.9691131.npy	C22	M17	4	0.7649967232	0.0508277866	-0.06685635282	3.326462854	0.9047740369	3.505174791	37.77797384	29.34412458	13.06507122
9691131	3344979	C22M17.9691131.npy	C22	M17	5	0.750067992	0.05016111886	-0.06643134678	3.251923558	0.906453488	3.524940771	35.48552059	29.17366226	12.59865193
9691131	3344979	C22M17.9691131.npy	C22	M17	6	0.7515600041	0.05159418274	-0.06471457203	3.265594087	0.901243829	3.409068866	35.82491224	29.2434273	12.62090616
9691131	3344979	C22M17.9691131.npy	C22	M17	7	0.743734072	0.05221834148	-0.05365113907	3.27564469	0.8905152364	3.477039391	36.04313398	28.9114658	12.39224169
9691131	3344979	C22M17.9691131.npy	C22	M17	8	0.7661964318	0.05153672075	-0.06428328967	3.369165209	0.9047123139	3.416039719	37.21410471	29.77044047	12.94000598
9691131	3344979	C22M17.9691131.npy	C22	M17	9	0.7235088188	0.05273212828	-0.05653302755	3.199472045	0.8595419969	3.339737245	34.53921867	28.30356241	12.13138121
9691132	3344979	C28M17.9691132.npy	C28	M17	0	0.7310709351	0.1073008656	0.123385388	2.161401487	0.8046047806	2.128879465	33.47396815	28.63679484	11.28646917
9691132	3344979	C28M17.9691132.npy	C28	M17	1	0.7132779778	0.1096989418	0.1334747876	2.109770452	0.7846071531	2.13190257	31.99241669	27.72402744	10.96217325
9691132	3344979	C28M17.9691132.npy	C28	M17	2	0.7594445438	0.1114133569	0.1338535523	2.219277595	0.8348581448	2.278670463	33.79952556	29.0419864	11.84239275
9691132	3344979	C28M17.9691132.npy	C28	M17	3	0.7682635474	0.1115598656	0.1354123806	2.208776742	0.8352113258	2.222913517	35.13309139	29.23090394	11.97498706
9691132	3344979	C28M17.9691132.npy	C28	M17	4	0.7084335128	0.1102209583	0.1323090323	2.121599208	0.785559001	2.122426869	32.59562374	29.0522506	11.03179905
9691132	3344979	C28M17.9691132.npy	C28	M17	5	0.7421902245	0.111647171	0.1356080136	2.158699858	0.8171365389	2.248721589	33.44453324	28.90389246	11.42394975
9691132	3344979	C28M17.9691132.npy	C28	M17	6	0.7037297122	0.112000103	0.1329361305	2.097797462	0.7745097096	1.976926355	30.54100118	27.44924471	11.22145228
9691132	3344979	C28M17.9691132.npy	C28	M17	7	0.718957638	0.1056271609	0.1228238558	2.1166829	0.7993136642	2.192178819	32.12951466	28.09854815	10.88659501
9691132	3344979	C28M17.9691132.npy	C28	M17	8	0.7617119113	0.1111493924	0.1339447597	2.252280593	0.8254662152	2.184529885	34.51783676	29.65759243	11.79681102
9691132	3344979	C28M17.9691132.npy	C28	M17	9	0.7151024748	0.1060026841	0.12533196	2.091876404	0.7789634454	2.040736432	31.67246738	28.61967387	10.70491141
9691133	3344979	C28M18.9691133.npy	C28	M18	0	1.255444314	0.1721037121	0.1613413222	2.459992246	2.180651066	1.465981647	31.165901	80.62676759	16.06801844
9691133	3344979	C28M18.9691133.npy	C28	M18	1	1.232865845	0.17623549	0.171809736	2.370113948	2.142297675	1.40079182	30.55478343	78.76810461	15.15969733
9691133	3344979	C28M18.9691133.npy	C28	M18	2	1.346875868	0.1795343782	0.1718638227	2.532292029	2.355681363	1.496357814	32.64149519	85.07681056	17.08421214
9691133	3344979	C28M18.9691133.npy	C28	M18	3	1.366985406	0.1821212722	0.1758806803	2.549100924	2.330788712	1.516060011	32.23367645	85.83070604	16.95452101
9691133	3344979	C28M18.9691133.npy	C28	M18	4	1.245825121	0.1790400475	0.1751771103	2.448119637	2.167463715	1.347049829	30.77604401	79.55434208	15.68670491
9691133	3344979	C28M18.9691133.npy	C28	M18	5	1.312169904	0.1816014242	0.1762002581	2.487295145	2.273413464	1.512285172	31.10887354	82.89513918	16.51504312
9691133	3344979	C28M18.9691133.npy	C28	M18	6	1.290055694	0.1828158534	0.1759434337	2.558780435	2.261451342	1.443550483	30.03463633	81.14703414	16.36521638
9691133	3344979	C28M18.9691133.npy	C28	M18	7	1.25816116	0.1736636806	0.1624189279	2.332509592	2.151676617	1.414813884	29.63692493	79.71035371	15.90046737
9691133	3344979	C28M18.9691133.npy	C28	M18	8	1.346106974	0.1804962576	0.1729894533	2.477147653	2.308259683	1.48085429	31.73152711	84.83623794	16.91122063
9691133	3344979	C28M18.9691133.npy	C28	M18	9	1.254909146	0.1721384064	0.1642581247	2.350859231	2.176378349	1.481469672	31.23974565	80.24035538	15.67634292
9691134	3344979	C28M22.9691134.npy	C28	M22	0	53.36394982	0.1633685093	0.07013177609	672.7602808	94.78868696	222.5011427	11250.04385	5319.135709	3888.478764
9691134	3344979	C28M22.9691134.npy	C28	M22	1	52.63257235	0.1644198508	0.07555317327	663.3147801	93.62216189	221.004435	11147.37135	5246.076652	3881.248992
9691134	3344979	C28M22.9691134.npy	C28	M22	2	57.31711913	0.1662820247	0.07430214196	697.1935593	102.6798224	229.7865974	11470.76702	5713.81838	4157.557382
9691134	3344979	C28M22.9691134.npy	C28	M22	3	58.89601036	0.1683445184	0.07717729517	698.0890916	103.0824224	224.783152	11335.07723	5871.247624	4267.216964
9691134	3344979	C28M22.9691134.npy	C28	M22	4	53.92669323	0.1665179918	0.07488744168	660.3010973	96.73816746	218.5065078	11195.57735	5375.149781	3934.887614
9691134	3344979	C28M22.9691134.npy	C28	M22	5	55.48239779	0.1654334013	0.07606590574	678.2643568	99.40140953	230.1913014	10803.42659	5530.802306	4031.819154
9691134	3344979	C28M22.9691134.npy	C28	M22	6	55.98443456	0.1674521367	0.07601327609	688.5973104	100.2229072	227.3691264	10700.6535	5580.678033	4078.784558
9691134	3344979	C28M22.9691134.npy	C28	M22	7	55.33394469	0.1648677859	0.06992663171	697.5338506	97.89732448	225.0887802	10899.08169	5515.765234	4012.566419
9691134	3344979	C28M22.9691134.npy	C28	M22	8	57.53040215	0.1662648066	0.07709743498	709.6737849	100.6051102	229.4963657	11397.25126	5735.053873	4193.064682
9691134	3344979	C28M22.9691134.npy	C28	M22	9	53.35015654	0.1638349821	0.07085952441	685.0117006	94.28820167	222.3239785	11279.42961	5317.742516	3906.349776
9691135	3344979	C28M29.9691135.npy	C28	M29	0	0.3432677614	0.1041185574	0.1295043926	0.3394281742	0.3645352365	0.3358312231	7.274597059	10.28221375	2.629750582
9691135	3344979	C28M29.9691135.npy	C28	M29	1	0.327279111	0.104469591	0.1372271581	0.3113189867	0.3371260241	0.3234061284	6.785441273	9.930766074	2.240133178
9691135	3344979	C28M29.9691135.npy	C28	M29	2	0.3492073599	0.1075662505	0.136332558	0.3459396978	0.3723026095	0.335472512	7.517308132	10.35954521	2.688865666
9691135	3344979	C28M29.9691135.npy	C28	M29	3	0.3475597491	0.1083571591	0.1365766062	0.3440411872	0.3671039052	0.3379486844	7.246256808	10.25353392	2.653786222
9691135	3344979	C28M29.9691135.npy	C28	M29	4	0.3324668064	0.108144349	0.1396788904	0.3290698207	0.3561945451	0.330278138	7.264812626	10.23244948	2.534172791
9691135	3344979	C28M29.9691135.npy	C28	M29	5	0.3427204727	0.1090421337	0.1404883645	0.3373320765	0.3668484934	0.3351705044	7.448695161	10.40628691	2.615903868
9691135	3344979	C28M29.9691135.npy	C28	M29	6	0.32930916	0.1092531415	0.1389370537	0.3325521942	0.3543734666	0.3154187553	6.118895941	9.724603499	2.413923842
9691135	3344979	C28M29.9691135.npy	C28	M29	7	0.3418651008	0.1031737943	0.128065039	0.3409595267	0.3599902547	0.3312317804	6.595597814	10.0109921	2.518168296
9691135	3344979	C28M29.9691135.npy	C28	M29	8	0.3518267948	0.1084405348	0.1365885404	0.3496096969	0.3721327605	0.33662383	7.488151592	10.40440165	2.707474603
9691135	3344979	C28M29.9691135.npy	C28	M29	9	0.3445829661	0.1035884617	0.1302100073	0.3414785939	0.3660527055	0.3304937151	7.148514267	10.22105737	2.570109496
9691136	3344979	C31M01.9691136.npy	C31	M01	0	29.98532156	0.1691501154	0.4845867392	208.9215816	36.74619801	257.4668198	10607.18681	2922.772836	958.6603183
9691136	3344979	C31M01.9691136.npy	C31	M01	1	31.44159523	0.1665954673	0.4896217851	218.4009866	39.2393785	272.7576757	11859.22122	3068.593291	984.49214
9691136	3344979	C31M01.9691136.npy	C31	M01	2	32.16987133	0.1679885255	0.4884271094	221.0263203	39.54153364	265.2936119	12036.5387	3138.207074	1001.135922
9691136	3344979	C31M01.9691136.npy	C31	M01	3	33.11153627	0.169440222	0.4910918599	224.081484	40.29533576	274.2789494	11775.2514	3228.476348	1013.943903
9691136	3344979	C31M01.9691136.npy	C31	M01	4	31.49227531	0.1676948755	0.4899243416	219.8412384	39.0640468	271.6721837	11825.95898	3072.147486	980.1435827
9691136	3344979	C31M01.9691136.npy	C31	M01	5	31.94504175	0.1665132141	0.4915847511	225.7348961	39.33971288	266.6256956	11882.29866	3117.56352	992.4677992
9691136	3344979	C31M01.9691136.npy	C31	M01	6	31.22500635	0.1677307194	0.4899286231	216.2123447	38.80216903	250.4338847	11437.017	3046.435495	964.6357687
9691136	3344979	C31M01.9691136.npy	C31	M01	7	32.51880103	0.1675826584	0.4827537537	229.205258	39.91334463	266.5617484	12652.07951	3172.148772	1020.560357
9691136	3344979	C31M01.9691136.npy	C31	M01	8	31.67802093	0.1686138659	0.4909528828	221.6973441	38.47750658	252.1539155	11075.10107	3087.943143	978.6879416
9691136	3344979	C31M01.9691136.npy	C31	M01	9	32.62446763	0.1676471031	0.4873990414	234.5560921	40.13519413	275.9876289	12027.3775	3183.025854	1030.850345
9691137	3344979	C31M02.9691137.npy	C31	M02	0	169.560293	0.1358861252	0.3677059379	2466.49905	215.4929045	1152.060658	333825.0742	16896.08794	8723.294245
9691137	3344979	C31M02.9691137.npy	C31	M02	1	172.4060328	0.1328876723	0.3766154225	2417.658222	226.9308528	1162.141845	471594.8008	17180.05748	8825.813702
9691137	3344979	C31M02.9691137.npy	C31	M02	2	193.4330121	0.1334243715	0.3762769769	2751.395222	250.0152289	1239.945505	502680.9723	19277.03806	9687.569762
9691137	3344979	C31M02.9691137.npy	C31	M02	3	200.2353969	0.135311741	0.381495373	2757.699444	255.0000872	1261.661588	495146.0903	19951.13205	9894.268575
9691137	3344979	C31M02.9691137.npy	C31	M02	4	189.9654224	0.1323406294	0.378682089	2738.865251	245.9464665	1213.337154	499306.8833	18933.13673	9536.669147
9691137	3344979	C31M02.9691137.npy	C31	M02	5	192.8283703	0.1313660623	0.3786390869	2765.116489	249.9026736	1265.125315	504718.3953	19219.02333	9631.421522
9691137	3344979	C31M02.9691137.npy	C31	M02	6	190.5547177	0.1332634191	0.3788586107	2671.21481	249.3664181	1232.14445	497889.8991	18991.97156	9570.288808
9691137	3344979	C31M02.9691137.npy	C31	M02	7	187.6784766	0.1342150546	0.3677583699	2752.565847	243.202566	1210.014896	493381.3597	18704.32856	9528.895767
9691137	3344979	C31M02.9691137.npy	C31	M02	8	187.9045457	0.1335520311	0.3783675266	2683.548903	239.1308944	1207.880459	454637.7961	18725.04908	9389.331604
9691137	3344979	C31M02.9691137.npy	C31	M02	9	182.2349593	0.1326428674	0.3719678233	2728.048939	234.2707769	1200.944114	502963.2251	18162.99942	9295.181408
9691138	3344979	C31M16.9691138.npy	C31	M16	0	14.36511237	0.1888499754	0.2080847673	140.6690151	22.37656103	104.4608978	2951.842381	1418.186814	912.0991292
9691138	3344979	C31M16.9691138.npy	C31	M16	1	14.78339617	0.186986256	0.2234888073	146.8191894	22.85487808	114.435368	3195.376671	1460.112823	927.5537341
9691138	3344979	C31M16.9691138.npy	C31	M16	2	15.77438836	0.1894384523	0.2210400424	157.7226096	24.27608591	119.604489	3312.266364	1558.68231	997.6231377
9691138	3344979	C31M16.9691138.npy	C31	M16	3	16.45327296	0.1921174018	0.2246260011	158.8434622	24.72959146	119.7652451	3379.72524	1625.990008	1028.355173
9691138	3344979	C31M16.9691138.npy	C31	M16	4	15.46664015	0.1893523728	0.2254359703	153.4451412	24.00151423	120.8515805	3357.217471	1528.079151	973.7240609
9691138	3344979	C31M16.9691138.npy	C31	M16	5	15.30185859	0.1889409257	0.2238572659	152.3569385	23.5883481	115.4593245	3232.531528	1511.579082	973.2083949
9691138	3344979	C31M16.9691138.npy	C31	M16	6	15.92643525	0.190589901	0.2241312576	158.6532839	24.63939376	121.664318	3372.914436	1573.900062	999.4583416
9691138	3344979	C31M16.9691138.npy	C31	M16	7	15.53914268	0.1890648962	0.2088128524	159.313484	24.0039842	121.4436075	3297.625562	1535.287386	982.6901103
9691138	3344979	C31M16.9691138.npy	C31	M16	8	15.55061818	0.190392206	0.2210153096	152.0424554	23.7164162	114.4154928	3082.593141	1536.170086	973.269085
9691138	3344979	C31M16.9691138.npy	C31	M16	9	15.2932549	0.1871468511	0.2149580971	155.8912889	23.32636839	121.0744831	3319.0483	1510.920344	965.6094164
9691139	3344979	C31M29.9691139.npy	C31	M29	0	0.2298888626	0.2007560978	0.2464055149	0.2606434572	0.2327199354	0.2235703544	2.022470385	5.458425623	1.166153861
9691139	3344979	C31M29.9691139.npy	C31	M29	1	0.2226623933	0.2032663372	0.2576776747	0.2522636131	0.2226907094	0.2227584554	1.907942334	5.348747112	1.023763336
9691139	3344979	C31M29.9691139.npy	C31	M29	2	0.2300497655	0.2063817875	0.2567779982	0.2634395288	0.2332762001	0.2225286217	2.155948938	5.568185165	1.209025614
9691139	3344979	C31M29.9691139.npy	C31	M29	3	0.2308773209	0.2094420385	0.2591226186	0.264236617	0.2325761447	0.2230235343	2.140311719	5.530947879	1.204276947
9691139	3344979	C31M29.9691139.npy	C31	M29	4	0.2231544238	0.2071084517	0.2604553168	0.2535146936	0.224514545	0.2202025804	2.084822836	5.501641961	1.136745075
9691139	3344979	C31M29.9691139.npy	C31	M29	5	0.2285014931	0.2082948957	0.2618765012	0.264011991	0.2326878554	0.2206742439	2.167907575	5.544516146	1.197801405
9691139	3344979	C31M29.9691139.npy	C31	M29	6	0.2243018755	0.2048100088	0.2574512853	0.2597208729	0.2289109348	0.2120170071	1.958613565	5.505043916	1.165672403
9691139	3344979	C31M29.9691139.npy	C31	M29	7	0.2294519009	0.1979941474	0.2415782335	0.2624423557	0.2311169099	0.2226506307	2.083091566	5.491857259	1.157094105
9691139	3344979	C31M29.9691139.npy	C31	M29	8	0.230458045	0.2062477485	0.2564724805	0.2662308907	0.2334545485	0.2212052159	2.047798118	5.490075356	1.199480756
9691139	3344979	C31M29.9691139.npy	C31	M29	9	0.227632488	0.2016197467	0.2486089596	0.2625842868	0.2303717825	0.2213158988	1.976446872	5.473086166	1.171287091
9691140	3344979	C38M01.9691140.npy	C38	M01	0	28.77218427	0.1790012561	0.3694045555	232.6602695	37.51081837	420.2396892	10554.61733	2815.080595	1921.809511
9691140	3344979	C38M01.9691140.npy	C38	M01	1	28.50243089	0.1788606819	0.377171858	226.6140505	37.65696405	430.0057721	10319.49285	2788.609558	1908.693858
9691140	3344979	C38M01.9691140.npy	C38	M01	2	28.16811074	0.180781927	0.3762181988	222.2390214	36.68828689	400.1319826	9848.292856	2753.978675	1873.143777
9691140	3344979	C38M01.9691140.npy	C38	M01	3	30.15379921	0.1824118408	0.3767078253	234.679499	38.81901896	425.1651806	10288.96962	2948.158415	2012.292445
9691140	3344979	C38M01.9691140.npy	C38	M01	4	27.78663535	0.1805679484	0.3791642621	224.5849787	36.10429608	420.2634331	9806.886018	2717.349266	1857.714155
9691140	3344979	C38M01.9691140.npy	C38	M01	5	29.12471981	0.1794245869	0.380132396	236.1416318	38.13446136	419.9899917	10361.35513	2849.74172	1953.167639
9691140	3344979	C38M01.9691140.npy	C38	M01	6	29.19981392	0.1805808123	0.3788346211	232.4917118	38.39804332	404.1544388	10446.92585	2856.025682	1957.960611
9691140	3344979	C38M01.9691140.npy	C38	M01	7	25.67225879	0.182685774	0.3722319702	220.4020745	33.44036966	382.7000688	7715.435299	2508.37707	1733.294319
9691140	3344979	C38M01.9691140.npy	C38	M01	8	29.8479407	0.1812286995	0.3768038405	239.0555093	38.42465486	414.8844349	10425.55505	2918.364487	1989.568392
9691140	3344979	C38M01.9691140.npy	C38	M01	9	28.54989889	0.1790672363	0.3715310738	236.2279771	37.04495235	421.1783511	10139.78003	2793.197692	1916.128573
9691141	3344979	C38M02.9691141.npy	C38	M02	0	114.2470679	0.1196266596	0.2102556641	1514.278148	142.4548948	1227.14357	132609.4196	6628.722503	10024.08897
9691141	3344979	C38M02.9691141.npy	C38	M02	1	111.1820696	0.1184116672	0.2189317574	1455.271592	140.5410451	1261.447225	127310.0605	6495.719402	9700.967486
9691141	3344979	C38M02.9691141.npy	C38	M02	2	113.1748526	0.121106365	0.2195486794	1452.697018	142.1521271	1188.403855	119683.5884	6564.306024	9836.283602
9691141	3344979	C38M02.9691141.npy	C38	M02	3	121.3300575	0.1228026615	0.2212745839	1536.71578	149.7345646	1258.079745	124740.234	6748.079346	10546.10537
9691141	3344979	C38M02.9691141.npy	C38	M02	4	113.602301	0.120001726	0.2215216915	1503.491286	141.5946948	1226.323679	121788.9662	6739.382319	9908.687242
9691141	3344979	C38M02.9691141.npy	C38	M02	5	117.5202356	0.1195908531	0.220527215	1551.942383	148.045079	1243.69078	127560.5361	6802.965197	10252.48459
9691141	3344979	C38M02.9691141.npy	C38	M02	6	118.1138326	0.1205755613	0.2204127345	1533.826962	149.8626075	1235.194288	125646.9474	6761.537893	10307.25028
9691141	3344979	C38M02.9691141.npy	C38	M02	7	94.20618632	0.126282536	0.216453986	1382.030792	119.1123738	1130.967927	102187.8531	5734.699584	8215.480504
9691141	3344979	C38M02.9691141.npy	C38	M02	8	119.0718331	0.1212994411	0.217148434	1562.731753	147.286502	1246.104016	125344.526	6661.162014	10355.25446
9691141	3344979	C38M02.9691141.npy	C38	M02	9	111.148789	0.1195212442	0.2166081104	1516.064663	138.6799435	1203.826572	124879.3602	6524.983971	9741.357871
9691142	3344979	C38M17.9691142.npy	C38	M17	0	1.179607588	0.02983183355	0.06320523721	4.865917926	1.349517109	5.034164907	68.55533332	89.90157866	5.136496924
9691142	3344979	C38M17.9691142.npy	C38	M17	1	1.161549944	0.03373116977	0.08093270223	4.707571101	1.331979225	4.961067621	66.78808661	88.46979181	5.037381653
9691142	3344979	C38M17.9691142.npy	C38	M17	2	1.141622075	0.03383328147	0.07921301414	4.61360582	1.286135601	4.893049767	64.5830275	87.29076419	5.0732867
9691142	3344979	C38M17.9691142.npy	C38	M17	3	1.175888827	0.03238220425	0.0734379184	4.614461322	1.329726182	4.736002037	66.52699532	89.65796384	4.993618304
9691142	3344979	C38M17.9691142.npy	C38	M17	4	1.117337323	0.03527310098	0.08307570846	4.584853718	1.270841152	4.829854058	65.42303517	85.44010479	5.036672121
9691142	3344979	C38M17.9691142.npy	C38	M17	5	1.146949069	0.03440774726	0.08335364919	4.650593385	1.326602013	4.93547401	64.56352557	87.2559705	4.984076649
9691142	3344979	C38M17.9691142.npy	C38	M17	6	1.155474047	0.03402887596	0.0806323151	4.661871667	1.335144117	4.802521965	66.11128091	88.15505089	5.065686881
9691142	3344979	C38M17.9691142.npy	C38	M17	7	1.029301087	0.03568736256	0.07018388731	4.332403261	1.207610136	4.401035725	54.52431187	76.81385405	4.88207592
9691142	3344979	C38M17.9691142.npy	C38	M17	8	1.198189633	0.03381390341	0.07510474352	4.841999706	1.340476451	4.931507665	68.17486315	91.35330603	5.22859301
9691142	3344979	C38M17.9691142.npy	C38	M17	9	1.130016108	0.03050607186	0.06836458083	4.709035625	1.290913131	4.769938226	65.45465537	86.22881901	4.95978786
9691143	3344979	C38M18.9691143.npy	C38	M18	0	1.598597249	0.32308045	0.2984576359	3.060982846	2.837337395	1.536196651	39.85441786	97.22314589	33.69335786
9691143	3344979	C38M18.9691143.npy	C38	M18	1	1.588260148	0.3275816612	0.3115093607	3.035183333	2.845230531	1.52593673	40.19134156	97.16717651	33.87877054
9691143	3344979	C38M18.9691143.npy	C38	M18	2	1.582215825	0.3279192014	0.3127791946	2.95551773	2.811084581	1.515371107	38.40280901	96.04533894	32.97468909
9691143	3344979	C38M18.9691143.npy	C38	M18	3	1.673564915	0.3322433459	0.3142666931	3.032400774	2.925448532	1.556546884	40.05773123	100.7290903	34.93269232
9691143	3344979	C38M18.9691143.npy	C38	M18	4	1.553942753	0.3292573419	0.3160936108	2.965832672	2.772156562	1.489824225	38.28666127	94.24980534	32.43505775
9691143	3344979	C38M18.9691143.npy	C38	M18	5	1.63208424	0.3305494447	0.3171307987	3.049458646	2.896884273	1.566894031	39.71299693	98.93880199	34.27812495
9691143	3344979	C38M18.9691143.npy	C38	M18	6	1.642171232	0.3305147866	0.3159660267	3.128917676	2.932304302	1.573852858	39.99530099	99.27690665	34.67370645
9691143	3344979	C38M18.9691143.npy	C38	M18	7	1.477429562	0.3289253304	0.3035411953	2.596150762	2.582732752	1.309505756	34.10076379	88.04593617	30.9538198
9691143	3344979	C38M18.9691143.npy	C38	M18	8	1.668881723	0.3324169336	0.3147331854	2.983483341	2.927625547	1.555520955	39.56750018	100.0313912	34.6966126
9691143	3344979	C38M18.9691143.npy	C38	M18	9	1.55798797	0.3246948385	0.3026394356	2.927675699	2.771683609	1.468275149	38.8725862	95.321995	33.48862689
9691144	3344979	C38M20.9691144.npy	C38	M20	0	2.345586116	0.264520662	0.2365648835	3.201748981	2.989631181	13.97962618	104.6607479	194.8519294	43.82218348
9691144	3344979	C38M20.9691144.npy	C38	M20	1	2.335721985	0.2670407555	0.2487036585	3.340268554	3.031083757	14.71793537	103.0356208	193.9530137	44.04209884
9691144	3344979	C38M20.9691144.npy	C38	M20	2	2.272428664	0.2670800789	0.2478376182	3.026493767	2.907780836	13.44798859	96.58594542	188.1992107	41.35280022
9691144	3344979	C38M20.9691144.npy	C38	M20	3	2.381787633	0.2691202	0.2474727959	3.193316116	3.013890816	14.25983504	101.8410548	197.5799323	43.6289861
9691144	3344979	C38M20.9691144.npy	C38	M20	4	2.238453259	0.2681328325	0.2499566048	3.081658749	2.87877412	14.0149152	95.69368577	185.1789636	41.62625599
9691144	3344979	C38M20.9691144.npy	C38	M20	5	2.306642526	0.2665330048	0.2498745411	3.17061222	2.965641771	14.42112563	101.6313453	191.7313162	42.58209397
9691144	3344979	C38M20.9691144.npy	C38	M20	6	2.342574611	0.2680031893	0.2500534741	3.210989925	2.998019517	14.32782147	101.1600971	194.4052488	43.38461736
9691144	3344979	C38M20.9691144.npy	C38	M20	7	2.113463645	0.2682190391	0.2398038935	2.845984737	2.675535556	13.26325088	82.14625185	173.1140186	37.82503239
9691144	3344979	C38M20.9691144.npy	C38	M20	8	2.42317498	0.2705630716	0.2497510383	3.309454239	3.059939181	14.36731989	103.1137127	200.2914154	44.2902305
9691144	3344979	C38M20.9691144.npy	C38	M20	9	2.312322391	0.2661424423	0.2419855169	3.162198088	2.940382684	14.37655578	101.2990053	191.7336901	43.29844622
9691145	3344979	C38M22.9691145.npy	C38	M22	0	49.28722085	0.2016097454	0.1103735363	567.6845432	86.50077671	174.643279	12946.78041	4912.388055	4847.958317
9691145	3344979	C38M22.9691145.npy	C38	M22	1	48.65589858	0.2007369963	0.123166875	557.9181012	86.33768643	171.8714542	13048.12521	4849.269086	4784.108099
9691145	3344979	C38M22.9691145.npy	C38	M22	2	49.01429687	0.2054527812	0.125479188	543.6396904	86.19251896	167.3450014	12280.45481	4885.002541	4814.042175
9691145	3344979	C38M22.9691145.npy	C38	M22	3	52.05540971	0.2080909229	0.1212665979	560.2601661	90.30509369	170.0343748	12755.25876	5188.908838	5110.037732
9691145	3344979	C38M22.9691145.npy	C38	M22	4	48.58392991	0.205047162	0.1273896349	534.8751328	86.67391262	165.26257	12579.9459	4842.060912	4772.306335
9691145	3344979	C38M22.9691145.npy	C38	M22	5	50.12595226	0.2039714676	0.1261551054	558.7064066	88.57632658	175.0616882	12883.05046	4996.205803	4926.207865
9691145	3344979	C38M22.9691145.npy	C38	M22	6	50.48583055	0.2055467639	0.1247963644	567.7552843	89.00421366	174.7980294	12761.5733	5032.204219	4959.336802
9691145	3344979	C38M22.9691145.npy	C38	M22	7	44.93557491	0.2060709162	0.1181423871	541.0237372	79.17517785	156.7244004	10680.3227	4477.301351	4413.202486
9691145	3344979	C38M22.9691145.npy	C38	M22	8	51.49589726	0.2055361378	0.1198433765	581.5546619	89.15610492	174.4794045	12848.81339	5133.083332	5058.879928
9691145	3344979	C38M22.9691145.npy	C38	M22	9	47.55636988	0.2010014816	0.1166822947	562.0286683	83.26127389	170.6619916	12466.66604	4739.359093	4675.608063
9691146	3344979	C38M29.9691146.npy	C38	M29	0	0.2665982208	0.07841060773	0.1131586546	0.2917294505	0.2870756552	0.2757433127	3.086183979	7.127677649	0.9349130305
9691146	3344979	C38M29.9691146.npy	C38	M29	1	0.2593372235	0.08397707381	0.1266552428	0.2869431343	0.2761473161	0.2738662575	2.947313291	6.930189481	0.8904955502
9691146	3344979	C38M29.9691146.npy	C38	M29	2	0.2651619386	0.08460482352	0.1262627555	0.2925394429	0.2860068011	0.2742373299	3.13289751	7.129451287	0.9476945465
9691146	3344979	C38M29.9691146.npy	C38	M29	3	0.2663347555	0.08280727998	0.1211029838	0.2942556024	0.2849308903	0.2752990178	3.141302756	7.165073162	0.9543643012
9691146	3344979	C38M29.9691146.npy	C38	M29	4	0.2610899936	0.08605434873	0.129626865	0.291077843	0.2780199048	0.2750257824	3.099304518	6.986810786	0.9209622154
9691146	3344979	C38M29.9691146.npy	C38	M29	5	0.2640004398	0.08689178469	0.13009585	0.295478895	0.2861115208	0.275276063	3.254007052	7.232479292	0.9450062272
9691146	3344979	C38M29.9691146.npy	C38	M29	6	0.2608919713	0.08573761451	0.1272027877	0.2938639669	0.282200363	0.2697500231	3.05804381	7.204474662	0.9442892939
9691146	3344979	C38M29.9691146.npy	C38	M29	7	0.2636522354	0.08118303251	0.1185430627	0.280635695	0.2820894761	0.2724889235	2.863581786	6.851264852	0.9104836298
9691146	3344979	C38M29.9691146.npy	C38	M29	8	0.2699398303	0.08550054448	0.1233895248	0.3008827687	0.2901045228	0.2766481764	3.185303103	7.139689412	0.9604339589
9691146	3344979	C38M29.9691146.npy	C38	M29	9	0.2645618813	0.08074492306	0.1176992087	0.2969413239	0.285123667	0.2687099832	2.96060942	7.048921203	0.9298628906
9691147	3344979	C39M16.9691147.npy	C39	M16	0	20.36015439	0.1542102366	0.2116688136	117.4765118	27.86301957	126.1987075	5385.236873	2009.099727	999.3566937
9691147	3344979	C39M16.9691147.npy	C39	M16	1	20.123323	0.1548895915	0.2264535356	120.1187737	28.1154757	135.9963407	5256.90254	1985.502721	985.2458404
9691147	3344979	C39M16.9691147.npy	C39	M16	2	21.62007882	0.1554633293	0.2216117037	127.0346599	29.58076281	135.7114186	5556.661221	2134.000383	1058.389794
9691147	3344979	C39M16.9691147.npy	C39	M16	3	21.78285866	0.1573250862	0.2225107837	126.3067297	29.50406828	139.394615	5463.707378	2149.464412	1063.685638
9691147	3344979	C39M16.9691147.npy	C39	M16	4	21.15281031	0.1555662613	0.226938569	125.1065583	28.78020086	140.9557783	5479.431796	2087.720502	1034.499611
9691147	3344979	C39M16.9691147.npy	C39	M16	5	21.1331162	0.1557343057	0.226860881	125.894479	29.21122971	140.1717584	5522.948924	2085.9267	1047.132412
9691147	3344979	C39M16.9691147.npy	C39	M16	6	21.41685632	0.1573894681	0.2263285316	127.3209497	29.33912567	134.9738842	5446.017129	2113.355388	1052.871087
9691147	3344979	C39M16.9691147.npy	C39	M16	7	20.59296914	0.1553262866	0.2100828052	124.6900461	28.12127663	135.446845	5314.408248	2032.005721	1021.673472
9691147	3344979	C39M16.9691147.npy	C39	M16	8	21.72031472	0.1565336085	0.2237723896	128.0381748	29.31676368	135.6710735	5522.440874	2143.488811	1062.121971
9691147	3344979	C39M16.9691147.npy	C39	M16	9	21.09032163	0.154886894	0.2151640381	126.0501678	28.47752994	137.7069162	5567.466108	2081.363922	1035.044939
9691148	3344979	C39M17.9691148.npy	C39	M17	0	0.5727416116	0.1024627684	0.177541637	0.9851471894	0.6015294912	1.28322885	18.52151609	23.53797073	4.040005581
9691148	3344979	C39M17.9691148.npy	C39	M17	1	0.5957754663	0.1091438701	0.1942536433	1.04450681	0.6231639781	1.326390175	19.54610528	24.95317365	4.183741187
9691148	3344979	C39M17.9691148.npy	C39	M17	2	0.6348330299	0.1084901992	0.1908034564	1.102591783	0.6635080922	1.400740888	20.58009514	25.34774381	4.490325888
9691148	3344979	C39M17.9691148.npy	C39	M17	3	0.6328541861	0.108713507	0.1911184342	1.093005285	0.6559381637	1.402379846	20.92236209	25.43952593	4.446547679
9691148	3344979	C39M17.9691148.npy	C39	M17	4	0.6158164594	0.1109724961	0.1966738892	1.064518749	0.63967989	1.38412679	19.92161285	24.99963726	4.367263681
9691148	3344979	C39M17.9691148.npy	C39	M17	5	0.633749012	0.1096983224	0.1965459488	1.111442858	0.6617448806	1.453454164	21.02311805	25.40041194	4.430714772
9691148	3344979	C39M17.9691148.npy	C39	M17	6	0.612613944	0.110512822	0.1950447519	1.084059375	0.645798728	1.419499281	20.33312269	25.33443722	4.402288373
9691148	3344979	C39M17.9691148.npy	C39	M17	7	0.5470239376	0.1034757957	0.175894602	0.9455416496	0.569222835	1.153536757	16.26721441	22.58552901	3.760538997
9691148	3344979	C39M17.9691148.npy	C39	M17	8	0.6363365692	0.1088874913	0.1919986627	1.104276072	0.6587383511	1.38987704	20.94772717	25.17557324	4.509487503
9691148	3344979	C39M17.9691148.npy	C39	M17	9	0.5936623032	0.1042936365	0.1819310265	1.020729748	0.6161760663	1.288690749	18.74963048	23.74472232	3.947098207
9691149	3344979	C39M18.9691149.npy	C39	M18	0	1.041193792	0.1993076388	0.2090013512	1.743191543	1.803681163	0.8281827573	24.42017542	68.46445076	14.12461144
9691149	3344979	C39M18.9691149.npy	C39	M18	1	0.9897042309	0.2044436116	0.2218230823	1.668231269	1.707974193	0.794211162	22.87635041	64.97061926	13.47545274
9691149	3344979	C39M18.9691149.npy	C39	M18	2	1.089692934	0.2052365629	0.2193726212	1.70591355	1.898080538	0.8300972732	25.04381982	71.34811113	14.80702265
9691149	3344979	C39M18.9691149.npy	C39	M18	3	1.09784338	0.2075051208	0.2210087239	1.742436676	1.873393167	0.8416568148	24.72085504	71.76383135	14.76514437
9691149	3344979	C39M18.9691149.npy	C39	M18	4	1.049255967	0.2069404187	0.2244290523	1.690710169	1.809213667	0.8079226537	23.46931114	68.5750844	14.14831724
9691149	3344979	C39M18.9691149.npy	C39	M18	5	1.093964351	0.20832784	0.2259648981	1.762381374	1.896142086	0.8533280778	24.99785781	71.42581054	14.70759531
9691149	3344979	C39M18.9691149.npy	C39	M18	6	1.089496466	0.2084809265	0.2251724131	1.793120797	1.901266873	0.8472740542	24.99844455	71.31049434	14.7802968
9691149	3344979	C39M18.9691149.npy	C39	M18	7	1.03759567	0.1997959208	0.2083618654	1.563657265	1.777592135	0.773256217	23.8341429	67.93837546	14.101251
9691149	3344979	C39M18.9691149.npy	C39	M18	8	1.107227896	0.2076055244	0.2220496858	1.757047272	1.897466829	0.8428960365	24.77699479	72.05711325	14.767457
9691149	3344979	C39M18.9691149.npy	C39	M18	9	1.057095718	0.2024809564	0.2133553005	1.666549129	1.829156375	0.8093499348	24.43303832	68.76410213	14.20171507
9691150	3344979	C39M20.9691150.npy	C39	M20	0	2.072602688	0.1676850218	0.2064579958	2.801572441	2.568859342	8.264110929	87.06936223	171.4189833	28.98577802
9691150	3344979	C39M20.9691150.npy	C39	M20	1	2.088536411	0.1713428988	0.219958553	3.015588998	2.650188351	9.046025889	87.43957974	172.8647102	29.79737957
9691150	3344979	C39M20.9691150.npy	C39	M20	2	2.199701058	0.1702943471	0.215552682	2.979796083	2.740501969	9.2751118	93.36965317	182.3062263	31.16262828
9691150	3344979	C39M20.9691150.npy	C39	M20	3	2.234030591	0.1714488272	0.2156609138	3.077788381	2.748323394	9.596462676	93.85586256	185.2088846	31.66684149
9691150	3344979	C39M20.9691150.npy	C39	M20	4	2.157999758	0.1715746596	0.2203336475	3.004251146	2.681060277	9.359236613	91.26164022	178.8390842	30.75077926
9691150	3344979	C39M20.9691150.npy	C39	M20	5	2.189421833	0.171138636	0.2202083374	3.088925456	2.732708967	9.815566954	94.08479965	181.6003892	31.40437503
9691150	3344979	C39M20.9691150.npy	C39	M20	6	2.207252523	0.171938786	0.2199068482	3.073220433	2.767968007	9.472113054	93.493273	183.0065452	31.51790071
9691150	3344979	C39M20.9691150.npy	C39	M20	7	2.066208449	0.1680971787	0.2047665192	2.810999577	2.559647929	9.076133206	87.33030282	170.8498314	29.53391885
9691150	3344979	C39M20.9691150.npy	C39	M20	8	2.230883006	0.1720068635	0.2172304346	3.057380218	2.740509218	9.431564586	92.34599598	184.2185585	31.40461
9691150	3344979	C39M20.9691150.npy	C39	M20	9	2.159827584	0.1691129166	0.2101250733	2.936824048	2.660013377	9.334608958	91.65594897	178.4483729	30.34506325
9691151	3344979	C39M22.9691151.npy	C39	M22	0	60.02592931	0.2117329787	0.1441719574	716.9456057	104.3805178	261.9641351	13707.03565	5983.60708	5430.243876
9691151	3344979	C39M22.9691151.npy	C39	M22	1	58.11363961	0.2121824857	0.1532548989	696.1268664	101.7749201	256.643273	13273.61436	5792.777476	5266.586878
9691151	3344979	C39M22.9691151.npy	C39	M22	2	63.18058413	0.2149561672	0.1512000198	734.0244523	110.0907991	269.120512	13867.9281	6297.80297	5695.458078
9691151	3344979	C39M22.9691151.npy	C39	M22	3	64.21780617	0.2176845674	0.1520019608	722.2998003	109.9838842	256.6841548	13728.83081	6400.551156	5778.5994
9691151	3344979	C39M22.9691151.npy	C39	M22	4	61.49708714	0.2148071017	0.1543333347	718.6651834	107.3551584	263.8570572	13270.98795	6129.840194	5553.727226
9691151	3344979	C39M22.9691151.npy	C39	M22	5	62.831861	0.214667132	0.1541115581	733.7257645	109.5531811	272.2704033	14094.96834	6263.554634	5680.168106
9691151	3344979	C39M22.9691151.npy	C39	M22	6	62.83717958	0.216069537	0.1539084389	737.4126281	109.3935859	267.2274037	13924.49744	6263.362804	5665.260403
9691151	3344979	C39M22.9691151.npy	C39	M22	7	60.57249541	0.2138975368	0.1440108817	735.9146514	104.9340584	263.6441037	13520.83697	6037.587932	5471.669496
9691151	3344979	C39M22.9691151.npy	C39	M22	8	64.13166201	0.2159558999	0.1524175964	760.2129611	109.5930124	269.3117887	13946.44191	6392.697092	5792.395508
9691151	3344979	C39M22.9691151.npy	C39	M22	9	60.31108523	0.2125900421	0.1460283802	736.3379731	104.2463042	256.8714841	13590.00877	6012.032632	5462.106564
9691152	3344979	C39M29.9691152.npy	C39	M29	0	0.2856058963	0.1309261891	0.1937781784	0.2685231917	0.3131438073	0.2775563251	4.160068018	7.903743009	1.662202256
9691152	3344979	C39M29.9691152.npy	C39	M29	1	0.2701869493	0.1358183426	0.206566745	0.2595259358	0.2890513954	0.272436481	3.36216919	7.442593113	1.365074119
9691152	3344979	C39M29.9691152.npy	C39	M29	2	0.2880908851	0.1346165722	0.2019766164	0.2729849919	0.3167389657	0.2788235539	4.297446568	8.000501408	1.719019235
9691152	3344979	C39M29.9691152.npy	C39	M29	3	0.2841514524	0.1347953661	0.2012746854	0.2703174117	0.3099212485	0.278116386	4.187613905	7.993558777	1.681512716
9691152	3344979	C39M29.9691152.npy	C39	M29	4	0.2816764716	0.1379089857	0.2085185596	0.2687109707	0.3112182325	0.2767943645	4.104224407	7.916284341	1.643274435
9691152	3344979	C39M29.9691152.npy	C39	M29	5	0.2871589078	0.1376862409	0.2092569379	0.272540495	0.3169984382	0.2802731505	4.333450365	8.006355817	1.712026689
9691152	3344979	C39M29.9691152.npy	C39	M29	6	0.2841813213	0.1372188241	0.2073869511	0.2714253622	0.3136059973	0.2798439493	4.342323393	8.015632766	1.690615879
9691152	3344979	C39M29.9691152.npy	C39	M29	7	0.2828005578	0.1276710351	0.1884502413	0.2689460263	0.3086087648	0.2698632272	4.070628662	7.90251018	1.654088071
9691152	3344979	C39M29.9691152.npy	C39	M29	8	0.2921952758	0.1359050162	0.2035603215	0.2782905154	0.3184920586	0.2813201951	4.294726429	7.962508146	1.735307464
9691152	3344979	C39M29.9691152.npy	C39	M29	9	0.2902900624	0.1310137889	0.1944613301	0.2735743674	0.3180939362	0.2826656861	4.223642311	7.882093549	1.685998428
9691153	3344979	C40M16.9691153.npy	C40	M16	0	23.25765677	0.1528464658	0.1842647333	117.0886179	30.9043706	269.1044024	6794.872324	2292.314577	1286.442759
9691153	3344979	C40M16.9691153.npy	C40	M16	1	23.35074593	0.1533909211	0.1985659537	123.77178	31.25473708	288.8880107	6838.486709	2301.660304	1297.252249
9691153	3344979	C40M16.9691153.npy	C40	M16	2	24.53979745	0.1542382831	0.1955865068	126.6001349	32.5386946	286.9143698	6904.568596	2418.813496	1355.847569
9691153	3344979	C40M16.9691153.npy	C40	M16	3	23.99925908	0.1571193239	0.1961812829	124.3308511	31.61517328	269.4138515	6421.746458	2363.487405	1331.397191
9691153	3344979	C40M16.9691153.npy	C40	M16	4	22.34318057	0.1556651114	0.1984049535	115.8310144	29.50311533	273.4401848	5985.792735	2201.173632	1248.896293
9691153	3344979	C40M16.9691153.npy	C40	M16	5	23.18891893	0.1536719577	0.2004179243	122.9689573	31.32351174	275.2624233	6649.866418	2285.998745	1289.484963
9691153	3344979	C40M16.9691153.npy	C40	M16	6	23.42073955	0.1558052739	0.1997210104	125.914312	31.18359297	274.3201594	6480.109632	2307.885201	1312.283071
9691153	3344979	C40M16.9691153.npy	C40	M16	7	24.11190297	0.1538130532	0.1842364881	127.7845153	31.72844997	287.1020879	6851.809913	2376.4026	1336.621575
9691153	3344979	C40M16.9691153.npy	C40	M16	8	24.65270791	0.1558698138	0.1956864121	126.0323757	32.32819103	281.4675289	6847.559205	2428.488133	1359.771982
9691153	3344979	C40M16.9691153.npy	C40	M16	9	23.27322618	0.1532476079	0.1887045542	124.1506982	30.83060513	278.4562561	6790.454632	2293.774471	1292.51359
9691154	3344979	C40M17.9691154.npy	C40	M17	0	0.9818490034	0.1361838971	0.1834439796	3.400288101	1.093971703	3.127120769	53.1849185	73.88448607	18.862414
9691154	3344979	C40M17.9691154.npy	C40	M17	1	0.9778894173	0.1409174265	0.1996202824	3.408773313	1.088962401	3.124098699	51.90186228	73.47116931	18.54485739
9691154	3344979	C40M17.9691154.npy	C40	M17	2	1.029298422	0.1429189487	0.1994362836	3.484643491	1.150379086	3.340273736	53.13979108	78.03918171	19.77307544
9691154	3344979	C40M17.9691154.npy	C40	M17	3	0.9823579401	0.1412798551	0.1965042255	3.380010917	1.099839162	3.049564546	51.09436633	73.75801148	19.00075412
9691154	3344979	C40M17.9691154.npy	C40	M17	4	0.8652748316	0.1458668741	0.1985347068	3.044229507	0.970900161	3.072837543	37.06304209	62.49318624	16.67346536
9691154	3344979	C40M17.9691154.npy	C40	M17	5	0.9881621555	0.1423292845	0.2025443432	3.388038359	1.106394156	3.205739594	52.18486561	74.66720599	18.77867939
9691154	3344979	C40M17.9691154.npy	C40	M17	6	0.9727681131	0.141087869	0.1993516611	3.337797852	1.095938435	3.101924503	51.67049902	73.38858247	18.71416928
9691154	3344979	C40M17.9691154.npy	C40	M17	7	0.9834613413	0.1361490898	0.1836497501	3.401090279	1.092512595	3.179838439	52.85744575	74.01477481	18.72640282
9691154	3344979	C40M17.9691154.npy	C40	M17	8	1.011418909	0.1418560171	0.1971627998	3.464625089	1.111700894	3.190044443	52.71699158	76.04414992	19.27350463
9691154	3344979	C40M17.9691154.npy	C40	M17	9	0.9308844498	0.1360785581	0.1870373828	3.250926336	1.024623592	2.885806259	49.69851039	69.10874114	17.76712392
9691155	3344979	C40M18.9691155.npy	C40	M18	0	1.423080462	0.2190918846	0.2437783682	3.066308178	2.478631866	1.579376057	37.73943794	89.09836438	21.64686642
9691155	3344979	C40M18.9691155.npy	C40	M18	1	1.416152853	0.2250786745	0.259037822	3.023158601	2.480993111	1.559653486	37.77426328	88.55899313	21.70250433
9691155	3344979	C40M18.9691155.npy	C40	M18	2	1.520070778	0.2264863063	0.2572032365	3.123262233	2.659372119	1.640195289	39.01739113	94.0365477	23.22527224
9691155	3344979	C40M18.9691155.npy	C40	M18	3	1.554234679	0.2299572789	0.2600048254	3.160181869	2.668458328	1.629758642	38.92389522	94.95242278	23.11740921
9691155	3344979	C40M18.9691155.npy	C40	M18	4	1.390687121	0.2302424994	0.2606457925	2.913516343	2.43142104	1.504740747	31.67009691	84.50737232	20.56397216
9691155	3344979	C40M18.9691155.npy	C40	M18	5	1.494294438	0.2292481736	0.2639847913	3.090626643	2.602847924	1.622353077	38.31195086	92.62145568	22.78313734
9691155	3344979	C40M18.9691155.npy	C40	M18	6	1.498481955	0.2284475591	0.2622835668	3.176004676	2.627774482	1.623955258	38.49544081	92.70780803	22.68441724
9691155	3344979	C40M18.9691155.npy	C40	M18	7	1.484923086	0.2216716406	0.2447887314	3.022426973	2.56462541	1.574289862	39.14078251	92.16686989	22.85046715
9691155	3344979	C40M18.9691155.npy	C40	M18	8	1.518893912	0.2302933454	0.2589819183	3.075746492	2.609131112	1.603405517	37.39956799	92.05512326	22.32950768
9691155	3344979	C40M18.9691155.npy	C40	M18	9	1.392902889	0.2209380594	0.2479652874	2.863494592	2.422711382	1.518111143	36.58314336	86.89495726	21.33497587
9691156	3344979	C40M20.9691156.npy	C40	M20	0	3.122484454	0.1972563849	0.2280460722	5.99410324	4.003512428	24.43172451	140.4524909	248.3051595	78.06652672
9691156	3344979	C40M20.9691156.npy	C40	M20	1	3.153123754	0.199857643	0.2412431597	6.281480964	4.090669599	26.21766533	140.9059376	250.9921927	79.73311313
9691156	3344979	C40M20.9691156.npy	C40	M20	2	3.295057329	0.1989356921	0.2388959838	6.278116103	4.221942343	26.3236854	145.7334171	261.7697087	82.73647495
9691156	3344979	C40M20.9691156.npy	C40	M20	3	3.330812899	0.202707298	0.2404509738	6.311814242	4.196117308	26.21239626	141.4428824	262.5022939	83.03742374
9691156	3344979	C40M20.9691156.npy	C40	M20	4	3.06029974	0.2025743736	0.2417841337	5.727844888	3.88598477	25.58032859	126.7165722	241.8511441	76.95591155
9691156	3344979	C40M20.9691156.npy	C40	M20	5	3.203324079	0.200062589	0.2434992944	6.334048136	4.120948311	26.93435841	144.7623416	255.8659175	81.39156342
9691156	3344979	C40M20.9691156.npy	C40	M20	6	3.213850967	0.2013953696	0.2425055964	6.261240037	4.128648971	26.19470235	140.8589792	255.2684022	80.96645762
9691156	3344979	C40M20.9691156.npy	C40	M20	7	3.203319715	0.1972740678	0.2279548051	6.212445885	4.048584266	26.33702347	143.8072209	254.3782413	80.45492285
9691156	3344979	C40M20.9691156.npy	C40	M20	8	3.30450388	0.2023701242	0.2399552862	6.211670419	4.175361896	25.23807303	137.7133038	259.5148362	81.06341306
9691156	3344979	C40M20.9691156.npy	C40	M20	9	3.05757335	0.1990715185	0.2321288479	5.954057023	3.900478748	24.9120689	134.3538104	242.4962811	76.14333625
9691157	3344979	C40M22.9691157.npy	C40	M22	0	44.80732475	0.1874845162	0.1288815272	524.1102223	79.62224478	160.1953723	12258.86712	1886.047576	4099.957143
9691157	3344979	C40M22.9691157.npy	C40	M22	1	44.64319654	0.188167391	0.1381831357	518.2117952	80.34053094	157.3676547	12485.46547	1899.724065	4104.663566
9691157	3344979	C40M22.9691157.npy	C40	M22	2	47.43922729	0.1907269018	0.137825236	537.0654069	84.79653907	162.7874737	12392.19817	4727.850595	4331.692102
9691157	3344979	C40M22.9691157.npy	C40	M22	3	48.11835859	0.193842554	0.1413351497	522.5961058	84.42616162	154.226651	12120.70813	4795.74488	4392.861403
9691157	3344979	C40M22.9691157.npy	C40	M22	4	44.75854052	0.1915561524	0.1399270383	504.9618782	80.50405596	151.0378653	11158.18955	4459.829175	4095.838878
9691157	3344979	C40M22.9691157.npy	C40	M22	5	46.08815345	0.1900885565	0.1397551175	522.6693128	82.49240471	159.1051709	12360.31775	4592.788911	4215.299151
9691157	3344979	C40M22.9691157.npy	C40	M22	6	46.42944062	0.1919057391	0.139755422	532.2517511	82.79685175	160.6775236	12223.19831	4626.901331	4240.684559
9691157	3344979	C40M22.9691157.npy	C40	M22	7	46.45258261	0.1895725475	0.1301169881	546.1059534	82.12187975	162.6859073	12446.56541	4629.153011	4248.588818
9691157	3344979	C40M22.9691157.npy	C40	M22	8	47.48892346	0.1920885535	0.1382705601	548.8636014	83.04493165	159.8366498	12264.86398	4732.673066	4352.575535
9691157	3344979	C40M22.9691157.npy	C40	M22	9	43.61993334	0.1877283651	0.1317099099	521.8172886	77.23339567	155.4687797	11934.67673	1842.293489	4004.335019
9691158	3344979	C40M29.9691158.npy	C40	M29	0	0.2893500762	0.139913404	0.1989071251	0.3462000714	0.3072062222	0.3470334037	4.779076957	8.851479767	1.726866078
9691158	3344979	C40M29.9691158.npy	C40	M29	1	0.2797939422	0.1451185127	0.2124463299	0.3286625073	0.2930221511	0.3486498648	4.685292339	8.636467955	1.581578249
9691158	3344979	C40M29.9691158.npy	C40	M29	2	0.2949750785	0.1456412652	0.2100759121	0.3497274459	0.3136872121	0.3535730504	4.85629455	8.913381418	1.801387229
9691158	3344979	C40M29.9691158.npy	C40	M29	3	0.2914774741	0.1433706264	0.2081113964	0.3411471306	0.3097219591	0.3451137378	4.837653968	8.810718604	1.740299928
9691158	3344979	C40M29.9691158.npy	C40	M29	4	0.2727279707	0.1456930162	0.2123324991	0.3179057076	0.2860552978	0.3330313357	3.522278398	8.108062182	1.426032311
9691158	3344979	C40M29.9691158.npy	C40	M29	5	0.2861383397	0.1482120404	0.2161590692	0.3441617658	0.3073787803	0.3515434416	4.940223635	8.932999405	1.761760996
9691158	3344979	C40M29.9691158.npy	C40	M29	6	0.2815052569	0.1459702793	0.2129397249	0.3401835243	0.3007842444	0.3377158795	4.673600556	8.750466637	1.679221177
9691158	3344979	C40M29.9691158.npy	C40	M29	7	0.2932455287	0.1390794217	0.1970373953	0.3381778943	0.3087908367	0.3525519421	4.91402804	8.83390097	1.752807273
9691158	3344979	C40M29.9691158.npy	C40	M29	8	0.2955780788	0.1457262463	0.2099455251	0.3531587533	0.3104718788	0.3504768606	4.797721863	8.632667136	1.74453735
9691158	3344979	C40M29.9691158.npy	C40	M29	9	0.2859820247	0.1391639114	0.2006389659	0.3419590341	0.3045913666	0.3417180875	4.7948868	8.803761797	1.699886868
9691159	3344979	C51M16.9691159.npy	C51	M16	0	19.85578213	0.1752959576	0.0161676801	206.5667879	30.91516794	103.9184007	3792.546281	1958.454013	1344.396687
9691159	3344979	C51M16.9691159.npy	C51	M16	1	20.63267909	0.1732484912	0.009349767778	211.4370817	32.0067811	121.9078787	4120.554946	2035.263426	1375.77901
9691159	3344979	C51M16.9691159.npy	C51	M16	2	22.11511488	0.1776706951	0.01190642507	225.4906755	34.1651946	122.840964	4278.815873	2181.64352	1490.345119
9691159	3344979	C51M16.9691159.npy	C51	M16	3	22.16841843	0.1800902811	0.01348752169	215.8729737	33.73904397	119.8722576	4148.745009	2185.329844	1480.063718
9691159	3344979	C51M16.9691159.npy	C51	M16	4	21.80601523	0.1771900126	0.01053716808	220.5570626	33.51989469	125.1895028	4364.708988	2151.130698	1461.356398
9691159	3344979	C51M16.9691159.npy	C51	M16	5	21.30593881	0.1772772741	0.009140265173	214.8303637	32.91464916	125.0360096	4165.663452	2100.992702	1416.667041
9691159	3344979	C51M16.9691159.npy	C51	M16	6	22.21256823	0.1781264392	0.01100034247	223.9232248	34.47997797	119.6736437	4335.46527	2190.767365	1489.161109
9691159	3344979	C51M16.9691159.npy	C51	M16	7	21.19751524	0.1759494538	0.01304701708	221.5023079	32.55434558	121.1175248	4155.436777	2091.539269	1442.461624
9691159	3344979	C51M16.9691159.npy	C51	M16	8	22.16946087	0.1771484119	0.01191534346	223.9206745	33.71554383	120.7748839	4260.537952	2186.664337	1481.541341
[truncated: 10,741 more rows]
