# Supplementary material for: The ENCODE Imputation Challenge: a critical assessment of methods for cross-cell type imputation of epigenomic profiles
Source: Genome Biol. 2023 Apr 18;24:79. doi: 10.1186/s13059-023-02915-y (PMC10111747; doi:10.1186/s13059-023-02915-y)
Supplement: Supplementary file 4 — Additional file 4. Performance measures across all ten bootstraps for each of the submitted methods on the challenge test set after the test set signal has been reprocessed to use single-end settings and the signal is subsequently quantile normalized. [file 13059_2023_2915_MOESM4_ESM.csv]

submission_id	team_id	submission_fname	cell	assay	bootstrap_id	mse	gwcorr	gwspear	mseprom	msegene	mseenh	msevar	mse1obs	mse1imp
0	0	C40M22.npy	C40	M22	0	28.89793814	0.6390804079	0.1455105829	307.4224809	50.44582495	141.4630302	8600.99744	2879.939333	2830.823937
0	0	C40M22.npy	C40	M22	1	28.41676728	0.6381007152	0.1198004979	300.5611874	50.13750612	141.0096799	8604.496939	1201.610267	2782.958996
0	0	C40M22.npy	C40	M22	2	29.42264872	0.6514122555	0.1329741936	300.8934914	51.2770304	145.0560691	8486.443226	2932.119389	2872.941438
0	0	C40M22.npy	C40	M22	3	29.69223213	0.6508852463	0.1265192247	291.8943476	51.01145786	136.2954684	8337.058495	2958.346054	2896.049016
0	0	C40M22.npy	C40	M22	4	29.8778532	0.6467780304	0.123077893	304.7157027	52.38160005	148.4542088	8737.183234	2978.234348	2921.687354
0	0	C40M22.npy	C40	M22	5	28.54098058	0.6490459046	0.130009191	291.9027508	50.07402658	142.1014438	8439.906725	2844.043344	2789.564179
0	0	C40M22.npy	C40	M22	6	29.72067214	0.6406309158	0.1228231696	306.0392498	51.93713327	145.3009043	8552.55051	2961.77252	2904.725023
0	0	C40M22.npy	C40	M22	7	27.58251529	0.6636216965	0.1208547512	293.2734635	47.71447492	138.4495795	8057.199501	2747.865865	2706.227458
0	0	C40M22.npy	C40	M22	8	29.64805087	0.6415623308	0.1222681037	314.2122549	50.77332361	141.8615977	8555.695701	2954.471001	2894.071797
0	0	C40M22.npy	C40	M22	9	27.57038798	0.6618971697	0.1209703464	298.3302394	47.97976431	141.6912311	8330.124002	1183.212857	2700.644591
1	0	C51M29.npy	C51	M29	0	0.2720121635	0.1430230605	0.1351439189	0.2951964405	0.2588144664	0.3157352497	2.015787447	5.748892226	5.750334341
1	0	C51M29.npy	C51	M29	1	0.2637692113	0.1365994662	0.1406082318	0.2941473203	0.2496411198	0.3107894495	2.252167072	5.877555184	5.376092708
1	0	C51M29.npy	C51	M29	2	0.2725338454	0.1498278555	0.1483684159	0.2964059417	0.2611772152	0.3012173681	2.345451212	5.853337716	5.68852612
1	0	C51M29.npy	C51	M29	3	0.269920937	0.1472415861	0.1458630089	0.2985963766	0.2566283767	0.3030399936	2.282438432	5.813820909	5.7887869
1	0	C51M29.npy	C51	M29	4	0.264866717	0.1486227874	0.1454579395	0.2985853091	0.2529412017	0.3071875818	2.339856892	5.87521282	5.449385217
1	0	C51M29.npy	C51	M29	5	0.2500023208	0.1679816128	0.1474727195	0.2952046534	0.246594211	0.289686859	2.262241868	5.767920303	3.922467102
1	0	C51M29.npy	C51	M29	6	0.26968044	0.1455783043	0.1472930881	0.3014550806	0.2583440097	0.3080342786	2.37657233	5.89743806	5.713139243
1	0	C51M29.npy	C51	M29	7	0.2704886762	0.1440804194	0.1377867551	0.2986136176	0.2558654949	0.3060510588	2.122525325	5.792925902	5.768929496
1	0	C51M29.npy	C51	M29	8	0.2685248307	0.1546749515	0.1584503445	0.2982276154	0.2566319923	0.304809545	2.322530005	5.825524474	5.720618701
1	0	C51M29.npy	C51	M29	9	0.2684385419	0.1428722685	0.1427747042	0.302836109	0.2571794149	0.3067117288	2.170795926	5.765336447	5.729316432
2	0	C31M02.npy	C31	M02	0	270.9394444	0.5588949319	0.3508221743	2872.979021	340.1446838	2241.243417	371210.699	26774.03201	20677.20698
2	0	C31M02.npy	C31	M02	1	270.4216348	0.4057449696	0.3158624416	2975.855209	349.6016962	2293.973761	368559.6655	26391.60169	20676.68262
2	0	C31M02.npy	C31	M02	2	281.6260675	0.4294368546	0.329280786	3064.535856	358.219753	2302.584695	376417.493	27469.36533	21600.90965
2	0	C31M02.npy	C31	M02	3	290.2462744	0.440145173	0.3394418866	3053.550384	364.5545432	2318.114916	371486.318	28293.26282	22348.87794
2	0	C31M02.npy	C31	M02	4	277.9569024	0.4232878706	0.3229793611	3038.893237	356.3189088	2279.192344	363383.1647	27120.95048	21370.16991
2	0	C31M02.npy	C31	M02	5	278.5896056	0.4435968763	0.333034613	3074.559336	355.3088247	2307.621113	375480.9576	27186.17653	21634.76561
2	0	C31M02.npy	C31	M02	6	278.0348865	0.4362245585	0.3291738874	3011.895783	358.2406847	2247.043367	366265.3845	27128.39144	21593.37257
2	0	C31M02.npy	C31	M02	7	278.845281	0.4339398948	0.3407006212	3071.993624	354.4354154	2262.393258	375456.6136	27209.68849	21480.2859
2	0	C31M02.npy	C31	M02	8	281.1967147	0.4369393142	0.3355814828	3050.638308	355.2879141	2202.857445	374180.8576	27430.89122	21510.94817
2	0	C31M02.npy	C31	M02	9	272.8922314	0.429359562	0.3191657233	3119.204639	345.9604975	2293.121848	373933.0665	26641.46277	21071.46144
3	0	C19M20.npy	C19	M20	0	0.6583196009	0.1949564941	0.1275636	1.162148781	0.8313114348	2.207297612	42.78688062	24.61863769	14.99539367
3	0	C19M20.npy	C19	M20	1	0.66320654	0.1949755207	0.1322239129	1.202669408	0.8452089433	2.490837751	42.38049208	24.73862159	15.49136969
3	0	C19M20.npy	C19	M20	2	0.650318334	0.1967621267	0.1371136656	1.174431667	0.8236127504	2.374523148	41.42846107	24.65116856	14.65455443
3	0	C19M20.npy	C19	M20	3	0.6734654263	0.1956277496	0.1342007549	1.199797365	0.8470872826	2.413667051	42.14408693	25.00937688	15.97954842
3	0	C19M20.npy	C19	M20	4	0.6556430516	0.1967287822	0.1358700442	1.179807952	0.8347273567	2.456240109	42.90269974	25.16543654	14.94516984
3	0	C19M20.npy	C19	M20	5	0.6650457406	0.1947437313	0.134484615	1.201831165	0.840447975	2.483047027	42.78297167	25.07103746	15.84522079
3	0	C19M20.npy	C19	M20	6	0.6680546675	0.1963583661	0.1359685051	1.197501726	0.8485745446	2.457262685	41.87540143	25.0884617	15.83493753
3	0	C19M20.npy	C19	M20	7	0.66619323	0.1923972167	0.1312731726	1.18967679	0.8321842052	2.463621319	43.11932482	24.76907549	15.57136871
3	0	C19M20.npy	C19	M20	8	0.6651361724	0.1981140085	0.1501865351	1.19956506	0.8394761677	2.466030436	40.77969054	24.81343787	15.83964036
3	0	C19M20.npy	C19	M20	9	0.6748997085	0.1934390036	0.1313931659	1.202039862	0.8498749916	2.448886428	44.46174629	25.22201246	15.51637214
4	0	C51M16.npy	C51	M16	0	12.25064746	0.4987125665	0.1124057886	111.5798199	18.99798315	66.40445011	3868.350452	1201.610073	906.0253004
4	0	C51M16.npy	C51	M16	1	12.1341076	0.4856742793	0.1138124913	106.1439398	18.80959544	74.05566724	3742.914813	1190.48134	882.8145884
4	0	C51M16.npy	C51	M16	2	12.90427827	0.4976432937	0.1320326032	113.3802554	19.88254064	72.57775773	3901.472945	1267.579945	940.1261639
4	0	C51M16.npy	C51	M16	3	13.23331081	0.4949576844	0.1240765141	110.9820194	19.99122865	71.44016729	3879.984623	1298.531349	956.9641672
4	0	C51M16.npy	C51	M16	4	12.73454102	0.4914041739	0.1183765117	110.5185269	19.53413595	72.77214517	3873.344687	1250.090371	929.6906979
4	0	C51M16.npy	C51	M16	5	12.8343569	0.4979246194	0.1217534194	112.1610056	19.72880505	76.73288097	3961.897101	1260.045257	934.5865929
4	0	C51M16.npy	C51	M16	6	12.98173794	0.4975008382	0.1252286328	111.9062624	20.15983696	69.07677815	3895.274682	1274.39182	948.3104605
4	0	C51M16.npy	C51	M16	7	12.33312092	0.5002822778	0.1174340626	112.0342579	18.90371177	73.0184542	3717.700491	1210.73016	918.4848998
4	0	C51M16.npy	C51	M16	8	12.92966271	0.4985008896	0.1365690223	112.9677186	19.68991947	70.66128134	3843.441903	1269.652653	937.5180249
4	0	C51M16.npy	C51	M16	9	12.00241801	0.5075199452	0.1144502084	108.4021845	18.25356523	71.18730586	3762.055291	1179.488694	885.6394475
5	0	C22M16.npy	C22	M16	0	11.58193179	0.4693393975	0.1117529189	101.9802247	17.97128457	118.7426471	3602.651842	1131.071935	850.8826601
5	0	C22M16.npy	C22	M16	1	11.25630437	0.4683929477	0.09321474133	98.93613521	17.72430129	117.2524898	3409.267874	1100.147587	824.2387454
5	0	C22M16.npy	C22	M16	2	11.70423408	0.5018969198	0.1017892184	101.1262156	18.16289207	127.2609799	3575.812874	1143.644187	857.2780555
5	0	C22M16.npy	C22	M16	3	12.46818991	0.4706180046	0.1048466257	105.3287344	19.00200987	126.842205	3683.871031	1218.030281	911.8472649
5	0	C22M16.npy	C22	M16	4	11.96695118	0.4591311333	0.1004883764	105.3429844	18.4519864	126.5898892	3595.200991	1170.275398	882.5518902
5	0	C22M16.npy	C22	M16	5	11.72480372	0.477985598	0.1008503846	100.3723595	18.29481473	125.8832489	3583.858867	1144.560575	861.5026776
5	0	C22M16.npy	C22	M16	6	12.25600479	0.467906183	0.1065400159	106.5981637	19.08414983	127.0310563	3695.575231	1197.756585	900.5325387
5	0	C22M16.npy	C22	M16	7	11.87754529	0.4726150982	0.1013670684	105.981285	18.25884778	125.5377232	3616.609815	1160.394442	883.6207013
5	0	C22M16.npy	C22	M16	8	11.87435658	0.4688622686	0.1107130939	105.5641057	18.21240882	119.0663376	3485.274166	1159.971748	874.1796177
5	0	C22M16.npy	C22	M16	9	11.49771088	0.4712978019	0.0952080397	104.3202796	17.56836252	123.3017108	3520.718687	1124.397149	853.0209362
6	0	C05M29.npy	C05	M29	0	0.2874244981	0.09350646897	0.1196742598	0.2958533323	0.2880138555	0.3079366283	0.9976322491	4.797939946	6.56409456
6	0	C05M29.npy	C05	M29	1	0.2731328157	0.09584531105	0.1196144633	0.2784078874	0.2738605591	0.3046057063	0.9763493242	4.840656399	5.882238324
6	0	C05M29.npy	C05	M29	2	0.2770093953	0.09387065568	0.1145594898	0.2679672558	0.2786968302	0.2956541691	1.014501346	4.829656094	6.325318196
6	0	C05M29.npy	C05	M29	3	0.2821386736	0.09154275484	0.1088339947	0.2893179303	0.2820095392	0.3080233532	1.005905251	4.8068266	6.665607501
6	0	C05M29.npy	C05	M29	4	0.2819973508	0.09379423179	0.1088799899	0.2889489299	0.2824039193	0.3057576459	1.017231755	4.778062425	6.935162637
6	0	C05M29.npy	C05	M29	5	0.28356473	0.09477501986	0.1105731435	0.2928883558	0.2856284508	0.306127939	1.038623576	4.806317713	7.005333687
6	0	C05M29.npy	C05	M29	6	0.2784017883	0.09423947616	0.1095826184	0.2905450926	0.2791904663	0.3085950946	1.006191657	4.784373665	6.709211394
6	0	C05M29.npy	C05	M29	7	0.2891288683	0.09021046609	0.1000012095	0.2941727377	0.2863321062	0.3071412169	1.019381276	4.778614512	7.128494236
6	0	C05M29.npy	C05	M29	8	0.2958678387	0.09373333523	0.1080765475	0.3040141343	0.2943837325	0.3136709269	1.063541263	4.795143932	7.213769369
6	0	C05M29.npy	C05	M29	9	0.2869586396	0.09147178243	0.1053650645	0.2948785288	0.2892157883	0.3079671422	0.9684471396	4.785546096	6.809048358
7	0	C06M16.npy	C06	M16	0	15.3899814	0.4720305334	0.1345728819	59.69783973	22.31175523	195.2706378	5219.60006	1505.288434	1058.772617
7	0	C06M16.npy	C06	M16	1	15.17616581	0.4668477307	0.1246943585	59.79243338	22.22757966	200.6500315	5173.098281	1480.973576	1041.228699
7	0	C06M16.npy	C06	M16	2	15.45201999	0.4636529218	0.1199736934	60.27848388	22.25714416	196.329006	5176.113774	1507.147468	1048.151259
7	0	C06M16.npy	C06	M16	3	15.83061592	0.4679370764	0.1265880536	60.66544329	22.56327018	200.5006592	5125.597918	1543.924919	1075.638549
7	0	C06M16.npy	C06	M16	4	15.1568148	0.46976424	0.1193972536	59.61607031	21.97222608	195.6361691	5073.451553	1479.609164	1035.583102
7	0	C06M16.npy	C06	M16	5	15.1787245	0.4688288679	0.1209514311	59.91750549	22.00128564	197.2827447	5112.700411	1479.914775	1028.128662
7	0	C06M16.npy	C06	M16	6	15.31626141	0.465743673	0.1290270851	61.09965301	22.1595913	197.3526998	5011.3333	1495.065284	1046.717217
7	0	C06M16.npy	C06	M16	7	15.4051923	0.4659198195	0.1241308434	62.05787902	21.93103021	199.8920923	5157.593713	1503.624305	1051.171777
7	0	C06M16.npy	C06	M16	8	15.8825363	0.4636295814	0.1240812907	62.26234302	22.64575507	194.0339653	5180.393332	1549.886383	1070.861585
7	0	C06M16.npy	C06	M16	9	15.39683874	0.4623429351	0.1262627049	62.81072447	22.19997436	194.9474685	5236.464482	1502.832851	1057.606493
8	0	C19M29.npy	C19	M29	0	0.2566118748	0.1123775004	0.1083055255	0.2568341317	0.2534964505	0.2679669125	1.16492984	4.709819681	4.97828051
8	0	C19M29.npy	C19	M29	1	0.2527947143	0.1070089875	0.08658619753	0.2528495968	0.2493270398	0.2647226327	1.178645596	4.729767832	4.9351189
8	0	C19M29.npy	C19	M29	2	0.2550632838	0.1109202223	0.09098460132	0.2529531271	0.2522975735	0.2623157634	1.185156795	4.720473911	4.991604294
8	0	C19M29.npy	C19	M29	3	0.2508180191	0.1124873989	0.08733953916	0.2533168581	0.2483965131	0.2614478593	1.176220183	4.706183093	4.719567313
8	0	C19M29.npy	C19	M29	4	0.2334658324	0.1226869481	0.09599986989	0.2386078316	0.2313809378	0.256602876	1.121200203	4.717254502	3.523041048
8	0	C19M29.npy	C19	M29	5	0.2532030793	0.1141694263	0.09379999589	0.2549150525	0.2517412796	0.2641476054	1.188582753	4.669531662	5.098830736
8	0	C19M29.npy	C19	M29	6	0.2510291305	0.1138151342	0.09223507726	0.2561744724	0.2482538761	0.2311082347	0.8954781691	4.699351387	4.891182521
8	0	C19M29.npy	C19	M29	7	0.2538982631	0.106161479	0.08377953861	0.2529150538	0.2484431956	0.2574932612	1.157291774	4.70186281	5.086497944
8	0	C19M29.npy	C19	M29	8	0.2420933324	0.1183039658	0.09860815778	0.247531911	0.2424153943	0.257882482	1.146856348	4.706831268	4.576282542
8	0	C19M29.npy	C19	M29	9	0.2499155468	0.1095742378	0.09086403082	0.2523341097	0.2456246591	0.2576984018	1.090171536	4.672344935	5.013540352
9	0	C28M29.npy	C28	M29	0	0.2980507696	0.1497810235	0.1062266685	0.2875960878	0.3286149689	0.2651252428	1.5479636	5.698726546	8.64930656
9	0	C28M29.npy	C28	M29	1	0.2894478661	0.1429369522	0.1041960739	0.2676060645	0.3161741529	0.2590799247	1.428972537	5.682224015	8.383143825
9	0	C28M29.npy	C28	M29	2	0.2956805616	0.1567395064	0.1067936271	0.2876584638	0.3283871163	0.2508606433	1.621438179	5.717918164	8.279624138
9	0	C28M29.npy	C28	M29	3	0.3028511937	0.1528583965	0.1096521166	0.2884052848	0.3309480472	0.2662941546	1.641369982	5.688330028	8.921234866
9	0	C28M29.npy	C28	M29	4	0.2837675783	0.1426085651	0.1025629851	0.268993699	0.3109554317	0.2576552986	1.54437873	5.757696401	8.124873935
9	0	C28M29.npy	C28	M29	5	0.2949669856	0.1529297592	0.1065393809	0.2855996677	0.3285975372	0.2594916907	1.618289727	5.72003161	8.65791254
9	0	C28M29.npy	C28	M29	6	0.2898594501	0.1483178188	0.1054711237	0.2852828355	0.3213642147	0.2621897156	1.521910637	5.655283647	8.25594835
9	0	C28M29.npy	C28	M29	7	0.2718574749	0.161964366	0.1101710592	0.2724781473	0.2983521776	0.2536944382	1.457590257	5.511041358	6.237382173
9	0	C28M29.npy	C28	M29	8	0.3017499628	0.1520802547	0.1113453555	0.2924695807	0.3312413986	0.2661654817	1.627577695	5.723004473	8.816320746
9	0	C28M29.npy	C28	M29	9	0.2844149963	0.1500082153	0.1072154435	0.276885572	0.3042563035	0.2565391377	1.459961393	5.540590128	7.719162974
10	0	C38M02.npy	C38	M02	0	156.8952807	0.5925617215	0.4618366012	1638.404335	195.888083	2089.209517	69415.9893	15438.95753	13353.6952
10	0	C38M02.npy	C38	M02	1	366.6629064	0.2216890181	0.4676760837	12828.38371	904.6127522	2113.419601	68834.26259	15136.65978	34341.01577
10	0	C38M02.npy	C38	M02	2	372.3870931	0.2192172415	0.4642324644	12533.52082	906.7633449	2067.046702	69783.1618	15689.96477	34836.69646
10	0	C38M02.npy	C38	M02	3	377.6890697	0.2336842629	0.46022353	12238.16942	892.3552249	2099.883358	70114.71634	16175.31551	35176.79478
10	0	C38M02.npy	C38	M02	4	370.629706	0.2277398597	0.4666976281	12627.15814	906.0496552	2096.985063	67351.83438	15421.69804	34695.29696
10	0	C38M02.npy	C38	M02	5	367.3487759	0.2418771067	0.4551707187	12453.09608	895.0863356	1989.75183	66789.64644	15158.09601	34336.57938
10	0	C38M02.npy	C38	M02	6	372.9396122	0.2302247182	0.4627088627	12526.0631	908.9875119	1985.805789	71771.15685	15719.10522	34921.9594
10	0	C38M02.npy	C38	M02	7	365.4343812	0.2410071257	0.4581863508	12583.34252	887.5615621	2039.312294	64719.16316	14986.49097	34341.35142
10	0	C38M02.npy	C38	M02	8	372.0405377	0.235845352	0.4618977841	12587.85267	887.6608912	2020.814925	67220.42986	15726.05511	34665.16232
10	0	C38M02.npy	C38	M02	9	366.6541286	0.2315003946	0.4662688313	13023.47021	895.1158214	2080.310433	71847.81204	15132.53464	34397.99114
11	0	C40M16.npy	C40	M16	0	12.29379789	0.4010371397	0.1435631049	50.25814925	15.87357421	128.0742113	4181.065235	1203.530774	812.7569784
11	0	C40M16.npy	C40	M16	1	12.16291107	0.4121552076	0.1491176793	52.0460275	15.88031694	135.3906329	4199.233297	1189.344456	810.8019791
11	0	C40M16.npy	C40	M16	2	12.75058696	0.4038385991	0.1579626811	52.46843173	16.52210208	130.6497951	4241.007073	1247.592461	833.9690118
11	0	C40M16.npy	C40	M16	3	12.73321141	0.4161641866	0.1506670604	52.18284311	16.34142972	131.565372	4112.922665	1245.898169	844.9773123
11	0	C40M16.npy	C40	M16	4	12.34931194	0.4220288323	0.1483943829	51.01384027	15.88070072	133.0084241	4273.066248	1209.70618	821.8969849
11	0	C40M16.npy	C40	M16	5	12.02036612	0.4166138964	0.1480759996	50.6780357	15.92401931	127.5606352	4078.219372	1173.957966	797.1516389
11	0	C40M16.npy	C40	M16	6	12.40984979	0.4126105042	0.1533306586	52.94070607	16.15310725	131.5132635	4164.313474	1213.195454	824.6379014
11	0	C40M16.npy	C40	M16	7	12.61523324	0.4087365442	0.1433254326	52.78648487	16.2122095	133.4283551	4242.960898	1234.328199	836.7147666
11	0	C40M16.npy	C40	M16	8	12.83689465	0.4122903665	0.1543317354	52.40901978	16.36040666	132.946681	4163.50644	1257.499286	841.8450412
11	0	C40M16.npy	C40	M16	9	12.34475496	0.4044029428	0.1468047074	54.15128951	16.08412766	133.6593789	4239.521819	1208.003693	821.9432551
12	0	C31M16.npy	C31	M16	0	11.14792658	0.5351678378	0.1432719056	95.11572269	17.36053	91.4885616	3672.260619	1086.380796	985.6136394
12	0	C31M16.npy	C31	M16	1	11.22364577	0.5259810703	0.1515270558	93.92715805	17.22701113	89.56987501	3794.049382	1095.008931	993.3114812
12	0	C31M16.npy	C31	M16	2	11.68630277	0.5221099986	0.1504904014	97.37696408	17.86643556	93.82474762	3786.596685	1140.037781	1027.492181
12	0	C31M16.npy	C31	M16	3	12.18645893	0.5310521032	0.1529065157	98.27283736	18.14120352	94.56773824	3856.473689	1188.239809	1063.125568
12	0	C31M16.npy	C31	M16	4	11.55338929	0.5456691178	0.1487886725	96.36050977	17.61376433	95.46004067	3845.884359	1127.111756	1018.484039
12	0	C31M16.npy	C31	M16	5	11.38168765	0.5417977455	0.150125717	95.77701693	17.40161742	94.34038778	3861.221346	1112.64912	1006.8676
12	0	C31M16.npy	C31	M16	6	11.86077996	0.5356778027	0.1514668964	99.43789622	18.10455347	97.87386517	3893.30004	1156.620612	1053.176206
12	0	C31M16.npy	C31	M16	7	11.51825945	0.5333397594	0.1459984574	98.72382114	17.4865691	93.38828065	3785.120574	1122.395669	1016.256089
12	0	C31M16.npy	C31	M16	8	11.66717524	0.5379480944	0.1574553132	96.16217703	17.54135924	88.38320024	3740.39722	1136.876997	1027.570096
12	0	C31M16.npy	C31	M16	9	11.37569593	0.5268130891	0.1452746855	97.77594299	17.13840541	96.09214711	3852.405782	1110.493634	1010.243121
13	0	C31M29.npy	C31	M29	0	0.2437834171	0.1377435558	0.1027135947	0.2448754718	0.2428946053	0.2157325349	1.085672025	5.09012147	2.683856682
13	0	C31M29.npy	C31	M29	1	0.2226308929	0.1439785137	0.09965420407	0.2263987361	0.2204957267	0.1994401729	1.008138794	5.116020313	1.945319806
13	0	C31M29.npy	C31	M29	2	0.2338624848	0.1427750855	0.1042434478	0.239680985	0.2332319703	0.207869616	1.115600385	5.174681588	2.459449032
13	0	C31M29.npy	C31	M29	3	0.2367281362	0.1441131088	0.1024806928	0.2404592847	0.2367464683	0.2091881606	1.132412517	5.148581966	2.54667895
13	0	C31M29.npy	C31	M29	4	0.2344293819	0.1418414285	0.09752675619	0.2354755899	0.2347554704	0.2088463479	1.045158263	5.066383524	2.700022336
13	0	C31M29.npy	C31	M29	5	0.2359756685	0.1418788804	0.1018480674	0.2398062024	0.2379539398	0.2091892663	1.126094985	5.112562237	2.561533329
13	0	C31M29.npy	C31	M29	6	0.2361815407	0.1393477314	0.09671447875	0.2383582714	0.2379923672	0.2047392862	1.081991922	5.07607818	2.674956806
13	0	C31M29.npy	C31	M29	7	0.2399464658	0.1390712806	0.100541011	0.239398455	0.2377161514	0.2096865936	1.06290177	5.063663046	2.676472691
13	0	C31M29.npy	C31	M29	8	0.2399084245	0.1390173899	0.1003602023	0.244063184	0.2405518858	0.2105251901	1.090514793	5.103895482	2.641837764
13	0	C31M29.npy	C31	M29	9	0.2356813733	0.1388479515	0.09962434097	0.2388105846	0.2350789077	0.2042360348	1.076876953	5.090762546	2.632652783
14	0	C12M02.npy	C12	M02	0	196.3955184	0.557761906	0.5123046818	1986.553365	255.5203435	1846.234798	271038.6338	19480.20954	16925.62497
14	0	C12M02.npy	C12	M02	1	242.4377567	0.2717978044	0.4634697293	4459.215031	411.4344863	1873.797556	270126.4914	19519.26051	21455.22363
14	0	C12M02.npy	C12	M02	2	248.4028306	0.2801243681	0.4749669666	4393.039137	416.5351337	1896.359265	268146.1155	20088.03167	21942.06113
14	0	C12M02.npy	C12	M02	3	255.7092681	0.2886873735	0.4830840184	4354.294492	417.6511763	1907.525912	271491.121	20795.5801	22465.54621
14	0	C12M02.npy	C12	M02	4	248.6241139	0.2779235448	0.4699659405	4419.270462	417.6725629	1908.409933	273376.4621	20093.29938	21962.40461
14	0	C12M02.npy	C12	M02	5	248.2703973	0.281539877	0.4725868907	4403.814997	416.0713037	1876.565496	269014.0123	20080.38344	21924.08427
14	0	C12M02.npy	C12	M02	6	253.5791437	0.274447448	0.4714593571	4444.194363	424.7918197	1880.57324	281743.484	20600.43743	22390.13961
14	0	C12M02.npy	C12	M02	7	248.7158222	0.2825245563	0.470521585	4439.107635	414.2063472	1894.423619	271587.1561	20117.45304	22015.06808
14	0	C12M02.npy	C12	M02	8	246.8983413	0.2902861552	0.4770888621	4358.348371	409.7325045	1827.503146	263118.0361	19948.19815	21648.46026
14	0	C12M02.npy	C12	M02	9	246.2601854	0.2755421162	0.4690303992	4580.112918	411.2303797	1866.543499	280691.1063	19902.86702	21894.61651
15	0	C40M29.npy	C40	M29	0	0.244719215	0.1474325822	0.1553424027	0.2733919039	0.2544419617	0.3306087798	1.149517409	4.85069411	3.800886797
15	0	C40M29.npy	C40	M29	1	0.2400586931	0.1484690035	0.1643127784	0.2596888663	0.2489498216	0.327708735	1.158996363	4.875240212	3.766214701
15	0	C40M29.npy	C40	M29	2	0.2437491822	0.1530757101	0.1666440434	0.2715437555	0.2538929531	0.3310874678	1.023177189	4.824713177	3.692185704
15	0	C40M29.npy	C40	M29	3	0.2475550485	0.152260372	0.1680654616	0.2737452805	0.2574483753	0.3303438396	1.189016641	4.851653591	3.928882511
15	0	C40M29.npy	C40	M29	4	0.2393031911	0.1494731125	0.160392913	0.2661842711	0.2477422984	0.3302901343	1.162184661	4.844210675	3.801050449
15	0	C40M29.npy	C40	M29	5	0.2356817824	0.1570308035	0.1659151886	0.2683385499	0.250044558	0.3244801796	1.174531228	4.856795626	3.486582956
15	0	C40M29.npy	C40	M29	6	0.2331775605	0.1482477657	0.1640306851	0.266342092	0.2445317988	0.2678481218	0.9542603256	4.834138895	3.276480844
15	0	C40M29.npy	C40	M29	7	0.2466340386	0.1466219282	0.1584851652	0.2697888718	0.2542218628	0.3312981227	1.168514672	4.868234281	3.872922017
15	0	C40M29.npy	C40	M29	8	0.2441105528	0.1565089701	0.1724210016	0.2752261039	0.2540330709	0.3249233378	1.174151222	4.891768652	3.707418386
15	0	C40M29.npy	C40	M29	9	0.2342933388	0.1432389577	0.1609082463	0.2636473442	0.2422274482	0.3185268103	1.109938074	4.879065973	3.439958098
16	0	C28M17.npy	C28	M17	0	0.3253661595	0.1529657643	0.1443231718	0.8357563088	0.3548946886	0.8675968709	12.97715986	9.514454335	9.084360483
16	0	C28M17.npy	C28	M17	1	0.3213463814	0.1567776415	0.1623019032	0.8211357071	0.3516771408	0.8709007672	12.1493372	9.209089753	9.145257961
16	0	C28M17.npy	C28	M17	2	0.3089394702	0.1718716863	0.1641971317	0.7944375669	0.3367280803	0.7736508637	12.75159038	9.717819476	7.472600711
16	0	C28M17.npy	C28	M17	3	0.3339815962	0.1580013328	0.1615494686	0.8362065961	0.3621060683	0.8547941361	13.5357265	9.793199985	9.357060643
16	0	C28M17.npy	C28	M17	4	0.3046502766	0.1594453723	0.1566168389	0.773417101	0.3332518244	0.7875487416	12.06599149	9.463744037	8.245240693
16	0	C28M17.npy	C28	M17	5	0.3235782005	0.1578264207	0.1629613336	0.8247690785	0.3566682128	0.8732028779	13.01482895	9.787900289	9.093527127
16	0	C28M17.npy	C28	M17	6	0.3151257805	0.1630009702	0.1602027207	0.7583985307	0.3445086902	0.769597932	11.62324284	9.390291599	8.588291781
16	0	C28M17.npy	C28	M17	7	0.324576911	0.151404801	0.1517616416	0.82176287	0.3539534084	0.8628765722	12.42704187	9.484350887	9.075545512
16	0	C28M17.npy	C28	M17	8	0.3309004996	0.1581841111	0.1524671488	0.8508370149	0.3575124245	0.8500075846	13.17526419	9.723294798	9.311557745
16	0	C28M17.npy	C28	M17	9	0.3148861564	0.1529981029	0.1531019333	0.7922643799	0.3416979906	0.805016622	11.5657909	9.269524706	8.748901623
17	0	C38M22.npy	C38	M22	0	71.12567391	0.5502271156	0.07936851817	813.1767589	125.5206876	332.2252381	15233.36492	7014.730199	7004.72173
17	0	C38M22.npy	C38	M22	1	73.7112705	0.5535271249	0.08647482098	821.0516351	131.6907261	372.0056496	15653.50855	7251.951862	7254.500866
17	0	C38M22.npy	C38	M22	2	32.70512179	0.6643294242	0.07575745581	337.856188	56.77888487	194.309167	7633.598657	3167.537466	3146.324295
17	0	C38M22.npy	C38	M22	3	76.63744446	0.5672349738	0.08192437401	806.5165737	132.9121456	373.6718535	15135.33152	7524.120431	7526.3003
17	0	C38M22.npy	C38	M22	4	75.80694577	0.5544722801	0.07508991789	825.0430392	134.4892717	383.7860512	15600.61846	7453.130447	7452.250791
17	0	C38M22.npy	C38	M22	5	74.93159357	0.5631986895	0.08117860603	807.7074689	132.4373085	388.9258441	15398.64976	7360.347649	7365.269336
17	0	C38M22.npy	C38	M22	6	76.10143814	0.5638672118	0.08215240174	828.0892651	134.8922432	387.149604	15337.62389	7472.283875	7480.149385
17	0	C38M22.npy	C38	M22	7	74.51594378	0.5671219344	0.07518525423	830.2563193	130.7471729	381.0753067	15325.58419	7332.623198	7339.944616
17	0	C38M22.npy	C38	M22	8	76.43890916	0.567093852	0.06252998128	841.4789823	132.9679432	376.5961949	15511.76368	7505.848881	7504.784023
17	0	C38M22.npy	C38	M22	9	74.56971606	0.5644018359	0.07362285616	847.7004329	132.1005258	390.3975974	15636.03103	7329.144349	7334.57578
18	0	C51M17.npy	C51	M17	0	1.243249324	0.132345633	0.06283104457	3.543144937	1.14418109	3.943232655	87.38997409	73.02897972	41.4284841
18	0	C51M17.npy	C51	M17	1	1.279486564	0.1285584645	0.07309848337	3.674727398	1.200870654	4.227100653	94.28914544	76.71967571	42.35903042
18	0	C51M17.npy	C51	M17	2	1.338194517	0.1379393967	0.08533563657	3.712613954	1.266665868	4.233237157	96.04778871	80.37335718	43.98205095
18	0	C51M17.npy	C51	M17	3	1.24867334	0.1363163463	0.08024854288	3.586217956	1.190142748	3.945495816	86.1999145	72.54455341	42.21005907
18	0	C51M17.npy	C51	M17	4	1.306506596	0.1380634425	0.07526213628	3.795455891	1.247412674	4.28190174	94.8519672	76.95021799	44.47774276
18	0	C51M17.npy	C51	M17	5	1.228931359	0.136180502	0.07545910382	3.384765994	1.175077755	4.044489861	85.53536069	75.57997238	36.42745378
18	0	C51M17.npy	C51	M17	6	1.331891332	0.1302795988	0.07614304653	3.757769938	1.252754842	4.235538171	96.50847172	80.10562402	43.54679081
18	0	C51M17.npy	C51	M17	7	1.202885251	0.1468979619	0.07586739406	3.581060113	1.113361693	3.405446325	91.93785844	76.0843914	35.46450798
18	0	C51M17.npy	C51	M17	8	1.237251358	0.1450638044	0.09267368098	3.685506658	1.163794759	4.029581952	95.02660534	76.0907519	42.94673589
18	0	C51M17.npy	C51	M17	9	1.260040794	0.131337918	0.0772279235	3.716317444	1.163181295	4.104932862	92.17557518	75.12899529	41.75619926
19	0	C19M22.npy	C19	M22	0	20.88344535	0.7368106458	0.1030927515	228.9417817	37.07204206	116.0306052	4947.235119	2058.039776	2013.968354
19	0	C19M22.npy	C19	M22	1	20.5692937	0.7361828444	0.09543258956	224.1396042	36.81172647	111.823794	4929.033112	896.9112559	1986.541941
19	0	C19M22.npy	C19	M22	2	21.83381632	0.7335240018	0.1078951856	231.30668	38.98531646	120.8580229	5014.723329	2151.802898	2102.435592
19	0	C19M22.npy	C19	M22	3	22.44073824	0.7355374042	0.1039441038	231.2539951	39.36308517	117.1162393	5015.020746	2210.542565	2154.353956
19	0	C19M22.npy	C19	M22	4	21.75291088	0.7349570237	0.1055345178	230.277646	39.03270436	119.7778508	5073.130118	2145.905757	2097.829728
19	0	C19M22.npy	C19	M22	5	21.3122488	0.7452745422	0.106037364	224.351096	38.4243052	117.5017493	5042.716593	2103.829782	2051.758919
19	0	C19M22.npy	C19	M22	6	21.60281661	0.7383351659	0.1108205288	229.6023335	38.5705149	117.019256	4938.77316	2128.036364	2080.393875
19	0	C19M22.npy	C19	M22	7	21.42662691	0.739753926	0.1030688532	234.0252064	37.84026687	120.0777372	4990.119642	2113.202499	2064.313329
19	0	C19M22.npy	C19	M22	8	21.30257215	0.7395784772	0.1047383057	234.0895809	37.42687122	115.2105765	4839.831576	2099.00357	2048.470761
19	0	C19M22.npy	C19	M22	9	21.00344437	0.7313120992	0.1018623977	234.5161809	37.4367932	116.4130968	4990.624809	909.4200398	2027.41987
20	0	C05M20.npy	C05	M20	0	0.7680522644	0.1643958308	0.139629052	2.032786589	1.040387637	4.602310832	22.75585278	16.34448654	42.60253712
20	0	C05M20.npy	C05	M20	1	0.8265182983	0.1606341409	0.1203840021	2.134721356	1.118273846	5.312208423	23.91354248	16.77498893	47.33522653
20	0	C05M20.npy	C05	M20	2	0.8080725171	0.1626637068	0.1192827272	2.103845109	1.094513553	5.189498727	22.58789942	16.58463018	46.25039716
20	0	C05M20.npy	C05	M20	3	0.8548436818	0.1654848429	0.1205513284	2.203562994	1.140876411	5.529635343	23.56845893	17.12595808	50.04615289
20	0	C05M20.npy	C05	M20	4	0.8261434321	0.1638089333	0.117363364	2.149235239	1.11250105	5.43108653	23.33420852	16.92448935	48.23508216
20	0	C05M20.npy	C05	M20	5	0.829594435	0.1619136282	0.1189947104	2.23565409	1.128673799	5.690096183	24.017302	16.97228148	48.05863722
20	0	C05M20.npy	C05	M20	6	0.8303945428	0.1650465034	0.1160768017	2.14269871	1.123836288	5.288487128	23.11174305	16.80160102	48.34081821
20	0	C05M20.npy	C05	M20	7	0.8383834429	0.1626544276	0.1165808034	2.193650914	1.123408014	5.559552599	22.66751483	16.48771077	49.45830127
20	0	C05M20.npy	C05	M20	8	0.8241821111	0.1601938352	0.1238658935	2.150954676	1.104907696	5.223605258	23.25555197	16.76934907	46.23163857
20	0	C05M20.npy	C05	M20	9	0.7443361605	0.1675987014	0.1177692551	2.012284451	0.9880901325	5.152069365	23.05667073	16.34261573	40.00436272
21	0	C39M18.npy	C39	M18	0	0.3717448042	0.301961368	0.1403857604	0.5056759098	0.6085796778	0.321839075	7.078739866	8.041572318	12.10034325
21	0	C39M18.npy	C39	M18	1	0.3470865771	0.2987927443	0.1408177844	0.4677605196	0.5670795588	0.3087756472	6.460067964	7.784663588	10.85588927
21	0	C39M18.npy	C39	M18	2	0.3772159139	0.303249006	0.1551129525	0.4990612054	0.6248066965	0.3221726196	7.414390292	8.383799335	12.50396573
21	0	C39M18.npy	C39	M18	3	0.3701635602	0.3118475991	0.1542241277	0.5107671079	0.6030560815	0.3202916285	7.289676812	8.28436141	11.68838085
21	0	C39M18.npy	C39	M18	4	0.3777534684	0.3062820243	0.155319913	0.5154095013	0.6264469885	0.3244321591	7.304123225	8.15003622	12.78962505
21	0	C39M18.npy	C39	M18	5	0.3864559187	0.3112940915	0.1577940027	0.5192543824	0.639616892	0.3380436424	7.371623775	8.103322548	12.99962058
21	0	C39M18.npy	C39	M18	6	0.3746215846	0.3040792892	0.1529741163	0.5131622482	0.6221893128	0.3216837845	7.25615904	8.246342424	12.25160573
21	0	C39M18.npy	C39	M18	7	0.3741301465	0.2976826383	0.1495448852	0.4878508105	0.6107718345	0.3155383639	7.121322346	8.089102803	12.43725388
21	0	C39M18.npy	C39	M18	8	0.3890090762	0.3041737532	0.1589687483	0.5099440033	0.6347826584	0.3311489989	7.26354644	8.220144222	12.88846091
21	0	C39M18.npy	C39	M18	9	0.3563639735	0.3023287625	0.1479266786	0.4756230804	0.5822516704	0.3120945359	6.883308223	8.107268903	11.05857074
22	0	C19M16.npy	C19	M16	0	3.798539773	0.3191899702	0.0872700002	39.12198899	5.801816324	20.20922342	1147.734561	223.0294829	280.3001309
22	0	C19M16.npy	C19	M16	1	3.819246046	0.3151017013	0.09053792166	41.31899331	5.771610611	23.39315061	1165.139006	225.3932834	281.0500113
22	0	C19M16.npy	C19	M16	2	4.046435213	0.3145917355	0.09478281909	43.07471084	6.23301457	22.08322621	1227.501113	238.1292071	301.8773262
22	0	C19M16.npy	C19	M16	3	4.130399832	0.3230612245	0.09709374738	42.56824057	6.23927329	21.85695356	1221.268926	239.8712548	309.9695268
22	0	C19M16.npy	C19	M16	4	3.912511338	0.3316465777	0.09377458545	42.42626768	5.99470913	21.42242076	1197.314487	230.8339937	291.2378558
22	0	C19M16.npy	C19	M16	5	3.967298318	0.3189274759	0.09592332121	41.69963894	6.09502838	22.42427052	1223.082493	232.7430325	296.9717806
22	0	C19M16.npy	C19	M16	6	4.074122442	0.3180937164	0.09957798722	43.45968299	6.267653728	22.2844624	1220.357314	237.4895013	304.6488975
22	0	C19M16.npy	C19	M16	7	3.964392118	0.3203284677	0.08948576034	42.9700579	6.002053665	21.12243109	1193.099252	230.5137195	294.005116
22	0	C19M16.npy	C19	M16	8	3.903994611	0.3083316907	0.1082097768	41.79560064	5.969281059	20.81067849	1141.391692	228.4080819	291.1461231
22	0	C19M16.npy	C19	M16	9	3.877808574	0.3178834317	0.09075482648	42.11019641	5.873197642	21.82509259	1198.171233	229.6193206	285.5135574
23	0	C39M22.npy	C39	M22	0	35.09103053	0.6550106908	0.1051372813	392.4204262	59.37215967	219.9194845	9159.188743	3481.822011	3262.302144
23	0	C39M22.npy	C39	M22	1	35.95910825	0.6429671542	0.1024253436	406.1959482	61.23680605	229.7672779	9450.066841	3569.551343	3359.195465
23	0	C39M22.npy	C39	M22	2	36.96063209	0.683152575	0.1132542756	401.722831	62.49610082	228.1310969	9280.892633	3671.765574	3430.637677
23	0	C39M22.npy	C39	M22	3	37.65981537	0.648608176	0.1151064575	396.298775	62.67856589	219.2367599	9175.161892	3735.589465	3478.746556
23	0	C39M22.npy	C39	M22	4	37.3051979	0.6369244379	0.1148846441	405.6469956	63.34907691	236.0002526	9410.098494	3706.609908	3464.571741
23	0	C39M22.npy	C39	M22	5	35.3641038	0.6550551494	0.1148217576	383.7956719	60.45671681	219.6227045	8965.186812	3507.421787	3288.282629
23	0	C39M22.npy	C39	M22	6	37.46007001	0.6429908517	0.1128098029	411.5722989	63.54073217	229.7765745	9317.340667	3717.065385	3473.265582
23	0	C39M22.npy	C39	M22	7	36.59559986	0.6481358137	0.1040066432	408.4423604	61.20837854	230.5862003	9298.128975	3631.229369	3401.849197
23	0	C39M22.npy	C39	M22	8	37.08833185	0.6407376974	0.1101537575	412.512992	61.61244336	225.984092	9199.572263	3679.75672	3437.950042
23	0	C39M22.npy	C39	M22	9	36.32918127	0.6413219234	0.1090207764	415.727909	61.02430213	231.9935063	9459.880907	3606.023188	3388.816554
24	0	C40M20.npy	C40	M20	0	1.17796631	0.3871143502	0.2475097797	2.085809505	1.509575319	8.568319943	116.9622894	96.39879691	34.38322598
24	0	C40M20.npy	C40	M20	1	1.176381009	0.3986713768	0.2548220471	2.134054402	1.528642378	9.149054749	116.1772542	95.87409788	37.04299087
24	0	C40M20.npy	C40	M20	2	1.244247507	0.3867295389	0.2561998714	2.144872151	1.594207617	9.265086288	122.827625	102.269845	37.09093984
24	0	C40M20.npy	C40	M20	3	1.281344868	0.3965973954	0.2604167888	2.202859565	1.610986354	9.525898668	125.4277668	105.3093931	38.46948775
24	0	C40M20.npy	C40	M20	4	1.205927324	0.3913967251	0.253838049	2.112205833	1.535029542	9.213130474	121.1945351	98.73278076	36.64600958
24	0	C40M20.npy	C40	M20	5	1.208631138	0.3917084743	0.2542274411	2.195915176	1.557568489	9.464842556	121.4442787	99.09396008	36.79722842
24	0	C40M20.npy	C40	M20	6	1.22003069	0.3943321317	0.2575511677	2.128634341	1.567281884	9.258548535	120.2253823	100.12976	37.00192079
24	0	C40M20.npy	C40	M20	7	1.200145184	0.3937798459	0.2500257348	2.106035062	1.517551906	9.224100908	120.1619987	98.53434572	36.47766514
24	0	C40M20.npy	C40	M20	8	1.270700004	0.3894271971	0.2594587456	2.175670609	1.604797177	9.28155486	122.3908943	103.9848943	37.50990677
24	0	C40M20.npy	C40	M20	9	1.152157375	0.3914542205	0.2483428489	2.013320622	1.469630715	8.803395352	111.8408239	94.1018891	34.89714485
25	0	C38M17.npy	C38	M17	0	0.62156709	0.1158455434	0.08435636054	2.130395063	0.7192248106	3.288613542	37.61029873	17.30474262	25.32388055
25	0	C38M17.npy	C38	M17	1	0.5881679848	0.1232301567	0.09736151108	1.979867706	0.691257673	3.043645698	36.57534301	17.23156208	23.7646201
25	0	C38M17.npy	C38	M17	2	0.5904561572	0.1244889529	0.09441573989	1.993918456	0.6838687121	2.723076095	35.67129934	17.36453854	23.08582585
25	0	C38M17.npy	C38	M17	3	0.6286470956	0.1112720004	0.09132739869	2.039477957	0.7278933561	3.237659684	37.4598381	17.44865409	25.9603813
25	0	C38M17.npy	C38	M17	4	0.614035457	0.1145717229	0.09465840207	2.043591052	0.7145710573	3.289367996	35.65316234	17.01959244	26.00011271
25	0	C38M17.npy	C38	M17	5	0.6227280253	0.106297033	0.09894423919	2.082281243	0.7325732934	3.436794488	36.60780739	17.43320547	26.06920002
25	0	C38M17.npy	C38	M17	6	0.6252818344	0.1117442214	0.09523181683	2.055188552	0.7311929825	3.354599789	36.98811649	17.64550612	25.89134934
25	0	C38M17.npy	C38	M17	7	0.5610258856	0.1214308843	0.08490351551	1.883354154	0.6490411866	3.018494201	30.35022908	15.77761617	22.61358662
25	0	C38M17.npy	C38	M17	8	0.6421157391	0.1144626068	0.08688475369	2.132799852	0.7327329305	3.291801424	38.28630933	17.32492981	26.30203306
25	0	C38M17.npy	C38	M17	9	0.6146914739	0.114430203	0.08501880519	2.087978904	0.7150108038	3.328425559	36.02065484	16.97383773	26.02233705
26	0	C40M17.npy	C40	M17	0	0.3284570684	0.20427486	0.1545454975	0.9057421503	0.3652603019	0.9522961114	15.63592942	10.40929671	8.277332645
26	0	C40M17.npy	C40	M17	1	0.3282502328	0.2057429825	0.1663739861	0.9129747831	0.3625271068	0.9680975545	14.57645825	10.18940373	8.624034639
26	0	C40M17.npy	C40	M17	2	0.343183651	0.2088996772	0.1725652023	0.9322823924	0.3820511589	0.9901475166	16.09705023	10.45623434	8.794816852
26	0	C40M17.npy	C40	M17	3	0.3361342659	0.2089006752	0.1682181253	0.9139035638	0.3725448933	0.9352269563	15.55965648	10.22818034	8.553503211
26	0	C40M17.npy	C40	M17	4	0.3228909869	0.2096797575	0.1707989075	0.8785407082	0.3599791976	0.9511399568	15.043169	10.28513387	7.959874982
26	0	C40M17.npy	C40	M17	5	0.3162923231	0.2231938787	0.173814811	0.8761308244	0.3577789307	0.8971343728	15.37081896	10.41056754	8.136556499
26	0	C40M17.npy	C40	M17	6	0.3263158535	0.2046343841	0.1696516218	0.8699208958	0.3639533531	0.9164176554	15.43111783	10.38316754	8.142578749
26	0	C40M17.npy	C40	M17	7	0.3359113314	0.2046557103	0.1595312239	0.9250443965	0.3701201978	0.9471398493	15.62203651	10.23995671	8.759643762
26	0	C40M17.npy	C40	M17	8	0.3358873823	0.2118169725	0.1719199292	0.9181306073	0.3681895161	0.9487610737	15.13569143	10.12898066	8.398796573
26	0	C40M17.npy	C40	M17	9	0.3231774151	0.1989630895	0.1612527725	0.8924615894	0.3553419171	0.927215401	14.20266201	9.740681905	8.266657282
27	0	C22M17.npy	C22	M17	0	0.3663528517	0.2083327984	0.1690994546	1.25091132	0.4216422377	1.464846305	17.99376232	12.01656496	10.95701284
27	0	C22M17.npy	C22	M17	1	0.3629449369	0.2039770564	0.1862158349	1.427202345	0.4248190868	1.340703941	18.87401938	12.56692113	10.98730453
27	0	C22M17.npy	C22	M17	2	0.388211123	0.2063355728	0.1882793537	1.496125498	0.4537237714	1.555292105	19.83213309	12.8454509	12.78965628
27	0	C22M17.npy	C22	M17	3	0.3758489963	0.207538068	0.1853800555	1.395402589	0.4336108301	1.356675135	18.80287132	12.55747458	11.60291994
27	0	C22M17.npy	C22	M17	4	0.3891655768	0.2047163617	0.183623956	1.500002004	0.4542463081	1.558357945	20.14841049	12.71959872	12.81522896
27	0	C22M17.npy	C22	M17	5	0.3826468738	0.2033359425	0.1842477703	1.478813331	0.4505640578	1.581635407	19.53238563	12.72133346	12.64229466
27	0	C22M17.npy	C22	M17	6	0.3715359321	0.2051565069	0.1860323824	1.383340838	0.4360927436	1.485588964	18.80034907	12.55289113	11.50229795
27	0	C22M17.npy	C22	M17	7	0.3805016053	0.2022511602	0.1770357322	1.470842685	0.4418500732	1.494116062	19.23375878	12.45268502	12.33332035
27	0	C22M17.npy	C22	M17	8	0.3834127845	0.2053297752	0.1807040442	1.506728337	0.4450696582	1.516010975	20.11477272	13.03762825	12.66211716
27	0	C22M17.npy	C22	M17	9	0.3756904826	0.2025532673	0.1801113754	1.482515533	0.4365489479	1.496854722	18.96087048	12.26857549	12.37016637
28	0	C07M29.npy	C07	M29	0	0.2150549214	0.1190659029	0.1033434764	0.2074244723	0.2166859062	0.1903777145	1.084975088	5.275456276	1.043266383
28	0	C07M29.npy	C07	M29	1	0.2045374356	0.1160126039	0.09660910641	0.1945326625	0.2063891596	0.183457856	1.049551468	5.273231275	1.065666965
28	0	C07M29.npy	C07	M29	2	0.2090816693	0.125056156	0.1071439006	0.2018512334	0.2112556932	0.185150993	1.090851023	5.288963052	1.079541398
28	0	C07M29.npy	C07	M29	3	0.2081687153	0.1248611988	0.1031855283	0.2006921495	0.2100868922	0.1843904399	1.100797784	5.248701463	1.101749833
28	0	C07M29.npy	C07	M29	4	0.2031994256	0.1242664704	0.1003475579	0.1963737483	0.2063506788	0.1836146179	1.080306401	5.271830178	1.016912257
28	0	C07M29.npy	C07	M29	5	0.2070456081	0.1217080914	0.09986851443	0.2014053122	0.2109906812	0.1855788729	1.074672479	5.255754264	1.09670462
28	0	C07M29.npy	C07	M29	6	0.206143957	0.1220775918	0.1007828776	0.2002967661	0.2093349285	0.1830043856	1.097100436	5.270423556	1.006178862
28	0	C07M29.npy	C07	M29	7	0.2110216298	0.1195282466	0.09645814141	0.2000564662	0.2111054516	0.1864223951	0.962427329	5.239358355	1.083059517
28	0	C07M29.npy	C07	M29	8	0.2112318225	0.1198591074	0.1001427077	0.2044587451	0.2129000151	0.1870167528	1.099365918	5.284221922	1.073332044
28	0	C07M29.npy	C07	M29	9	0.2094738064	0.1193385855	0.09888643968	0.2037365881	0.2109749671	0.1857173234	1.056241069	5.261829884	1.034021218
29	0	C38M20.npy	C38	M20	0	5.970986388	0.4045005133	0.157671448	13.62914152	8.149528668	75.15593751	254.2926071	162.0384768	547.5093743
29	0	C38M20.npy	C38	M20	1	6.100723094	0.402289688	0.1722679351	13.91075885	8.498284923	83.11023839	262.5525841	166.4096105	561.1827537
29	0	C38M20.npy	C38	M20	2	5.52554753	0.4116243122	0.1726099364	12.6201512	7.281642797	66.67908778	217.6804084	147.3958809	502.9312061
29	0	C38M20.npy	C38	M20	3	6.394916949	0.4101047385	0.1726830522	14.06231465	8.678093812	82.49030116	265.4385327	357.0162205	587.5509293
29	0	C38M20.npy	C38	M20	4	6.697805983	0.4145930707	0.1718303696	14.80572939	9.17298326	87.87359141	273.7339772	182.2525691	619.6186934
29	0	C38M20.npy	C38	M20	5	6.624047647	0.4108036908	0.1770609018	14.33463981	9.010994445	88.64533657	276.6433943	181.0992712	612.3400902
29	0	C38M20.npy	C38	M20	6	6.690281776	0.4139058539	0.1764551183	14.72489751	9.132713441	87.67489425	271.9169602	178.9381092	617.3998546
29	0	C38M20.npy	C38	M20	7	5.697836235	0.401540642	0.1676486272	12.39626758	7.501819766	74.51285924	216.9970224	149.693354	521.0219901
29	0	C38M20.npy	C38	M20	8	5.688165949	0.4169545834	0.1598181889	11.79346149	7.713340832	72.16865709	230.279913	306.2354755	515.5011396
29	0	C38M20.npy	C38	M20	9	6.357955407	0.4077427926	0.1686336356	14.18743874	8.606391593	86.24750437	271.9863977	172.1723231	586.321746
30	0	C39M20.npy	C39	M20	0	0.6607348767	0.1610913339	0.1204419035	1.375684831	0.8323002519	3.07533631	38.17419543	22.68553644	17.64059332
30	0	C39M20.npy	C39	M20	1	0.6730473192	0.1669069453	0.1280193504	1.396875717	0.86108453	3.430716258	39.25073585	22.99084304	18.27616796
30	0	C39M20.npy	C39	M20	2	0.6883820076	0.1623387584	0.1386916564	1.429347818	0.8730882185	3.39754653	39.96635526	23.72214931	18.21017596
30	0	C39M20.npy	C39	M20	3	0.709330945	0.1643595337	0.1354502213	1.474285733	0.8877179703	3.494041568	40.6553462	23.92276678	18.98920127
30	0	C39M20.npy	C39	M20	4	0.6930109898	0.1645067644	0.1346318735	1.480371544	0.8803116444	3.492724944	40.10959698	23.54293421	18.98397432
30	0	C39M20.npy	C39	M20	5	0.6948593199	0.1657200819	0.1334038889	1.491372426	0.8817704518	3.597294811	41.09283505	23.68322869	18.91807221
30	0	C39M20.npy	C39	M20	6	0.6539478958	0.1670371312	0.1387975354	1.310275564	0.8391117164	3.041137627	40.42111296	23.8114278	15.2322281
30	0	C39M20.npy	C39	M20	7	0.6635693146	0.1580262736	0.1274590184	1.351599148	0.832897842	3.307709561	38.72160501	22.79601106	17.47908928
30	0	C39M20.npy	C39	M20	8	0.7019372252	0.1634969065	0.1422231272	1.470351858	0.8779036114	3.457489981	39.45322876	23.40973479	18.92481625
30	0	C39M20.npy	C39	M20	9	0.6718074062	0.1608593772	0.1300169958	1.376214886	0.8388468775	3.304796994	41.10177333	23.46516952	17.36582652
31	0	C51M18.npy	C51	M18	0	0.4998010011	0.4187025364	0.2409251704	0.8972340069	0.8606104783	0.5008724464	16.9290901	27.48376223	12.59952653
31	0	C51M18.npy	C51	M18	1	0.5162605139	0.4102199008	0.2291725668	0.9066215371	0.8939671852	0.5192318739	17.84982311	28.34100652	13.80196861
31	0	C51M18.npy	C51	M18	2	0.5397139853	0.425695737	0.2470093265	0.9285604453	0.9398198523	0.5130175066	18.2908595	29.85715232	14.06365753
31	0	C51M18.npy	C51	M18	3	0.5514534762	0.4209134303	0.2447484528	0.92397058	0.9396628638	0.5200313754	18.0948198	30.05920968	14.46636546
31	0	C51M18.npy	C51	M18	4	0.5379238892	0.4201830024	0.242464899	0.9436688972	0.9348397625	0.5105599067	18.61310977	29.31756446	14.44618315
31	0	C51M18.npy	C51	M18	5	0.5309573934	0.4269782465	0.24540614	0.9033794508	0.9146690468	0.5188552797	17.66544763	29.17979812	13.69679184
31	0	C51M18.npy	C51	M18	6	0.552394836	0.4188740003	0.2452550526	0.9551958272	0.9627500877	0.5329983903	18.71449331	30.44778173	14.51109075
31	0	C51M18.npy	C51	M18	7	0.5244355308	0.4210282132	0.2337595865	0.8956192906	0.898373632	0.4915419573	18.11205463	28.61611575	14.12395864
31	0	C51M18.npy	C51	M18	8	0.5509882047	0.4159296899	0.2486590827	0.927729512	0.9420006707	0.522417316	18.32271959	30.37830315	14.45258772
31	0	C51M18.npy	C51	M18	9	0.4968724089	0.4107091629	0.2341879803	0.8547307958	0.8573263972	0.4940867622	16.79505891	26.90273003	12.82919992
32	0	C28M22.npy	C28	M22	0	26.57477044	0.6848616883	0.07598514609	318.9191361	47.25834161	143.4109183	6058.452781	2638.175348	2564.421943
32	0	C28M22.npy	C28	M22	1	25.42865074	0.6952270442	0.06317904091	305.2053919	45.5705752	137.9681712	5859.1896	2523.69674	2451.87366
32	0	C28M22.npy	C28	M22	2	26.94862146	0.7289511145	0.05395495148	312.0425918	48.01416947	143.0542661	6031.441025	2676.637691	2589.944335
32	0	C28M22.npy	C28	M22	3	27.9423783	0.6978877156	0.05955174205	313.4558617	48.95696597	138.9639535	6006.216339	2772.556049	2686.312158
32	0	C28M22.npy	C28	M22	4	27.18738229	0.6944674911	0.05732948669	317.3807063	48.50060124	144.3915066	6073.921112	2700.700291	2621.198848
32	0	C28M22.npy	C28	M22	5	26.51019408	0.6980041934	0.05611952922	308.8429523	47.47958147	143.2060729	5929.319869	2630.996361	2556.768032
32	0	C28M22.npy	C28	M22	6	27.66201192	0.6924553098	0.05142615076	323.1293911	49.35634803	144.3403182	6106.10224	2746.387989	2660.703885
32	0	C28M22.npy	C28	M22	7	26.58166272	0.698685935	0.0550877776	316.2403211	47.11561069	140.3835039	5926.427864	2638.141032	2557.274896
32	0	C28M22.npy	C28	M22	8	26.44982531	0.7037118915	0.05013256153	307.714315	46.20446598	137.5006175	5801.195409	2623.903081	2538.98628
32	0	C28M22.npy	C28	M22	9	25.67572389	0.6962703323	0.04668953739	312.4914923	45.35242637	138.9806892	5861.747625	2548.771087	2481.136572
33	0	C39M16.npy	C39	M16	0	12.64943348	0.3289887422	0.1340238545	57.18362893	17.16279903	79.93145196	4210.502154	1243.134838	551.0631082
33	0	C39M16.npy	C39	M16	1	12.91000811	0.3207091229	0.1441273073	58.50914377	17.82720879	88.47307253	4384.94324	1268.58212	553.4229473
33	0	C39M16.npy	C39	M16	2	12.75825897	0.3293511455	0.1503466614	57.56782774	17.45306583	81.18167358	4092.813909	1252.426558	523.67411
33	0	C39M16.npy	C39	M16	3	13.1392482	0.3312366838	0.1486800637	57.34115995	17.76727704	86.59090683	4115.150774	1289.917665	552.7920813
33	0	C39M16.npy	C39	M16	4	12.80917715	0.3303966488	0.1501757978	57.76629937	17.48199686	86.02113842	4172.70014	1258.556353	553.4281941
33	0	C39M16.npy	C39	M16	5	12.4664758	0.3380599446	0.1486777979	54.21914065	17.11966932	86.0736757	4061.219957	1223.22636	540.6353853
33	0	C39M16.npy	C39	M16	6	13.0226588	0.3275599955	0.1521896477	59.42549202	17.78215861	83.20135078	4159.788696	1279.825244	549.6324437
33	0	C39M16.npy	C39	M16	7	12.97466657	0.3310407814	0.1395474598	59.04645158	17.52457586	85.64377598	4288.905892	1274.679119	561.8993043
33	0	C39M16.npy	C39	M16	8	12.78099743	0.3263240029	0.1553503751	58.19098045	17.13793888	82.51378299	4005.049308	1254.458496	547.8369944
33	0	C39M16.npy	C39	M16	9	12.87585747	0.3331281249	0.1444835835	58.69416746	17.45821405	88.21803042	4201.098669	1265.35517	550.0755068
34	0	C05M17.npy	C05	M17	0	0.5956488313	0.2688171408	0.1459039585	2.150907869	0.7012784845	2.690952382	34.97644309	15.01922779	27.57158296
34	0	C05M17.npy	C05	M17	1	0.6215855491	0.2573429427	0.1301093637	2.264355724	0.7323884885	2.945722388	35.07605163	15.27275674	29.89797245
34	0	C05M17.npy	C05	M17	2	0.6310091014	0.2666963401	0.1313738403	2.298825137	0.7470437821	2.900532182	35.5145843	15.58711185	30.8547579
34	0	C05M17.npy	C05	M17	3	0.5896315322	0.2628243744	0.1285316068	2.145882372	0.6960236246	2.430528513	32.47583214	14.85978492	26.41015816
34	0	C05M17.npy	C05	M17	4	0.626103107	0.265397901	0.1265594856	2.236416816	0.7388443911	2.922151839	34.98657224	15.48073059	31.3680557
34	0	C05M17.npy	C05	M17	5	0.6157425846	0.2646837277	0.1262532833	2.245006018	0.7339102312	2.709220562	33.98490977	15.34642377	30.49727819
34	0	C05M17.npy	C05	M17	6	0.6225455732	0.2623399012	0.1234311976	2.264522833	0.7356409684	2.869030463	34.89246709	15.42018318	31.19743579
34	0	C05M17.npy	C05	M17	7	0.6001213257	0.267716147	0.1195988597	2.224777949	0.7069691602	2.858035274	33.25441921	15.00598889	29.58560771
34	0	C05M17.npy	C05	M17	8	0.6487017852	0.2655090941	0.1347262862	2.384625668	0.7555687356	2.880311721	37.22054533	15.45935025	31.80193679
34	0	C05M17.npy	C05	M17	9	0.6248085907	0.2564723124	0.1209067682	2.332823479	0.7324686576	2.844857332	34.36988782	14.96292792	31.09742753
35	0	C19M17.npy	C19	M17	0	0.3496640353	0.1167943301	0.1229114065	0.9616352993	0.3920047815	1.00002899	16.5430578	11.55790441	10.06238501
35	0	C19M17.npy	C19	M17	1	0.3523205441	0.1233156418	0.1440778488	0.9460084141	0.393623032	0.9909499088	16.7316282	11.54635186	10.22886966
35	0	C19M17.npy	C19	M17	2	0.3675305459	0.1290439468	0.1411111665	1.033509273	0.4157246261	1.058099796	17.3550316	11.7123018	11.96638625
35	0	C19M17.npy	C19	M17	3	0.3522202971	0.1358665689	0.1390345741	0.9657855824	0.395391599	0.9630667017	17.02471626	11.66199889	10.04920966
35	0	C19M17.npy	C19	M17	4	0.3692657355	0.1279150277	0.1404183441	1.03885587	0.4200124495	1.062598353	17.83306648	11.67435187	12.1454182
35	0	C19M17.npy	C19	M17	5	0.3674186828	0.1293885043	0.1430852671	1.021893598	0.4182901763	1.057791352	17.84192367	11.66388841	12.11409722
35	0	C19M17.npy	C19	M17	6	0.3633098666	0.1261814766	0.1416602491	0.9683744245	0.4117753271	1.045350632	17.26022797	11.68277278	11.47594661
35	0	C19M17.npy	C19	M17	7	0.3574986311	0.1224970389	0.1281809807	0.9718089018	0.4010968557	1.028357142	15.58581147	10.87226865	11.62812949
35	0	C19M17.npy	C19	M17	8	0.362260374	0.1285761483	0.1461204767	1.014693189	0.4092190054	1.030488594	17.27383665	11.68086991	11.99249588
35	0	C19M17.npy	C19	M17	9	0.3647890597	0.1203329311	0.1344882371	1.010789989	0.411232887	1.060017095	16.6606044	11.24370101	11.53300822
36	0	C39M17.npy	C39	M17	0	0.2542161108	0.08989272567	0.1201403901	0.4695530667	0.2672190079	0.5130943986	5.199039257	6.390602034	4.679042545
36	0	C39M17.npy	C39	M17	1	0.2601223732	0.1008715583	0.1381230892	0.511001586	0.2759004505	0.6787622866	6.061098858	6.451216736	5.507932905
36	0	C39M17.npy	C39	M17	2	0.2654399434	0.1010490978	0.1405178683	0.5027970693	0.2797345166	0.6476975047	6.128177701	6.576099876	5.357643204
36	0	C39M17.npy	C39	M17	3	0.2648588903	0.1020494058	0.1489876473	0.5028211803	0.2776418857	0.6528173072	6.060126556	6.585717192	5.481104758
36	0	C39M17.npy	C39	M17	4	0.2617611996	0.1001610229	0.1414341108	0.5073924279	0.2752831085	0.6832535082	6.296452013	6.613633767	5.577337547
36	0	C39M17.npy	C39	M17	5	0.2695469715	0.1007998512	0.1443845308	0.5197749161	0.2844560209	0.7012060581	6.338036652	6.556510019	5.640667055
36	0	C39M17.npy	C39	M17	6	0.2587206764	0.1026566409	0.1408516395	0.4683803165	0.2721481871	0.6537704112	5.677136739	6.51582324	5.015115744
36	0	C39M17.npy	C39	M17	7	0.256510003	0.09582013329	0.1349945997	0.4874524788	0.26759969	0.6508227282	5.360024567	6.26432315	5.33193916
36	0	C39M17.npy	C39	M17	8	0.2669610307	0.09836290275	0.1419568533	0.5119212147	0.2787436697	0.6659536753	6.275144601	6.646645983	5.598161084
36	0	C39M17.npy	C39	M17	9	0.2555930271	0.09564570054	0.1341335355	0.4619016884	0.2651530816	0.6471170156	5.193959452	6.43385075	4.962401745
37	0	C06M18.npy	C06	M18	0	0.8782566174	0.4689501011	0.2220471376	1.454508113	1.573916366	0.7896949326	20.22612364	16.94290813	55.85394451
37	0	C06M18.npy	C06	M18	1	1.027412754	0.4662464815	0.2073362144	1.638809284	1.856806359	0.8308535811	22.63125311	19.29038605	69.17216251
37	0	C06M18.npy	C06	M18	2	1.068992142	0.4703920738	0.2185230495	1.632455219	1.926930923	0.8038120592	23.67544407	19.76700323	71.94204856
37	0	C06M18.npy	C06	M18	3	1.151422184	0.4750375707	0.225263212	1.733624258	2.033608922	0.8835106813	24.28220294	20.18328927	77.07174224
37	0	C06M18.npy	C06	M18	4	1.105227189	0.4709715048	0.2134714154	1.733425766	2.00162034	0.8718493443	24.23998525	20.29959719	74.93258013
37	0	C06M18.npy	C06	M18	5	1.108879155	0.4747307342	0.2185729996	1.687699337	1.99245477	0.8156246264	23.83650487	19.95228624	74.49390994
37	0	C06M18.npy	C06	M18	6	1.136838376	0.475805719	0.2205090974	1.760139867	2.058019628	0.9037584861	24.17599708	20.29012884	76.51270292
37	0	C06M18.npy	C06	M18	7	1.034253519	0.4725121049	0.2162476481	1.457640079	1.838240311	0.8245055527	22.80575119	19.18103459	68.93776076
37	0	C06M18.npy	C06	M18	8	1.144680053	0.4755901403	0.2185973315	1.76137279	2.034426257	0.8810307154	24.1424239	20.22484121	76.84075801
37	0	C06M18.npy	C06	M18	9	1.015933148	0.4698091323	0.2191499199	1.554999441	1.824101069	0.8282405807	22.28440955	18.87446734	67.51715246
38	0	C38M01.npy	C38	M01	0	23.58417595	0.5131142909	0.4474188213	174.6263469	30.57911217	377.3467508	7398.534311	2168.387695	1895.193203
38	0	C38M01.npy	C38	M01	1	32.80192893	0.4464266526	0.4714531872	506.5469163	57.18457582	433.0010448	7291.534733	2309.390067	2798.089255
38	0	C38M01.npy	C38	M01	2	31.6057482	0.4404440557	0.4591986319	484.7200163	55.03788693	388.2776768	7013.401957	2221.288857	2685.394669
38	0	C38M01.npy	C38	M01	3	32.5899626	0.4529501586	0.463475278	471.6271397	55.60113834	393.5074186	7130.116098	2283.70119	2741.652398
38	0	C38M01.npy	C38	M01	4	32.35643776	0.4574807013	0.4650215566	498.1021567	56.19821223	421.2815069	6878.461056	2259.554779	2769.435565
38	0	C38M01.npy	C38	M01	5	33.20892767	0.4580540054	0.4609780061	499.2598004	57.05346715	428.2819249	7257.047327	2340.223207	2836.905585
38	0	C38M01.npy	C38	M01	6	33.25752366	0.4571416044	0.4578304208	499.2292775	57.49854506	413.6425543	7318.911151	2342.544424	2842.501763
38	0	C38M01.npy	C38	M01	7	30.54629853	0.4645793137	0.4542925854	492.8949179	53.36001846	400.1071888	5423.933712	2094.53097	2625.789341
38	0	C38M01.npy	C38	M01	8	33.17458033	0.4553176856	0.4579891726	501.7083077	56.05277977	394.365995	7307.161793	2339.49832	2801.289261
38	0	C38M01.npy	C38	M01	9	31.67390927	0.4530265319	0.4635445136	506.2578248	54.92380539	413.3359207	7099.684675	2220.103823	2693.667925
39	0	C12M01.npy	C12	M01	0	11.92174594	0.5864337421	0.3899543646	129.9489799	15.46010764	151.6220759	2576.494517	1156.340088	965.2609199
39	0	C12M01.npy	C12	M01	1	12.49584707	0.5243971506	0.35965091	155.9157934	17.74605028	158.5994955	2565.433183	1149.782192	1021.425323
39	0	C12M01.npy	C12	M01	2	12.90900919	0.5262725725	0.3551467098	160.0619191	18.05215416	153.6032108	2599.956115	1190.206228	1055.663645
39	0	C12M01.npy	C12	M01	3	13.52512777	0.527700628	0.3527012856	163.2401608	18.62229784	155.3393394	2608.214151	1250.621522	1103.060066
39	0	C12M01.npy	C12	M01	4	13.03585706	0.5226818444	0.3457930267	163.3904293	18.23418511	157.9593092	2688.688223	1202.840236	1063.919507
39	0	C12M01.npy	C12	M01	5	12.912447	0.5397463928	0.3507942231	161.2696181	18.15293718	158.214927	2631.82866	1191.499447	1054.883612
39	0	C12M01.npy	C12	M01	6	13.21098923	0.5205842901	0.3541899653	164.2120709	18.62175942	152.5905926	2650.507859	1220.534219	1084.703955
39	0	C12M01.npy	C12	M01	7	13.42505221	0.525180344	0.3519213848	169.0775396	18.73189896	161.947637	2806.459222	1242.083555	1099.529498
39	0	C12M01.npy	C12	M01	8	13.18242137	0.5332764495	0.3717177753	162.4483305	18.20804032	152.0916674	2642.971775	1217.007635	1070.44635
39	0	C12M01.npy	C12	M01	9	12.89467595	0.5194138096	0.3457349026	167.8889367	17.97364818	158.5058194	2594.442452	1190.500172	1058.233236
40	0	C06M17.npy	C06	M17	0	0.5097288179	0.3649899273	0.183276788	1.847362061	0.5751977319	2.296022633	28.77243739	15.29542312	26.35998501
40	0	C06M17.npy	C06	M17	1	0.5504993003	0.3625950352	0.1851467344	1.940178958	0.6250673627	2.396357292	30.623213	15.35453833	29.74319678
40	0	C06M17.npy	C06	M17	2	0.549644291	0.3684347348	0.1914467481	1.90040755	0.6157424967	2.33567447	30.50006423	15.40012035	28.91552567
40	0	C06M17.npy	C06	M17	3	0.5485356884	0.36728129	0.1940593542	1.865604882	0.6197936099	1.735581153	29.71833444	14.97100746	28.34751151
40	0	C06M17.npy	C06	M17	4	0.5053439639	0.3690960696	0.1890338046	1.78000044	0.579381954	2.286941328	29.89371154	14.7181908	25.65481581
40	0	C06M17.npy	C06	M17	5	0.5415481728	0.3565345382	0.1857758162	1.88668798	0.6208107632	2.39741076	29.97603145	15.23372449	28.76229218
40	0	C06M17.npy	C06	M17	6	0.5483805694	0.3635878781	0.1929513258	1.803024908	0.6234881963	2.413688787	30.33438873	15.28977846	29.41971797
40	0	C06M17.npy	C06	M17	7	0.545152992	0.3601596548	0.1851097772	1.960203783	0.6155580227	2.409422585	30.97932316	15.48091004	29.63431492
40	0	C06M17.npy	C06	M17	8	0.5603945874	0.3673080566	0.1846567345	1.996750879	0.6294554224	2.380458575	32.10467215	15.816105	30.55459362
40	0	C06M17.npy	C06	M17	9	0.5458126183	0.3629899084	0.187763525	1.968746013	0.6127669287	2.392340723	30.29856278	15.10376296	29.76544293
41	0	C38M18.npy	C38	M18	0	1.161332701	0.2944982041	0.2462176061	2.341426048	1.965895656	3.479224228	28.83338074	42.89273635	66.56935677
41	0	C38M18.npy	C38	M18	1	1.171843208	0.2998527266	0.2589382179	2.318512543	2.03262524	3.517863399	30.17068938	44.46874304	68.76079524
41	0	C38M18.npy	C38	M18	2	1.044914569	0.3128695519	0.2670927032	2.058297051	1.784397099	2.723704445	27.93883613	42.86548736	56.31152788
41	0	C38M18.npy	C38	M18	3	1.229838773	0.3077558094	0.2669154809	2.287632097	2.074841041	3.511120588	29.68066635	45.38328194	72.02436181
41	0	C38M18.npy	C38	M18	4	1.202548188	0.3054348619	0.2616169875	2.30864611	2.065998305	3.683647961	28.74384265	42.9455902	73.05371825
41	0	C38M18.npy	C38	M18	5	1.167838455	0.3079962829	0.2683870073	2.19636671	2.003782349	3.486780242	28.08635569	42.8389383	67.2907259
41	0	C38M18.npy	C38	M18	6	1.23459963	0.3023388949	0.2666594683	2.339410418	2.11488997	3.673554602	29.46050353	44.87080154	73.03837761
41	0	C38M18.npy	C38	M18	7	1.100901048	0.2971937677	0.2545431958	1.662513412	1.84141397	3.15415891	25.19981958	38.99468124	63.54877595
41	0	C38M18.npy	C38	M18	8	1.245175925	0.3001156702	0.2709424429	2.318722593	2.093676873	3.602459425	29.3683174	45.25529186	73.00846614
41	0	C38M18.npy	C38	M18	9	1.143413114	0.2956524275	0.2567833511	2.191880638	1.945870826	3.267259716	27.98930926	42.30311085	66.64625298
42	0	C31M01.npy	C31	M01	0	25.37171755	0.4231187666	0.4153117851	142.5793477	30.68421191	228.8657466	9813.753064	2457.419449	1397.066524
42	0	C31M01.npy	C31	M01	1	26.88054535	0.4042122553	0.3796568975	167.7403337	33.93655224	241.3414143	10901.77589	2573.895317	1541.657406
42	0	C31M01.npy	C31	M01	2	27.5056019	0.4024913915	0.3825320942	169.0231144	34.24622928	234.3096452	11085.4757	2632.752068	1565.811652
42	0	C31M01.npy	C31	M01	3	27.97505043	0.4184724725	0.3761780956	166.0978916	34.43374845	241.1456373	10787.77597	2676.50982	1580.187502
42	0	C31M01.npy	C31	M01	4	26.89160229	0.4116558516	0.3708117395	167.7999664	33.79437568	239.9660105	10868.62326	2574.333739	1537.434527
42	0	C31M01.npy	C31	M01	5	27.06705221	0.4111985361	0.3760114051	169.1092229	33.71512657	235.1803145	10884.92575	2590.247696	1543.867669
42	0	C31M01.npy	C31	M01	6	26.44852464	0.4137295323	0.3723999344	163.0131437	33.22697266	219.4643267	10463.61372	2529.810086	1511.7951
42	0	C31M01.npy	C31	M01	7	27.530724	0.4121804123	0.383318177	171.1036783	34.14522287	233.6546867	11616.66721	2633.677446	1551.465825
42	0	C31M01.npy	C31	M01	8	26.63598719	0.4195686707	0.3959977147	163.3610784	32.71550581	220.0169656	10094.59567	2544.649238	1495.225215
42	0	C31M01.npy	C31	M01	9	27.75874997	0.407389983	0.3762106713	176.2145776	34.56144219	243.6144934	11035.94288	2657.101203	1567.451134
43	0	C28M18.npy	C28	M18	0	0.4338189578	0.3818509044	0.2040921196	0.8268002644	0.7396721689	0.5312027326	13.49239408	12.20459559	11.72463705
43	0	C28M18.npy	C28	M18	1	0.432956575	0.3837094412	0.2172148427	0.8155608001	0.7413432695	0.4992740704	13.02324047	11.85921515	12.23116815
43	0	C28M18.npy	C28	M18	2	0.4579391274	0.3937377892	0.2306536204	0.8463022349	0.7861863257	0.5346076052	14.19663127	12.35075573	12.08996313
43	0	C28M18.npy	C28	M18	3	0.4753215631	0.3903467306	0.237207795	0.8582286067	0.7995631393	0.5509741235	14.30507827	12.28806391	13.05174433
43	0	C28M18.npy	C28	M18	4	0.4407231743	0.3837110127	0.2222519326	0.8281066887	0.7578235184	0.4976788335	13.40074414	11.97455087	12.59535
43	0	C28M18.npy	C28	M18	5	0.4550299711	0.3955041881	0.2304455478	0.8282528381	0.7793217188	0.5476956755	13.77300092	12.13375199	12.7575815
43	0	C28M18.npy	C28	M18	6	0.457104534	0.3900300367	0.2256994122	0.8627860391	0.7881837431	0.5465668559	13.83662972	12.1427513	12.75594449
43	0	C28M18.npy	C28	M18	7	0.4380144338	0.3955417703	0.2281080143	0.7804616949	0.7440446108	0.5080954881	13.53872843	12.02239139	12.26803758
43	0	C28M18.npy	C28	M18	8	0.4607746766	0.3905059145	0.2444491162	0.8326054383	0.7790243236	0.5326024107	13.90847091	12.25719622	12.37535918
43	0	C28M18.npy	C28	M18	9	0.4323553465	0.3880929615	0.2139553895	0.7825603592	0.7368758968	0.5319845332	13.37718714	12.02298525	12.10940297
44	0	C07M20.npy	C07	M20	0	0.7166950243	0.2083267471	0.1480964551	1.306234763	0.8889323492	3.01349142	58.82734521	28.85049332	14.25737993
44	0	C07M20.npy	C07	M20	1	0.7038313093	0.2105181792	0.1332252123	1.30638585	0.8802793563	3.038248828	56.98452786	28.86710869	14.01057592
44	0	C07M20.npy	C07	M20	2	0.7188445758	0.2111742359	0.136578924	1.321739679	0.8918819578	3.106014605	58.69292344	29.50644132	14.31797501
44	0	C07M20.npy	C07	M20	3	0.7361542113	0.2133626408	0.1395568207	1.359323334	0.899911334	3.155107338	58.60755683	29.41000046	14.91969999
44	0	C07M20.npy	C07	M20	4	0.7049105004	0.2119334108	0.1410096587	1.30012222	0.8770542977	3.126534115	56.84672812	28.9333259	14.25893982
44	0	C07M20.npy	C07	M20	5	0.6965649079	0.2120001908	0.1361492182	1.31881667	0.8679433198	3.032070266	56.69036058	28.97407977	14.24651448
44	0	C07M20.npy	C07	M20	6	0.7237278727	0.2125542446	0.1420984467	1.338141936	0.8969407701	3.108875623	58.39031711	29.35481018	14.70848805
44	0	C07M20.npy	C07	M20	7	0.7036994608	0.2092349897	0.1285686254	1.294372768	0.8594928346	3.021983072	55.96355169	28.22967709	13.87790895
44	0	C07M20.npy	C07	M20	8	0.7114741784	0.2081503373	0.1398575232	1.333023957	0.8642620528	2.994405585	53.94274824	28.01006296	14.07047332
44	0	C07M20.npy	C07	M20	9	0.6967737711	0.2073261851	0.1378038143	1.279502577	0.8520591065	3.051654085	54.85230325	27.98320399	13.47347209
45	0	C05M18.npy	C05	M18	0	0.4942601354	0.3826435439	0.1852705897	0.8057489343	0.8360405043	0.4745464122	10.79319665	9.679828947	22.60316396
45	0	C05M18.npy	C05	M18	1	0.5086721579	0.3759143206	0.1779438777	0.803369449	0.8664621885	0.4903668908	11.09197068	9.809320831	24.11403066
45	0	C05M18.npy	C05	M18	2	0.488738166	0.3891505096	0.1796065366	0.7743305747	0.8274666666	0.4676982932	10.75973991	9.763514106	22.41997291
45	0	C05M18.npy	C05	M18	3	0.5244605431	0.387730311	0.1802312367	0.808989122	0.8795232461	0.4844088384	11.18124039	9.916258365	24.91618497
45	0	C05M18.npy	C05	M18	4	0.5104731518	0.3853314899	0.1754823718	0.8252043705	0.869808693	0.4872872374	10.91319431	9.687195306	24.74861003
45	0	C05M18.npy	C05	M18	5	0.4979653464	0.3907280004	0.1801057841	0.8034327326	0.8449479945	0.4465114999	10.93194637	9.728534545	22.71562076
45	0	C05M18.npy	C05	M18	6	0.5137032429	0.3851260626	0.1784753682	0.8334393195	0.8782389921	0.4946183693	11.24130098	9.90647638	24.35332854
45	0	C05M18.npy	C05	M18	7	0.5104205995	0.3795854717	0.1710004604	0.7875350361	0.8588757695	0.4682814378	11.0997402	9.90687325	24.44899188
45	0	C05M18.npy	C05	M18	8	0.5237439957	0.3852779854	0.1843733606	0.8263558157	0.8783372853	0.4919433122	11.24161121	9.994792223	24.56467951
45	0	C05M18.npy	C05	M18	9	0.4873469641	0.3768662328	0.1763885693	0.7662504591	0.8214132679	0.477435007	10.69090207	9.665211503	22.29492339
46	0	C39M29.npy	C39	M29	0	0.2655006767	0.0997664087	0.1175448906	0.2589265373	0.2661228291	0.2681266837	0.9652710064	4.615804208	4.59979828
46	0	C39M29.npy	C39	M29	1	0.2552667895	0.09065431755	0.116514688	0.24978659	0.2554562122	0.2617997353	0.8026877769	4.655554557	4.325753806
46	0	C39M29.npy	C39	M29	2	0.2506037403	0.1033817109	0.1230556326	0.2398096068	0.2550371987	0.2415375193	0.9535320627	4.676005518	3.567083239
46	0	C39M29.npy	C39	M29	3	0.2555067875	0.1031370005	0.1308404153	0.24969905	0.2565437626	0.2591482917	0.9473231734	4.643903423	4.42323616
46	0	C39M29.npy	C39	M29	4	0.2594779011	0.1044476622	0.1290365315	0.2539857513	0.261663629	0.2642007539	0.98247259	4.61392602	4.627046644
46	0	C39M29.npy	C39	M29	5	0.258190092	0.1019861395	0.1259810261	0.2524543493	0.2622071356	0.2621969907	0.977909257	4.650904701	4.354445917
46	0	C39M29.npy	C39	M29	6	0.2479334027	0.109492828	0.138281433	0.2406940874	0.2521633992	0.2501400418	0.9102105881	4.674219271	3.98855538
46	0	C39M29.npy	C39	M29	7	0.2613989275	0.09809249887	0.1164900855	0.241760726	0.2601163969	0.2605702168	0.9484335004	4.612687176	4.569778805
46	0	C39M29.npy	C39	M29	8	0.2610683556	0.100141873	0.126749718	0.2558725678	0.2622775959	0.2605303951	0.9602896199	4.661906625	4.344464596
46	0	C39M29.npy	C39	M29	9	0.2569734262	0.1062146958	0.1266246571	0.2501103306	0.2607201358	0.2549844717	0.9563952596	4.684710964	4.335250775
47	0	C19M18.npy	C19	M18	0	0.3136901527	0.3971274901	0.1874061069	0.622235367	0.4964849809	0.2713018135	8.334942646	9.318262284	7.967434509
47	0	C19M18.npy	C19	M18	1	0.3128905557	0.3991128623	0.1862603144	0.6130236713	0.5013111833	0.2714939311	8.510626575	9.361852877	7.917373324
47	0	C19M18.npy	C19	M18	2	0.3169776306	0.4078560958	0.1883305854	0.6307769547	0.506526631	0.2716549143	8.640882867	9.434730862	7.821385404
47	0	C19M18.npy	C19	M18	3	0.3311641862	0.4090268738	0.1934685167	0.6435503878	0.5232724606	0.2772828027	8.798278476	9.355699687	8.444306287
47	0	C19M18.npy	C19	M18	4	0.3180524711	0.4048505748	0.1932863058	0.6476415098	0.5091856419	0.2719331977	8.71024444	9.296708915	8.1697588
47	0	C19M18.npy	C19	M18	5	0.3239685966	0.4081609459	0.1915439586	0.6459366132	0.5166114038	0.2831058384	8.561956068	9.242961134	8.251836919
47	0	C19M18.npy	C19	M18	6	0.3249433591	0.4073458491	0.1926207383	0.6531790442	0.5230112707	0.2776646248	8.692241161	9.376436962	8.328444829
47	0	C19M18.npy	C19	M18	7	0.3150854246	0.4044464564	0.184548782	0.5984492205	0.4965649951	0.2597067494	8.369473804	9.157867029	7.969229746
47	0	C19M18.npy	C19	M18	8	0.3146203711	0.4120154314	0.1994902979	0.5968781513	0.4986393301	0.2680164208	8.12178938	9.086563628	8.112469379
47	0	C19M18.npy	C19	M18	9	0.3105821815	0.400572577	0.182834622	0.6043931724	0.493085789	0.2677104931	8.315470469	9.214645286	8.034908477
48	0	C51M20.npy	C51	M20	0	1.399150135	0.1932421719	0.1547616173	2.449375742	1.747208253	4.433605495	93.54817835	84.5682474	47.16468828
48	0	C51M20.npy	C51	M20	1	1.482102541	0.1973302958	0.160934426	2.588492141	1.854593744	5.124704275	103.2354756	90.31235618	50.37081985
48	0	C51M20.npy	C51	M20	2	1.476013436	0.1986952132	0.1676369088	2.590545502	1.84162974	4.880915157	105.4040846	92.96809603	46.5325625
48	0	C51M20.npy	C51	M20	3	1.51948289	0.1988457868	0.1672348254	2.645917045	1.873468345	5.143142791	103.1815467	93.30553303	50.13108862
48	0	C51M20.npy	C51	M20	4	1.505678386	0.1927712839	0.1632149607	2.662825153	1.873712807	5.15248103	105.8397932	92.25193737	50.77555437
48	0	C51M20.npy	C51	M20	5	1.396541211	0.2008947452	0.1619224863	2.559413946	1.740827797	4.909120183	100.6181611	89.69210848	41.58758085
48	0	C51M20.npy	C51	M20	6	1.523301429	0.1963806946	0.1695893406	2.664755463	1.907094985	5.186547336	105.6375813	93.4701867	50.83413207
48	0	C51M20.npy	C51	M20	7	1.44568318	0.1995761185	0.1584628855	2.527900544	1.770799228	5.02364588	102.30331	88.73627823	47.92762272
48	0	C51M20.npy	C51	M20	8	1.520073477	0.1933190796	0.1708226391	2.655824697	1.865147048	5.01479662	103.6345214	93.85101799	49.2860977
48	0	C51M20.npy	C51	M20	9	1.398977285	0.1926331145	0.1600737022	2.437260242	1.71600455	4.64873083	97.7257275	86.56332882	45.33527666
49	0	C40M18.npy	C40	M18	0	0.4009547867	0.4113742861	0.2471485593	0.8659813085	0.6769811835	0.4655765582	13.56997691	12.07233571	10.24437791
49	0	C40M18.npy	C40	M18	1	0.401570438	0.4233114517	0.2518196913	0.8460785213	0.68231857	0.4839380376	13.02571715	11.4531182	10.93131442
49	0	C40M18.npy	C40	M18	2	0.4204379085	0.4256023787	0.2590117831	0.8742833886	0.7132921427	0.4904466582	14.03022727	12.13545838	10.56302433
49	0	C40M18.npy	C40	M18	3	0.4401555684	0.4247587475	0.2651927856	0.8935384381	0.7345673438	0.5021813474	14.28261313	11.98043262	11.45186871
49	0	C40M18.npy	C40	M18	4	0.4110676478	0.4255012377	0.2576391282	0.8713884757	0.6987721507	0.4895973802	13.83382022	11.74084076	10.81980845
49	0	C40M18.npy	C40	M18	5	0.4217124933	0.4307172675	0.2631300178	0.8578054225	0.7155448028	0.4996613441	13.68086206	11.74953367	11.41884702
49	0	C40M18.npy	C40	M18	6	0.4223021922	0.4246737396	0.2614328099	0.8837597874	0.7206660428	0.505261408	13.85453217	11.87885133	11.02073639
49	0	C40M18.npy	C40	M18	7	0.4193651211	0.4195927867	0.2510919209	0.8385489382	0.70330079	0.4808841153	14.06103634	11.95807709	10.98603438
49	0	C40M18.npy	C40	M18	8	0.4271256354	0.4195698136	0.2640846897	0.8740868453	0.71220871	0.4850607616	13.58900551	11.78372581	10.66608026
49	0	C40M18.npy	C40	M18	9	0.3960436211	0.4202623208	0.2549552397	0.8071156039	0.6691332837	0.4786826543	12.75094426	11.41268898	10.55432049
50	0	C38M29.npy	C38	M29	0	0.3073683795	0.06476511861	0.08628014225	0.3105581894	0.3134318401	0.6247483917	1.050758122	5.298097951	8.984882111
50	0	C38M29.npy	C38	M29	1	0.3358979375	0.04857264208	0.0616184542	0.3484347036	0.3444859263	0.8566052042	1.083485529	5.361901419	12.15346534
50	0	C38M29.npy	C38	M29	2	0.3205835181	0.06226330497	0.07512060327	0.3144591129	0.3241476599	0.6575140249	1.0965571	5.315198522	10.48316233
50	0	C38M29.npy	C38	M29	3	0.3354912722	0.05669475617	0.06905859884	0.3456654027	0.3417865758	0.8107520654	1.135169361	5.323406061	11.95498258
50	0	C38M29.npy	C38	M29	4	0.3408419593	0.05376775605	0.06812644815	0.3539984114	0.3491908506	0.871891753	1.133728056	5.335762425	12.83480397
50	0	C38M29.npy	C38	M29	5	0.3348496111	0.05852002854	0.07373683114	0.3476902867	0.3451730288	0.8638650691	1.132627146	5.327535815	12.48826844
50	0	C38M29.npy	C38	M29	6	0.3387218318	0.05891835381	0.07130955031	0.3514390978	0.3476764402	0.8699058181	1.118467851	5.301183449	12.93729569
50	0	C38M29.npy	C38	M29	7	0.3359867204	0.05815752817	0.06865098726	0.3434596411	0.340932372	0.83608517	1.064970173	5.260200826	11.82219855
50	0	C38M29.npy	C38	M29	8	0.3401319072	0.05708114109	0.07022286349	0.3526018051	0.3489621813	0.8365422366	1.14155249	5.32676793	12.29216466
50	0	C38M29.npy	C38	M29	9	0.3376356868	0.055329949	0.06734237128	0.3566799563	0.3445744327	0.8729871151	1.053659225	5.303922889	12.47119988
100000	100	C40M22.npy	C40	M22	0	18.85777529	0.7842091564	0.153302666	207.0689827	32.59327156	92.21902495	5688.440589	1794.57093	1831.681811
100000	100	C40M22.npy	C40	M22	1	18.82432124	0.7821315966	0.1604892575	203.3049157	32.94720677	93.46178362	5760.920537	767.7611175	1828.628276
100000	100	C40M22.npy	C40	M22	2	19.58858831	0.7816315926	0.1668936659	207.0823346	33.91397863	96.26114383	5677.582765	1861.405948	1892.639523
100000	100	C40M22.npy	C40	M22	3	20.1012594	0.7840108773	0.1682418174	205.1188566	34.20959532	93.13641283	5670.861163	1907.768137	1938.203645
100000	100	C40M22.npy	C40	M22	4	19.40674402	0.7852853443	0.1631473853	202.6007471	33.62435797	96.57275107	5742.649198	1847.8132	1878.570345
100000	100	C40M22.npy	C40	M22	5	19.38875264	0.7830249259	0.1647930828	205.0576241	33.72446156	95.59492096	5749.409306	1845.014619	1878.858144
100000	100	C40M22.npy	C40	M22	6	19.72074478	0.7835001099	0.163944583	208.4835839	34.12571593	95.04727528	5735.503161	1875.92119	1909.386491
100000	100	C40M22.npy	C40	M22	7	19.23721316	0.7838717906	0.1585526326	210.8089518	33.05745568	95.1600545	5628.625267	1829.097766	1864.82867
100000	100	C40M22.npy	C40	M22	8	19.4520056	0.7867000735	0.16558614	211.9218289	32.95045735	92.28333476	5662.784333	1849.152409	1878.976845
100000	100	C40M22.npy	C40	M22	9	18.62479615	0.7859326449	0.1584838581	208.844283	32.16194224	95.02893545	5633.69991	768.8164699	1808.644833
100001	100	C51M29.npy	C51	M29	0	0.2348055234	0.2547656197	0.1933970275	0.2864660407	0.24090078	0.2562842666	1.763912377	4.958196625	3.387470083
100001	100	C51M29.npy	C51	M29	1	0.2250250706	0.254479197	0.1978952482	0.2825413181	0.2258750202	0.2503977709	1.961620073	5.052562674	2.891112692
100001	100	C51M29.npy	C51	M29	2	0.2362554354	0.2586274531	0.2033907937	0.2897226542	0.2431854586	0.2538959686	2.071139288	5.072170448	3.461920849
100001	100	C51M29.npy	C51	M29	3	0.2338311346	0.2575078237	0.2000761308	0.2895921663	0.2391643814	0.2459069481	2.018315005	5.031706532	3.430722882
100001	100	C51M29.npy	C51	M29	4	0.231334371	0.2590036169	0.2020711082	0.2888161725	0.234932358	0.2514440267	2.054305305	5.074215436	3.304583565
100001	100	C51M29.npy	C51	M29	5	0.2323061535	0.2592755091	0.2035220487	0.2879866266	0.2412548641	0.2496686464	2.022813257	5.01833806	3.398928115
100001	100	C51M29.npy	C51	M29	6	0.2328488872	0.2583987061	0.2026220886	0.2927557014	0.2408634766	0.251147244	2.120540253	5.112997508	3.367041814
100001	100	C51M29.npy	C51	M29	7	0.2348601194	0.25319864	0.1946241464	0.284599103	0.2394655403	0.2494149437	1.946154238	5.029347172	3.374477734
100001	100	C51M29.npy	C51	M29	8	0.2345546812	0.2616844228	0.2023238671	0.2930662698	0.2411216796	0.2486347622	2.058637934	5.056344898	3.496469293
100001	100	C51M29.npy	C51	M29	9	0.2308664559	0.2549658896	0.197970583	0.2895597221	0.2380873073	0.246959146	1.881557233	4.962362587	3.223318255
100002	100	C31M02.npy	C31	M02	0	209.176263	0.5698080203	0.5607318852	2083.770622	260.6673449	1944.849004	293063.217	18639.29583	14420.37156
100002	100	C31M02.npy	C31	M02	1	272.2948793	0.4017051373	0.5661690249	5836.430312	488.7688061	1985.983959	290220.508	18329.60589	20735.85764
100002	100	C31M02.npy	C31	M02	2	288.8248147	0.4025299882	0.5687432079	5830.016974	512.9007496	1993.358418	297665.9203	19159.88491	22187.80639
100002	100	C31M02.npy	C31	M02	3	294.1968029	0.4106437332	0.5733425084	5710.80403	509.5872547	2002.749527	291154.3443	19653.22626	22499.8361
100002	100	C31M02.npy	C31	M02	4	284.1129482	0.4032040648	0.5664796414	5806.644458	507.2392042	1822.816986	286592.4029	18807.41478	21861.625
100002	100	C31M02.npy	C31	M02	5	286.9799594	0.4050277854	0.5684694451	5831.055765	508.5047545	2007.952681	296527.7948	19005.93628	22171.40002
100002	100	C31M02.npy	C31	M02	6	285.1643344	0.4067728363	0.5697695123	5793.495777	511.0298809	1933.537939	287153.2647	18824.81285	22067.94576
100002	100	C31M02.npy	C31	M02	7	287.0207744	0.4025905458	0.5632684667	5889.368203	506.0834135	1955.632	297172.1927	19005.60031	22102.51834
100002	100	C31M02.npy	C31	M02	8	287.5468548	0.4065995132	0.5768649819	5839.579766	503.6152505	1913.047701	294837.4415	19101.35602	21977.76514
100002	100	C31M02.npy	C31	M02	9	275.9917774	0.4064461842	0.5659993146	5691.886535	502.4777255	2001.476149	293913.4391	18603.93956	21141.86025
100003	100	C19M20.npy	C19	M20	0	1.023478434	0.1305993442	0.1225505409	2.633539485	1.364700388	6.054456496	46.90159837	24.7235222	34.82082239
100003	100	C19M20.npy	C19	M20	1	1.030890395	0.1329979275	0.1279346523	2.694319637	1.387466392	6.393184469	46.33369266	24.78522417	35.6465231
100003	100	C19M20.npy	C19	M20	2	1.049371327	0.1342106154	0.1287474703	2.734743915	1.403451825	6.472539636	45.47804637	24.68121727	37.25165019
100003	100	C19M20.npy	C19	M20	3	1.085346353	0.1344706435	0.1291169959	2.803609707	1.434176192	6.564844702	46.40720429	25.10372045	38.48210609
100003	100	C19M20.npy	C19	M20	4	1.055138455	0.1334316188	0.1295892997	2.774385669	1.414486615	6.604804165	47.14405638	25.29058767	37.27891651
100003	100	C19M20.npy	C19	M20	5	1.0501033	0.1325198371	0.1298250574	2.772811869	1.401194075	6.600043316	47.09166149	25.29677665	37.09940949
100003	100	C19M20.npy	C19	M20	6	1.059241025	0.1342581858	0.1305658609	2.774715891	1.418656269	6.550294378	46.03706665	25.20006517	37.30440321
100003	100	C19M20.npy	C19	M20	7	1.049778752	0.1293445362	0.1233698356	2.762924965	1.386252753	6.521222256	47.31823761	24.92376825	36.70235627
100003	100	C19M20.npy	C19	M20	8	1.059656663	0.1345263904	0.1338181192	2.740906135	1.402208089	6.447089524	44.84645951	24.98188496	37.31688099
100003	100	C19M20.npy	C19	M20	9	1.02850443	0.1305114959	0.124960848	2.63534313	1.356299518	6.257623155	48.07006	25.3626244	34.51826636
100004	100	C51M16.npy	C51	M16	0	15.67443973	0.3827715718	0.1574815011	97.65631197	22.86280979	132.8930297	3357.587754	983.4564411	960.167526
100004	100	C51M16.npy	C51	M16	1	15.64597485	0.3779666844	0.164751481	93.88963818	22.93291121	141.3856863	3250.401463	975.5619472	951.365683
100004	100	C51M16.npy	C51	M16	2	16.14202528	0.3873548257	0.1709798153	98.49849307	23.45951642	134.8025012	3356.495007	1029.033871	967.9954167
100004	100	C51M16.npy	C51	M16	3	16.87637395	0.3828190998	0.1688430871	98.12187791	24.07898799	141.2955238	3370.72349	1056.064092	1013.257066
100004	100	C51M16.npy	C51	M16	4	16.0046564	0.3831670453	0.1698430888	97.25809067	23.16420901	137.2112342	3345.99458	1018.872233	959.1978705
100004	100	C51M16.npy	C51	M16	5	16.28916405	0.3808956022	0.1700860256	98.3287573	23.78122311	144.5807302	3451.991368	1034.687225	976.201267
100004	100	C51M16.npy	C51	M16	6	16.43890686	0.3858096276	0.1716611067	97.68667005	23.95537804	136.674794	3348.137941	1033.712456	994.2017517
100004	100	C51M16.npy	C51	M16	7	14.99899118	0.4003353286	0.1602509902	97.09178385	21.69146184	134.4573961	3148.579088	974.2011623	901.3479663
100004	100	C51M16.npy	C51	M16	8	16.50014706	0.3827527426	0.1722475511	98.62496676	23.70063747	137.6416675	3329.001596	1033.738862	994.4820313
100004	100	C51M16.npy	C51	M16	9	15.52235434	0.3822258096	0.1618240831	96.03809462	22.35382785	139.9030008	3270.243975	965.0564432	953.3742066
100005	100	C22M16.npy	C22	M16	0	14.89785983	0.4125562712	0.135127154	91.17874817	21.94552812	165.1032761	3359.703767	954.2888854	975.8817601
100005	100	C22M16.npy	C22	M16	1	14.64126512	0.4121457112	0.1424786653	89.33439722	21.87783057	165.721696	3167.054973	923.611225	962.2641013
100005	100	C22M16.npy	C22	M16	2	15.01951528	0.4237954838	0.1441584912	91.43094969	22.30676668	165.9773099	3292.449363	973.0232029	976.9321645
100005	100	C22M16.npy	C22	M16	3	15.91124919	0.4181384415	0.1459614136	93.44935264	23.08620114	172.7452717	3394.598678	1015.332635	1031.064178
100005	100	C22M16.npy	C22	M16	4	14.96152455	0.4187867411	0.1478422455	91.41466202	21.90385023	168.0103303	3277.53461	967.1409798	969.4457395
100005	100	C22M16.npy	C22	M16	5	15.10272155	0.417152526	0.1465602192	90.24517961	22.48505454	171.5503691	3330.862057	965.969489	989.3964865
100005	100	C22M16.npy	C22	M16	6	15.53497763	0.4192315851	0.1472186235	94.10649735	22.92288252	171.3094515	3393.6205	995.7546121	1011.572603
100005	100	C22M16.npy	C22	M16	7	14.35054932	0.4359839465	0.1385625493	92.51923471	21.00360121	164.25479	3280.38752	958.2550704	921.913942
100005	100	C22M16.npy	C22	M16	8	15.28116369	0.4179472723	0.1492118179	92.7342942	22.20544582	163.998896	3203.673662	964.620944	999.4862795
100005	100	C22M16.npy	C22	M16	9	14.73163284	0.4192119579	0.1398887139	91.92803376	21.45545742	170.2814803	3228.200065	936.4998286	972.8205675
100006	100	C05M29.npy	C05	M29	0	0.2402632066	0.15771715	0.1727920524	0.2570859369	0.2564982056	0.2586555581	0.8947760255	4.378137577	3.847662575
100006	100	C05M29.npy	C05	M29	1	0.2297078869	0.1612466347	0.1847466009	0.2447450848	0.2397545467	0.2517572131	0.8542320668	4.388996451	3.148019919
100006	100	C05M29.npy	C05	M29	2	0.2368032116	0.1619257339	0.1805577877	0.2516511654	0.2545466318	0.2532524713	0.9305887553	4.385041214	3.876220573
100006	100	C05M29.npy	C05	M29	3	0.2350253138	0.1616271247	0.1788132348	0.2515538093	0.2504535275	0.2496292742	0.9143482894	4.385189488	3.858275309
100006	100	C05M29.npy	C05	M29	4	0.2295607368	0.162427061	0.1780797469	0.2454240253	0.2426573919	0.2485426353	0.8995674026	4.384118132	3.708535515
100006	100	C05M29.npy	C05	M29	5	0.2315652231	0.1639792238	0.1815833792	0.2515546897	0.250615531	0.2483406528	0.9192468298	4.391223418	3.819670384
100006	100	C05M29.npy	C05	M29	6	0.2290065534	0.1606644846	0.1768578708	0.2493916296	0.2468496741	0.2441816508	0.8881641076	4.406717814	3.748367618
100006	100	C05M29.npy	C05	M29	7	0.2349848008	0.1577486304	0.1712831989	0.2421663855	0.2491264485	0.2480156993	0.8697347545	4.373498205	3.791058951
100006	100	C05M29.npy	C05	M29	8	0.2401807401	0.1638865004	0.1773376252	0.2600921004	0.2563545985	0.2527489902	0.9376667772	4.380683739	3.915178101
100006	100	C05M29.npy	C05	M29	9	0.2339952671	0.1606156496	0.1745370619	0.2539385395	0.2514302168	0.2453433881	0.8925719576	4.373867337	3.588944254
100007	100	C06M16.npy	C06	M16	0	16.6675524	0.4543592408	0.1773822278	60.99845224	23.87064827	193.4193133	4572.346679	1311.77636	946.1149386
100007	100	C06M16.npy	C06	M16	1	16.65922237	0.4508913555	0.1839314611	61.94684244	24.13760658	204.0782428	4588.147012	1307.221308	943.6112376
100007	100	C06M16.npy	C06	M16	2	16.82212117	0.4532309688	0.1867314736	62.55635726	23.93131038	197.3989633	4573.577	1322.213495	949.3230778
100007	100	C06M16.npy	C06	M16	3	17.30444952	0.4581708494	0.1886360396	62.53319214	24.34354824	203.5579019	4506.964475	1344.216498	984.1370476
100007	100	C06M16.npy	C06	M16	4	16.58762715	0.4522756983	0.1847365321	61.23053082	23.77317796	201.4621042	4489.017765	1300.532654	936.6894592
100007	100	C06M16.npy	C06	M16	5	16.71330135	0.453355597	0.184199076	61.67773706	23.96478289	201.8484726	4544.269584	1307.719214	949.5449259
100007	100	C06M16.npy	C06	M16	6	16.74720592	0.4575448573	0.1849543987	62.82622555	23.88753153	200.6572861	4386.017497	1300.109905	954.2731627
100007	100	C06M16.npy	C06	M16	7	16.3348841	0.4610800123	0.1832022595	63.28465163	22.98359987	199.1038618	4569.203988	1305.579408	908.4472437
100007	100	C06M16.npy	C06	M16	8	17.40427612	0.4505122024	0.1897468322	64.23638738	24.51657346	197.5684289	4578.272741	1357.907061	965.7772683
100007	100	C06M16.npy	C06	M16	9	16.7093192	0.4545358559	0.1834233461	63.50151727	23.79800234	197.8752422	4609.618853	1315.181935	947.8220349
100008	100	C19M29.npy	C19	M29	0	0.2358838136	0.1754155308	0.1537120933	0.2683909713	0.2468884596	0.2412116213	0.9271973771	4.333224674	3.655201196
100008	100	C19M29.npy	C19	M29	1	0.2239474704	0.1747133101	0.1572689423	0.2521525386	0.2290924373	0.2343725766	0.8742177036	4.352568533	3.016117962
100008	100	C19M29.npy	C19	M29	2	0.2334169283	0.1789675346	0.1598734954	0.2616067805	0.2460905396	0.2359147187	0.9447274999	4.339843983	3.673729287
100008	100	C19M29.npy	C19	M29	3	0.2325260031	0.1798603399	0.160755055	0.2630729697	0.2432597401	0.236066989	0.9376427329	4.344736349	3.649066963
100008	100	C19M29.npy	C19	M29	4	0.2278947122	0.1809920569	0.1606293831	0.2567943949	0.2357688164	0.2359340177	0.9307930901	4.348937731	3.502097052
100008	100	C19M29.npy	C19	M29	5	0.2295463904	0.1810095431	0.1613766804	0.2630586343	0.2440039096	0.2350875778	0.9412511353	4.348826595	3.612938319
100008	100	C19M29.npy	C19	M29	6	0.2281331488	0.1794705682	0.1595899936	0.2620527477	0.2415234001	0.2300121695	0.907652944	4.358519498	3.53422362
100008	100	C19M29.npy	C19	M29	7	0.231321723	0.1755147208	0.1534657191	0.2520587666	0.2409682317	0.233030329	0.8820236312	4.325214363	3.577837006
100008	100	C19M29.npy	C19	M29	8	0.2289636562	0.1814658347	0.1594166828	0.2637801946	0.2425322269	0.2353398719	0.9285777652	4.333073337	3.72685048
100008	100	C19M29.npy	C19	M29	9	0.2263389213	0.1757535306	0.1557915382	0.260360579	0.2384708843	0.2273279055	0.8444342205	4.304452747	3.43345622
100009	100	C28M29.npy	C28	M29	0	0.2303124532	0.2163560982	0.1254486114	0.2529790178	0.2437838359	0.2223216199	1.237058869	4.585159264	3.491781096
100009	100	C28M29.npy	C28	M29	1	0.218845124	0.2087085237	0.1273231737	0.2373655148	0.2267206648	0.2140184337	1.107571609	4.555133997	2.932346812
100009	100	C28M29.npy	C28	M29	2	0.2314826747	0.2219703162	0.1351532083	0.2498853072	0.2466674672	0.2200819639	1.299754982	4.594285796	3.494921025
100009	100	C28M29.npy	C28	M29	3	0.2309068562	0.2237949259	0.1400710219	0.2514666333	0.2434987406	0.2193983735	1.307606503	4.599622713	3.470626212
100009	100	C28M29.npy	C28	M29	4	0.2216073194	0.2183582808	0.1262439667	0.2431512903	0.2324748523	0.2131581187	1.228732944	4.584845968	3.363380428
100009	100	C28M29.npy	C28	M29	5	0.2268466472	0.2209433583	0.1330702189	0.251377379	0.2434891433	0.2188171072	1.294010282	4.604655206	3.46788504
100009	100	C28M29.npy	C28	M29	6	0.2244878154	0.2204211111	0.1313008182	0.2484462218	0.2403361806	0.213215758	1.19463759	4.566447915	3.362574415
100009	100	C28M29.npy	C28	M29	7	0.2304978566	0.2171383422	0.1328222999	0.2390053485	0.2417720322	0.2177527163	1.251831191	4.581641312	3.417961882
100009	100	C28M29.npy	C28	M29	8	0.2325179954	0.2216880751	0.1305820731	0.2565011433	0.245920098	0.2212197497	1.301513612	4.593889562	3.554970219
100009	100	C28M29.npy	C28	M29	9	0.2264008235	0.2189117253	0.1338970426	0.2504581609	0.2415343613	0.2117742441	1.242082459	4.54906086	3.268721725
100010	100	C38M02.npy	C38	M02	0	132.8585005	0.6522938747	0.577622102	1387.361141	166.8251981	1979.62218	45593.54624	11401.4066	10581.91091
100010	100	C38M02.npy	C38	M02	1	197.7425311	0.4602633752	0.5821914221	5168.096478	396.9864346	1996.100291	45192.73021	11278.4059	17072.93542
100010	100	C38M02.npy	C38	M02	2	207.2767715	0.4611783423	0.5838665798	5097.492459	412.785446	1948.37041	44821.78363	11433.07693	17931.57747
100010	100	C38M02.npy	C38	M02	3	212.0220194	0.4696341057	0.5874002762	4997.752813	410.6504081	1975.883923	45588.45423	11893.12512	18289.8775
100010	100	C38M02.npy	C38	M02	4	205.4716001	0.4614199807	0.5811838824	5111.875152	409.0811681	1821.719305	43901.9239	11359.20762	17839.28628
100010	100	C38M02.npy	C38	M02	5	206.7726394	0.4637935081	0.5820381185	5097.672541	411.5202027	1910.421257	44624.29228	11395.31526	17955.00735
100010	100	C38M02.npy	C38	M02	6	208.9832995	0.4639577682	0.5847975533	5107.977284	416.8303817	1890.001643	46878.99444	11607.847	18133.98633
100010	100	C38M02.npy	C38	M02	7	204.9041516	0.4639521719	0.5777037738	5149.58313	405.9357818	1943.014011	42899.97285	11216.44934	17886.32473
100010	100	C38M02.npy	C38	M02	8	209.9614865	0.4638571432	0.5900462882	5151.351652	409.8514428	1897.654693	44492.25225	11767.22401	18072.45241
100010	100	C38M02.npy	C38	M02	9	200.0751193	0.4655751144	0.5799750681	4976.567046	410.2655487	1990.572506	47872.03876	11410.997	17374.33632
100011	100	C40M16.npy	C40	M16	0	14.80914611	0.4019254463	0.157931906	63.21020351	19.86120861	146.7896762	3529.224439	1072.489314	868.1994293
100011	100	C40M16.npy	C40	M16	1	14.81555572	0.4030158258	0.1651089202	65.35562194	20.11394836	156.875267	3575.723627	1073.040683	873.2685584
100011	100	C40M16.npy	C40	M16	2	15.15486633	0.4066787106	0.1682996398	64.56414704	20.36258267	148.2145006	3570.620665	1101.855187	876.1440984
100011	100	C40M16.npy	C40	M16	3	15.45405819	0.4114695077	0.1685798513	65.34313464	20.53180754	153.1703895	3451.481858	1102.942538	913.1347961
100011	100	C40M16.npy	C40	M16	4	14.91159815	0.4050190579	0.1645981521	63.75524558	19.87322339	153.8524032	3614.691097	1083.440421	876.2035394
100011	100	C40M16.npy	C40	M16	5	14.77137017	0.4057128415	0.1671281941	64.28293021	20.27364159	151.6054888	3472.232744	1062.591026	876.0292282
100011	100	C40M16.npy	C40	M16	6	15.10737564	0.4094252466	0.1669834776	66.17069801	20.38863535	153.3589991	3510.132524	1083.322819	894.973747
100011	100	C40M16.npy	C40	M16	7	14.62086953	0.4110493067	0.1615437691	65.47222463	19.40920883	150.7449677	3598.673284	1083.162051	830.1622552
100011	100	C40M16.npy	C40	M16	8	15.47653599	0.4058513393	0.1689478713	65.72833234	20.43838587	153.0658199	3501.661466	1111.609193	898.4293958
100011	100	C40M16.npy	C40	M16	9	14.8203161	0.4069888627	0.1646236357	66.43668629	19.92491127	153.9471432	3560.590442	1075.21143	875.4183964
100012	100	C31M16.npy	C31	M16	0	14.63713443	0.432893205	0.1521635147	81.73814987	21.64549307	146.3322789	3379.589998	945.1113163	977.6546614
100012	100	C31M16.npy	C31	M16	1	14.86487812	0.4233379112	0.1573183751	82.66496054	21.75974824	149.5545751	3543.131833	962.0200562	971.1107648
100012	100	C31M16.npy	C31	M16	2	14.85896534	0.4363359811	0.1603594425	82.53995402	21.59557883	144.0005111	3421.911696	972.2135783	970.8895996
100012	100	C31M16.npy	C31	M16	3	15.91514631	0.4308368875	0.1629948523	86.10283249	22.57025509	152.7384187	3568.241717	1034.374229	1028.753122
100012	100	C31M16.npy	C31	M16	4	15.0081414	0.4326310859	0.1583624793	83.4880323	21.7639938	151.3493496	3546.551741	987.9810056	977.2014145
100012	100	C31M16.npy	C31	M16	5	15.05493192	0.4285113996	0.1612267515	84.45518331	21.90765401	152.5759856	3586.542774	977.742849	988.8588747
100012	100	C31M16.npy	C31	M16	6	15.52264455	0.4322519899	0.1603501626	86.40528584	22.53299142	154.418989	3609.191359	1014.457612	1007.582465
100012	100	C31M16.npy	C31	M16	7	14.32463786	0.4486104444	0.1537699723	85.33364043	20.65967295	143.7352482	3436.466158	980.5092307	917.0737286
100012	100	C31M16.npy	C31	M16	8	15.50442884	0.4289897957	0.1614863896	84.96120657	22.17243998	145.8645019	3486.465426	1005.747959	996.9556975
100012	100	C31M16.npy	C31	M16	9	14.88680525	0.4286801787	0.1549331238	84.479539	21.43600613	153.5367181	3559.624488	969.9005293	972.2164337
100013	100	C31M29.npy	C31	M29	0	0.2311495447	0.2124689262	0.1652674893	0.2548514545	0.2383597246	0.2165374362	1.11161369	4.42584617	3.560987901
100013	100	C31M29.npy	C31	M29	1	0.216507617	0.2116975598	0.1644534927	0.2359493962	0.2174133632	0.2045749683	1.012759393	4.420416205	2.925804357
100013	100	C31M29.npy	C31	M29	2	0.2266605853	0.2179977741	0.1704440174	0.2479958755	0.2351085684	0.2093179302	1.144411913	4.441685309	3.580274216
100013	100	C31M29.npy	C31	M29	3	0.2285156824	0.2187332226	0.1708039172	0.2512050116	0.2349837693	0.2107986376	1.153378742	4.441230134	3.555175301
100013	100	C31M29.npy	C31	M29	4	0.2215001251	0.214521985	0.1650566586	0.2436473858	0.2270255078	0.2084168237	1.07595734	4.42055818	3.447473193
100013	100	C31M29.npy	C31	M29	5	0.2258381084	0.2191191791	0.1706166561	0.251871184	0.2362317622	0.2099636273	1.154666721	4.447342358	3.518767166
100013	100	C31M29.npy	C31	M29	6	0.2231671958	0.2150270247	0.1662895979	0.2477433197	0.2324227248	0.207352267	1.111891305	4.4372933	3.46258009
100013	100	C31M29.npy	C31	M29	7	0.2285524356	0.2129601824	0.1660230995	0.2431159214	0.2345272777	0.2082215959	1.057338053	4.414707047	3.486429271
100013	100	C31M29.npy	C31	M29	8	0.2294492376	0.2176039766	0.1657298499	0.2556664065	0.2376462692	0.2114144278	1.118309151	4.418992964	3.619031005
100013	100	C31M29.npy	C31	M29	9	0.2227130105	0.216525258	0.1689913587	0.2487210131	0.2317827941	0.2018802757	1.090638092	4.411909093	3.309271268
100014	100	C12M02.npy	C12	M02	0	179.9462311	0.5281309694	0.5569821664	1908.703827	234.6459899	1888.829515	243052.8443	15690.91061	12888.74269
100014	100	C12M02.npy	C12	M02	1	244.7651718	0.3755979284	0.563219667	5721.06611	464.6771716	1913.196254	239852.0684	15567.2848	19420.78705
100014	100	C12M02.npy	C12	M02	2	257.5620925	0.3749746931	0.5662837309	5656.550081	486.6471996	1931.490728	239016.3236	16023.52681	20607.10774
100014	100	C12M02.npy	C12	M02	3	263.5041171	0.3819570998	0.5699152656	5566.362776	483.3446077	1939.523906	241606.2958	16578.92433	20972.9384
100014	100	C12M02.npy	C12	M02	4	256.8414051	0.3735407771	0.5655664295	5667.263625	484.1054447	1769.389922	244116.0354	16052.55905	20469.5861
100014	100	C12M02.npy	C12	M02	5	257.2265295	0.3769802909	0.5645270766	5661.556072	484.1107005	1918.496601	238855.4905	16006.49025	20593.73797
100014	100	C12M02.npy	C12	M02	6	260.2372355	0.3770657985	0.567592853	5674.133224	490.7985924	1886.450182	249827.1427	16303.21366	20800.02391
100014	100	C12M02.npy	C12	M02	7	258.4508323	0.3736279857	0.5628595538	5728.327248	482.9110781	1930.385774	242569.2283	16122.64108	20622.18375
100014	100	C12M02.npy	C12	M02	8	256.6092609	0.3784922671	0.5756223487	5651.70547	478.2989783	1868.972514	235805.4856	15986.87368	20311.52914
100014	100	C12M02.npy	C12	M02	9	248.9802535	0.3781546966	0.5636637336	5544.976298	480.4212867	1915.030216	249932.8561	15872.71569	19833.59519
100015	100	C40M29.npy	C40	M29	0	0.230093071	0.1980406277	0.1934907756	0.2665483742	0.2439145866	0.2484115593	0.9780849468	4.3457778	3.512236577
100015	100	C40M29.npy	C40	M29	1	0.2185494969	0.1957152186	0.1988744563	0.2508303837	0.2270491315	0.2421197958	0.9346952374	4.37571061	2.902943131
100015	100	C40M29.npy	C40	M29	2	0.2295764508	0.203485078	0.2054477083	0.2629011867	0.2450560682	0.248678674	0.8586336306	4.327959549	3.519709784
100015	100	C40M29.npy	C40	M29	3	0.2294878732	0.204212432	0.2055698964	0.2642672765	0.2432477926	0.2473513825	1.006831484	4.359418661	3.478815539
100015	100	C40M29.npy	C40	M29	4	0.2223891697	0.2017911358	0.2012284585	0.2579455946	0.2341391664	0.2448985897	0.9825503421	4.354433392	3.377855172
100015	100	C40M29.npy	C40	M29	5	0.2254647879	0.2031824474	0.2035130384	0.2644465564	0.2427570042	0.2473027372	1.010105399	4.36255259	3.476919678
100015	100	C40M29.npy	C40	M29	6	0.224693165	0.1993138862	0.1998331624	0.262975764	0.2408369039	0.2420194747	0.9853184733	4.363735664	3.415569826
100015	100	C40M29.npy	C40	M29	7	0.2294570941	0.1986020752	0.1983630728	0.2549100287	0.2415321693	0.2452518788	0.9783848054	4.351252664	3.439619711
100015	100	C40M29.npy	C40	M29	8	0.2327689692	0.2026662645	0.2008145966	0.2712878148	0.2471821877	0.2487865295	1.009372905	4.353452061	3.565758468
100015	100	C40M29.npy	C40	M29	9	0.2218598376	0.1986795491	0.1990663089	0.2598228306	0.2374180962	0.2384446405	0.9592879389	4.336050192	3.298494835
100016	100	C28M17.npy	C28	M17	0	0.5051787458	0.1996883931	0.1565344431	1.802500316	0.5922418383	2.002699712	22.56569347	8.460117148	25.64158535
100016	100	C28M17.npy	C28	M17	1	0.5003762701	0.1973855828	0.1671015181	1.758877869	0.5868297565	2.01489382	21.47615974	8.255747913	25.14570119
100016	100	C28M17.npy	C28	M17	2	0.5281100063	0.203380722	0.1693443222	1.841452375	0.6181901522	2.071839052	22.54685773	8.542707104	26.89032653
100016	100	C28M17.npy	C28	M17	3	0.5257855691	0.205901644	0.1714214065	1.810318227	0.6133302608	1.969665985	22.61248491	8.618240122	26.5199991
100016	100	C28M17.npy	C28	M17	4	0.5016727758	0.2043886337	0.1636962571	1.742684944	0.5875807181	1.991986052	21.65971971	8.389442182	25.5923331
100016	100	C28M17.npy	C28	M17	5	0.5053286889	0.2043458469	0.170009747	1.772196108	0.6010315634	2.015875759	21.58425534	8.572202931	25.6017662
100016	100	C28M17.npy	C28	M17	6	0.5042086819	0.2040035339	0.1671533894	1.732645352	0.589873399	1.939691906	21.31065121	8.358746277	25.59804104
100016	100	C28M17.npy	C28	M17	7	0.5067404266	0.1944459984	0.1593832495	1.789227986	0.5927316376	1.975430563	21.76649728	8.421013916	25.57336194
100016	100	C28M17.npy	C28	M17	8	0.5267089481	0.2018647568	0.1635281641	1.857972585	0.6089365028	2.018416972	23.13384881	8.611888051	26.97610203
100016	100	C28M17.npy	C28	M17	9	0.4986908111	0.1910852877	0.1613331688	1.772273897	0.5827962795	1.978293915	21.31988218	8.379922637	25.22874339
100017	100	C38M22.npy	C38	M22	0	16.16718372	0.8155752458	0.08424994786	173.1742602	27.9178839	77.96827637	4856.038441	1552.752648	1559.825506
100017	100	C38M22.npy	C38	M22	1	16.12252944	0.8134734707	0.0916357891	170.2309485	28.21592328	77.9844136	4906.359884	1550.455429	1554.555229
100017	100	C38M22.npy	C38	M22	2	16.8769787	0.8147322535	0.09481562458	173.3042912	29.23882664	80.61813164	4913.868158	1618.717946	1621.623518
100017	100	C38M22.npy	C38	M22	3	17.31103346	0.8152653377	0.09551594179	172.0842261	29.49696809	79.46562163	4868.992663	1658.480609	1656.593199
100017	100	C38M22.npy	C38	M22	4	16.72758304	0.8155620665	0.09149281138	169.8153571	29.08743013	81.03251009	4943.301265	1607.144425	1608.662476
100017	100	C38M22.npy	C38	M22	5	16.63257386	0.8146713148	0.09426780578	170.5189427	28.96636124	81.31793245	4895.215718	1596.037314	1598.522014
100017	100	C38M22.npy	C38	M22	6	16.81578956	0.8154092766	0.09423484508	174.0821248	29.08983964	80.92086815	4839.643372	1612.541302	1612.848092
100017	100	C38M22.npy	C38	M22	7	16.47493159	0.8191908049	0.08886230437	176.0685431	28.37618645	81.63919977	4839.643368	1580.065803	1582.767496
100017	100	C38M22.npy	C38	M22	8	17.0289471	0.8154152136	0.09398461195	178.0088318	29.01934298	79.45264969	4957.427664	1633.679584	1633.204151
100017	100	C38M22.npy	C38	M22	9	15.98898901	0.8165556276	0.08924394461	174.223075	27.60153592	80.81288187	4804.32394	1536.588796	1541.279715
100018	100	C51M17.npy	C51	M17	0	1.085613228	0.2370678212	0.1495823673	2.961040682	1.041240733	3.139407849	70.4246201	62.94787808	31.06830256
100018	100	C51M17.npy	C51	M17	1	1.121328002	0.2264053029	0.1528228606	3.063811987	1.08815655	3.380157578	76.43341043	66.51247165	31.14812886
100018	100	C51M17.npy	C51	M17	2	1.179756847	0.2314172382	0.1588979526	3.17537272	1.153355622	3.465247161	78.79031955	69.95571629	33.03667978
100018	100	C51M17.npy	C51	M17	3	1.103129407	0.2286959466	0.1540382726	3.045500925	1.087064573	3.21859053	70.53805487	62.63150134	31.804401
100018	100	C51M17.npy	C51	M17	4	1.134246183	0.2310207026	0.1555139753	3.09333	1.109553274	3.391107124	77.0396647	67.15717767	31.53160438
100018	100	C51M17.npy	C51	M17	5	1.131323122	0.2193225746	0.156771967	3.073732844	1.109780616	3.389842116	73.03562649	66.75359138	30.55047115
100018	100	C51M17.npy	C51	M17	6	1.162045122	0.2278919477	0.1597310259	3.128066843	1.129533137	3.385241629	78.47626836	69.68404473	31.84238558
100018	100	C51M17.npy	C51	M17	7	1.117470004	0.2296500755	0.1483527195	3.121630413	1.075977858	3.3030358	76.68084922	66.60426193	31.38966754
100018	100	C51M17.npy	C51	M17	8	1.098982986	0.2361982494	0.1500312069	3.107242957	1.072142152	3.273862701	77.49419737	65.89507941	32.7298086
100018	100	C51M17.npy	C51	M17	9	1.097078746	0.2327842186	0.1559860758	3.117385547	1.051481172	3.2428319	74.77589291	65.04065108	31.02844309
100019	100	C19M22.npy	C19	M22	0	13.99367204	0.8393880655	0.1199544119	152.2934295	24.6429808	76.25678074	3361.224685	1281.562071	1350.568072
100019	100	C19M22.npy	C19	M22	1	13.64893122	0.8401702143	0.126029747	147.9340157	24.20916573	72.48440729	3286.87537	560.6925238	1319.202011
100019	100	C19M22.npy	C19	M22	2	14.44796837	0.8395872743	0.1287496103	152.4300228	25.55975658	77.66387905	3344.225357	1321.95828	1390.931923
100019	100	C19M22.npy	C19	M22	3	14.92107503	0.84002994	0.1304787636	152.3864665	25.94655948	76.9685366	3363.717013	1363.792487	1434.629771
100019	100	C19M22.npy	C19	M22	4	14.31634513	0.8399742047	0.1297840867	150.3113032	25.34097757	76.89164238	3356.103697	1311.724454	1380.627554
100019	100	C19M22.npy	C19	M22	5	14.32886721	0.8401853349	0.1302124727	150.2541028	25.49435751	78.06495492	3377.303948	1313.461885	1381.608763
100019	100	C19M22.npy	C19	M22	6	14.47269394	0.8405261025	0.1307661992	152.6452447	25.50676304	76.91014897	3333.876846	1323.341487	1396.607368
100019	100	C19M22.npy	C19	M22	7	14.2749588	0.8412478335	0.121144995	154.9175968	25.04821677	77.38725943	3349.544166	1308.979698	1378.086407
100019	100	C19M22.npy	C19	M22	8	14.19460262	0.8431761374	0.1319795025	153.9520183	24.6306547	74.55385789	3252.93523	1296.85949	1367.495626
100019	100	C19M22.npy	C19	M22	9	13.83379292	0.8398145097	0.1223765421	153.369051	24.3316217	75.44022097	3320.957311	560.9180047	1335.906316
100020	100	C05M20.npy	C05	M20	0	0.8127057771	0.1453926475	0.1592788155	2.464647932	1.10047963	5.430262991	23.64112223	15.0233029	34.56477718
100020	100	C05M20.npy	C05	M20	1	0.8297982086	0.1452871299	0.1675420743	2.533504499	1.131518342	5.654848897	24.57736147	15.30480668	35.3795609
100020	100	C05M20.npy	C05	M20	2	0.8464373533	0.1482389097	0.1647663261	2.596213553	1.152085134	5.827433935	23.55341464	15.20251086	36.93689151
100020	100	C05M20.npy	C05	M20	3	0.8761687093	0.1504174249	0.1645592135	2.664529071	1.175074013	5.975932788	24.30624567	15.58265613	38.26466709
100020	100	C05M20.npy	C05	M20	4	0.8457271679	0.1485334591	0.1636207561	2.637162827	1.148957919	5.932584806	24.25007942	15.45593667	37.03697765
100020	100	C05M20.npy	C05	M20	5	0.847535787	0.1476934755	0.1652538074	2.636587105	1.153433021	5.950963036	24.69676853	15.48824513	36.903353
100020	100	C05M20.npy	C05	M20	6	0.8495776282	0.1486573975	0.1634780495	2.631269882	1.157524745	5.869048697	23.78602504	15.31100219	37.09602007
100020	100	C05M20.npy	C05	M20	7	0.8355521755	0.1439605776	0.1558767603	2.598256567	1.125112685	5.808967579	23.23600167	15.00181229	36.42227887
100020	100	C05M20.npy	C05	M20	8	0.8665746975	0.1464491938	0.1629635804	2.610735873	1.158732307	5.760988034	24.05188032	15.45531722	37.03046099
100020	100	C05M20.npy	C05	M20	9	0.8152346028	0.1421451754	0.1588479186	2.470551992	1.092579608	5.606535668	24.05241904	15.3569565	34.29963873
100021	100	C39M18.npy	C39	M18	0	0.4493797564	0.3620330045	0.1596214611	0.639355085	0.7592055998	0.3530156787	8.827349028	7.159498424	18.20347568
100021	100	C39M18.npy	C39	M18	1	0.4377397979	0.3593324982	0.1590192817	0.6151734338	0.7445731482	0.3474845117	8.392348388	6.924082267	17.81012207
100021	100	C39M18.npy	C39	M18	2	0.4679518839	0.3685154284	0.1705688742	0.6409330708	0.7982587564	0.3592364775	9.232736913	7.294157017	19.0255854
100021	100	C39M18.npy	C39	M18	3	0.4809746079	0.3697222273	0.1726146387	0.6578302018	0.8068195201	0.3623496792	9.234900327	7.221524348	19.606383
100021	100	C39M18.npy	C39	M18	4	0.4606526039	0.3662902484	0.1674970903	0.6511325562	0.7853269157	0.3527520499	9.111579598	7.215086196	18.80830993
100021	100	C39M18.npy	C39	M18	5	0.4699998841	0.3693806007	0.1707283812	0.6506765795	0.7983265136	0.3634629427	9.181285141	7.253667269	19.16621107
100021	100	C39M18.npy	C39	M18	6	0.4692309064	0.3694483624	0.1703430722	0.6611949089	0.8035025981	0.3659600223	9.145873424	7.201155005	19.09876312
100021	100	C39M18.npy	C39	M18	7	0.4578378563	0.3621286607	0.1644488588	0.6200180599	0.7707450169	0.347063939	9.000349637	7.132859872	18.74011669
100021	100	C39M18.npy	C39	M18	8	0.4742295556	0.368741872	0.1732085724	0.6487933605	0.7958768558	0.3636301992	9.012493922	7.197921417	19.07011921
100021	100	C39M18.npy	C39	M18	9	0.445242827	0.3649018747	0.1650616524	0.6037542813	0.7519465831	0.3461522212	8.746236652	7.107263056	17.89764184
100022	100	C19M16.npy	C19	M16	0	10.07122783	0.3392113984	0.1109030439	63.33038906	14.8080822	103.3695139	1320.177811	243.0111304	841.0176278
100022	100	C19M16.npy	C19	M16	1	10.11492892	0.3387785505	0.1183677804	65.72412595	14.96750096	107.7468831	1316.423927	245.1159252	846.3002447
100022	100	C19M16.npy	C19	M16	2	10.20694929	0.3473312065	0.1194732228	65.54469266	15.02835397	102.9996264	1337.842056	251.7908681	849.3234918
100022	100	C19M16.npy	C19	M16	3	10.81361791	0.3450490895	0.1211922617	66.83845063	15.6312563	108.9910691	1361.822288	257.9729016	901.4829197
100022	100	C19M16.npy	C19	M16	4	10.09239206	0.3457179034	0.1211140329	65.257734	14.79066873	105.7098734	1308.489103	247.885153	842.7228968
100022	100	C19M16.npy	C19	M16	5	10.29967134	0.340149925	0.1217282218	65.65633295	15.2784319	109.4827024	1361.316248	251.3855033	862.0551778
100022	100	C19M16.npy	C19	M16	6	10.54131451	0.3456780026	0.1215361321	67.46778191	15.467068	109.5702901	1349.47188	254.3035972	880.0256846
100022	100	C19M16.npy	C19	M16	7	9.555072481	0.3532681597	0.1108804739	66.36515743	13.93822026	101.5956757	1289.24604	243.2833086	786.6671612
100022	100	C19M16.npy	C19	M16	8	10.50712803	0.342910512	0.1237558857	67.24521081	15.26114247	105.9276403	1301.985672	249.5634671	880.8435908
100022	100	C19M16.npy	C19	M16	9	10.18978653	0.3392787918	0.1132443281	66.50074635	14.86743693	108.7817926	1344.863416	247.8647554	849.9305929
100023	100	C39M22.npy	C39	M22	0	21.47151702	0.7925526962	0.1044917365	225.753788	35.85393607	135.6618064	5697.535243	2006.247674	1947.515675
100023	100	C39M22.npy	C39	M22	1	21.34092942	0.7929370722	0.1096496001	224.3343852	35.99637318	137.29606	5764.717093	1998.459292	1938.289334
100023	100	C39M22.npy	C39	M22	2	22.06222786	0.79150442	0.1157512106	226.1521428	36.91162524	138.6755458	5627.419229	2058.212298	1983.663131
100023	100	C39M22.npy	C39	M22	3	22.68600601	0.7929421847	0.1151266939	224.4851341	37.22849309	134.6397789	5650.233633	2112.03028	2036.558228
100023	100	C39M22.npy	C39	M22	4	21.88050945	0.7924350618	0.114998322	222.801219	36.55978043	141.4500889	5664.232801	2045.517639	1969.394817
100023	100	C39M22.npy	C39	M22	5	21.68146199	0.7928569439	0.1164906795	222.5811179	36.52090764	134.7627713	5607.327392	2025.051125	1960.01035
100023	100	C39M22.npy	C39	M22	6	22.15950325	0.7931305132	0.1158694018	228.478091	37.07638187	136.5040068	5666.611543	2067.975557	1996.678632
100023	100	C39M22.npy	C39	M22	7	21.91510327	0.7941619065	0.1077506864	230.4125541	36.34903763	140.5092582	5715.158078	2045.608908	1982.830843
100023	100	C39M22.npy	C39	M22	8	21.83167826	0.7954022045	0.1165771438	228.2910343	35.90134305	132.9017901	5551.139454	2035.572924	1965.612681
100023	100	C39M22.npy	C39	M22	9	21.48007886	0.7929583784	0.108044838	229.99775	35.61024853	139.7417619	5737.701696	2010.726484	1948.394623
100024	100	C40M20.npy	C40	M20	0	1.408625469	0.2965202019	0.2504957202	2.975353728	1.83423506	9.862871626	110.1700985	88.55790135	39.08660903
100024	100	C40M20.npy	C40	M20	1	1.423620228	0.2990390175	0.2576707232	3.059254679	1.875894486	10.53776755	111.0907118	89.35601245	40.13377522
100024	100	C40M20.npy	C40	M20	2	1.48611911	0.2994571785	0.2621781772	3.122238927	1.934308897	10.61279138	115.6868722	93.44639438	41.31259583
100024	100	C40M20.npy	C40	M20	3	1.545457508	0.3000474627	0.2639852967	3.187071613	1.976188191	10.90080224	118.7392807	96.91240147	42.51971463
100024	100	C40M20.npy	C40	M20	4	1.457646591	0.2997339115	0.2591202875	3.095409749	1.8913224	10.60814508	114.6113298	90.72472888	41.35526389
100024	100	C40M20.npy	C40	M20	5	1.45788659	0.3001118078	0.2601595264	3.166821119	1.908149432	10.82859579	115.0480039	91.15390217	41.23437546
100024	100	C40M20.npy	C40	M20	6	1.47338681	0.300175761	0.2607210353	3.116727621	1.925485401	10.64221746	113.7560811	92.04462062	41.40057381
100024	100	C40M20.npy	C40	M20	7	1.449848955	0.2971510302	0.253756137	3.094647988	1.86828181	10.61172864	113.5039286	90.41424	40.43170447
100024	100	C40M20.npy	C40	M20	8	1.521529824	0.2970519536	0.2624777636	3.136854004	1.9514777	10.60409671	115.7975107	95.58329848	41.46230539
100024	100	C40M20.npy	C40	M20	9	1.389338239	0.295013403	0.2552924131	2.910660249	1.799490357	10.12664307	106.4083135	86.73971557	38.26753355
100025	100	C38M17.npy	C38	M17	0	0.5023134138	0.3968772197	0.1220878836	1.723997983	0.5773681211	1.7227047	23.25620637	11.16681144	21.30351646
100025	100	C38M17.npy	C38	M17	1	0.4981383556	0.3957586378	0.1312971001	1.705737863	0.5761448072	1.713091195	22.80229327	11.21793736	20.95617414
100025	100	C38M17.npy	C38	M17	2	0.5081288921	0.3982715677	0.1291531464	1.715251019	0.5831487677	1.730679431	22.15844776	11.0807446	21.96557319
100025	100	C38M17.npy	C38	M17	3	0.5173505979	0.3907599443	0.131853695	1.700292019	0.5922570201	1.725693249	23.20808886	11.18503117	22.1716968
100025	100	C38M17.npy	C38	M17	4	0.4952848533	0.3960278061	0.1296750965	1.660017096	0.5673166279	1.716057426	22.10880994	10.93096344	21.11484323
100025	100	C38M17.npy	C38	M17	5	0.4994142342	0.3914684468	0.1330898877	1.704346428	0.5826314329	1.753103031	22.45159821	11.15544708	21.41909852
100025	100	C38M17.npy	C38	M17	6	0.4989528051	0.3980289501	0.1314416493	1.639486577	0.5738637736	1.726715525	22.41947962	11.2590393	21.33898924
100025	100	C38M17.npy	C38	M17	7	0.4817063239	0.387329214	0.1163070137	1.651552225	0.5586580455	1.674698666	19.04505112	10.24564342	20.42314055
100025	100	C38M17.npy	C38	M17	8	0.5210562524	0.395405416	0.1259237002	1.75994176	0.5908272714	1.72452043	23.60973102	11.15458512	22.28065865
100025	100	C38M17.npy	C38	M17	9	0.4897095743	0.3949914888	0.1227031312	1.687934399	0.5608779292	1.707331804	22.09993403	11.03638012	20.78954479
100026	100	C40M17.npy	C40	M17	0	0.4969880941	0.2416516658	0.159043253	1.790921227	0.5915922577	1.968610157	23.54773583	9.453478328	24.53097352
100026	100	C40M17.npy	C40	M17	1	0.4931487651	0.2405657097	0.1702358399	1.753328992	0.5843132901	1.987727075	22.16144578	9.293524795	24.08368967
100026	100	C40M17.npy	C40	M17	2	0.5216638725	0.2468371366	0.1728706122	1.825145401	0.6190437282	2.044853511	23.75744143	9.452506849	25.65242144
100026	100	C40M17.npy	C40	M17	3	0.5138862259	0.2480048167	0.1728369427	1.790549294	0.6085006634	1.935270237	23.13462465	9.221095691	25.20452238
100026	100	C40M17.npy	C40	M17	4	0.4985283939	0.2476830621	0.1715828565	1.725268292	0.5899091576	1.969898454	22.9898882	9.323798165	24.41217001
100026	100	C40M17.npy	C40	M17	5	0.4987870812	0.24405789	0.1737637724	1.765549638	0.6020340229	1.968926866	22.85134607	9.358587415	24.5394191
100026	100	C40M17.npy	C40	M17	6	0.4988167741	0.2448579737	0.1707872121	1.710942408	0.5929633468	1.940909933	22.99089235	9.347713472	24.6131513
100026	100	C40M17.npy	C40	M17	7	0.5017784043	0.2358997923	0.1602748948	1.783813452	0.5939682311	1.93553459	23.01064414	9.357682798	24.48355462
100026	100	C40M17.npy	C40	M17	8	0.5191594557	0.2442462704	0.1681355916	1.827324254	0.6069005839	1.973006999	23.40983103	9.199961107	25.4907933
100026	100	C40M17.npy	C40	M17	9	0.4908800558	0.229812721	0.1643975558	1.771328715	0.5809899357	1.949823364	22.33181636	8.970251671	24.13959701
100027	100	C22M17.npy	C22	M17	0	0.475889643	0.306610528	0.1908179965	1.722230415	0.5590739044	1.820053373	21.56309675	10.62930905	22.06051794
100027	100	C22M17.npy	C22	M17	1	0.475900539	0.3021786813	0.1999156603	1.71401716	0.5599618364	1.836546285	21.34789945	10.57539995	21.80589462
100027	100	C22M17.npy	C22	M17	2	0.4969814315	0.3106432774	0.2012382451	1.77252911	0.583116358	1.910841149	22.10565684	10.85362656	23.23267676
100027	100	C22M17.npy	C22	M17	3	0.4942723807	0.30809837	0.2026685436	1.735063658	0.5772229258	1.815693526	21.95877373	10.67898197	22.94619416
100027	100	C22M17.npy	C22	M17	4	0.4853507418	0.3096028642	0.2037228938	1.710922856	0.5684099014	1.862959506	22.05040528	10.72616272	22.20710606
100027	100	C22M17.npy	C22	M17	5	0.4796662709	0.308166527	0.2026751792	1.728242895	0.5708767846	1.862470736	21.41346929	10.70263759	22.11945865
100027	100	C22M17.npy	C22	M17	6	0.4818003817	0.3084180065	0.2022535349	1.691882921	0.5664614938	1.841568881	21.46466051	10.68765756	22.25996912
100027	100	C22M17.npy	C22	M17	7	0.4787264149	0.3032305822	0.1930576074	1.732722996	0.5593051375	1.812318474	21.2591628	10.57142936	21.99553139
100027	100	C22M17.npy	C22	M17	8	0.4910030748	0.3132832385	0.1991311877	1.7744788	0.5711854037	1.85060711	22.56281977	11.01427395	23.21564502
100027	100	C22M17.npy	C22	M17	9	0.4708806234	0.3048326358	0.1962295135	1.711197786	0.5507304241	1.814151756	20.98343512	10.44343661	21.65358391
100028	100	C07M29.npy	C07	M29	0	0.2368383494	0.1975129825	0.1846282997	0.2506448317	0.2476097217	0.2226136905	1.092985885	4.450068281	3.575444447
100028	100	C07M29.npy	C07	M29	1	0.2206396849	0.196393856	0.1871585613	0.2307577442	0.2258615789	0.2120455671	1.005662045	4.46570581	2.962827148
100028	100	C07M29.npy	C07	M29	2	0.2316457431	0.2026157617	0.1929151092	0.240640604	0.243516297	0.2147591252	1.09914123	4.449912336	3.600994262
100028	100	C07M29.npy	C07	M29	3	0.2308074184	0.20378189	0.1940610808	0.2424763513	0.2412066327	0.2148471654	1.10872154	4.446990199	3.585748179
100028	100	C07M29.npy	C07	M29	4	0.2255343232	0.2020419665	0.1912499355	0.2356752662	0.2335736326	0.2149887423	1.083093874	4.449022114	3.450272622
100028	100	C07M29.npy	C07	M29	5	0.2291213882	0.2025492657	0.192979032	0.2440040228	0.2430309835	0.216556541	1.085139535	4.441293666	3.555620638
100028	100	C07M29.npy	C07	M29	6	0.2279491874	0.2013661171	0.1923633836	0.2418925092	0.2408207051	0.2100261727	1.089679803	4.457732468	3.489943973
100028	100	C07M29.npy	C07	M29	7	0.2331509712	0.1965511531	0.1846826085	0.2351881598	0.2421109028	0.2156437176	1.04063592	4.436907707	3.50586168
100028	100	C07M29.npy	C07	M29	8	0.2341259405	0.2018804892	0.1868636431	0.2484337355	0.2450165069	0.2175677577	1.111626261	4.45430366	3.651363657
100028	100	C07M29.npy	C07	M29	9	0.2296736948	0.2008122161	0.1864479461	0.2452707515	0.2421028553	0.2117542807	1.051576339	4.434566935	3.316981118
100029	100	C38M20.npy	C38	M20	0	1.370413248	0.1818191329	0.1135244685	3.02774306	1.774453359	8.749944325	95.74984801	35.75232398	35.99262134
100029	100	C38M20.npy	C38	M20	1	1.370823589	0.1853497991	0.1204806645	3.109882925	1.806257544	9.111674298	93.78332189	35.6348044	36.74682806
100029	100	C38M20.npy	C38	M20	2	1.380639862	0.1821132607	0.1196262039	3.129297203	1.798656417	9.065795324	90.41941946	35.27772202	37.96845339
100029	100	C38M20.npy	C38	M20	3	1.43298742	0.1851605672	0.1220948758	3.203283502	1.845816994	9.174369072	92.61305644	76.93356702	39.31100883
100029	100	C38M20.npy	C38	M20	4	1.364136481	0.1843070332	0.1174954581	3.145547295	1.788016371	9.149322605	88.1726212	34.82021976	38.05829656
100029	100	C38M20.npy	C38	M20	5	1.381661238	0.1825840866	0.1205776212	3.165125923	1.805851144	9.390981471	92.53517443	35.54855799	38.01642725
100029	100	C38M20.npy	C38	M20	6	1.398383792	0.1845314819	0.1217365368	3.173154044	1.821411822	9.259809866	92.71878576	35.58309378	38.12873086
100029	100	C38M20.npy	C38	M20	7	1.341425057	0.1811243419	0.1137617912	3.08656832	1.732585248	9.122656845	86.36918174	33.86611019	37.283079
100029	100	C38M20.npy	C38	M20	8	1.440392758	0.1821873175	0.1198602182	3.182559597	1.845305408	9.214650298	94.89929512	78.87028869	38.16275687
100029	100	C38M20.npy	C38	M20	9	1.354183687	0.1833038229	0.1178690044	2.993411572	1.739454677	9.001301528	93.98346562	35.33304288	35.70028477
100030	100	C39M20.npy	C39	M20	0	0.9400681056	0.1509485773	0.1310123371	2.62749153	1.247937279	5.849934063	39.88758152	21.99790042	34.5318269
100030	100	C39M20.npy	C39	M20	1	0.9522046315	0.1562557725	0.1381878592	2.697089259	1.282568653	6.184672812	41.01510502	22.33544315	35.29042046
100030	100	C39M20.npy	C39	M20	2	0.989444392	0.1563740628	0.1436256451	2.777246033	1.319035724	6.359236608	41.6840455	22.81851055	36.86194926
100030	100	C39M20.npy	C39	M20	3	1.023682814	0.1569918747	0.1427636148	2.844350985	1.344516842	6.508629794	42.43785611	23.10733533	38.11492167
100030	100	C39M20.npy	C39	M20	4	0.9867126429	0.1567533636	0.1419886974	2.808748895	1.316507679	6.437752192	41.80658364	22.74480776	36.94505009
100030	100	C39M20.npy	C39	M20	5	0.9862454166	0.1573428779	0.1435125456	2.806376772	1.31448712	6.502080065	42.80152173	22.94033014	36.80872234
100030	100	C39M20.npy	C39	M20	6	0.9939639092	0.1579965656	0.1432766258	2.813683628	1.33039802	6.400180757	42.14202008	22.86456361	36.9281455
100030	100	C39M20.npy	C39	M20	7	0.9658119301	0.1531547982	0.1343242496	2.746913038	1.277239687	6.362687949	40.471231	21.97130623	36.36803751
100030	100	C39M20.npy	C39	M20	8	1.002613923	0.1563603227	0.1446810556	2.775377307	1.315010931	6.311116003	41.09130329	22.59124545	36.91003366
100030	100	C39M20.npy	C39	M20	9	0.9539418115	0.1523401549	0.1361011052	2.643585652	1.250424123	6.097528056	42.3677788	22.54423697	34.27393255
100031	100	C51M18.npy	C51	M18	0	0.4687332443	0.5369268348	0.2927996239	0.777126127	0.8119807956	0.4490440368	14.39699975	19.71488947	14.35826849
100031	100	C51M18.npy	C51	M18	1	0.4721770484	0.5362520914	0.2972694041	0.7742138002	0.8218250555	0.4615532525	15.05490906	20.44364735	14.51719612
100031	100	C51M18.npy	C51	M18	2	0.4980070831	0.5431719987	0.3069276987	0.8010023134	0.8697883219	0.4696422792	15.39607074	21.52730141	15.22724333
100031	100	C51M18.npy	C51	M18	3	0.5094647227	0.5425650654	0.3088996358	0.8025927404	0.8718076195	0.4670521001	15.339142	21.52237127	15.45628429
100031	100	C51M18.npy	C51	M18	4	0.4916242987	0.5421372506	0.30661918	0.8059388104	0.8580925984	0.4523026768	15.74448562	21.26339604	15.02816104
100031	100	C51M18.npy	C51	M18	5	0.4965880583	0.5414518096	0.3084119871	0.7947726291	0.858760303	0.471227366	15.25462799	21.15550484	15.05458366
100031	100	C51M18.npy	C51	M18	6	0.5053829531	0.5418158919	0.3098285945	0.8192213959	0.8847277042	0.4766994759	15.86168779	21.99952898	15.27649597
100031	100	C51M18.npy	C51	M18	7	0.4850401901	0.5400579803	0.2970694771	0.7691151674	0.8353815516	0.4414161242	15.43870364	20.78815926	14.93144831
100031	100	C51M18.npy	C51	M18	8	0.5055611231	0.5410626755	0.3117574685	0.7983192633	0.8682917761	0.4686620271	15.53627827	21.80171133	15.2384908
100031	100	C51M18.npy	C51	M18	9	0.46355956	0.534021221	0.2969039127	0.7429657269	0.8035229795	0.4378768631	14.3299192	19.3461768	14.37049734
100032	100	C28M22.npy	C28	M22	0	13.938766	0.8480186298	0.09991775508	157.2259493	24.51170226	80.53016386	3195.417398	1295.73706	1319.952729
100032	100	C28M22.npy	C28	M22	1	13.75028221	0.8482508579	0.1089813937	155.0874612	24.40779863	80.15411172	3174.587344	1282.766389	1303.114159
100032	100	C28M22.npy	C28	M22	2	14.74555619	0.8471145672	0.1125046826	160.6503327	26.03130733	83.81445547	3281.318711	1369.897011	1388.278444
100032	100	C28M22.npy	C28	M22	3	14.99947644	0.8488779941	0.1167150318	159.1766462	26.03309949	79.01077772	3225.794858	1389.707526	1411.199342
100032	100	C28M22.npy	C28	M22	4	14.28060199	0.8482089635	0.108206622	156.2369237	25.13236198	81.04917057	3193.255258	1326.494837	1350.10047
100032	100	C28M22.npy	C28	M22	5	14.3166889	0.8490504605	0.1133818911	156.9395773	25.3586007	82.84713156	3210.589878	1329.95703	1353.36234
100032	100	C28M22.npy	C28	M22	6	14.66767439	0.8488161467	0.1131421591	162.0439033	25.81564149	81.4745012	3247.511627	1360.962788	1381.888288
100032	100	C28M22.npy	C28	M22	7	14.3853745	0.848745768	0.1057224323	160.7829112	25.19242691	80.98996583	3227.503982	1337.083503	1357.008969
100032	100	C28M22.npy	C28	M22	8	14.54634848	0.8489186647	0.1169464399	160.4091915	25.1536551	79.36460024	3209.087051	1349.788977	1368.250814
100032	100	C28M22.npy	C28	M22	9	13.85948332	0.848862266	0.1068478439	159.3189902	24.20659678	79.57743018	3175.111134	1290.032482	1313.837236
100033	100	C39M16.npy	C39	M16	0	17.32447594	0.2847708702	0.162850309	73.01339207	23.38329652	133.0516608	4077.986436	1202.283705	847.7556705
100033	100	C39M16.npy	C39	M16	1	17.5624377	0.283917606	0.1750194437	74.82685006	24.14374254	142.0056939	4221.811573	1224.225168	856.1563427
100033	100	C39M16.npy	C39	M16	2	17.40745908	0.2910557563	0.1757938061	73.41473772	23.66154282	133.2294097	3948.493241	1204.747573	852.5930887
100033	100	C39M16.npy	C39	M16	3	18.17383188	0.2907751882	0.1758045073	74.6016783	24.38609252	142.7138167	3986.543813	1243.821825	895.9250294
100033	100	C39M16.npy	C39	M16	4	17.45432748	0.2868706951	0.1779311933	72.99807634	23.82482428	139.7926236	4040.113313	1215.251832	846.6002924
100033	100	C39M16.npy	C39	M16	5	17.31346778	0.2884326511	0.1786427452	72.31734152	23.72818396	141.7482188	3970.045796	1193.785354	854.4313113
100033	100	C39M16.npy	C39	M16	6	17.83306526	0.2912453639	0.1777523431	75.71641178	24.16273456	140.0704819	4015.439524	1227.694017	880.345576
100033	100	C39M16.npy	C39	M16	7	16.96006131	0.2979175424	0.1654824942	74.7846268	22.70841421	135.5984743	4078.71674	1218.900269	795.6241781
100033	100	C39M16.npy	C39	M16	8	17.71899436	0.2892171484	0.177871233	75.21521031	23.68201927	136.8888998	3884.55097	1211.448732	874.2790298
100033	100	C39M16.npy	C39	M16	9	17.54768777	0.2868933996	0.1684775996	75.00287283	23.64694928	143.7482275	4077.478466	1223.439516	852.8881231
100034	100	C05M17.npy	C05	M17	0	0.4851300014	0.4079120674	0.2099223054	1.792817663	0.5870829662	1.950159666	23.51215024	10.82519628	21.6476283
100034	100	C05M17.npy	C05	M17	1	0.4861280337	0.4022941087	0.2185069604	1.78649467	0.588047018	1.986637801	23.29119599	10.81914116	21.35809668
100034	100	C05M17.npy	C05	M17	2	0.5021978241	0.4049064236	0.214997447	1.831792607	0.6104829419	2.018748468	23.65071557	11.02831001	22.81388273
100034	100	C05M17.npy	C05	M17	3	0.4988406243	0.4027230238	0.2135841972	1.797997776	0.5995329887	1.915801057	23.59336322	10.96793191	22.4732886
100034	100	C05M17.npy	C05	M17	4	0.4809375122	0.4046812746	0.213325358	1.737659136	0.5783344745	1.949421681	22.88130502	10.9262999	21.72398661
100034	100	C05M17.npy	C05	M17	5	0.4853923715	0.3996706126	0.2151604828	1.788995323	0.5930994848	1.974779345	23.21092878	10.98741595	21.9649917
100034	100	C05M17.npy	C05	M17	6	0.4847738877	0.3993674033	0.2131513814	1.790200724	0.5893600886	1.937578872	23.31436193	10.99715106	22.02501645
100034	100	C05M17.npy	C05	M17	7	0.4797126898	0.3994766259	0.2033021826	1.768937574	0.5782600492	1.913715631	22.32042507	10.7417019	21.37567765
100034	100	C05M17.npy	C05	M17	8	0.50908926	0.4057031961	0.2129933019	1.875019168	0.6079647668	1.990091191	24.75195735	10.98860358	22.82259561
100034	100	C05M17.npy	C05	M17	9	0.481722833	0.3928851582	0.2064046277	1.798815432	0.5802890971	1.906714459	22.71728081	10.68275127	21.46182803
100035	100	C19M17.npy	C19	M17	0	0.5246914875	0.1985924017	0.1633483482	1.889454005	0.6166045883	2.06923728	24.31111172	9.554883719	25.82037463
100035	100	C19M17.npy	C19	M17	1	0.5226694673	0.2028582198	0.1744406731	1.850541139	0.6147239928	2.064059633	23.79001092	9.485087286	25.26414364
100035	100	C19M17.npy	C19	M17	2	0.5437148584	0.2069597338	0.1737565989	1.919032095	0.6369976843	2.120757453	24.21462926	9.536020681	27.02576375
100035	100	C19M17.npy	C19	M17	3	0.5442587344	0.2068513399	0.1760151031	1.890612655	0.6347697283	2.02937395	24.37931507	9.525778477	26.71124079
100035	100	C19M17.npy	C19	M17	4	0.5280025832	0.207560115	0.1752657105	1.830968441	0.6177248255	2.075898945	24.18651322	9.552167891	25.84844382
100035	100	C19M17.npy	C19	M17	5	0.5231682811	0.2093568413	0.1762773239	1.848584094	0.6232795632	2.044694246	23.41650219	9.542240572	25.64127673
100035	100	C19M17.npy	C19	M17	6	0.5286847507	0.2059312137	0.176014294	1.813611007	0.6204378496	2.055882128	23.69609185	9.51929156	25.83322492
100035	100	C19M17.npy	C19	M17	7	0.5221019524	0.192997756	0.1621174859	1.864558123	0.6095049692	2.041627232	22.78097573	9.036449808	25.64354742
100035	100	C19M17.npy	C19	M17	8	0.5395748472	0.2036145119	0.1742596515	1.925310487	0.6289625973	2.074570139	24.63737196	9.593705533	27.07740792
100035	100	C19M17.npy	C19	M17	9	0.5222641239	0.1964278796	0.168238512	1.868213399	0.6098206125	2.023413755	23.2983627	9.310604023	25.30422968
100036	100	C39M17.npy	C39	M17	0	0.514672015	0.09255427592	0.1576771617	1.89919061	0.6070651106	2.111384467	23.27443411	6.069288233	27.82051714
100036	100	C39M17.npy	C39	M17	1	0.5085679404	0.1005416416	0.1700686898	1.855251649	0.600262195	2.118938228	22.72149841	6.082541218	27.28549175
100036	100	C39M17.npy	C39	M17	2	0.5382501259	0.1012293243	0.1742248128	1.942031025	0.6344245824	2.193790387	23.65519076	6.185782629	29.21401222
100036	100	C39M17.npy	C39	M17	3	0.535292331	0.1020032947	0.1745630066	1.908074039	0.6277302177	2.086096391	23.63880813	6.15074883	28.84753481
100036	100	C39M17.npy	C39	M17	4	0.5187885173	0.103191632	0.1745619972	1.85248549	0.6098304484	2.145087698	23.3431317	6.172643092	27.92164822
100036	100	C39M17.npy	C39	M17	5	0.5182096853	0.1036713206	0.1776645595	1.871088257	0.6194327064	2.11530257	22.60166877	6.165318125	27.6755159
100036	100	C39M17.npy	C39	M17	6	0.5181814994	0.1029336409	0.1736354655	1.839667567	0.6106995383	2.093493997	22.72053536	6.126264375	27.86608894
100036	100	C39M17.npy	C39	M17	7	0.5109995704	0.09372018597	0.1600329715	1.880826381	0.6011573788	2.072365522	22.04051812	5.983738706	27.61024441
100036	100	C39M17.npy	C39	M17	8	0.5361638166	0.1012677327	0.1709157761	1.951488765	0.6244211165	2.131663808	24.30879038	6.24152631	29.25670562
100036	100	C39M17.npy	C39	M17	9	0.5086000455	0.09542155739	0.164418163	1.878347587	0.597282083	2.087384058	22.43872528	6.086342497	27.34186799
100037	100	C06M18.npy	C06	M18	0	0.4127651394	0.5399758381	0.2161124791	0.5709451504	0.6988763231	0.3673396113	11.28338373	8.716961075	13.89332437
100037	100	C06M18.npy	C06	M18	1	0.4049754827	0.5412585519	0.2148344921	0.5605123272	0.691009143	0.3642062058	10.9996384	8.587351914	13.58970529
100037	100	C06M18.npy	C06	M18	2	0.4277800774	0.5454405474	0.2234747616	0.5745186323	0.7297223367	0.3738128987	11.53025643	8.740784321	14.40503673
100037	100	C06M18.npy	C06	M18	3	0.4406751897	0.5483083352	0.2296685409	0.5881972837	0.738403759	0.3786419391	11.61996807	8.712518406	14.73177924
100037	100	C06M18.npy	C06	M18	4	0.4209424457	0.5451462891	0.2206602163	0.5846927866	0.7195307	0.3697155994	11.44329532	8.665838582	14.2045259
100037	100	C06M18.npy	C06	M18	5	0.4293501467	0.5466683038	0.2225206615	0.5849321998	0.7302637013	0.3768591267	11.5193448	8.749690191	14.48406667
100037	100	C06M18.npy	C06	M18	6	0.430041194	0.5470414796	0.2240718054	0.5943639336	0.7370750161	0.3814339113	11.52413738	8.749680455	14.45005708
100037	100	C06M18.npy	C06	M18	7	0.4191996862	0.5441479873	0.2223928199	0.5656056192	0.7072018208	0.3611929728	11.40093048	8.643822506	14.16731961
100037	100	C06M18.npy	C06	M18	8	0.4346510877	0.546430186	0.2296410983	0.5842611737	0.7321652168	0.3743118924	11.52519394	8.755305698	14.44651089
100037	100	C06M18.npy	C06	M18	9	0.4105850192	0.5407490268	0.2192497223	0.5474825023	0.6970155107	0.3639300529	11.38210823	8.758111309	13.76635929
100038	100	C38M01.npy	C38	M01	0	18.26939263	0.6269195857	0.5648135024	106.3112341	22.57215414	299.5002747	7072.352537	1613.169191	1047.143238
100038	100	C38M01.npy	C38	M01	1	20.34966173	0.5872441478	0.5694200375	174.7273414	30.1340327	306.8900942	7002.239538	1622.228965	1256.510215
100038	100	C38M01.npy	C38	M01	2	20.31650303	0.5897033031	0.5696334304	174.5997359	29.84105088	284.3126272	6670.009844	1607.199795	1262.746002
100038	100	C38M01.npy	C38	M01	3	21.17448016	0.5972788868	0.5724071839	172.8735111	30.42660203	302.4705222	6913.11638	1687.242069	1301.585496
100038	100	C38M01.npy	C38	M01	4	19.77507821	0.5965327864	0.5684350759	173.1702983	29.00374935	295.5994285	6533.101943	1567.511679	1232.916347
100038	100	C38M01.npy	C38	M01	5	20.6021066	0.5951100991	0.5712552282	175.2431045	30.24944437	299.4790937	6968.705146	1636.969252	1279.281625
100038	100	C38M01.npy	C38	M01	6	20.55103569	0.5964273676	0.5703292181	174.7214307	30.31003559	285.5477283	7009.72232	1638.510176	1271.568341
100038	100	C38M01.npy	C38	M01	7	18.32819237	0.6071332677	0.564861957	171.7512318	27.13852912	270.2005778	4936.941982	1415.205939	1153.032336
100038	100	C38M01.npy	C38	M01	8	21.17919921	0.5923978639	0.5719278824	178.7260635	30.46450898	294.2064906	7047.996074	1689.503104	1298.908831
100038	100	C38M01.npy	C38	M01	9	20.01809237	0.5950973454	0.565672341	162.0261994	29.88997519	302.5505974	6850.401978	1624.073425	1226.506859
100039	100	C12M01.npy	C12	M01	0	11.04983314	0.6799815152	0.4511533313	97.77662052	13.78843384	184.6455966	2494.566007	764.8770853	710.8932652
100039	100	C12M01.npy	C12	M01	1	13.20158989	0.6349302235	0.4571962861	166.8630831	21.2778752	193.4728124	2555.82656	770.1082501	921.1968354
100039	100	C12M01.npy	C12	M01	2	13.60164834	0.639204816	0.4572115688	167.7795337	21.65255489	188.7863548	2552.823338	794.9078492	954.7100875
100039	100	C12M01.npy	C12	M01	3	13.90175285	0.646158578	0.4581945421	165.2247669	21.672875	189.5282807	2547.243897	817.7146464	969.1159772
100039	100	C12M01.npy	C12	M01	4	13.48196601	0.6422298018	0.4576063608	168.1560424	21.40640124	187.4193313	2617.515346	796.4412495	939.6094074
100039	100	C12M01.npy	C12	M01	5	13.51154692	0.645295919	0.4585556914	167.4970925	21.53253365	191.9442941	2554.134789	788.0732285	950.8497234
100039	100	C12M01.npy	C12	M01	6	13.50260197	0.6450999134	0.457833167	167.1140701	21.64412108	182.0521471	2580.117402	794.303094	943.358851
100039	100	C12M01.npy	C12	M01	7	13.68759647	0.6440767411	0.455300045	169.7086398	21.68011986	193.0544228	2700.61068	807.1596089	953.4933412
100039	100	C12M01.npy	C12	M01	8	13.85433493	0.6419854835	0.4655544539	169.7546713	21.6673272	184.0855079	2613.046534	815.9542637	963.5872952
100039	100	C12M01.npy	C12	M01	9	12.96580512	0.6456486845	0.4563921027	154.3182315	21.26657597	190.2469211	2536.266568	779.8913387	898.3712501
100040	100	C06M17.npy	C06	M17	0	0.4301862001	0.4384086807	0.1878247502	1.474901826	0.5049029497	1.671191058	21.23974124	11.25038412	19.88134571
100040	100	C06M17.npy	C06	M17	1	0.4334823878	0.43519913	0.1928904892	1.471454381	0.5085634969	1.685541906	20.83926139	11.09253179	19.56656368
100040	100	C06M17.npy	C06	M17	2	0.4524758588	0.4401166049	0.195878127	1.53621076	0.5293307278	1.757918545	21.52509238	11.32486237	20.8127814
100040	100	C06M17.npy	C06	M17	3	0.4559435213	0.4380478489	0.1998477553	1.517919728	0.5295665352	1.680228103	22.05039019	11.29886831	20.71999797
100040	100	C06M17.npy	C06	M17	4	0.4422719532	0.4373863701	0.1956661428	1.483102456	0.5180577978	1.719661793	21.79631894	11.28984586	20.14519552
100040	100	C06M17.npy	C06	M17	5	0.4364442239	0.4356421679	0.1939103461	1.48602007	0.5182817615	1.700845522	20.88835383	11.20384137	19.98967868
100040	100	C06M17.npy	C06	M17	6	0.4400326895	0.4360336571	0.1960316094	1.465110796	0.5157571966	1.704344298	21.02644744	11.19350067	20.11763487
100040	100	C06M17.npy	C06	M17	7	0.4352252629	0.4323543165	0.1918860136	1.495997789	0.5080191983	1.680059317	20.73289542	11.1101825	19.94645144
100040	100	C06M17.npy	C06	M17	8	0.44736241	0.4428320775	0.1932118426	1.54312822	0.518951735	1.702007504	22.21931511	11.45431383	20.90445954
100040	100	C06M17.npy	C06	M17	9	0.4301200163	0.432391857	0.1924907482	1.48785468	0.4998590967	1.659742087	20.67135305	11.01861649	19.55736698
100041	100	C38M18.npy	C38	M18	0	0.5705964403	0.5022275993	0.2725072937	0.9901430071	1.001150443	0.5728595077	19.84352884	27.42496724	15.80727305
100041	100	C38M18.npy	C38	M18	1	0.5626201625	0.5051197248	0.2788632748	0.9832902602	0.9961799158	0.5758715489	20.09475213	27.35803195	15.54915563
100041	100	C38M18.npy	C38	M18	2	0.5743294905	0.50417264	0.282464181	0.9743038558	1.010748408	0.5662513861	19.38873906	26.77459949	16.304949
100041	100	C38M18.npy	C38	M18	3	0.6015111619	0.5066526946	0.2902835706	1.001936006	1.042931852	0.5865048981	20.13767061	28.40592436	16.69436578
100041	100	C38M18.npy	C38	M18	4	0.5630884255	0.502753264	0.2816139862	0.9657934671	0.996245714	0.5618289485	18.96686193	26.10718276	16.03168746
100041	100	C38M18.npy	C38	M18	5	0.5873499729	0.5052001068	0.286823707	0.9889030571	1.031865245	0.584240936	19.85451495	27.76075659	16.41109888
100041	100	C38M18.npy	C38	M18	6	0.5890994368	0.5060662129	0.2871660867	1.022742267	1.041755678	0.5969294772	20.04673152	27.88912658	16.41155049
100041	100	C38M18.npy	C38	M18	7	0.5511961551	0.500873577	0.2732550751	0.905581499	0.9550318711	0.5177435058	17.85116673	24.89383227	15.72635307
100041	100	C38M18.npy	C38	M18	8	0.5985891788	0.5032341833	0.2845851643	0.9825163975	1.038441229	0.5884041953	19.85911546	28.37419292	16.34762878
100041	100	C38M18.npy	C38	M18	9	0.557252587	0.5018586297	0.2755913985	0.9606106933	0.9811212725	0.5563304744	19.41589839	26.62437347	15.78041131
100042	100	C31M01.npy	C31	M01	0	24.44222285	0.5045924034	0.5243615895	143.7910722	28.9316156	238.1756459	8826.216127	2113.051396	1134.575308
100042	100	C31M01.npy	C31	M01	1	27.44697619	0.4736533398	0.5288480507	216.1344816	37.68210421	250.8607556	9834.246075	2220.596087	1392.34026
100042	100	C31M01.npy	C31	M01	2	28.26960487	0.4734438536	0.5282217372	219.0583935	38.36182815	244.6113172	10030.50732	2283.513028	1437.554841
100042	100	C31M01.npy	C31	M01	3	28.7453491	0.4813519733	0.5315957823	215.5254537	38.43760925	251.1492454	9770.754999	2320.874698	1458.063193
100042	100	C31M01.npy	C31	M01	4	27.5739297	0.4781494842	0.5289673055	218.6301923	37.65405618	246.8895967	9805.28524	2230.439806	1405.851138
100042	100	C31M01.npy	C31	M01	5	27.94897991	0.4785236783	0.5320087671	219.1777911	38.02509723	246.7046735	9872.633945	2255.514716	1432.281726
100042	100	C31M01.npy	C31	M01	6	27.36591939	0.4804563703	0.530966198	216.6881629	37.63121668	229.5394014	9489.923853	2204.696044	1406.815219
100042	100	C31M01.npy	C31	M01	7	28.43062001	0.4757971028	0.5226573701	222.796888	38.41055828	244.4176466	10549.56773	2302.804906	1443.660482
100042	100	C31M01.npy	C31	M01	8	27.85976422	0.4790050728	0.5340166921	220.2521959	37.41136693	231.0666646	9222.642753	2239.181726	1416.975939
100042	100	C31M01.npy	C31	M01	9	27.94543565	0.4791462164	0.527106692	206.949395	38.46408265	251.4585909	9972.253089	2299.670586	1388.246825
100043	100	C28M18.npy	C28	M18	0	0.4721911842	0.4570984069	0.2638591393	0.816972866	0.8175909451	0.5044934409	12.8355609	9.742226171	16.48459465
100043	100	C28M18.npy	C28	M18	1	0.4630247287	0.4547861195	0.2705898779	0.78707579	0.8047131707	0.4755995313	12.37217082	9.593826711	16.05514116
100043	100	C28M18.npy	C28	M18	2	0.4954517976	0.4660287189	0.2806174327	0.8348056365	0.8627418394	0.5111816835	13.45532602	9.845590927	16.96084429
100043	100	C28M18.npy	C28	M18	3	0.5112158971	0.4645723371	0.2874206527	0.8428883943	0.8719741117	0.5217608386	13.53458653	9.838479744	17.46689988
100043	100	C28M18.npy	C28	M18	4	0.4786581186	0.4587161371	0.2732312273	0.8205594558	0.8350039069	0.4810413963	12.78190397	9.574993434	16.92558833
100043	100	C28M18.npy	C28	M18	5	0.493655481	0.4642422938	0.2804170104	0.8168908096	0.8555576469	0.5270325734	13.13965693	9.778010209	17.11751246
100043	100	C28M18.npy	C28	M18	6	0.4920843747	0.4652147754	0.2803050309	0.842925462	0.8598324566	0.5214253448	13.10630496	9.6910694	17.03526009
100043	100	C28M18.npy	C28	M18	7	0.4804955336	0.4605229427	0.2728912539	0.7747488952	0.8244994658	0.495216776	12.90280265	9.646424965	16.74596228
100043	100	C28M18.npy	C28	M18	8	0.5029067914	0.4614246048	0.2838668162	0.8317662455	0.8608017489	0.5090240471	13.19069586	9.804500648	17.17258562
100043	100	C28M18.npy	C28	M18	9	0.4690371072	0.4568997154	0.2714636517	0.7713298506	0.8117727602	0.5025587522	12.76794904	9.690863318	16.23815717
100044	100	C07M20.npy	C07	M20	0	1.065661689	0.1792108195	0.1930505528	2.761958513	1.395896011	6.298806052	58.87847995	26.8206991	35.22053958
100044	100	C07M20.npy	C07	M20	1	1.06698607	0.1813939282	0.1977274016	2.833518341	1.412713584	6.572814561	57.10073782	26.719869	36.05597325
100044	100	C07M20.npy	C07	M20	2	1.103257613	0.1812124919	0.1992551557	2.91745539	1.453528215	6.767759534	58.75017833	27.28334843	37.59472791
100044	100	C07M20.npy	C07	M20	3	1.137088972	0.1822276036	0.2012788744	2.97963581	1.471181301	6.866683888	58.8638672	27.2952938	38.77904733
100044	100	C07M20.npy	C07	M20	4	1.087657976	0.1830576765	0.1993151411	2.921394472	1.429515294	6.836160769	57.01514192	26.82173425	37.52020331
100044	100	C07M20.npy	C07	M20	5	1.08004583	0.1826325369	0.1992812169	2.928334034	1.422927778	6.791395263	56.93828761	26.80329866	37.37393193
100044	100	C07M20.npy	C07	M20	6	1.106823424	0.1823146471	0.2012268997	2.942919677	1.453788144	6.769017495	58.50786715	27.19953412	37.63115433
100044	100	C07M20.npy	C07	M20	7	1.082767836	0.1774856552	0.1916285858	2.894831496	1.406015751	6.653345727	56.27695208	26.20780423	36.79029286
100044	100	C07M20.npy	C07	M20	8	1.099325966	0.1794504433	0.1976167361	2.909488974	1.417985274	6.621598789	54.34031325	25.96690411	37.51416763
100044	100	C07M20.npy	C07	M20	9	1.049233478	0.1776155692	0.1928144231	2.739921743	1.354273449	6.463669086	54.9127453	25.96385117	34.86992384
100045	100	C05M18.npy	C05	M18	0	0.4305558975	0.4335659016	0.2182646854	0.644010498	0.7204307006	0.3922151155	8.962998149	7.495013893	15.92966319
100045	100	C05M18.npy	C05	M18	1	0.4270240004	0.4268965292	0.2238239857	0.6141746137	0.7192946646	0.3913771404	8.930794047	7.483501571	15.76876796
100045	100	C05M18.npy	C05	M18	2	0.4442478055	0.4393214369	0.2258423516	0.6332087415	0.7506010663	0.3919084328	9.072379401	7.504849768	16.73265677
100045	100	C05M18.npy	C05	M18	3	0.4578247105	0.4397746797	0.2275249501	0.6465266752	0.7623325045	0.3907513653	9.211978532	7.539198975	17.26438667
100045	100	C05M18.npy	C05	M18	4	0.4362460789	0.4344110086	0.222872621	0.6504735798	0.7367058335	0.3858551051	8.930542091	7.366469071	16.65381247
100045	100	C05M18.npy	C05	M18	5	0.4484386234	0.4373405623	0.2267863268	0.6514123501	0.7555738285	0.3950482364	9.281328991	7.651182359	16.92087441
100045	100	C05M18.npy	C05	M18	6	0.4473013434	0.437329208	0.2246179672	0.6581535278	0.7592797891	0.3974766204	9.192999318	7.534006814	16.90964555
100045	100	C05M18.npy	C05	M18	7	0.4370835504	0.4316594801	0.2169313349	0.6223304477	0.729300457	0.3757513755	9.082186524	7.528836779	16.54257026
100045	100	C05M18.npy	C05	M18	8	0.4553785277	0.436607986	0.226554197	0.6489807765	0.7563568176	0.3997070936	9.176875206	7.623353893	16.80298332
100045	100	C05M18.npy	C05	M18	9	0.4280424951	0.4288862781	0.2167735118	0.6112288144	0.7169819583	0.3856046939	8.984872116	7.554360509	15.89725075
100046	100	C39M29.npy	C39	M29	0	0.2428294882	0.1481375338	0.160199948	0.2512515255	0.2600889791	0.2315822724	1.012138082	4.466249817	3.851881483
100046	100	C39M29.npy	C39	M29	1	0.229184658	0.1439547102	0.1663652823	0.2357931449	0.2404117329	0.2225249765	0.8093683641	4.450036787	3.228626319
100046	100	C39M29.npy	C39	M29	2	0.2405383382	0.1533065538	0.173021753	0.2432269733	0.2593120213	0.2260881057	1.027344508	4.471819151	3.865556001
100046	100	C39M29.npy	C39	M29	3	0.2379572924	0.153966814	0.1723348686	0.2446498539	0.255111952	0.2239106387	1.006296877	4.462843391	3.845102951
100046	100	C39M29.npy	C39	M29	4	0.2348655453	0.1553882062	0.1741652801	0.2396476942	0.2490371703	0.2247418351	1.016928778	4.474594448	3.694705542
100046	100	C39M29.npy	C39	M29	5	0.2383845816	0.1557805894	0.1759589853	0.2469477756	0.2587973377	0.2273875069	1.032571627	4.475252945	3.797216697
100046	100	C39M29.npy	C39	M29	6	0.23603228	0.1555835571	0.1741962987	0.244823889	0.2556269994	0.2211854501	1.008633929	4.47430648	3.713721819
100046	100	C39M29.npy	C39	M29	7	0.2385643323	0.1481330186	0.161972116	0.2336818041	0.2541808748	0.2234323079	0.9684192486	4.462619508	3.777981493
100046	100	C39M29.npy	C39	M29	8	0.2423872658	0.1542509822	0.170749374	0.250636208	0.2599488976	0.2285262341	1.030240693	4.470566419	3.917662463
100046	100	C39M29.npy	C39	M29	9	0.2387355314	0.1519042516	0.1666383179	0.2476094412	0.2586535174	0.2200998281	0.9953963858	4.466369575	3.556565436
100047	100	C19M18.npy	C19	M18	0	0.4146390222	0.4592602613	0.2227730867	0.6912854276	0.6893431258	0.3443708448	8.740950912	7.265024037	15.65490324
100047	100	C19M18.npy	C19	M18	1	0.4075098926	0.4612721062	0.2292449157	0.6783761005	0.6826653737	0.3392814075	8.749895426	7.274314759	15.29850241
100047	100	C19M18.npy	C19	M18	2	0.429706472	0.4667313296	0.2341103268	0.7024493537	0.7217508278	0.3492537761	9.065891612	7.312175891	16.33203808
100047	100	C19M18.npy	C19	M18	3	0.4429838801	0.4698977774	0.2387829124	0.7160185654	0.732293179	0.3522491734	9.239985187	7.329769814	16.72628125
100047	100	C19M18.npy	C19	M18	4	0.4245839712	0.4650853143	0.234619064	0.7158346149	0.71313351	0.3436909771	9.103174445	7.259179116	16.11766359
100047	100	C19M18.npy	C19	M18	5	0.4318308211	0.4677043377	0.2371669653	0.7127608882	0.722080779	0.3540635168	9.068755272	7.291679524	16.39716957
100047	100	C19M18.npy	C19	M18	6	0.4330454813	0.4680342947	0.2369478732	0.7239017004	0.729874817	0.3535996873	9.136204637	7.309092984	16.36998168
100047	100	C19M18.npy	C19	M18	7	0.4211842797	0.4630341836	0.2263345997	0.670830046	0.6973758175	0.3375259882	8.861161151	7.213962254	15.98648808
100047	100	C19M18.npy	C19	M18	8	0.4287904915	0.468779545	0.2386021023	0.6852891669	0.7119219984	0.3463630594	8.698520604	7.129833469	16.34401782
100047	100	C19M18.npy	C19	M18	9	0.4099374002	0.4590461589	0.2261121234	0.6638630352	0.6831724025	0.3371569151	8.765508506	7.251961188	15.53221182
100048	100	C51M20.npy	C51	M20	0	1.493274043	0.1351351134	0.1556955953	3.349306569	1.944900947	6.777638889	99.08803865	86.39037945	35.17691239
100048	100	C51M20.npy	C51	M20	1	1.565808947	0.1392011749	0.1648292482	3.544226639	2.051059329	7.267979768	109.1208912	92.76315601	36.19367058
100048	100	C51M20.npy	C51	M20	2	1.617406494	0.1386948531	0.1686508445	3.671328304	2.104420945	7.45316443	111.3817796	95.32147853	37.79851491
100048	100	C51M20.npy	C51	M20	3	1.646044357	0.1398343298	0.1670074115	3.690465068	2.107892425	7.548688317	109.0008542	95.4165464	38.90850731
100048	100	C51M20.npy	C51	M20	4	1.603421814	0.1393359417	0.1679289234	3.667082327	2.081537808	7.490019483	111.4720618	93.9794202	37.81603423
100048	100	C51M20.npy	C51	M20	5	1.573805147	0.1390874375	0.1676527061	3.63642796	2.054627793	7.458112738	106.076987	91.34595245	37.50351198
100048	100	C51M20.npy	C51	M20	6	1.623792897	0.1399766253	0.1695668233	3.676021376	2.119843734	7.49788692	111.4539559	95.70950976	37.8296287
100048	100	C51M20.npy	C51	M20	7	1.568918966	0.1362145473	0.1588406544	3.598274704	2.016927409	7.340526558	108.3047275	91.28293107	37.1317451
100048	100	C51M20.npy	C51	M20	8	1.634986315	0.1376909713	0.1701572612	3.643653999	2.095268992	7.336519362	109.070468	95.94418285	37.84084287
100048	100	C51M20.npy	C51	M20	9	1.514281696	0.1344541952	0.1622664284	3.396374706	1.941604118	7.013435816	102.9246615	88.62014787	35.00614456
100049	100	C40M18.npy	C40	M18	0	0.4209688655	0.5162418156	0.2779413286	0.775177126	0.7150299727	0.446436729	11.4506117	8.55408199	14.60488066
100049	100	C40M18.npy	C40	M18	1	0.4139160952	0.5170307467	0.2846889813	0.7594117799	0.7072127243	0.4460659254	11.26460106	8.472340345	14.2486352
100049	100	C40M18.npy	C40	M18	2	0.4403641001	0.5245131351	0.2934741252	0.786218401	0.7526489356	0.4611290617	11.93984309	8.738737747	15.11802117
100049	100	C40M18.npy	C40	M18	3	0.454012592	0.5258046327	0.2976198944	0.7968903868	0.7621379793	0.4640593196	12.12871397	8.684512744	15.40802599
100049	100	C40M18.npy	C40	M18	4	0.4318131905	0.5210381986	0.2890978096	0.7851369775	0.7390206211	0.4537413868	11.85697589	8.601914857	14.92380666
100049	100	C40M18.npy	C40	M18	5	0.4387400393	0.5246791159	0.2927495945	0.7711695115	0.7484073972	0.4614404559	11.77005823	8.633677861	15.18348664
100049	100	C40M18.npy	C40	M18	6	0.4402083418	0.5238679515	0.2927738925	0.8016719181	0.7559435979	0.4685056467	11.8537551	8.632855449	15.17296464
100049	100	C40M18.npy	C40	M18	7	0.4311547322	0.5227535273	0.2857082585	0.7622485859	0.7276154868	0.4492400518	11.88898521	8.618550425	14.80672507
100049	100	C40M18.npy	C40	M18	8	0.4457397324	0.5212420636	0.2940297206	0.7901503172	0.7479646134	0.4594762907	11.55263549	8.46931257	15.01393516
100049	100	C40M18.npy	C40	M18	9	0.4140064945	0.5156327019	0.2839466274	0.7269491093	0.7037999876	0.4462068211	10.9587566	8.37155051	14.36330558
100050	100	C38M29.npy	C38	M29	0	0.2360752169	0.1851947134	0.1432220663	0.2422250618	0.2499110091	0.2156472618	0.993224399	4.421179393	3.472575894
100050	100	C38M29.npy	C38	M29	1	0.2253564206	0.1791980634	0.1483410962	0.2304236221	0.233937093	0.2088744853	0.9407253883	4.452139498	2.913830079
100050	100	C38M29.npy	C38	M29	2	0.2346533953	0.1890085324	0.1524393039	0.2406408377	0.2503913671	0.2122292728	1.028916274	4.432803808	3.496144446
100050	100	C38M29.npy	C38	M29	3	0.2336768502	0.1908534633	0.1539060778	0.2402029014	0.2470537269	0.2102833714	1.042660927	4.440293018	3.479809334
100050	100	C38M29.npy	C38	M29	4	0.2274451121	0.1876734733	0.1488133617	0.2356836947	0.2397590979	0.2101378077	1.02042852	4.441763725	3.363938971
100050	100	C38M29.npy	C38	M29	5	0.2274879899	0.1917757316	0.1530226913	0.2384395796	0.244718759	0.2080864749	1.038751819	4.449776124	3.454690248
100050	100	C38M29.npy	C38	M29	6	0.2255189671	0.1880736311	0.149420297	0.2364303233	0.2413740461	0.2071933623	1.01023111	4.473065078	3.394021717
100050	100	C38M29.npy	C38	M29	7	0.234588014	0.1821654057	0.1437213595	0.2340880852	0.2474961272	0.2116081614	0.9674996539	4.412604719	3.412355671
100050	100	C38M29.npy	C38	M29	8	0.2347374969	0.1901125004	0.1467599396	0.2438723813	0.2493233007	0.2109879544	1.045299156	4.447848217	3.549165747
100050	100	C38M29.npy	C38	M29	9	0.2286847139	0.1844809791	0.146375616	0.2407602466	0.2445878065	0.2043592824	0.9666272711	4.423435192	3.271944936
9688479	3330254	C05M17.9688479.npy	C05	M17	0	0.5681958569	0.4154700712	0.1878569163	2.045615108	0.6729606144	2.156623318	22.59461935	9.891128351	25.08295146
9688479	3330254	C05M17.9688479.npy	C05	M17	1	0.5657647733	0.4117147246	0.194284123	2.02176191	0.6684311124	2.193383559	22.36517164	9.886261016	24.55971219
9688479	3330254	C05M17.9688479.npy	C05	M17	2	0.5883780309	0.4137308355	0.1928873329	2.094167055	0.6985611899	2.247421907	22.85579185	10.11886688	26.39548569
9688479	3330254	C05M17.9688479.npy	C05	M17	3	0.5893714022	0.4108885004	0.1908112793	2.068125059	0.6919743198	2.151944205	22.85340085	10.07152125	26.1381298
9688479	3330254	C05M17.9688479.npy	C05	M17	4	0.567580582	0.4136196557	0.1903358937	1.998239822	0.6680058846	2.167244838	22.08208513	10.01940611	25.11346151
9688479	3330254	C05M17.9688479.npy	C05	M17	5	0.5689058402	0.4081518909	0.191138274	2.044369368	0.6816872625	2.190714444	22.33615794	10.06213036	25.25407538
9688479	3330254	C05M17.9688479.npy	C05	M17	6	0.5739596731	0.4072296153	0.1902186276	2.056029307	0.6826247352	2.16317239	22.5598666	10.10391117	25.64226156
9688479	3330254	C05M17.9688479.npy	C05	M17	7	0.5661762442	0.4071618887	0.1813784138	2.035589315	0.6667857638	2.128762006	21.63079737	9.880891491	24.94894004
9688479	3330254	C05M17.9688479.npy	C05	M17	8	0.5912625402	0.4150395481	0.1898085915	2.128996324	0.6910040765	2.19690226	23.77520311	10.05880275	26.29320971
9688479	3330254	C05M17.9688479.npy	C05	M17	9	0.5659903495	0.4024201898	0.1835827462	2.057500239	0.667670796	2.126746372	21.91279522	9.742067586	24.95272977
9688480	3330254	C05M18.9688480.npy	C05	M18	0	0.3473323509	0.4305300667	0.2067031969	0.5466977995	0.5653353262	0.3395388794	7.877575782	7.621549399	10.26786462
9688480	3330254	C05M18.9688480.npy	C05	M18	1	0.3456372021	0.4236270137	0.2108292436	0.5175155555	0.566467217	0.3398912487	7.840341984	7.638547464	10.21684373
9688480	3330254	C05M18.9688480.npy	C05	M18	2	0.3552348809	0.4363224308	0.2134654355	0.5312947079	0.5840994782	0.3393313302	7.874544225	7.601775083	10.74640615
9688480	3330254	C05M18.9688480.npy	C05	M18	3	0.3636670568	0.4367529997	0.2149423507	0.5390967829	0.5902432264	0.3363851431	7.976517895	7.62701551	11.05067144
9688480	3330254	C05M18.9688480.npy	C05	M18	4	0.3465258901	0.4310571038	0.2102748664	0.5465941079	0.5685697454	0.3334928962	7.68384797	7.450022683	10.6244679
9688480	3330254	C05M18.9688480.npy	C05	M18	5	0.357489604	0.4343344956	0.2138511915	0.5498751392	0.5869455551	0.339321571	8.071378181	7.752999659	10.83590242
9688480	3330254	C05M18.9688480.npy	C05	M18	6	0.3563032541	0.4342159075	0.2121764343	0.5536872658	0.58880616	0.3423604194	7.991847597	7.638222963	10.85000078
9688480	3330254	C05M18.9688480.npy	C05	M18	7	0.3489776972	0.428323857	0.2047931635	0.5221356664	0.5661271118	0.3222499791	7.895069846	7.634557459	10.60761749
9688480	3330254	C05M18.9688480.npy	C05	M18	8	0.3651317028	0.4332812978	0.2124517223	0.5462892589	0.5904394297	0.3458870179	8.032058708	7.761118231	10.80864593
9688480	3330254	C05M18.9688480.npy	C05	M18	9	0.345504679	0.4255876698	0.2038804269	0.5232982929	0.5632150105	0.3366006998	7.868894376	7.700011429	10.28119505
9688481	3330254	C05M20.9688481.npy	C05	M20	0	2.183806184	0.2246121853	0.1722806338	7.094601235	3.010190643	14.19424937	33.25110948	15.65702575	94.027899
9688481	3330254	C05M20.9688481.npy	C05	M20	1	2.204258442	0.2250398426	0.1803654109	7.117158106	3.046746309	14.80379528	34.25281775	15.88645986	94.48763782
9688481	3330254	C05M20.9688481.npy	C05	M20	2	2.266797138	0.227312693	0.177171379	7.312901461	3.133691843	15.03442243	33.71181903	16.14149316	97.97699921
9688481	3330254	C05M20.9688481.npy	C05	M20	3	2.339013763	0.2303541312	0.1768086192	7.48347278	3.181428738	15.40957962	34.78580409	16.725818	100.7375852
9688481	3330254	C05M20.9688481.npy	C05	M20	4	2.256810713	0.2286535312	0.1758039073	7.389499423	3.101054167	15.33284995	34.32736698	16.3950203	97.62086042
9688481	3330254	C05M20.9688481.npy	C05	M20	5	2.259168823	0.2276066792	0.1773027196	7.402625362	3.11994528	15.36081066	34.77425716	16.35421027	97.89067848
9688481	3330254	C05M20.9688481.npy	C05	M20	6	2.268215073	0.2289808434	0.1756312571	7.406183714	3.13780444	15.06535489	33.99413705	16.23665279	98.12405047
9688481	3330254	C05M20.9688481.npy	C05	M20	7	2.217442927	0.2229891396	0.1687323358	7.234424366	3.029723023	14.87704179	33.11980272	15.70189479	95.54356087
9688481	3330254	C05M20.9688481.npy	C05	M20	8	2.310347001	0.2255242834	0.1758561183	7.421074319	3.138710913	14.90837752	34.09809347	16.23325346	98.63931779
9688481	3330254	C05M20.9688481.npy	C05	M20	9	2.179045939	0.2225459775	0.1716988262	7.06367844	2.972295663	14.60011854	33.02902239	15.72502899	92.52604378
9688482	3330254	C05M29.9688482.npy	C05	M29	0	0.2173838868	0.1583737729	0.174316375	0.2242604069	0.229730672	0.2309625035	0.7421647616	4.483169109	2.210891342
9688482	3330254	C05M29.9688482.npy	C05	M29	1	0.211032609	0.1612706068	0.1856042654	0.2173807747	0.2201930474	0.2270222302	0.7323144939	4.511810819	1.842917088
9688482	3330254	C05M29.9688482.npy	C05	M29	2	0.2139115563	0.1626667347	0.1815060612	0.2213088086	0.2274011856	0.2271956305	0.7720112585	4.485608206	2.237839092
9688482	3330254	C05M29.9688482.npy	C05	M29	3	0.2123538752	0.161610899	0.178205326	0.2205681387	0.2244099279	0.2236594447	0.7561996613	4.485025338	2.231755835
9688482	3330254	C05M29.9688482.npy	C05	M29	4	0.2077309661	0.16239031	0.1778794538	0.2166261044	0.2197414323	0.2223499165	0.7489440246	4.485537845	2.157683995
9688482	3330254	C05M29.9688482.npy	C05	M29	5	0.2092643863	0.1639200029	0.1812421559	0.2199592298	0.2237471692	0.2220917679	0.7607094499	4.49375293	2.220688891
9688482	3330254	C05M29.9688482.npy	C05	M29	6	0.2069450459	0.160772376	0.1768416677	0.2185930443	0.220816578	0.2218166589	0.7425201094	4.505538063	2.1671531
9688482	3330254	C05M29.9688482.npy	C05	M29	7	0.2123733166	0.1576794918	0.1714814496	0.2153513345	0.2228075357	0.2223503825	0.7409376708	4.480852193	2.199606474
9688482	3330254	C05M29.9688482.npy	C05	M29	8	0.2171280101	0.1645618875	0.1760403218	0.2275227613	0.229471886	0.2264766309	0.7806075545	4.4881805	2.256315886
9688482	3330254	C05M29.9688482.npy	C05	M29	9	0.2131990422	0.1597542294	0.1741104886	0.2229050165	0.2253344173	0.2228760485	0.75111146	4.492633667	2.140212594
9688483	3330254	C06M16.9688483.npy	C06	M16	0	16.95323715	0.4956099009	0.1806489721	91.64292344	25.12562734	178.9954375	4739.271811	1402.036353	1116.335387
9688483	3330254	C06M16.9688483.npy	C06	M16	1	16.83648532	0.4954461675	0.1858457207	91.69289758	25.24567867	187.8064949	4722.198702	1390.134392	1113.728927
9688483	3330254	C06M16.9688483.npy	C06	M16	2	17.31737066	0.4940333966	0.1878153958	94.5329457	25.58808573	185.7406749	4732.903149	1421.128851	1138.257796
9688483	3330254	C06M16.9688483.npy	C06	M16	3	17.70750252	0.4998775481	0.1896799363	93.65867631	25.83487616	188.3230877	4671.640874	1444.224354	1166.086887
9688483	3330254	C06M16.9688483.npy	C06	M16	4	17.00031407	0.4954056374	0.1864444725	93.26471442	25.27367735	185.8232289	4644.036467	1394.354065	1123.492837
9688483	3330254	C06M16.9688483.npy	C06	M16	5	17.05392772	0.4962805993	0.185988365	92.95967439	25.2830105	186.299089	4703.365784	1402.349579	1118.254642
9688483	3330254	C06M16.9688483.npy	C06	M16	6	17.14323068	0.5005931489	0.1867839077	94.96441729	25.37734466	187.0552583	4552.69389	1400.236953	1136.226732
9688483	3330254	C06M16.9688483.npy	C06	M16	7	17.21448623	0.4968005878	0.1852153749	96.13866418	25.12619913	189.0485131	4712.888078	1414.819611	1138.418758
9688483	3330254	C06M16.9688483.npy	C06	M16	8	17.73200207	0.493680933	0.1920654762	96.26460841	25.87054995	184.0820593	4746.932654	1453.502641	1153.121679
9688483	3330254	C06M16.9688483.npy	C06	M16	9	17.02899549	0.4961237378	0.1857845832	95.25332332	25.04699248	183.7724882	4767.101584	1406.294166	1124.282628
9688484	3330254	C06M17.9688484.npy	C06	M17	0	0.5777153502	0.4495770066	0.187334332	2.036230028	0.6735204304	2.25595773	22.86657555	10.96209924	27.06014249
9688484	3330254	C06M17.9688484.npy	C06	M17	1	0.5760841337	0.447178398	0.192473497	2.013049835	0.6695284728	2.237915767	22.41122332	10.71895312	26.39375133
9688484	3330254	C06M17.9688484.npy	C06	M17	2	0.6014510164	0.4527650123	0.1945356463	2.092460144	0.6977564805	2.327879779	23.11456461	11.03626886	28.0739069
9688484	3330254	C06M17.9688484.npy	C06	M17	3	0.6064144051	0.4508789799	0.1978431935	2.065200659	0.6987810993	2.238679751	23.50929297	10.9354248	27.94757766
9688484	3330254	C06M17.9688484.npy	C06	M17	4	0.586849704	0.4503849517	0.194490382	2.01826965	0.6822714428	2.271703199	23.32346576	10.92649603	27.06589458
9688484	3330254	C06M17.9688484.npy	C06	M17	5	0.5799296079	0.4479972033	0.1930664479	2.028417211	0.6855175484	2.259893668	22.29435371	10.84981419	26.84930196
9688484	3330254	C06M17.9688484.npy	C06	M17	6	0.5881335912	0.4481787095	0.1951387467	1.999367879	0.6842619528	2.263169004	22.63183714	10.85585321	27.30030782
9688484	3330254	C06M17.9688484.npy	C06	M17	7	0.5812794074	0.444810634	0.1905059854	2.048865446	0.6728035371	2.231424415	22.19949953	10.78728806	27.01821011
9688484	3330254	C06M17.9688484.npy	C06	M17	8	0.5964101036	0.4560226279	0.1923417969	2.10353493	0.6854437307	2.256549299	23.81809887	11.15572352	28.13814698
9688484	3330254	C06M17.9688484.npy	C06	M17	9	0.5763511212	0.4447687681	0.1919021046	2.035249075	0.666522896	2.215565324	22.26801208	10.69282607	26.64674262
9688485	3330254	C06M18.9688485.npy	C06	M18	0	0.3616295612	0.5378759476	0.2261665477	0.489538031	0.603601514	0.3320338662	11.13157938	9.323593425	10.1983648
9688485	3330254	C06M18.9688485.npy	C06	M18	1	0.3563059991	0.5387780568	0.2247922057	0.4864954211	0.5999653405	0.3291368516	10.90190169	9.224609571	10.08868611
9688485	3330254	C06M18.9688485.npy	C06	M18	2	0.3739244164	0.5432269968	0.2323819722	0.4908238735	0.6287695257	0.3384170871	11.3570039	9.337376277	10.53927939
9688485	3330254	C06M18.9688485.npy	C06	M18	3	0.3845933295	0.5460210924	0.2377465983	0.5076441674	0.6357805382	0.3428027206	11.46964792	9.319579806	10.76716945
9688485	3330254	C06M18.9688485.npy	C06	M18	4	0.3675628268	0.5428500346	0.2300090651	0.5007290219	0.619597542	0.3338861412	11.28964501	9.267594957	10.38594494
9688485	3330254	C06M18.9688485.npy	C06	M18	5	0.3746813074	0.5445203317	0.2319235556	0.5024689024	0.6287397092	0.3376265667	11.36224682	9.356965364	10.58270917
9688485	3330254	C06M18.9688485.npy	C06	M18	6	0.3757232887	0.5448649133	0.2332904162	0.5103078941	0.635113817	0.3445043531	11.37616271	9.368055073	10.5831972
9688485	3330254	C06M18.9688485.npy	C06	M18	7	0.3666305684	0.5420402005	0.2312127489	0.4898987668	0.6098223572	0.327405475	11.26292266	9.255430889	10.41205352
9688485	3330254	C06M18.9688485.npy	C06	M18	8	0.38023494	0.5442333136	0.2377121669	0.5000585036	0.6320890354	0.3372955318	11.39746254	9.38063892	10.58557558
9688485	3330254	C06M18.9688485.npy	C06	M18	9	0.3611795819	0.5386145502	0.2283991082	0.4721921413	0.6048808499	0.3306456211	11.29167931	9.386472873	10.22315129
9688486	3330254	C07M20.9688486.npy	C07	M20	0	0.7197439023	0.2429253289	0.1755634383	1.41619003	0.9020572985	3.024611881	56.2740056	26.94357411	16.64782266
9688486	3330254	C07M20.9688486.npy	C07	M20	1	0.7099883044	0.2468369985	0.1790846864	1.426096743	0.8980509119	3.079571433	54.3667441	26.81804415	16.75482927
9688486	3330254	C07M20.9688486.npy	C07	M20	2	0.7291739955	0.2459974311	0.1801902839	1.450521295	0.9191559645	3.167906979	55.94204016	27.30726266	17.22743016
9688486	3330254	C07M20.9688486.npy	C07	M20	3	0.7430658119	0.2479556836	0.1827416645	1.480031375	0.9198002967	3.184603849	55.97495304	27.33045174	17.51325469
9688486	3330254	C07M20.9688486.npy	C07	M20	4	0.7122697576	0.2476844014	0.1805964588	1.434093485	0.8970118712	3.172340008	54.25650561	26.84825686	16.99469344
9688486	3330254	C07M20.9688486.npy	C07	M20	5	0.7067083441	0.24677901	0.180128627	1.451795639	0.8914424932	3.124778397	54.13147309	26.84659597	16.89258908
9688486	3330254	C07M20.9688486.npy	C07	M20	6	0.7298303425	0.2477473692	0.1822391444	1.461658994	0.9157239492	3.134015882	55.7480175	27.26134041	17.27477913
9688486	3330254	C07M20.9688486.npy	C07	M20	7	0.7109931953	0.2431096603	0.1737009545	1.41749598	0.879230185	3.039851075	53.46515842	26.26579222	16.49617084
9688486	3330254	C07M20.9688486.npy	C07	M20	8	0.7166660436	0.2436569765	0.1792890988	1.441312067	0.880812844	3.023670023	51.55485799	26.05915314	16.57767701
9688486	3330254	C07M20.9688486.npy	C07	M20	9	0.7012536634	0.2409805948	0.1742732387	1.385473303	0.8659420566	3.072809526	52.50319344	26.15533151	15.95379029
9688487	3330254	C07M29.9688487.npy	C07	M29	0	0.2256071457	0.1812716627	0.1474525708	0.2328964328	0.2329500828	0.2068517734	1.038421461	4.507546264	2.425411903
9688487	3330254	C07M29.9688487.npy	C07	M29	1	0.2124100531	0.1773697552	0.1490458862	0.2170350416	0.21659978	0.198147358	0.9774752256	4.538583198	2.087386628
9688487	3330254	C07M29.9688487.npy	C07	M29	2	0.2206630854	0.1854631159	0.1534357722	0.2252400564	0.228788907	0.2004966427	1.043211454	4.504927361	2.452166808
9688487	3330254	C07M29.9688487.npy	C07	M29	3	0.2199972395	0.1865604393	0.1545580611	0.2262826414	0.2272486515	0.2007520608	1.054389145	4.502725195	2.451691204
9688487	3330254	C07M29.9688487.npy	C07	M29	4	0.2153360239	0.1844006416	0.1526343554	0.2215772324	0.2225509399	0.2005966463	1.033122601	4.503343099	2.377224024
9688487	3330254	C07M29.9688487.npy	C07	M29	5	0.2185172331	0.1853876965	0.154508075	0.2273111089	0.2284269114	0.2020143553	1.028392992	4.493521385	2.447110715
9688487	3330254	C07M29.9688487.npy	C07	M29	6	0.2175395501	0.1837002756	0.1527436474	0.2256952678	0.2270192722	0.1991335329	1.046266767	4.515528168	2.38761267
9688487	3330254	C07M29.9688487.npy	C07	M29	7	0.222353914	0.1798595578	0.1469111536	0.2218397766	0.228045194	0.2021897729	0.9531066895	4.488398081	2.390345481
9688487	3330254	C07M29.9688487.npy	C07	M29	8	0.2226558172	0.1855305412	0.148422358	0.2308053254	0.2302652636	0.2030577512	1.053550521	4.507971753	2.482301534
9688487	3330254	C07M29.9688487.npy	C07	M29	9	0.2203941505	0.1826046171	0.1481969167	0.2290388827	0.2280624647	0.2006139949	1.010256538	4.503870391	2.346148066
9688489	3330254	C12M02.9688489.npy	C12	M02	0	159.8879513	0.6102541748	0.5394337892	1499.77698	205.2535268	1715.354292	239659.9817	15108.36423	11884.49717
9688489	3330254	C12M02.9688489.npy	C12	M02	1	160.8731889	0.6023599831	0.5458102075	1612.145133	213.6872091	1744.316078	236471.7664	14996.73472	12010.88801
9688489	3330254	C12M02.9688489.npy	C12	M02	2	165.6692022	0.6032300255	0.5490566269	1623.352591	218.4744748	1761.708493	235617.6663	15430.3163	12398.2136
9688489	3330254	C12M02.9688489.npy	C12	M02	3	171.4467332	0.6059076122	0.5524360727	1640.924258	221.8905673	1772.895372	238144.5245	15970.67257	12764.17332
9688489	3330254	C12M02.9688489.npy	C12	M02	4	165.4069874	0.6034955913	0.5486535261	1613.109016	217.2481332	1709.376506	240682.5129	15449.48503	12335.78936
9688489	3330254	C12M02.9688489.npy	C12	M02	5	165.1025252	0.6064121462	0.5473912593	1639.097756	218.4928267	1747.321013	235440.3579	15409.12474	12360.55718
9688489	3330254	C12M02.9688489.npy	C12	M02	6	168.183673	0.6046472003	0.5507266534	1637.451122	222.5424643	1720.404302	246250.0036	15685.31412	12603.22584
9688489	3330254	C12M02.9688489.npy	C12	M02	7	166.4667201	0.6017807158	0.5447106191	1652.630137	218.3608992	1758.170955	239067.0163	15516.96424	12454.03634
9688489	3330254	C12M02.9688489.npy	C12	M02	8	165.2655274	0.6055050489	0.5580067342	1589.893918	216.4829887	1704.859218	232297.7428	15374.65419	12182.75008
9688489	3330254	C12M02.9688489.npy	C12	M02	9	162.2649195	0.6113122197	0.5457153401	1612.878744	213.9092914	1735.820923	246264.2473	15265.79272	12164.27509
9688495	3330254	C19M16.9688495.npy	C19	M16	0	3.808783711	0.4604977087	0.1196740472	35.71480348	5.750921816	26.72293339	905.2943621	180.5894159	293.0174771
9688495	3330254	C19M16.9688495.npy	C19	M16	1	3.827162957	0.4583013688	0.1262749087	37.69871166	5.740464786	29.00179348	919.9586705	182.3858421	294.7028546
9688495	3330254	C19M16.9688495.npy	C19	M16	2	4.013042082	0.4625633302	0.1276946872	38.53286084	6.086041033	28.91859129	960.2772293	190.1963589	312.4837541
9688495	3330254	C19M16.9688495.npy	C19	M16	3	4.13047173	0.4637825848	0.1293463244	38.56064376	6.145973911	28.6789481	956.7373637	192.1129603	321.2935882
9688495	3330254	C19M16.9688495.npy	C19	M16	4	3.930142638	0.4627577231	0.1294394061	38.66442373	5.931029025	28.63926431	930.7980072	186.0388365	306.3746731
9688495	3330254	C19M16.9688495.npy	C19	M16	5	3.96053976	0.4605777833	0.1300653702	38.23883951	6.009999244	29.17818691	963.3704892	188.1558666	308.9052916
9688495	3330254	C19M16.9688495.npy	C19	M16	6	4.050316644	0.4641744102	0.1297013344	39.26097003	6.133289081	29.16075496	950.9559744	190.198878	314.2234862
9688495	3330254	C19M16.9688495.npy	C19	M16	7	3.984788148	0.4598475388	0.1201969827	39.27605185	5.948356069	28.3957972	945.1744838	186.8237262	308.3561952
9688495	3330254	C19M16.9688495.npy	C19	M16	8	3.926493223	0.4614941357	0.1298126814	38.39326728	5.894569025	27.7697181	894.8080549	183.4425561	305.9038059
9688495	3330254	C19M16.9688495.npy	C19	M16	9	3.900099972	0.4578851614	0.1221956846	38.34211369	5.825361182	28.69677149	939.3639434	185.1168432	300.4358603
9688496	3330254	C19M17.9688496.npy	C19	M17	0	0.515274014	0.2005679758	0.146124448	1.858505891	0.6032523692	1.923946806	22.37285848	9.084269303	23.92975588
9688496	3330254	C19M17.9688496.npy	C19	M17	1	0.5100876521	0.2055474279	0.1563500421	1.807901055	0.5964514669	1.905227872	21.84484069	9.022386398	23.23921623
9688496	3330254	C19M17.9688496.npy	C19	M17	2	0.5285360461	0.2096994331	0.1560374394	1.871018768	0.6161294339	1.950031364	22.23441569	9.059691395	24.81349195
9688496	3330254	C19M17.9688496.npy	C19	M17	3	0.5302938614	0.2100638676	0.1582303794	1.846043949	0.6150409594	1.874640994	22.43375904	9.051007119	24.54393055
9688496	3330254	C19M17.9688496.npy	C19	M17	4	0.5151155181	0.2102747594	0.1572438269	1.797396998	0.6004518874	1.903237495	22.27712027	9.082445135	23.76857664
9688496	3330254	C19M17.9688496.npy	C19	M17	5	0.5096238366	0.2117976821	0.1580026414	1.803572055	0.6058960272	1.882446962	21.50871073	9.073608685	23.46526492
9688496	3330254	C19M17.9688496.npy	C19	M17	6	0.5179163579	0.2081305575	0.1579525555	1.77373039	0.6042216732	1.900277525	21.86001288	9.058783591	23.9088648
9688496	3330254	C19M17.9688496.npy	C19	M17	7	0.5106669261	0.1958112872	0.144906443	1.824370453	0.5928749486	1.882255577	20.84962637	8.568842329	23.67143051
9688496	3330254	C19M17.9688496.npy	C19	M17	8	0.5250675916	0.2061413262	0.1553952279	1.88047842	0.6094348836	1.911662903	22.5733084	9.112771826	24.86910049
9688496	3330254	C19M17.9688496.npy	C19	M17	9	0.5126070465	0.1990267768	0.1502699183	1.83506188	0.5956822857	1.875934883	21.45142115	8.836795427	23.41281442
9688497	3330254	C19M18.9688497.npy	C19	M18	0	0.4303313422	0.4530006223	0.2219382634	0.7140510953	0.7126505252	0.3733063864	8.638927038	6.986087075	15.43123743
9688497	3330254	C19M18.9688497.npy	C19	M18	1	0.4245765708	0.4549012149	0.2284728566	0.7021816519	0.7086267058	0.371306274	8.690106279	7.020997312	15.19847825
9688497	3330254	C19M18.9688497.npy	C19	M18	2	0.4464163826	0.4605530957	0.233384916	0.7250102457	0.7468297911	0.3819335508	8.961128364	7.029527626	16.07184821
9688497	3330254	C19M18.9688497.npy	C19	M18	3	0.459639739	0.4639222661	0.2379821003	0.7408737425	0.7568407707	0.3845080747	9.132372238	7.04944047	16.43003997
9688497	3330254	C19M18.9688497.npy	C19	M18	4	0.4411184151	0.4587042808	0.2339193314	0.7388330111	0.7379203053	0.3746291756	9.00694752	6.987072205	15.87550124
9688497	3330254	C19M18.9688497.npy	C19	M18	5	0.4476765161	0.4617580519	0.2364028735	0.7366926859	0.7455302287	0.385411618	8.957031236	7.009670134	16.10645973
9688497	3330254	C19M18.9688497.npy	C19	M18	6	0.4491906427	0.461994508	0.2363768787	0.747350545	0.7541993906	0.3850234358	9.02857777	7.032225072	16.11151612
9688497	3330254	C19M18.9688497.npy	C19	M18	7	0.4369526976	0.4568037689	0.225386737	0.6864325519	0.7205025101	0.3689839068	8.753982304	6.938446611	15.71362501
9688497	3330254	C19M18.9688497.npy	C19	M18	8	0.4460882113	0.4624004471	0.2368553997	0.707572038	0.7369428429	0.3783890917	8.595841731	6.858745874	16.08143947
9688497	3330254	C19M18.9688497.npy	C19	M18	9	0.4266304835	0.4526799818	0.2250667981	0.6879941996	0.7079656784	0.3688267402	8.662116769	6.979900713	15.35432622
9688498	3330254	C19M20.9688498.npy	C19	M20	0	0.7393439074	0.2143917476	0.1394926176	1.582895962	0.9641776377	3.161743869	42.43021638	22.12133653	18.16472013
9688498	3330254	C19M20.9688498.npy	C19	M20	1	0.7406934745	0.2170849991	0.1446006067	1.591437837	0.9728956019	3.364160431	41.81587461	22.17735509	18.45929897
9688498	3330254	C19M20.9688498.npy	C19	M20	2	0.7434745717	0.2165429967	0.1452617135	1.582885004	0.9715597908	3.309071355	40.89760794	22.0301865	18.7643612
9688498	3330254	C19M20.9688498.npy	C19	M20	3	0.7629179208	0.2167129336	0.145358471	1.626200802	0.988169162	3.34842294	41.7253986	22.42205357	19.19383165
9688498	3330254	C19M20.9688498.npy	C19	M20	4	0.748060619	0.2165249771	0.1460085767	1.606481406	0.9828245482	3.3961867	42.42118265	22.57751449	18.83102038
9688498	3330254	C19M20.9688498.npy	C19	M20	5	0.745085686	0.2153332562	0.1464565445	1.60961118	0.9716048824	3.386612819	42.3313417	22.56510972	18.73980671
9688498	3330254	C19M20.9688498.npy	C19	M20	6	0.7512391381	0.2175601003	0.1471934695	1.614238651	0.9840107129	3.386140115	41.38302789	22.49760342	18.94155168
9688498	3330254	C19M20.9688498.npy	C19	M20	7	0.7440993172	0.2134021742	0.140752193	1.599164163	0.9581226073	3.329560382	42.6607312	22.28468723	18.41729958
9688498	3330254	C19M20.9688498.npy	C19	M20	8	0.7505987603	0.2179952125	0.1508218635	1.608025554	0.9724377279	3.33322183	40.35559944	22.30785591	18.8521051
9688498	3330254	C19M20.9688498.npy	C19	M20	9	0.747651823	0.2153096716	0.1424847038	1.58524927	0.9675862057	3.29335279	43.74462547	22.715299	18.29598568
9688499	3330254	C19M22.9688499.npy	C19	M22	0	14.4566141	0.836730781	0.1087872298	156.6924501	25.42722422	76.85927403	3525.467154	1321.706539	1403.598611
9688499	3330254	C19M22.9688499.npy	C19	M22	1	14.09400233	0.8376801628	0.1131132702	152.4371159	24.97604997	73.00101943	3447.652911	578.2666999	1370.008725
9688499	3330254	C19M22.9688499.npy	C19	M22	2	14.92702029	0.8368823834	0.1163794665	156.9799705	26.3685102	77.85111231	3508.980658	1362.915041	1445.441375
9688499	3330254	C19M22.9688499.npy	C19	M22	3	15.40592072	0.8375339523	0.1183301506	156.7370833	26.75225463	77.24471019	3522.242273	1404.410869	1489.155828
9688499	3330254	C19M22.9688499.npy	C19	M22	4	14.79231037	0.8373093859	0.1172308543	154.489404	26.16731525	77.22465043	3523.574376	1351.829268	1434.499058
9688499	3330254	C19M22.9688499.npy	C19	M22	5	14.80595351	0.8375637216	0.117493692	154.763065	26.31410577	78.09304937	3540.703048	1353.954442	1435.61476
9688499	3330254	C19M22.9688499.npy	C19	M22	6	14.9466945	0.8379287929	0.1182364411	157.2050295	26.3262696	77.38446638	3496.251472	1363.822966	1449.239614
9688499	3330254	C19M22.9688499.npy	C19	M22	7	14.74060713	0.8386956958	0.1102926735	159.3962387	25.81871032	77.76565063	3512.260817	1348.611917	1430.81358
9688499	3330254	C19M22.9688499.npy	C19	M22	8	14.71161267	0.8404926188	0.1172492155	158.7669812	25.49074385	75.08805347	3429.298825	1341.110227	1424.832883
9688499	3330254	C19M22.9688499.npy	C19	M22	9	14.2601552	0.8376175483	0.1104755263	157.5740086	25.04811526	76.04212584	3473.514499	577.2632409	1385.097474
9688500	3330254	C19M29.9688500.npy	C19	M29	0	0.2184349398	0.1793340635	0.1577587529	0.2412307097	0.2261332794	0.2171599634	0.800249805	4.362711745	2.388208285
9688500	3330254	C19M29.9688500.npy	C19	M29	1	0.2095512602	0.1781917744	0.1613952286	0.2293878124	0.2137145634	0.2123810656	0.7705488216	4.395066015	2.01295446
9688500	3330254	C19M29.9688500.npy	C19	M29	2	0.2160754997	0.1829721565	0.164179202	0.2370928362	0.2251273809	0.2133324653	0.8153033421	4.367506246	2.410571124
9688500	3330254	C19M29.9688500.npy	C19	M29	3	0.2153467276	0.1838697174	0.1651833625	0.2375055951	0.2231073396	0.2134571539	0.8092532716	4.369511896	2.398842071
9688500	3330254	C19M29.9688500.npy	C19	M29	4	0.2114768804	0.1848803821	0.1650514766	0.2334067948	0.2186437043	0.2129785825	0.8077702877	4.375931436	2.315134047
9688500	3330254	C19M29.9688500.npy	C19	M29	5	0.2126883583	0.1848822498	0.1657125668	0.2368572905	0.2232419305	0.2123143178	0.8108772956	4.373830438	2.387418499
9688500	3330254	C19M29.9688500.npy	C19	M29	6	0.2114920489	0.1835987581	0.1641480092	0.2367724321	0.2215206395	0.2113134968	0.789538275	4.382437709	2.317992143
9688500	3330254	C19M29.9688500.npy	C19	M29	7	0.2142297566	0.1790521448	0.1574617348	0.2294774447	0.2206766064	0.210728377	0.781562039	4.353645239	2.35237065
9688500	3330254	C19M29.9688500.npy	C19	M29	8	0.2112514885	0.1850115572	0.1626846351	0.2367849989	0.2216853976	0.2125632027	0.7982293758	4.360545202	2.441127197
9688500	3330254	C19M29.9688500.npy	C19	M29	9	0.2103953778	0.1790266444	0.1596551929	0.2344351292	0.2180895529	0.2076929109	0.723771584	4.351170868	2.321612167
9688501	3330254	C22M16.9688501.npy	C22	M16	0	12.42888539	0.5340486871	0.1327595818	99.78996066	18.9333007	130.1646247	3028.006621	950.0755407	877.2011577
9688501	3330254	C22M16.9688501.npy	C22	M16	1	12.21066268	0.5329768687	0.1381557477	98.23765	18.87560864	130.0207865	2862.355963	924.0193018	863.1606556
9688501	3330254	C22M16.9688501.npy	C22	M16	2	12.78492315	0.5388248267	0.1402209958	100.3972819	19.63696685	137.0013751	2986.764304	969.8028619	902.6663465
9688501	3330254	C22M16.9688501.npy	C22	M16	3	13.39395303	0.5363551678	0.1427239437	101.9460336	20.08135359	138.6660039	3068.327394	1010.234445	936.1243292
9688501	3330254	C22M16.9688501.npy	C22	M16	4	12.71102124	0.5357220946	0.1434834774	100.5580772	19.22465027	136.0890054	2973.297818	963.4334814	890.9535458
9688501	3330254	C22M16.9688501.npy	C22	M16	5	12.66825136	0.5376943617	0.1423521929	98.57802443	19.44310181	136.6701311	2999.301658	960.5398315	894.4134645
9688501	3330254	C22M16.9688501.npy	C22	M16	6	13.07507057	0.537616503	0.143631128	103.2208778	19.97433561	137.2917534	3070.245883	992.2442772	918.5558846
9688501	3330254	C22M16.9688501.npy	C22	M16	7	12.68283518	0.5410193744	0.1357464109	102.2825886	19.15345174	136.2978911	3005.285608	963.8512149	899.4994556
9688501	3330254	C22M16.9688501.npy	C22	M16	8	12.8005045	0.5382560878	0.145605534	101.8016757	19.26628408	130.3482886	2895.492755	965.1568323	900.9066816
9688501	3330254	C22M16.9688501.npy	C22	M16	9	12.3094137	0.5395180319	0.1363786362	101.1050395	18.49098301	134.2721602	2906.690085	934.0401504	873.1480937
9688502	3330254	C22M17.9688502.npy	C22	M17	0	0.4898618513	0.3145615104	0.1731516398	1.776994532	0.5749407514	1.808579657	20.63848631	9.86711216	21.93075905
9688502	3330254	C22M17.9688502.npy	C22	M17	1	0.486876353	0.3109317978	0.1816135969	1.762441671	0.5709563572	1.813004495	20.43844866	9.813046372	21.54384072
9688502	3330254	C22M17.9688502.npy	C22	M17	2	0.50617785	0.3196785603	0.1829370944	1.816668879	0.5923851688	1.877401006	21.17521	10.09126138	22.85272935
9688502	3330254	C22M17.9688502.npy	C22	M17	3	0.5056884314	0.3167208592	0.1844286541	1.783874227	0.5882979446	1.789694654	21.03932178	9.930267533	22.65564752
9688502	3330254	C22M17.9688502.npy	C22	M17	4	0.4948682131	0.3189485975	0.1855549574	1.760646091	0.5784647016	1.82454594	21.15180748	9.974659503	21.88607061
9688502	3330254	C22M17.9688502.npy	C22	M17	5	0.4890008369	0.3171010992	0.1841884241	1.773640623	0.5823144714	1.831999964	20.45398027	9.945387082	21.69258908
9688502	3330254	C22M17.9688502.npy	C22	M17	6	0.4948254639	0.3166157321	0.1833257193	1.736892588	0.5791188248	1.818613141	20.62007114	9.952056228	22.08054198
9688502	3330254	C22M17.9688502.npy	C22	M17	7	0.4913338236	0.3117367495	0.1751349399	1.786815633	0.5722743128	1.790378829	20.42388253	9.842121411	21.82701918
9688502	3330254	C22M17.9688502.npy	C22	M17	8	0.5015920784	0.3219094526	0.1797286317	1.825842358	0.5819959394	1.826202092	21.57124634	10.23621906	22.86897327
9688502	3330254	C22M17.9688502.npy	C22	M17	9	0.4854038569	0.3126332047	0.1784909045	1.770531673	0.5661943208	1.803220253	20.14355629	9.700671425	21.55631084
9688503	3330254	C28M17.9688503.npy	C28	M17	0	0.5397580827	0.2033687687	0.1453859338	1.985159961	0.6339093905	2.059563983	22.44407104	8.002542604	26.77063514
9688503	3330254	C28M17.9688503.npy	C28	M17	1	0.5304215005	0.2032217426	0.1549377315	1.920611616	0.6212502256	2.057003712	21.30568066	7.800320054	26.0039421
9688503	3330254	C28M17.9688503.npy	C28	M17	2	0.5577322109	0.2088016969	0.1576465571	2.006355111	0.652842717	2.109797062	22.36852037	8.085297275	27.77342165
9688503	3330254	C28M17.9688503.npy	C28	M17	3	0.5574180806	0.2108578308	0.1589637601	1.976512358	0.6495514577	2.019122894	22.49745931	8.153237331	27.48177593
9688503	3330254	C28M17.9688503.npy	C28	M17	4	0.5336158478	0.209692373	0.1519377819	1.912825697	0.6259352921	2.026746414	21.57798038	7.93953645	26.48206096
9688503	3330254	C28M17.9688503.npy	C28	M17	5	0.5345831184	0.2094497349	0.1573396426	1.932548704	0.6380818837	2.050272465	21.32546641	8.097231548	26.35141765
9688503	3330254	C28M17.9688503.npy	C28	M17	6	0.5375752376	0.2089045738	0.1549251043	1.894537671	0.6281087779	1.989852442	21.21669131	7.915549118	26.64259665
9688503	3330254	C28M17.9688503.npy	C28	M17	7	0.5391271195	0.1992900046	0.1472096421	1.961468428	0.6302261096	2.013232864	21.66377182	7.970092293	26.60149
9688503	3330254	C28M17.9688503.npy	C28	M17	8	0.5575289518	0.2065975857	0.1509588295	2.030700532	0.6452432589	2.059384512	22.97253299	8.151326047	27.91961232
9688503	3330254	C28M17.9688503.npy	C28	M17	9	0.532753302	0.1972271952	0.1490546059	1.948728567	0.6225398879	2.025375656	21.16529512	7.909395135	26.26309866
9688504	3330254	C28M18.9688504.npy	C28	M18	0	0.5222288267	0.4507705471	0.2632687704	0.8714679809	0.8985798841	0.5462865315	12.93398831	9.316212802	18.35486493
9688504	3330254	C28M18.9688504.npy	C28	M18	1	0.5139714753	0.4483716421	0.2699901231	0.8424062575	0.8882054628	0.522478446	12.50661176	9.183683281	18.02314108
9688504	3330254	C28M18.9688504.npy	C28	M18	2	0.5469457923	0.4595983157	0.2797400604	0.8877997559	0.9469232825	0.5564752604	13.54329044	9.422645845	18.86205915
9688504	3330254	C28M18.9688504.npy	C28	M18	3	0.5644679179	0.4582901879	0.2863342302	0.8996259801	0.9580841297	0.5665656731	13.63907492	9.421793044	19.41779563
9688504	3330254	C28M18.9688504.npy	C28	M18	4	0.5320297444	0.4520698334	0.2725830836	0.8771345169	0.9224974423	0.5286003603	12.92246726	9.1769617	18.87870941
9688504	3330254	C28M18.9688504.npy	C28	M18	5	0.5455124399	0.4582417761	0.2796575713	0.8714767681	0.9398775781	0.5717992852	13.23419781	9.35783649	19.02398081
9688504	3330254	C28M18.9688504.npy	C28	M18	6	0.5442266139	0.4588932513	0.2797064718	0.8976603541	0.945579775	0.5661296731	13.22288673	9.285393632	18.95632893
9688504	3330254	C28M18.9688504.npy	C28	M18	7	0.5315020691	0.4541957386	0.2717312868	0.8242373086	0.9067884822	0.5376398813	12.99997861	9.23131765	18.61539281
9688504	3330254	C28M18.9688504.npy	C28	M18	8	0.5559774524	0.4551780903	0.2807704502	0.8869979786	0.9458074401	0.5546395161	13.29072561	9.385500462	19.09509349
9688504	3330254	C28M18.9688504.npy	C28	M18	9	0.5197032997	0.4502774055	0.2703525092	0.8231775758	0.8937155273	0.5459276536	12.86898389	9.270178935	18.12733308
9688505	3330254	C28M22.9688505.npy	C28	M22	0	15.26556851	0.8420292443	0.09200557851	172.550749	26.86292126	83.634879	3489.205257	1414.966363	1462.759593
9688505	3330254	C28M22.9688505.npy	C28	M22	1	15.05242878	0.8421406446	0.09791787408	170.283124	26.7312567	83.5173424	3469.538183	1400.440755	1443.242274
9688505	3330254	C28M22.9688505.npy	C28	M22	2	16.04933049	0.8413292355	0.1011862621	175.4633228	28.33208346	87.06127897	3552.538698	1484.913656	1528.359603
9688505	3330254	C28M22.9688505.npy	C28	M22	3	16.35858705	0.843226075	0.1046442327	173.6694697	28.41980035	81.73712165	3500.609648	1508.441247	1556.214652
9688505	3330254	C28M22.9688505.npy	C28	M22	4	15.63865878	0.8422319671	0.09839683814	171.3587978	27.56117026	84.43773948	3489.267608	1447.202881	1495.188074
9688505	3330254	C28M22.9688505.npy	C28	M22	5	15.6505522	0.8431706323	0.1018146397	171.9782259	27.74600868	85.7331771	3495.010423	1448.623875	1495.664136
9688505	3330254	C28M22.9688505.npy	C28	M22	6	15.98974255	0.8429855497	0.1026022179	176.9415162	28.16576607	84.88754902	3523.985076	1477.626175	1523.374862
9688505	3330254	C28M22.9688505.npy	C28	M22	7	15.6919856	0.8430979228	0.09619951833	175.8502676	27.47517891	83.98668133	3507.229857	1453.026382	1497.930731
9688505	3330254	C28M22.9688505.npy	C28	M22	8	15.97029549	0.8431226562	0.1018205808	176.4303877	27.624594	82.91631319	3513.439864	1476.052623	1520.75596
9688505	3330254	C28M22.9688505.npy	C28	M22	9	15.16542379	0.8429114014	0.09590015408	175.0856974	26.51025986	83.20756575	3467.503478	1407.485853	1453.5255
9688506	3330254	C28M29.9688506.npy	C28	M29	0	0.2151422998	0.2162904335	0.1266350755	0.2274299731	0.2263748417	0.2017754077	1.178623144	4.653835495	2.360852093
9688506	3330254	C28M29.9688506.npy	C28	M29	1	0.2063250759	0.2077959133	0.1284163758	0.2158755591	0.2139070217	0.195368858	1.062899172	4.64069637	2.030263455
9688506	3330254	C28M29.9688506.npy	C28	M29	2	0.2166943626	0.2219417288	0.1362977534	0.2272279015	0.22932252	0.2007848736	1.242500738	4.66536266	2.376909686
9688506	3330254	C28M29.9688506.npy	C28	M29	3	0.2163536052	0.2236318139	0.1411306866	0.2277591432	0.2268961748	0.2002301798	1.251963767	4.67054605	2.366023227
9688506	3330254	C28M29.9688506.npy	C28	M29	4	0.2072097062	0.2180304938	0.1277454414	0.2208739019	0.2181849772	0.1934205712	1.171654937	4.650779726	2.30085585
9688506	3330254	C28M29.9688506.npy	C28	M29	5	0.2122840895	0.2207202471	0.1343835975	0.2267420348	0.226135084	0.1990825356	1.234676683	4.676281924	2.374033263
9688506	3330254	C28M29.9688506.npy	C28	M29	6	0.2101786636	0.2204322022	0.1326786777	0.2248640791	0.223765005	0.1975792195	1.142006237	4.631904535	2.282372622
9688506	3330254	C28M29.9688506.npy	C28	M29	7	0.2158105156	0.2169157556	0.1338479737	0.2186908268	0.2249485988	0.1985124273	1.190647681	4.652270474	2.326470473
9688506	3330254	C28M29.9688506.npy	C28	M29	8	0.217286593	0.2218057175	0.1292233763	0.2312737175	0.2285458394	0.2013944136	1.242845009	4.664324595	2.410134978
9688506	3330254	C28M29.9688506.npy	C28	M29	9	0.2129645231	0.2179103865	0.1347832401	0.2264116797	0.2246504781	0.1953797317	1.195835707	4.647966812	2.294051481
9688508	3330254	C31M02.9688508.npy	C31	M02	0	180.6953412	0.6575009624	0.5468242489	1796.068784	215.312892	1913.018573	229280.6225	16051.45603	12368.94422
9688508	3330254	C31M02.9688508.npy	C31	M02	1	182.4693568	0.6462695028	0.5523923519	1979.590096	232.6828475	1975.467646	229289.8612	15646.88639	12562.45334
9688508	3330254	C31M02.9688508.npy	C31	M02	2	192.4937195	0.648764147	0.5549901562	2089.015356	242.5409957	1973.699025	233537.3612	16539.77901	13374.78086
9688508	3330254	C31M02.9688508.npy	C31	M02	3	197.6115356	0.6526277074	0.5593003851	2089.641371	245.3993882	1974.202644	226428.5697	16989.29129	13670.34746
9688508	3330254	C31M02.9688508.npy	C31	M02	4	187.6485593	0.6521827495	0.5531346713	2051.292955	235.0843172	1812.146487	224778.8876	16207.81516	13009.28288
9688508	3330254	C31M02.9688508.npy	C31	M02	5	190.1791985	0.6527024379	0.5548338456	2103.285289	241.4457919	1987.033334	231378.5434	16423.00188	13313.54361
9688508	3330254	C31M02.9688508.npy	C31	M02	6	189.6438438	0.6532700963	0.5562755167	2071.199927	241.880041	1905.4024	222649.8158	16291.64567	13310.20537
9688508	3330254	C31M02.9688508.npy	C31	M02	7	191.2118826	0.6493525247	0.5488522763	2134.040733	239.7470852	1932.081387	233520.0086	16451.0815	13343.0317
9688508	3330254	C31M02.9688508.npy	C31	M02	8	192.2471511	0.6513766071	0.563700713	2087.405137	239.4005183	1905.47922	230094.0706	16496.88937	13280.97801
9688508	3330254	C31M02.9688508.npy	C31	M02	9	180.6889515	0.6571085176	0.5516735889	1903.4078	231.948409	1956.370313	228747.7502	15851.09778	12428.10677
9688509	3330254	C31M16.9688509.npy	C31	M16	0	17.55449409	0.635987062	0.1651022858	141.2954435	26.49595581	146.5125382	2696.331375	1171.69531	1463.798464
9688509	3330254	C31M16.9688509.npy	C31	M16	1	18.62629138	0.6211949408	0.1702325038	151.2608435	28.05284425	166.4799928	2886.203803	1252.377518	1550.99993
9688509	3330254	C31M16.9688509.npy	C31	M16	2	19.05554488	0.6268263612	0.1729070986	151.7533233	28.47385274	166.4792339	2840.595191	1277.149223	1582.12778
9688509	3330254	C31M16.9688509.npy	C31	M16	3	19.96800508	0.6272510955	0.1759919879	155.5313873	29.24012752	169.7270906	2913.420579	1325.210013	1643.071077
9688509	3330254	C31M16.9688509.npy	C31	M16	4	18.56678916	0.6263995032	0.1706992373	149.8826912	27.67081718	166.1149449	2867.803751	1247.535316	1541.999002
9688509	3330254	C31M16.9688509.npy	C31	M16	5	18.95838781	0.6238624726	0.1732577202	151.3096003	28.44212835	169.574806	2929.460374	1273.131668	1574.566493
9688509	3330254	C31M16.9688509.npy	C31	M16	6	19.18081292	0.6288578267	0.1722857411	155.1173885	28.7455169	168.8278044	2932.986601	1292.77633	1593.534591
9688509	3330254	C31M16.9688509.npy	C31	M16	7	18.99597351	0.6274450194	0.1666133688	156.2526462	28.10909769	167.0206357	2858.94692	1277.694783	1579.090355
9688509	3330254	C31M16.9688509.npy	C31	M16	8	19.26584216	0.6285384936	0.1753721598	153.5670835	28.32907646	162.0627856	2825.611758	1283.923562	1588.594111
9688509	3330254	C31M16.9688509.npy	C31	M16	9	18.81994264	0.6245243821	0.1675386625	156.4713776	27.88928228	168.6088258	2911.542263	1270.875306	1567.459248
9688510	3330254	C31M29.9688510.npy	C31	M29	0	0.212028094	0.2169217065	0.1623147917	0.2247249424	0.2152476113	0.1969225643	0.9907049588	4.423695524	2.078556956
9688510	3330254	C31M29.9688510.npy	C31	M29	1	0.2013136885	0.214076099	0.1614811099	0.2118277417	0.2018526611	0.1876722684	0.9210742421	4.438134423	1.801931743
9688510	3330254	C31M29.9688510.npy	C31	M29	2	0.2076005322	0.222505913	0.1676318345	0.2212731075	0.2116713048	0.1918016298	1.021443208	4.440708646	2.09795709
9688510	3330254	C31M29.9688510.npy	C31	M29	3	0.2097031802	0.2232066163	0.1676529598	0.2229908187	0.2125321332	0.1930811821	1.032239394	4.438995984	2.092799813
9688510	3330254	C31M29.9688510.npy	C31	M29	4	0.2031986732	0.2190654521	0.1618287802	0.2165612203	0.20693344	0.1908365986	0.9529952367	4.41597508	2.031270191
9688510	3330254	C31M29.9688510.npy	C31	M29	5	0.2073527078	0.2234610723	0.1677678041	0.2232806668	0.21309192	0.1921035828	1.031159969	4.442983294	2.08012842
9688510	3330254	C31M29.9688510.npy	C31	M29	6	0.2048680652	0.2195163923	0.1632805386	0.2195693023	0.2103465633	0.1882792423	0.9842666039	4.4266031	2.037861759
9688510	3330254	C31M29.9688510.npy	C31	M29	7	0.2100070013	0.2171478861	0.1629486763	0.2195382466	0.2120932998	0.1917689045	0.9690287924	4.414766289	2.061371275
9688510	3330254	C31M29.9688510.npy	C31	M29	8	0.210073776	0.2221168055	0.1623968546	0.2258699617	0.2144774009	0.1933532975	0.9931158229	4.415847025	2.10978179
9688510	3330254	C31M29.9688510.npy	C31	M29	9	0.2057729901	0.2194577922	0.1658661268	0.2204071925	0.2094525863	0.1875365671	0.9814575071	4.420118398	2.026792456
9688512	3330254	C38M02.9688512.npy	C38	M02	0	121.8496353	0.7444236195	0.5576081937	1058.451919	150.1121255	1900.03634	49571.25357	11883.05496	10314.95465
9688512	3330254	C38M02.9688512.npy	C38	M02	1	121.679466	0.7349910893	0.562039432	1082.57123	154.7015294	1925.503204	49373.37315	11769.29301	10302.36617
9688512	3330254	C38M02.9688512.npy	C38	M02	2	123.487791	0.7376297555	0.5638251764	1093.578579	153.4680108	1871.613327	48889.05399	11937.17345	10389.0756
9688512	3330254	C38M02.9688512.npy	C38	M02	3	128.4999382	0.7406672056	0.5670129238	1102.632149	158.5445593	1903.671665	49918.67633	12423.25086	10781.04043
9688512	3330254	C38M02.9688512.npy	C38	M02	4	122.2496709	0.7404233319	0.5617487091	1088.70449	151.6907559	1885.360641	47746.78014	11841.46807	10345.33734
9688512	3330254	C38M02.9688512.npy	C38	M02	5	122.8581149	0.7415875681	0.5622322163	1103.578329	154.8883435	1829.404642	48782.80807	11890.21908	10383.48987
9688512	3330254	C38M02.9688512.npy	C38	M02	6	125.0779851	0.740049343	0.5651877424	1099.1346	157.7269409	1806.117898	51122.37221	12094.86007	10572.65812
9688512	3330254	C38M02.9688512.npy	C38	M02	7	121.2198034	0.7419799792	0.5570613566	1102.096561	150.6224468	1863.872166	47122.15752	11727.83864	10330.14296
9688512	3330254	C38M02.9688512.npy	C38	M02	8	126.8055557	0.7377429489	0.5698792742	1116.877006	157.0385696	1820.76114	48548.73501	12257.99638	10635.2251
9688512	3330254	C38M02.9688512.npy	C38	M02	9	122.3666684	0.7446212837	0.5592673782	1111.994959	152.8252308	1909.807977	52216.88891	11907.39649	10405.0001
9688513	3330254	C38M17.9688513.npy	C38	M17	0	0.425954506	0.4193968958	0.1272024211	1.414338315	0.4808412841	1.345631761	22.37460709	10.83532735	16.78144413
9688513	3330254	C38M17.9688513.npy	C38	M17	1	0.4193298419	0.4203400526	0.136454612	1.385296011	0.4756764377	1.331579654	22.05178107	10.89143955	16.39364658
9688513	3330254	C38M17.9688513.npy	C38	M17	2	0.4223993307	0.4217720097	0.1343408143	1.377291112	0.4746589527	1.33526054	21.22644122	10.70064647	16.85562189
9688513	3330254	C38M17.9688513.npy	C38	M17	3	0.4315173972	0.4147579122	0.1366563855	1.368617262	0.4848205879	1.326390535	22.20224574	10.84371715	17.12192016
9688513	3330254	C38M17.9688513.npy	C38	M17	4	0.4137762837	0.4199341985	0.1353976539	1.343159918	0.4654216844	1.319601769	21.17144453	10.57273118	16.26900179
9688513	3330254	C38M17.9688513.npy	C38	M17	5	0.4189341451	0.4145330374	0.1377892554	1.381809109	0.4800295064	1.365037199	21.60922823	10.85011844	16.59567448
9688513	3330254	C38M17.9688513.npy	C38	M17	6	0.4198886684	0.4210000228	0.1360475511	1.342397295	0.4751219817	1.338780031	21.74740225	10.9367249	16.65209429
9688513	3330254	C38M17.9688513.npy	C38	M17	7	0.400180504	0.4113580233	0.1218276609	1.323155806	0.4557296681	1.267446747	17.70102094	9.787273767	15.33352732
9688513	3330254	C38M17.9688513.npy	C38	M17	8	0.436304434	0.4197161436	0.130647053	1.422375636	0.4856357859	1.335782464	22.65346668	10.8008759	17.3055114
9688513	3330254	C38M17.9688513.npy	C38	M17	9	0.4123745366	0.4189047241	0.1274962534	1.369067265	0.4637474816	1.322988808	21.28382104	10.65603602	16.18180703
9688514	3330254	C38M18.9688514.npy	C38	M18	0	0.5245927113	0.5117792669	0.2774839081	0.9728626624	0.9156277494	0.5522456873	20.12453018	29.42568695	12.24163966
9688514	3330254	C38M18.9688514.npy	C38	M18	1	0.5195124898	0.5143562324	0.2834397726	0.9737257655	0.9155883864	0.5570591078	20.46952094	29.36783863	12.24578949
9688514	3330254	C38M18.9688514.npy	C38	M18	2	0.5228809167	0.5135836212	0.2862388391	0.9516290922	0.9142373892	0.5448213496	19.54779094	28.71554083	12.37961798
9688514	3330254	C38M18.9688514.npy	C38	M18	3	0.5489527218	0.5162686787	0.293316313	0.9778223002	0.9467083819	0.5644838143	20.35371016	30.54474619	12.72379066
9688514	3330254	C38M18.9688514.npy	C38	M18	4	0.5117903692	0.5120191088	0.2854150307	0.9462718797	0.9002182663	0.5386634348	19.09699304	27.9724573	12.10597605
9688514	3330254	C38M18.9688514.npy	C38	M18	5	0.5364867557	0.5147831505	0.2908065388	0.9695819471	0.9376467436	0.5604421095	20.06921996	29.82182925	12.52806033
9688514	3330254	C38M18.9688514.npy	C38	M18	6	0.5388825913	0.5155514063	0.2911330926	1.005226942	0.9476755682	0.5748057754	20.27831647	29.98241624	12.60134956
9688514	3330254	C38M18.9688514.npy	C38	M18	7	0.4990009192	0.510708762	0.2766977212	0.8699594736	0.8580962696	0.4902586891	17.86568782	26.606113	11.73818228
9688514	3330254	C38M18.9688514.npy	C38	M18	8	0.5478381511	0.5129974474	0.2884499115	0.9561683084	0.9452529968	0.5655057417	20.06294444	30.48289406	12.48731397
9688514	3330254	C38M18.9688514.npy	C38	M18	9	0.5114214878	0.5113581289	0.2805656083	0.9500011621	0.8956843995	0.5373773623	19.67802562	28.53890132	12.24521213
9688515	3330254	C38M20.9688515.npy	C38	M20	0	0.9333135001	0.414194536	0.1492910191	1.690972255	1.184521774	5.523786908	81.01313382	28.64642294	31.64663739
9688515	3330254	C38M20.9688515.npy	C38	M20	1	0.9289363005	0.4173193111	0.1556733044	1.727263906	1.202533905	5.750421428	79.17419248	28.48046467	31.89913417
9688515	3330254	C38M20.9688515.npy	C38	M20	2	0.9229440531	0.4124288161	0.154119399	1.691482301	1.179852611	5.581624984	76.07885322	28.1430475	31.21713323
9688515	3330254	C38M20.9688515.npy	C38	M20	3	0.9544184318	0.417303163	0.156616186	1.734944109	1.209856894	5.651327709	77.8717095	61.27969579	32.23592215
9688515	3330254	C38M20.9688515.npy	C38	M20	4	0.9086403153	0.4145295633	0.1512683803	1.69592896	1.17030504	5.637129138	74.0884353	27.74047726	30.83736806
9688515	3330254	C38M20.9688515.npy	C38	M20	5	0.9251728977	0.4135317434	0.1549574053	1.716408321	1.188944292	5.826209052	77.95565186	28.36050303	31.3820585
9688515	3330254	C38M20.9688515.npy	C38	M20	6	0.9371201916	0.4156524511	0.1565609945	1.723199473	1.197944268	5.75120703	78.13526363	28.37176107	31.7650655
9688515	3330254	C38M20.9688515.npy	C38	M20	7	0.8939470288	0.4104812384	0.1466129061	1.660583896	1.131120846	5.656680144	72.64113892	27.01139462	30.29411519
9688515	3330254	C38M20.9688515.npy	C38	M20	8	0.9710709308	0.4146802757	0.156225716	1.75311349	1.221846027	5.73259942	80.06800401	63.04858969	32.20966304
9688515	3330254	C38M20.9688515.npy	C38	M20	9	0.9221261482	0.4152640179	0.1533916831	1.663917202	1.165125811	5.691200802	79.67821874	28.28912364	31.35937724
9688516	3330254	C38M22.9688516.npy	C38	M22	0	14.72118205	0.8502339664	0.08937837952	157.2677354	25.17900803	70.32795752	4789.628567	1444.235762	1451.403763
9688516	3330254	C38M22.9688516.npy	C38	M22	1	14.607793	0.8491551126	0.09661982169	153.7209781	25.34845514	70.73615272	4823.31521	1433.59358	1439.485755
9688516	3330254	C38M22.9688516.npy	C38	M22	2	15.3675099	0.8501932497	0.09839717453	157.2376449	26.38607671	72.97600443	4864.303652	1507.309711	1513.39985
9688516	3330254	C38M22.9688516.npy	C38	M22	3	15.66994713	0.8500677885	0.09947053217	154.7242757	26.45502292	71.22949896	4791.104444	1535.758209	1541.830875
9688516	3330254	C38M22.9688516.npy	C38	M22	4	15.36291721	0.8508840423	0.09509986788	155.8095996	26.44431191	74.10801364	4914.759023	1507.724865	1512.944091
9688516	3330254	C38M22.9688516.npy	C38	M22	5	15.03314058	0.8498632641	0.09840280087	154.0286453	25.9428955	73.17226839	4812.65545	1474.426617	1480.935251
9688516	3330254	C38M22.9688516.npy	C38	M22	6	15.18677797	0.85013512	0.09834045487	157.6382806	25.98797625	73.10093523	4750.114761	1489.172363	1494.701764
9688516	3330254	C38M22.9688516.npy	C38	M22	7	15.23109982	0.8546675951	0.09075174122	161.5401025	25.87552559	73.94924426	4844.512996	1494.040167	1501.091424
9688516	3330254	C38M22.9688516.npy	C38	M22	8	15.34201374	0.8509704135	0.09839256282	160.4549012	25.86946951	71.27343217	4862.209794	1504.354586	1509.637242
9688516	3330254	C38M22.9688516.npy	C38	M22	9	14.55837996	0.8509260101	0.09403168282	158.8798336	24.93395957	73.27118868	4752.971002	1428.627837	1434.395152
9688517	3330254	C38M29.9688517.npy	C38	M29	0	0.2096797373	0.1902365901	0.1456063102	0.2039720888	0.218343725	0.1865941493	0.8547684035	4.420280954	1.705381451
9688517	3330254	C38M29.9688517.npy	C38	M29	1	0.2034590719	0.1834950019	0.1503639338	0.1981638894	0.2106848251	0.1827222597	0.8389374635	4.475623784	1.530698678
9688517	3330254	C38M29.9688517.npy	C38	M29	2	0.2084402171	0.1938581944	0.1537528757	0.204687043	0.2184127323	0.1850893837	0.8851492152	4.429089598	1.729612859
9688517	3330254	C38M29.9688517.npy	C38	M29	3	0.2075739037	0.1957102647	0.1553281955	0.2037799226	0.2162497066	0.1833098853	0.9020467814	4.441565365	1.72694016
9688517	3330254	C38M29.9688517.npy	C38	M29	4	0.2023295322	0.1929154711	0.1504066724	0.2015904824	0.2120238928	0.1829904805	0.8835990756	4.432474185	1.688899753
9688517	3330254	C38M29.9688517.npy	C38	M29	5	0.2017670432	0.1964664858	0.1546259708	0.2016212591	0.2131045538	0.1801970983	0.8962144664	4.449839332	1.723844334
9688517	3330254	C38M29.9688517.npy	C38	M29	6	0.200227446	0.1926599593	0.1509435653	0.2002922675	0.2108349175	0.1820515084	0.8768733196	4.469484657	1.693400738
9688517	3330254	C38M29.9688517.npy	C38	M29	7	0.2088290424	0.1866710155	0.1451199243	0.2030879293	0.216771154	0.1853114122	0.8416323812	4.405960343	1.698524568
9688517	3330254	C38M29.9688517.npy	C38	M29	8	0.2081236066	0.1952516323	0.1490175773	0.2056899371	0.2176832396	0.1839818014	0.9032196682	4.440930828	1.754042845
9688517	3330254	C38M29.9688517.npy	C38	M29	9	0.2042527442	0.1887726189	0.1485903183	0.2037477548	0.2137647934	0.1808983209	0.8324103362	4.438915546	1.686045512
9688518	3330254	C39M16.9688518.npy	C39	M16	0	13.1776636	0.3616904517	0.1740491048	61.69692416	17.94834995	83.15514164	4340.707424	1300.905467	581.7768983
9688518	3330254	C39M16.9688518.npy	C39	M16	1	13.4239888	0.3608653232	0.1860523986	63.02820224	18.6203661	91.75192091	4518.071922	1325.561182	592.8153365
9688518	3330254	C39M16.9688518.npy	C39	M16	2	13.32034426	0.3659055622	0.186271952	62.70344055	18.31847768	84.3084134	4231.761112	1315.065839	581.6486126
9688518	3330254	C39M16.9688518.npy	C39	M16	3	13.716599	0.3672033214	0.186106505	62.31082419	18.63544498	89.87369493	4255.675388	1354.457057	601.7875956
9688518	3330254	C39M16.9688518.npy	C39	M16	4	13.36053622	0.362929758	0.1887860719	62.50347201	18.32394217	89.61760782	4308.615858	1319.281797	586.1508493
9688518	3330254	C39M16.9688518.npy	C39	M16	5	13.08858905	0.3645813263	0.188755127	59.84405643	18.06922957	89.83753034	4219.767908	1292.126152	578.3874625
9688518	3330254	C39M16.9688518.npy	C39	M16	6	13.54074817	0.3686305522	0.1880288385	64.07508567	18.57235334	86.07105893	4288.87133	1337.044912	597.5522504
9688518	3330254	C39M16.9688518.npy	C39	M16	7	13.53766067	0.3665025156	0.177087145	63.98405782	18.37390087	88.94026517	4430.959133	1336.821918	601.4583872
9688518	3330254	C39M16.9688518.npy	C39	M16	8	13.3073594	0.3660258268	0.1848298129	62.81996775	17.92095418	85.32237844	4128.850863	1313.598919	585.9370772
9688518	3330254	C39M16.9688518.npy	C39	M16	9	13.43515014	0.3639276526	0.1795835678	63.69338175	18.29497166	91.843671	4340.230437	1326.529256	589.5256476
9688519	3330254	C39M17.9688519.npy	C39	M17	0	0.2825393626	0.08889651882	0.1394934991	0.6960466038	0.3097540073	0.7022629609	7.925419171	6.498493966	7.744531208
9688519	3330254	C39M17.9688519.npy	C39	M17	1	0.2778689513	0.09533601075	0.1509213164	0.6805593284	0.3057000545	0.7082517029	7.893173721	6.582256292	7.550475382
9688519	3330254	C39M17.9688519.npy	C39	M17	2	0.2902291003	0.09617155295	0.1548288209	0.7071995494	0.3187853961	0.7293167548	8.233031903	6.664399403	8.068757738
9688519	3330254	C39M17.9688519.npy	C39	M17	3	0.2890779384	0.09696365791	0.155295918	0.6981415148	0.315681831	0.7032803062	8.305158411	6.643258612	7.991262613
9688519	3330254	C39M17.9688519.npy	C39	M17	4	0.2827799606	0.09765418073	0.154853726	0.6849793146	0.3099851477	0.7155264994	8.226370374	6.681179689	7.758194845
9688519	3330254	C39M17.9688519.npy	C39	M17	5	0.2859217402	0.09856511227	0.1575887031	0.6897783092	0.3167702669	0.7109065315	8.027885865	6.660886086	7.648052514
9688519	3330254	C39M17.9688519.npy	C39	M17	6	0.2835297047	0.09791235455	0.154182186	0.6789673674	0.3113951367	0.7062386044	7.991432894	6.607789082	7.766597897
9688519	3330254	C39M17.9688519.npy	C39	M17	7	0.2773794327	0.08900066969	0.1413767026	0.6836112034	0.3028876135	0.681892567	7.416274682	6.422051971	7.596317559
9688519	3330254	C39M17.9688519.npy	C39	M17	8	0.2893414502	0.09653184127	0.1508333385	0.7112597562	0.3150895565	0.7128441614	8.46289628	6.721589813	8.095070018
9688519	3330254	C39M17.9688519.npy	C39	M17	9	0.2798743098	0.09058447437	0.1455124817	0.6863637936	0.3057367126	0.6984885206	7.670435157	6.565787141	7.621576214
9688520	3330254	C39M18.9688520.npy	C39	M18	0	0.2784660969	0.352709401	0.1508161616	0.3953642835	0.4410171936	0.2311751105	6.138038907	8.303631223	5.877354551
9688520	3330254	C39M18.9688520.npy	C39	M18	1	0.2677738123	0.3499611281	0.1503254575	0.3808785288	0.4245731811	0.2270824378	5.631100869	8.022703494	5.644628944
9688520	3330254	C39M18.9688520.npy	C39	M18	2	0.2867307292	0.3594741541	0.161489796	0.3906837368	0.4595307455	0.234044502	6.362787886	8.425898251	6.113779311
9688520	3330254	C39M18.9688520.npy	C39	M18	3	0.2886625927	0.3607066403	0.1633118326	0.400399346	0.4555461267	0.2335491579	6.250073188	8.325362554	6.211206411
9688520	3330254	C39M18.9688520.npy	C39	M18	4	0.2802434969	0.357061414	0.1585526223	0.3966191011	0.4471460069	0.2292898187	6.210686798	8.322375903	5.988896055
9688520	3330254	C39M18.9688520.npy	C39	M18	5	0.2864102948	0.3605132094	0.1618173391	0.4000312528	0.4575522067	0.2359065541	6.299009907	8.377485962	6.121311799
9688520	3330254	C39M18.9688520.npy	C39	M18	6	0.2850437656	0.3604423465	0.1615819088	0.4049656292	0.4581996629	0.2379135865	6.236136704	8.323043294	6.068835076
9688520	3330254	C39M18.9688520.npy	C39	M18	7	0.2783704117	0.3531405239	0.1557447618	0.3689725533	0.4383388203	0.2186778603	6.061160345	8.224061238	5.946130088
9688520	3330254	C39M18.9688520.npy	C39	M18	8	0.2895671877	0.3596185555	0.1624687946	0.3903629193	0.4571065463	0.2363850568	6.186833722	8.352671657	6.089938451
9688520	3330254	C39M18.9688520.npy	C39	M18	9	0.2790923396	0.3557013526	0.1559018587	0.3852583347	0.4422032312	0.2305346573	6.135477912	8.273146506	5.86133258
9688521	3330254	C39M20.9688521.npy	C39	M20	0	0.5189891883	0.2313806768	0.1416503756	0.7968781622	0.6424013865	1.949595354	37.07135312	22.26019159	10.50604294
9688521	3330254	C39M20.9688521.npy	C39	M20	1	0.5239886738	0.2376999558	0.1489527406	0.8182449506	0.6624898576	2.147782229	38.19532837	22.60932315	10.87477507
9688521	3330254	C39M20.9688521.npy	C39	M20	2	0.5407471898	0.2373951835	0.1544767034	0.8226622295	0.6727880991	2.165062215	38.68782565	23.04906324	11.01333895
9688521	3330254	C39M20.9688521.npy	C39	M20	3	0.5511954325	0.2396983159	0.1531925478	0.8459287789	0.6787532277	2.228621599	39.38845839	23.34525075	11.35565326
9688521	3330254	C39M20.9688521.npy	C39	M20	4	0.5356984727	0.239382637	0.1527735088	0.8305231466	0.6694061559	2.17061072	38.83532238	22.98577301	11.17829613
9688521	3330254	C39M20.9688521.npy	C39	M20	5	0.5401064316	0.2391720367	0.1539512504	0.8396429847	0.6732304533	2.262707452	39.89061553	23.20398157	11.19384799
9688521	3330254	C39M20.9688521.npy	C39	M20	6	0.5430288349	0.2400269005	0.1539659155	0.842468134	0.6826630064	2.194883875	39.23653125	23.12393188	11.23517195
9688521	3330254	C39M20.9688521.npy	C39	M20	7	0.5203000691	0.2349778133	0.1449427812	0.7913777561	0.6413985203	2.157415151	37.50167625	22.2127079	10.7975986
9688521	3330254	C39M20.9688521.npy	C39	M20	8	0.5472687271	0.2381261317	0.1561458406	0.8329913578	0.671859003	2.192968715	38.2535998	22.85685339	11.0983459
9688521	3330254	C39M20.9688521.npy	C39	M20	9	0.5368092937	0.2350683756	0.1473555313	0.8179090222	0.6603455866	2.133994123	39.82200304	22.83138698	10.88143154
9688522	3330254	C39M22.9688522.npy	C39	M22	0	26.65178258	0.7989432338	0.1021115111	292.8085663	44.28482613	174.3638477	7249.189367	2617.183805	2482.935051
9688522	3330254	C39M22.9688522.npy	C39	M22	1	26.66425976	0.7994277741	0.1056738349	293.9449286	44.83392923	177.464191	7369.791115	2619.950026	2488.227415
9688522	3330254	C39M22.9688522.npy	C39	M22	2	27.1265263	0.7979697444	0.1104339761	289.7129111	45.08502792	178.4717944	7100.609059	2662.423569	2508.178193
9688522	3330254	C39M22.9688522.npy	C39	M22	3	27.96209528	0.7995059973	0.110665972	289.3096488	45.64293256	171.144177	7143.021686	2743.125956	2581.493364
9688522	3330254	C39M22.9688522.npy	C39	M22	4	27.0452437	0.7990985993	0.1103210025	287.2663288	44.99807686	181.7035792	7181.311924	2655.993512	2505.506827
9688522	3330254	C39M22.9688522.npy	C39	M22	5	26.68812999	0.7992932851	0.1111640666	285.4590545	44.77534632	172.9953914	7080.258977	2619.98357	2478.312843
9688522	3330254	C39M22.9688522.npy	C39	M22	6	27.39003175	0.7994370347	0.1113904511	295.5265252	45.64174126	175.2211327	7177.789704	2688.831806	2537.245542
9688522	3330254	C39M22.9688522.npy	C39	M22	7	27.29215944	0.8005220037	0.1047079274	298.1038278	44.91342308	180.2960951	7278.263481	2679.431165	2539.24917
9688522	3330254	C39M22.9688522.npy	C39	M22	8	26.87760095	0.8020012461	0.1094996975	293.8582	43.88934562	172.0788045	7018.821845	2637.456801	2488.536654
9688522	3330254	C39M22.9688522.npy	C39	M22	9	26.76242069	0.7991203046	0.1046015986	300.0449929	44.07020336	179.7647161	7311.310338	2629.289711	2494.524388
9688523	3330254	C39M29.9688523.npy	C39	M29	0	0.2245818784	0.150522571	0.1603028501	0.2237652278	0.2397610307	0.2080538475	0.8749511128	4.515209431	2.519144509
9688523	3330254	C39M29.9688523.npy	C39	M29	1	0.2138934979	0.1460795109	0.1669076343	0.2127230047	0.2252181621	0.2008891813	0.6911210865	4.515093564	2.148025014
9688523	3330254	C39M29.9688523.npy	C39	M29	2	0.2224505984	0.1558185724	0.1733823881	0.2185608035	0.2388083952	0.2040062389	0.8871045169	4.518289786	2.539107281
9688523	3330254	C39M29.9688523.npy	C39	M29	3	0.2199646734	0.1563976157	0.1726347963	0.2189935592	0.2353421352	0.2019615781	0.8664261061	4.509424752	2.528910924
9688523	3330254	C39M29.9688523.npy	C39	M29	4	0.2177326174	0.1577098249	0.1746395835	0.2161438447	0.2323086711	0.2023877035	0.8826234267	4.523802456	2.443388683
9688523	3330254	C39M29.9688523.npy	C39	M29	5	0.2208614727	0.1582217077	0.1764124939	0.2206313559	0.2385201892	0.2048756577	0.8913719986	4.522072699	2.510644268
9688523	3330254	C39M29.9688523.npy	C39	M29	6	0.2187723059	0.1581645793	0.1747075357	0.2194565238	0.2361859074	0.203003014	0.8797561089	4.522168113	2.435417998
9688523	3330254	C39M29.9688523.npy	C39	M29	7	0.2206436162	0.1504795029	0.1623400983	0.2113288507	0.2342505845	0.2015854688	0.8608920264	4.510856752	2.489693235
9688523	3330254	C39M29.9688523.npy	C39	M29	8	0.2240021224	0.1569049619	0.1698108995	0.22342509	0.2395721721	0.2062393171	0.8894851007	4.520676681	2.568799158
9688523	3330254	C39M29.9688523.npy	C39	M29	9	0.2225474742	0.1533201116	0.1667599528	0.221765522	0.2389472701	0.2017023938	0.8705719185	4.519182469	2.4114292
9688524	3330254	C40M16.9688524.npy	C40	M16	0	13.07977896	0.4315108462	0.1666656731	53.74646155	16.97968183	139.2896452	4459.99587	1290.273775	824.1921417
9688524	3330254	C40M16.9688524.npy	C40	M16	1	13.08553548	0.4342428086	0.17323224	56.11873597	17.17426163	149.4451782	4527.588777	1291.066493	830.012692
9688524	3330254	C40M16.9688524.npy	C40	M16	2	13.58815106	0.436424258	0.1760971167	56.22518066	17.67502178	143.2589871	4530.838553	1340.724655	846.8778529
9688524	3330254	C40M16.9688524.npy	C40	M16	3	13.65637726	0.4416147074	0.1769135041	55.93913309	17.61076348	145.1602093	4420.175442	1347.205059	860.9845186
9688524	3330254	C40M16.9688524.npy	C40	M16	4	13.26442437	0.4367713283	0.173646352	55.53411799	17.17535513	146.2896619	4591.058499	1308.993216	842.7670794
9688524	3330254	C40M16.9688524.npy	C40	M16	5	12.9690871	0.4367376875	0.1754338746	55.28037712	17.26462974	141.8456661	4414.048957	1278.903023	818.8696029
9688524	3330254	C40M16.9688524.npy	C40	M16	6	13.30230654	0.4409113034	0.1751007744	57.00749399	17.40268325	144.7399929	4476.883967	1312.375572	845.7697658
9688524	3330254	C40M16.9688524.npy	C40	M16	7	13.48702373	0.4344149005	0.1697812629	56.84265616	17.41553209	147.4039263	4541.016333	1330.624245	843.3244275
9688524	3330254	C40M16.9688524.npy	C40	M16	8	13.71181745	0.4366228436	0.1726916637	56.22491482	17.54599231	145.7161115	4451.395824	1352.540388	853.2588641
9688524	3330254	C40M16.9688524.npy	C40	M16	9	13.17031988	0.4362638146	0.1729638885	57.58857524	17.21513482	146.432997	4536.444136	1299.49236	837.3672574
9688525	3330254	C40M17.9688525.npy	C40	M17	0	0.3260499362	0.2458542113	0.1429026464	0.9771984274	0.3766170108	1.012779989	15.31787951	9.475006515	10.70971139
9688525	3330254	C40M17.9688525.npy	C40	M17	1	0.3201514454	0.2463368296	0.1531236023	0.9562850268	0.3675034247	1.017171584	14.12642642	9.347757001	10.36070973
9688525	3330254	C40M17.9688525.npy	C40	M17	2	0.3372097601	0.2527915815	0.1558033718	0.9905839935	0.3892791629	1.054211296	15.55502256	9.500089239	11.10035157
9688525	3330254	C40M17.9688525.npy	C40	M17	3	0.3300744699	0.2538483222	0.1560020118	0.9715143022	0.3805224161	0.9816145363	14.93802029	9.2422351	10.81095133
9688525	3330254	C40M17.9688525.npy	C40	M17	4	0.3221872259	0.2536376297	0.1542171755	0.9442626595	0.3714593955	0.995938023	14.87787363	9.328285255	10.5221084
9688525	3330254	C40M17.9688525.npy	C40	M17	5	0.3242228428	0.2491772227	0.1558625932	0.9634007979	0.3789744166	1.005439946	15.04858203	9.460594223	10.63026479
9688525	3330254	C40M17.9688525.npy	C40	M17	6	0.3230613521	0.2500887273	0.1536477739	0.9338027621	0.3738940949	0.9900087932	15.06595714	9.423627563	10.66785263
9688525	3330254	C40M17.9688525.npy	C40	M17	7	0.3279210259	0.2415066452	0.1435319866	0.9742349778	0.3760158659	0.9868579126	15.17791299	9.432615796	10.59976951
9688525	3330254	C40M17.9688525.npy	C40	M17	8	0.3352142718	0.250633604	0.1508635134	0.982711728	0.3808338457	1.006091769	14.71934084	9.183541891	10.81558338
9688525	3330254	C40M17.9688525.npy	C40	M17	9	0.3165164475	0.2358121469	0.1473100484	0.9484077221	0.362634058	0.983787673	13.99163124	8.937099262	10.1829903
9688526	3330254	C40M18.9688526.npy	C40	M18	0	0.3420354637	0.5124565344	0.2807950649	0.7336075318	0.5685366154	0.409594903	12.08827708	10.37497749	8.803577941
9688526	3330254	C40M18.9688526.npy	C40	M18	1	0.3382317938	0.5128345767	0.2875347442	0.7200498374	0.5656304536	0.408427158	11.9080521	10.31023148	8.625980994
9688526	3330254	C40M18.9688526.npy	C40	M18	2	0.3607696379	0.5203637556	0.2963026629	0.7440587976	0.603699135	0.4254801355	12.70042483	10.63050698	9.220049657
9688526	3330254	C40M18.9688526.npy	C40	M18	3	0.3700607707	0.5218050094	0.3004748945	0.7571203722	0.608659683	0.4267244407	12.89003083	10.55859237	9.317894078
9688526	3330254	C40M18.9688526.npy	C40	M18	4	0.3495527051	0.5169391168	0.2919833339	0.7425248139	0.5854226008	0.4146890914	12.5315866	10.41746893	8.93957305
9688526	3330254	C40M18.9688526.npy	C40	M18	5	0.355318442	0.5209662875	0.2956115702	0.7272116021	0.5940273245	0.4233039605	12.45103252	10.48938882	9.127759854
9688526	3330254	C40M18.9688526.npy	C40	M18	6	0.3570230688	0.5199846346	0.2958200057	0.7599971455	0.6003149893	0.4300180317	12.50636991	10.49176796	9.132195343
9688526	3330254	C40M18.9688526.npy	C40	M18	7	0.3534431674	0.5187032546	0.2883261068	0.7190154554	0.5834233817	0.4084973683	12.68686163	10.49754517	9.085223443
9688526	3330254	C40M18.9688526.npy	C40	M18	8	0.3622647097	0.5174574537	0.2952655663	0.7414086444	0.59466614	0.4201815756	12.13950908	10.26240565	8.879409133
9688526	3330254	C40M18.9688526.npy	C40	M18	9	0.3348253952	0.5115953263	0.2865922248	0.6856157319	0.5567672457	0.4086412163	11.5094607	10.1499359	8.526763723
9688527	3330254	C40M20.9688527.npy	C40	M20	0	1.115225908	0.4573015435	0.2654673149	1.899188506	1.423600767	7.942075667	113.2637153	92.13162153	41.79287831
9688527	3330254	C40M20.9688527.npy	C40	M20	1	1.125599964	0.4590957473	0.2725641871	1.959092061	1.45569866	8.60986623	114.3778469	93.13939751	42.44236966
9688527	3330254	C40M20.9688527.npy	C40	M20	2	1.175575417	0.4585275916	0.2774812341	1.971592371	1.499320119	8.588526583	119.1957149	97.47411654	43.88530184
9688527	3330254	C40M20.9688527.npy	C40	M20	3	1.220335467	0.4611322503	0.2802042992	2.02108647	1.528919507	8.893584894	122.4760964	101.3469082	45.28105902
9688527	3330254	C40M20.9688527.npy	C40	M20	4	1.143937303	0.4600507597	0.2744603809	1.92988097	1.450399282	8.58474301	118.251661	94.814591	43.4107086
9688527	3330254	C40M20.9688527.npy	C40	M20	5	1.147087681	0.4598794972	0.2748694385	2.012273698	1.472786529	8.828214035	118.6821523	95.20564679	43.59547132
9688527	3330254	C40M20.9688527.npy	C40	M20	6	1.159615856	0.4600693708	0.275570014	1.956740666	1.484780329	8.625631691	117.3214462	96.17024493	43.61568764
9688527	3330254	C40M20.9688527.npy	C40	M20	7	1.141036687	0.4574369976	0.2688536036	1.944393397	1.436804942	8.590687316	116.8925558	94.24521806	42.60633143
9688527	3330254	C40M20.9688527.npy	C40	M20	8	1.204548081	0.4587936055	0.2781918314	1.985834713	1.514947852	8.623799898	119.1199322	99.64291889	44.21062047
9688527	3330254	C40M20.9688527.npy	C40	M20	9	1.093802871	0.4566786652	0.2703291039	1.843014059	1.390339048	8.211033659	109.1339825	90.09821231	40.59851467
9688528	3330254	C40M22.9688528.npy	C40	M22	0	18.06735292	0.8064035669	0.1436374997	187.5245564	30.99847047	93.20861889	5978.68682	1771.599577	1774.090798
9688528	3330254	C40M22.9688528.npy	C40	M22	1	18.03414743	0.8049610438	0.1487992599	183.8826089	31.40695383	93.38320705	6058.921283	753.2714217	1769.051083
9688528	3330254	C40M22.9688528.npy	C40	M22	2	18.48698092	0.803985282	0.15467556	184.5179194	31.68111839	95.85947986	5897.687607	1811.335951	1808.49787
9688528	3330254	C40M22.9688528.npy	C40	M22	3	19.07254709	0.8062009377	0.1563183607	183.2535391	32.18094652	92.88271902	5922.856852	1868.291581	1863.418232
9688528	3330254	C40M22.9688528.npy	C40	M22	4	18.77425517	0.8079227431	0.152008389	185.2472962	32.27870129	98.38010776	6090.171042	1841.854701	1839.617835
9688528	3330254	C40M22.9688528.npy	C40	M22	5	18.43075702	0.805245033	0.1529085971	184.0719724	31.79396252	96.73185723	6014.565536	1807.09052	1805.421792
9688528	3330254	C40M22.9688528.npy	C40	M22	6	18.77838128	0.8057666244	0.1528254714	188.0224606	32.20892763	96.03063734	6000.939372	1841.156904	1839.069539
9688528	3330254	C40M22.9688528.npy	C40	M22	7	18.21318641	0.8059736669	0.1479289787	188.6274241	31.00345989	95.57313624	5851.763515	1784.903951	1785.890472
9688528	3330254	C40M22.9688528.npy	C40	M22	8	18.38370707	0.8094122792	0.1524036762	191.3303475	30.8681492	92.86057464	5916.782896	1801.494825	1798.004854
9688528	3330254	C40M22.9688528.npy	C40	M22	9	17.86526615	0.8078847378	0.1465501498	189.5254256	30.66543582	96.33055886	5936.595601	756.6303672	1752.862042
9688529	3330254	C40M29.9688529.npy	C40	M29	0	0.2134978561	0.2011735101	0.2003424968	0.241822105	0.2244522537	0.2262248024	0.8740109183	4.366377761	2.298155612
9688529	3330254	C40M29.9688529.npy	C40	M29	1	0.2048868503	0.1982445895	0.2060549	0.230317458	0.2127053455	0.2219487422	0.85218608	4.414899949	1.93927769
9688529	3330254	C40M29.9688529.npy	C40	M29	2	0.2132183867	0.2067963473	0.2126777518	0.2406414691	0.2255007862	0.2278696935	0.7533389442	4.34960154	2.314048075
9688529	3330254	C40M29.9688529.npy	C40	M29	3	0.2133116326	0.2075928212	0.2131341768	0.24123607	0.2245224283	0.2265101362	0.9031504037	4.376683758	2.288885751
9688529	3330254	C40M29.9688529.npy	C40	M29	4	0.2066448301	0.2051707172	0.208727831	0.236306486	0.21758752	0.2235146071	0.8807920951	4.371947577	2.232432965
9688529	3330254	C40M29.9688529.npy	C40	M29	5	0.2094043226	0.2064468505	0.2108837104	0.2407291467	0.2232683891	0.2260824572	0.9035557613	4.380406688	2.302052476
9688529	3330254	C40M29.9688529.npy	C40	M29	6	0.208803295	0.2026711754	0.2075139196	0.2400603291	0.221978059	0.2244561155	0.886915971	4.384053229	2.246462295
9688529	3330254	C40M29.9688529.npy	C40	M29	7	0.2133055827	0.2016664547	0.2051976744	0.2346756456	0.2225526225	0.2248168248	0.8877204616	4.373796878	2.267357217
9688529	3330254	C40M29.9688529.npy	C40	M29	8	0.216095831	0.2063266411	0.2067328831	0.2468239329	0.2276659448	0.2276149505	0.903158443	4.373883927	2.337992983
9688529	3330254	C40M29.9688529.npy	C40	M29	9	0.2068004159	0.2010695214	0.206060295	0.2362862014	0.2183304816	0.2203861056	0.8650669997	4.378220771	2.239169734
9688530	3330254	C51M16.9688530.npy	C51	M16	0	14.15726178	0.5419275513	0.1691141251	115.795632	21.39393676	111.6743732	2854.338156	1008.787594	956.4644684
9688530	3330254	C51M16.9688530.npy	C51	M16	1	14.23074022	0.5356593446	0.1758191403	114.0433231	21.57586743	116.8075458	2789.402638	1009.330351	952.8264755
9688530	3330254	C51M16.9688530.npy	C51	M16	2	14.89663905	0.5405952125	0.1820354218	117.5310695	22.37729221	118.2082408	2880.943164	1053.441126	993.5162881
9688530	3330254	C51M16.9688530.npy	C51	M16	3	15.44865539	0.5385803052	0.1803661997	117.6197642	22.77576852	120.2801843	2901.248995	1084.544837	1027.811193
9688530	3330254	C51M16.9688530.npy	C51	M16	4	14.75628058	0.537835688	0.1807226728	117.9228	22.00668669	118.0319011	2883.545649	1045.406638	982.6438279
9688530	3330254	C51M16.9688530.npy	C51	M16	5	14.83255048	0.5375537443	0.1809838163	117.2740371	22.35650604	121.6233658	2960.223913	1057.499823	985.1626395
9688530	3330254	C51M16.9688530.npy	C51	M16	6	15.04548066	0.5420730694	0.1827184688	118.2945148	22.6932787	116.2660589	2869.490765	1062.393752	1008.750007
9688530	3330254	C51M16.9688530.npy	C51	M16	7	14.47649002	0.544349352	0.1721392268	119.1117715	21.64594512	119.9519315	2749.278977	1019.839748	990.1035301
9688530	3330254	C51M16.9688530.npy	C51	M16	8	15.07297685	0.5395752815	0.1833366394	119.1972236	22.398009	117.076715	2860.620744	1065.337384	1003.502124
9688530	3330254	C51M16.9688530.npy	C51	M16	9	14.22806514	0.5390537704	0.172765479	118.1710995	21.18906569	117.5530265	2817.986015	1006.69067	964.1021667
9688531	3330254	C51M17.9688531.npy	C51	M17	0	1.181372808	0.2430247437	0.1451250851	3.375896377	1.17101643	3.511808064	68.90552448	59.33560233	36.77574602
9688531	3330254	C51M17.9688531.npy	C51	M17	1	1.214268908	0.2336598869	0.1473918458	3.470069453	1.211253774	3.739866999	74.74770853	62.81667261	36.68425644
9688531	3330254	C51M17.9688531.npy	C51	M17	2	1.27497474	0.2388424046	0.1532042487	3.586759805	1.279975155	3.834707093	76.94725795	66.07819721	38.86612608
9688531	3330254	C51M17.9688531.npy	C51	M17	3	1.203827829	0.2368478888	0.1484109808	3.470961696	1.219092333	3.592820291	69.12703434	58.98371351	37.96201696
9688531	3330254	C51M17.9688531.npy	C51	M17	4	1.226557291	0.2392716403	0.1501031522	3.484238714	1.233678397	3.732046301	75.11925952	63.34986719	37.10531237
9688531	3330254	C51M17.9688531.npy	C51	M17	5	1.227306786	0.2247434273	0.1511948295	3.491894957	1.239438736	3.764439404	72.0738725	63.35151392	36.22040175
9688531	3330254	C51M17.9688531.npy	C51	M17	6	1.257806667	0.2342323951	0.1536734068	3.52620381	1.255859655	3.747784668	76.74823855	65.86578366	37.58251217
9688531	3330254	C51M17.9688531.npy	C51	M17	7	1.214614542	0.235953417	0.1428378051	3.532498805	1.203485102	3.663552462	74.89333081	62.93209949	37.13758753
9688531	3330254	C51M17.9688531.npy	C51	M17	8	1.207313044	0.2423303681	0.1436725848	3.551869511	1.209953429	3.651593802	75.9900408	62.30843582	38.74424439
9688531	3330254	C51M17.9688531.npy	C51	M17	9	1.196452291	0.2374727893	0.1499416085	3.543471282	1.184812446	3.630759005	73.26398702	61.48001304	36.72556462
9688532	3330254	C51M18.9688532.npy	C51	M18	0	0.4255935749	0.5360929562	0.2796809348	0.7504679718	0.7321834739	0.4132545981	14.81349219	22.01165993	10.87211374
9688532	3330254	C51M18.9688532.npy	C51	M18	1	0.4326484534	0.5349253714	0.2823342498	0.7546863111	0.7475075478	0.4288853793	15.62427446	22.90184909	11.29942673
9688532	3330254	C51M18.9688532.npy	C51	M18	2	0.4550597972	0.5425174278	0.2917448019	0.7796744834	0.7898962468	0.4347220478	15.9671043	24.21358094	11.72848865
9688532	3330254	C51M18.9688532.npy	C51	M18	3	0.4626775121	0.5420505855	0.2945593413	0.771064174	0.7867481198	0.4298826485	15.82881224	24.21351814	11.75975941
9688532	3330254	C51M18.9688532.npy	C51	M18	4	0.4490979514	0.5413370463	0.291487585	0.7827975651	0.7787223125	0.4175026701	16.34975104	23.88659984	11.57827238
9688532	3330254	C51M18.9688532.npy	C51	M18	5	0.4511226081	0.541193534	0.2939633603	0.7661665069	0.7745354467	0.4349023151	15.67424387	23.71019503	11.38387451
9688532	3330254	C51M18.9688532.npy	C51	M18	6	0.4618319394	0.5413455944	0.2944930568	0.7947486073	0.8034715923	0.4403401311	16.42119063	24.73156075	11.75450235
9688532	3330254	C51M18.9688532.npy	C51	M18	7	0.4419098476	0.5392662298	0.2830359826	0.7433375427	0.7558553313	0.4063761962	15.9784789	23.32288672	11.46063741
9688532	3330254	C51M18.9688532.npy	C51	M18	8	0.4610260332	0.5403708585	0.2960528663	0.769212376	0.7866251306	0.4318810552	16.05554061	24.5121313	11.66871622
9688532	3330254	C51M18.9688532.npy	C51	M18	9	0.4199917777	0.5332332885	0.2820190668	0.7218910173	0.7226338813	0.4044535974	14.68576251	21.53141064	10.86810683
9688533	3330254	C51M20.9688533.npy	C51	M20	0	1.387690862	0.2520150419	0.1895719199	3.26028923	1.791071656	5.485790317	90.03010899	74.02933192	33.81948808
9688533	3330254	C51M20.9688533.npy	C51	M20	1	1.450505117	0.2569238877	0.1985448141	3.3789616	1.87838684	5.918363829	99.17337328	79.52249219	34.99135086
9688533	3330254	C51M20.9688533.npy	C51	M20	2	1.495475097	0.2560417132	0.2025511408	3.504924682	1.928033568	5.999618702	101.1468159	81.69415797	36.12532686
9688533	3330254	C51M20.9688533.npy	C51	M20	3	1.512808256	0.2582448777	0.2008856048	3.520063656	1.921337949	6.06247732	98.85990636	81.67434625	36.73650716
9688533	3330254	C51M20.9688533.npy	C51	M20	4	1.48169752	0.256950061	0.2013478309	3.50502964	1.908204046	6.031153796	101.1987525	80.52264206	36.0451274
9688533	3330254	C51M20.9688533.npy	C51	M20	5	1.454367652	0.2563008479	0.2010210787	3.470540895	1.881074181	6.013191741	96.27388294	78.21450046	35.58123069
9688533	3330254	C51M20.9688533.npy	C51	M20	6	1.50018456	0.2580895174	0.2032517994	3.519635526	1.941713238	6.033424056	101.1560968	81.97661114	36.27210071
9688533	3330254	C51M20.9688533.npy	C51	M20	7	1.449465392	0.2534798414	0.193241587	3.429208104	1.845105295	5.862761599	98.40055167	78.25863602	35.27073225
9688533	3330254	C51M20.9688533.npy	C51	M20	8	1.512096444	0.2552046022	0.2057172833	3.510139816	1.919853121	5.916649639	99.15419228	82.27896016	36.04163421
9688533	3330254	C51M20.9688533.npy	C51	M20	9	1.408440988	0.2518177953	0.1962658896	3.294199563	1.789536129	5.645678704	93.62470706	75.95991773	33.98059461
9688534	3330254	C51M29.9688534.npy	C51	M29	0	0.2189249728	0.248489675	0.1849833992	0.2607926282	0.2210207849	0.2359613092	1.788472545	5.144412044	2.164816119
9688534	3330254	C51M29.9688534.npy	C51	M29	1	0.2125331415	0.2468465332	0.1881305085	0.2618989096	0.2119493731	0.2323947059	2.018155073	5.262544336	1.94409633
9688534	3330254	C51M29.9688534.npy	C51	M29	2	0.2207568147	0.251907866	0.1936109403	0.2669560305	0.2232854233	0.2353756338	2.106672616	5.268494078	2.238912248
9688534	3330254	C51M29.9688534.npy	C51	M29	3	0.2182141797	0.2513987725	0.1910293843	0.2656373403	0.2198000476	0.2266420369	2.047783303	5.215599987	2.212277239
9688534	3330254	C51M29.9688534.npy	C51	M29	4	0.2167084555	0.251929249	0.19254381	0.2671185595	0.2187968915	0.2324494394	2.09793453	5.268929122	2.162035066
9688534	3330254	C51M29.9688534.npy	C51	M29	5	0.2170718966	0.252918509	0.1949638729	0.2636073978	0.2213890987	0.2304815887	2.056824989	5.211192524	2.207251989
9688534	3330254	C51M29.9688534.npy	C51	M29	6	0.2182099763	0.2516126196	0.1927695198	0.2693071886	0.2221086248	0.235881834	2.171176409	5.310791307	2.20171736
9688534	3330254	C51M29.9688534.npy	C51	M29	7	0.2191882098	0.2465377659	0.1848826532	0.2645025089	0.2200478298	0.2308629094	1.92846805	5.21885524	2.168931297
9688534	3330254	C51M29.9688534.npy	C51	M29	8	0.2186387665	0.2545783594	0.1905898879	0.2680813173	0.2212203962	0.2297446177	2.091063305	5.253530763	2.250944673
9688534	3330254	C51M29.9688534.npy	C51	M29	9	0.2164959761	0.2475986761	0.1882657968	0.2657481277	0.2185815598	0.2303113448	1.919723628	5.190192038	2.139545659
9688536	3330254	C12M01.9688536.npy	C12	M01	0	11.02817752	0.6741467558	0.4523328274	98.55217318	13.81919055	177.7459788	2503.044938	767.9040299	699.343015
9688536	3330254	C12M01.9688536.npy	C12	M01	1	11.83610397	0.6524909235	0.4583037023	131.2440209	16.81337885	186.5209451	2511.982073	771.1590731	775.9144473
9688536	3330254	C12M01.9688536.npy	C12	M01	2	12.21760971	0.6554949316	0.458389125	132.9944864	17.16805769	181.8212235	2508.195898	794.8441092	807.4432307
9688536	3330254	C12M01.9688536.npy	C12	M01	3	12.50332503	0.6618969759	0.4594005338	131.2116917	17.30869845	182.5756566	2505.265261	817.6167906	821.5352654
9688536	3330254	C12M01.9688536.npy	C12	M01	4	12.09708518	0.6588776305	0.4587774403	132.6086836	16.92018034	179.9541714	2576.603821	796.8218917	792.6476799
9688536	3330254	C12M01.9688536.npy	C12	M01	5	12.13872055	0.6614427819	0.4597242992	132.8752635	17.13241352	185.1017677	2510.965807	788.6431486	804.0270171
9688536	3330254	C12M01.9688536.npy	C12	M01	6	12.10848756	0.6613472619	0.4590573276	131.8010472	17.16026979	175.9966653	2533.402771	793.3720862	795.8279512
9688536	3330254	C12M01.9688536.npy	C12	M01	7	12.32854263	0.6602711431	0.4565246934	134.7623664	17.29993398	186.5292499	2660.16302	807.9436109	808.5350833
9688536	3330254	C12M01.9688536.npy	C12	M01	8	12.47941721	0.6581346317	0.4667464225	134.6557035	17.30185918	177.2628034	2568.88841	815.7571518	816.7912467
9688536	3330254	C12M01.9688536.npy	C12	M01	9	11.64739077	0.6629411445	0.4575237888	119.5749512	16.85008224	184.0779768	2495.045728	780.4497543	757.013902
9688539	3330254	C31M01.9688539.npy	C31	M01	0	24.07058631	0.5077975686	0.5248199003	136.8369233	28.45789829	232.6840194	8745.978836	2087.339446	1087.164236
9688539	3330254	C31M01.9688539.npy	C31	M01	1	25.78226388	0.4934189093	0.5293261452	173.5309548	32.78631375	245.0161258	9718.576148	2182.100472	1213.609991
9688539	3330254	C31M01.9688539.npy	C31	M01	2	26.56112017	0.492306311	0.5287407349	176.7808407	33.42183365	238.9126015	9912.393607	2241.843604	1255.26954
9688539	3330254	C31M01.9688539.npy	C31	M01	3	26.9993001	0.5000779345	0.5320948046	173.898341	33.58660093	245.5358549	9650.024353	2276.788663	1274.478255
9688539	3330254	C31M01.9688539.npy	C31	M01	4	25.85097396	0.4975959315	0.529453336	175.3793888	32.69371029	240.8525557	9681.995601	2187.585841	1222.043472
9688539	3330254	C31M01.9688539.npy	C31	M01	5	26.23642738	0.4974787311	0.5324657929	177.0513311	33.13475166	241.2860194	9748.40778	2212.743284	1248.680547
9688539	3330254	C31M01.9688539.npy	C31	M01	6	25.63330851	0.499476752	0.5313909341	173.7442498	32.66852837	224.3855004	9369.208777	2160.678241	1222.294237
9688539	3330254	C31M01.9688539.npy	C31	M01	7	26.714332	0.4949290541	0.52317808	179.7500969	33.53512889	238.9261985	10421.63149	2259.245718	1260.452952
9688539	3330254	C31M01.9688539.npy	C31	M01	8	26.14030956	0.4979910444	0.5344628345	177.5382756	32.56957269	224.9743685	9102.223849	2195.975151	1235.081522
9688539	3330254	C31M01.9688539.npy	C31	M01	9	26.31642676	0.4987668131	0.5276114924	164.9002774	33.60873595	246.9034261	9856.174741	2259.777916	1212.079304
9688540	3330254	C38M01.9688540.npy	C38	M01	0	18.47348609	0.6194218447	0.5655392503	105.3966948	22.89575863	304.4082574	7161.364838	1626.650774	1048.188394
9688540	3330254	C38M01.9688540.npy	C38	M01	1	19.219507	0.6011017547	0.5701068698	137.5407786	25.97263279	311.9479042	7038.150749	1621.90892	1124.909361
9688540	3330254	C38M01.9688540.npy	C38	M01	2	19.15707649	0.6025235677	0.5703068509	138.0101368	25.65879731	288.9247046	6701.776079	1604.11084	1129.831512
9688540	3330254	C38M01.9688540.npy	C38	M01	3	20.01901187	0.6098444716	0.5731522042	137.179976	26.3734118	307.218933	6951.29163	1685.011103	1169.222711
9688540	3330254	C38M01.9688540.npy	C38	M01	4	18.60642815	0.6099126031	0.5691485581	135.777341	24.79496914	300.2654107	6563.235507	1564.255738	1098.78381
9688540	3330254	C38M01.9688540.npy	C38	M01	5	19.45692714	0.6080258543	0.5719485365	138.9805259	26.13640755	304.0896136	7007.079584	1634.988851	1146.532508
9688540	3330254	C38M01.9688540.npy	C38	M01	6	19.38441409	0.6097082138	0.5710748427	137.6170598	26.12567871	289.8480767	7047.157531	1635.004961	1137.496246
9688540	3330254	C38M01.9688540.npy	C38	M01	7	17.14594044	0.6203939769	0.5654341976	134.7834628	22.98122305	274.3348922	4948.809266	1408.543314	1019.961159
9688540	3330254	C38M01.9688540.npy	C38	M01	8	20.04174191	0.6050704675	0.572664071	142.0176315	26.40275017	298.31942	7085.638237	1688.053437	1167.189426
9688540	3330254	C38M01.9688540.npy	C38	M01	9	18.91711249	0.6088601238	0.5663273594	125.6465488	25.75385044	307.323128	6882.142168	1621.927653	1098.014998
9691108	3344979	C05M17.9691108.npy	C05	M17	0	0.482644047	0.1112574879	0.05972032771	1.856672453	0.5720977674	1.837499272	38.94907434	17.31880787	10.91554745
9691108	3344979	C05M17.9691108.npy	C05	M17	1	0.478910266	0.1104675863	0.05884425164	1.867614771	0.5674784624	1.862193254	38.37797484	17.14389531	10.70550314
9691108	3344979	C05M17.9691108.npy	C05	M17	2	0.4843813378	0.1133323056	0.06219282637	1.845025216	0.5754619547	1.833807915	38.67051488	17.72883119	10.98940112
9691108	3344979	C05M17.9691108.npy	C05	M17	3	0.4787512092	0.1123780053	0.0616507173	1.804430986	0.5665006302	1.669319517	38.49137471	17.56669563	10.74760212
9691108	3344979	C05M17.9691108.npy	C05	M17	4	0.4678260895	0.1103217846	0.05880296176	1.796831428	0.5564780773	1.756690984	37.83193944	17.53856207	10.48170609
9691108	3344979	C05M17.9691108.npy	C05	M17	5	0.4720242771	0.109525806	0.05855047516	1.796854131	0.5608157722	1.776764859	37.78764485	17.49582324	10.42032232
9691108	3344979	C05M17.9691108.npy	C05	M17	6	0.468038736	0.1111863006	0.05966264597	1.744815403	0.5523722638	1.735895787	37.35264324	17.4724343	10.51124718
9691108	3344979	C05M17.9691108.npy	C05	M17	7	0.4647464112	0.11111818	0.06122686605	1.774655947	0.549521828	1.791872839	35.69291073	16.89039522	10.25631949
9691108	3344979	C05M17.9691108.npy	C05	M17	8	0.4973864614	0.1121457114	0.06254972513	1.935005543	0.5833333042	1.837960182	40.73312429	17.54703451	11.26495857
9691108	3344979	C05M17.9691108.npy	C05	M17	9	0.4647171156	0.1093357999	0.05989739146	1.794051717	0.54333514	1.692077435	36.41183137	16.62511234	10.50740045
9691109	3344979	C05M18.9691109.npy	C05	M18	0	0.3633997611	0.1716369188	0.1087908049	0.654943736	0.5423183166	0.3603024936	9.993488885	11.72675382	4.276516602
9691109	3344979	C05M18.9691109.npy	C05	M18	1	0.3584913419	0.1713676818	0.1085576663	0.6044372794	0.535144509	0.3571866847	9.69008813	11.59319464	4.129574845
9691109	3344979	C05M18.9691109.npy	C05	M18	2	0.3678953889	0.1760328765	0.1114868393	0.6333602934	0.5530607161	0.357756458	9.972399873	11.93245291	4.408015699
9691109	3344979	C05M18.9691109.npy	C05	M18	3	0.371383983	0.1787403357	0.1145699471	0.6369879851	0.5519901524	0.3531577055	10.04219043	12.03744423	4.482638781
9691109	3344979	C05M18.9691109.npy	C05	M18	4	0.3542778727	0.173993394	0.1105852077	0.6483125434	0.5264971553	0.3517558033	9.536398626	11.64875577	4.122364092
9691109	3344979	C05M18.9691109.npy	C05	M18	5	0.3684256494	0.1763757755	0.1125028703	0.6551341613	0.552620424	0.3540579194	10.10996672	12.11666465	4.374745441
9691109	3344979	C05M18.9691109.npy	C05	M18	6	0.365991602	0.1764276727	0.1120313334	0.6562053328	0.5510458961	0.3584058742	9.99982555	11.96182774	4.387160662
9691109	3344979	C05M18.9691109.npy	C05	M18	7	0.3583905297	0.1720557954	0.1098903635	0.6033712157	0.5304216557	0.3353392834	9.849930331	11.85495461	4.252948062
9691109	3344979	C05M18.9691109.npy	C05	M18	8	0.3774472947	0.1751917379	0.1133460712	0.6452227085	0.5600342279	0.364794514	10.13709303	12.11070892	4.431058215
9691109	3344979	C05M18.9691109.npy	C05	M18	9	0.3598251889	0.1699573796	0.1089438653	0.6337412722	0.5356217421	0.3584867465	9.81264307	11.7903437	4.194758437
9691110	3344979	C05M20.9691110.npy	C05	M20	0	0.4064742774	0.101702643	0.06383001431	0.5275739133	0.4851812375	1.09139914	20.54608152	15.61117754	3.50326459
9691110	3344979	C05M20.9691110.npy	C05	M20	1	0.4134201486	0.1015074349	0.06303749463	0.5372609396	0.494502766	1.068297217	21.26926347	15.89040536	3.509600811
9691110	3344979	C05M20.9691110.npy	C05	M20	2	0.4055400972	0.1040003717	0.06520408265	0.5148125463	0.4859132567	1.060705521	20.00671006	15.78036195	3.501024796
9691110	3344979	C05M20.9691110.npy	C05	M20	3	0.4111481633	0.105941391	0.06723499756	0.5358908815	0.4894675884	1.128820857	20.72072414	16.28283308	3.558798792
9691110	3344979	C05M20.9691110.npy	C05	M20	4	0.4041915259	0.1038344716	0.06489477309	0.5262888489	0.4842765994	1.115278981	20.70881671	16.09071134	3.518265786
9691110	3344979	C05M20.9691110.npy	C05	M20	5	0.4099728892	0.1033927353	0.06493801632	0.5431303479	0.4922502986	1.115791806	21.20798461	16.10056301	3.586791788
9691110	3344979	C05M20.9691110.npy	C05	M20	6	0.4058560992	0.1043362995	0.06546110178	0.5308007667	0.4864833313	1.094968112	20.31066748	15.94772449	3.571343041
9691110	3344979	C05M20.9691110.npy	C05	M20	7	0.4000379607	0.1021894824	0.06472676487	0.5112868469	0.4747594302	1.07835891	19.73778342	15.54233209	3.421592519
9691110	3344979	C05M20.9691110.npy	C05	M20	8	0.4189031412	0.1031688022	0.06738944054	0.5416042838	0.4967989602	1.102215232	20.7257713	16.11199753	3.614009874
9691110	3344979	C05M20.9691110.npy	C05	M20	9	0.4095082459	0.1009173765	0.06530958684	0.534665105	0.4876723283	1.114696241	20.99571344	15.95724685	3.470154745
9691111	3344979	C05M29.9691111.npy	C05	M29	0	0.2210680512	0.0812483194	0.07794578078	0.2241901731	0.2234798223	0.2381869038	0.6116306055	4.19471923	0.4604931251
9691111	3344979	C05M29.9691111.npy	C05	M29	1	0.2203269907	0.08099498606	0.07772237371	0.2233957941	0.222472192	0.238494303	0.6308680564	4.190567892	0.4561660672
9691111	3344979	C05M29.9691111.npy	C05	M29	2	0.2192620477	0.08154998341	0.07768033255	0.2244052666	0.2221717111	0.2374034623	0.6381091133	4.204144908	0.4637781302
9691111	3344979	C05M29.9691111.npy	C05	M29	3	0.2181034077	0.08067150432	0.07602347684	0.2232262052	0.2206337133	0.234739106	0.6207571362	4.200620572	0.4651921693
9691111	3344979	C05M29.9691111.npy	C05	M29	4	0.2154050848	0.0800198312	0.07521320851	0.2212305935	0.2184148852	0.234002771	0.6233151215	4.196770439	0.4612801513
9691111	3344979	C05M29.9691111.npy	C05	M29	5	0.2160715948	0.08178359238	0.07698743432	0.222860568	0.219502084	0.2333937214	0.6275602079	4.211414038	0.461688482
9691111	3344979	C05M29.9691111.npy	C05	M29	6	0.2145815516	0.07968542498	0.07502985997	0.221259495	0.2177245903	0.233423501	0.6174148099	4.205680123	0.4591087695
9691111	3344979	C05M29.9691111.npy	C05	M29	7	0.2175767816	0.07986546463	0.07639403833	0.2227777444	0.2189739186	0.2337050392	0.6137540601	4.203467456	0.4603824528
9691111	3344979	C05M29.9691111.npy	C05	M29	8	0.2225124947	0.0822427174	0.0783350026	0.2281736489	0.2241820956	0.2364487215	0.6469646322	4.207308743	0.4681949058
9691111	3344979	C05M29.9691111.npy	C05	M29	9	0.2196960445	0.07964610396	0.07686929457	0.2250420226	0.2214396964	0.2352828293	0.6259723237	4.204116946	0.4585377909
9691112	3344979	C06M16.9691112.npy	C06	M16	0	19.03193622	0.1479265297	0.07916694935	86.29560124	28.00761006	246.9178392	6223.812432	1878.946131	910.8003384
9691112	3344979	C06M16.9691112.npy	C06	M16	1	18.85254878	0.1478838833	0.07833949424	86.7974933	28.02924919	257.0948409	6203.029252	1861.062384	900.5357053
9691112	3344979	C06M16.9691112.npy	C06	M16	2	19.12956825	0.1493910929	0.07734995352	86.63972579	28.00575567	251.0684111	6182.784386	1888.424573	904.7113917
9691112	3344979	C06M16.9691112.npy	C06	M16	3	19.68588899	0.1524705059	0.07951114049	87.80253531	28.50788452	256.3522807	6151.80626	1943.299359	935.6720929
9691112	3344979	C06M16.9691112.npy	C06	M16	4	18.80259632	0.1493472838	0.07701845261	86.49120189	27.66577393	251.0694965	6071.021753	1856.117264	899.277724
9691112	3344979	C06M16.9691112.npy	C06	M16	5	18.94815446	0.1483300529	0.07663608819	87.31016916	27.91795083	255.0441424	6162.048164	1870.705927	901.1884934
9691112	3344979	C06M16.9691112.npy	C06	M16	6	18.98002224	0.1510684167	0.07843226253	88.63438502	27.89433815	251.4789184	5998.902075	1873.517925	913.1964172
9691112	3344979	C06M16.9691112.npy	C06	M16	7	19.10625316	0.1505357606	0.07947791159	90.2129263	27.72183903	255.3365176	6169.593047	1885.951048	918.9309802
9691112	3344979	C06M16.9691112.npy	C06	M16	8	19.64812649	0.1506296501	0.07934460185	89.99310045	28.45438908	247.6573466	6181.140186	1939.260674	924.8281538
9691112	3344979	C06M16.9691112.npy	C06	M16	9	19.04618024	0.1481940542	0.07940153491	90.51052773	27.86862778	249.9902796	6256.942225	1880.194361	913.8376507
9691113	3344979	C06M17.9691113.npy	C06	M17	0	0.4303634518	0.1451161196	0.1204601824	1.411568923	0.4927186296	1.352314891	29.15132592	16.72182912	10.1599845
9691113	3344979	C06M17.9691113.npy	C06	M17	1	0.4327670793	0.1447268022	0.1200219887	1.402564766	0.4948580689	1.368203145	28.67981646	16.42434082	9.993889266
9691113	3344979	C06M17.9691113.npy	C06	M17	2	0.4459817383	0.1471623826	0.1198444895	1.470578538	0.510671063	1.438025688	29.71690642	16.94707503	10.51705443
9691113	3344979	C06M17.9691113.npy	C06	M17	3	0.4502515176	0.149304376	0.1223919706	1.465678882	0.5110258525	1.374804399	30.73428833	16.8846961	10.51756296
9691113	3344979	C06M17.9691113.npy	C06	M17	4	0.4416555207	0.1450746924	0.1193210377	1.436433072	0.5050593782	1.407195176	30.09201255	16.81268033	10.27265121
9691113	3344979	C06M17.9691113.npy	C06	M17	5	0.4341870422	0.1447896374	0.1195349478	1.417601106	0.5011673215	1.373710144	28.54388191	16.6225674	9.890355007
9691113	3344979	C06M17.9691113.npy	C06	M17	6	0.4373321356	0.146917128	0.1212853285	1.399775704	0.4981894859	1.36034357	28.68338417	16.6421339	10.04954372
9691113	3344979	C06M17.9691113.npy	C06	M17	7	0.4303797366	0.1450892876	0.119129411	1.427435478	0.4931497893	1.350921938	28.76784763	16.47036283	10.02916911
9691113	3344979	C06M17.9691113.npy	C06	M17	8	0.4442102271	0.1469503049	0.1223519775	1.4829304	0.5044510943	1.396575907	30.61881029	17.14818479	10.58185587
9691113	3344979	C06M17.9691113.npy	C06	M17	9	0.4271098089	0.1455050778	0.1201765065	1.430648655	0.4818674762	1.351457474	28.20410631	16.19410161	9.97685256
9691114	3344979	C06M18.9691114.npy	C06	M18	0	0.4849885472	0.2060981868	0.1533598218	0.6825296035	0.7708419261	0.4262382913	16.32782538	15.94656515	6.689252407
9691114	3344979	C06M18.9691114.npy	C06	M18	1	0.4795827127	0.2074931502	0.1533384437	0.6778642412	0.7667321568	0.4215720293	16.02667769	15.81119778	6.728168914
9691114	3344979	C06M18.9691114.npy	C06	M18	2	0.5023853177	0.2096051867	0.1535935638	0.6819817666	0.8052562324	0.4322161158	16.80916946	16.19320604	6.940414485
9691114	3344979	C06M18.9691114.npy	C06	M18	3	0.5160044917	0.2145270387	0.1576213229	0.7089163321	0.8161914652	0.4390031507	17.08165465	16.287471	7.141297705
9691114	3344979	C06M18.9691114.npy	C06	M18	4	0.4945682962	0.2083863157	0.1535390059	0.7006439457	0.7932291061	0.4282253198	16.72895217	16.06693275	6.750011764
9691114	3344979	C06M18.9691114.npy	C06	M18	5	0.5043732181	0.2108771413	0.1551621342	0.7010229101	0.8062180771	0.4285554429	16.84265421	16.25132271	6.94152246
9691114	3344979	C06M18.9691114.npy	C06	M18	6	0.5061816134	0.2107752786	0.155163803	0.7115363687	0.8146374299	0.4403035232	16.86052682	16.27360989	6.993608216
9691114	3344979	C06M18.9691114.npy	C06	M18	7	0.4935378266	0.2089838407	0.1539113807	0.6821761494	0.7833780573	0.4206965009	16.68466576	16.01029712	6.860705209
9691114	3344979	C06M18.9691114.npy	C06	M18	8	0.5118642107	0.2115129894	0.1571628115	0.6941797557	0.8111853817	0.4316583294	16.86645109	16.23300884	7.006962123
9691114	3344979	C06M18.9691114.npy	C06	M18	9	0.4873239544	0.2052974566	0.1526916119	0.6580562979	0.7757297878	0.4283670634	16.63951472	16.02325735	6.709782117
9691115	3344979	C07M20.9691115.npy	C07	M20	0	0.7517808881	0.0626942304	0.0298020326	1.177223037	0.9016481645	2.888457613	61.93984989	30.02551433	5.808377337
9691115	3344979	C07M20.9691115.npy	C07	M20	1	0.744613298	0.06460113389	0.03256152391	1.193439078	0.8982888541	2.951133417	59.99309085	29.98918045	5.935223277
9691115	3344979	C07M20.9691115.npy	C07	M20	2	0.7595854086	0.06583860005	0.03326138107	1.195456735	0.9137276013	3.029637251	61.75302517	30.62687882	6.076248406
9691115	3344979	C07M20.9691115.npy	C07	M20	3	0.772249778	0.06825202474	0.03612917169	1.224734519	0.9134153862	3.054094475	61.84666077	30.74330496	6.146223406
9691115	3344979	C07M20.9691115.npy	C07	M20	4	0.743023969	0.06652802003	0.03339027403	1.174830459	0.8915661674	3.009513509	59.96804733	30.16857105	5.963807711
9691115	3344979	C07M20.9691115.npy	C07	M20	5	0.7374410696	0.06618896362	0.03261748399	1.199732051	0.885093469	2.981488943	59.80146179	30.13225807	5.980771677
9691115	3344979	C07M20.9691115.npy	C07	M20	6	0.7619887735	0.06620528268	0.03363678036	1.206139108	0.9116845905	3.004350402	61.59072052	30.59459582	6.105276596
9691115	3344979	C07M20.9691115.npy	C07	M20	7	0.74072533	0.06361122018	0.03128338795	1.162532427	0.8742771377	2.897671829	58.88123477	29.31906148	5.66480877
9691115	3344979	C07M20.9691115.npy	C07	M20	8	0.7445539491	0.06496276326	0.03358266228	1.177810942	0.8735323699	2.856686922	56.83188778	29.15010167	5.79815273
9691115	3344979	C07M20.9691115.npy	C07	M20	9	0.7331156515	0.06348400944	0.03180279168	1.143147917	0.8647723711	2.956649811	57.64099075	29.05466416	5.663817214
9691116	3344979	C07M29.9691116.npy	C07	M29	0	0.2289004298	0.06505784991	0.05168000009	0.2220796063	0.2265358232	0.2081756526	1.017283191	4.530023353	0.5735707406
9691116	3344979	C07M29.9691116.npy	C07	M29	1	0.2219372671	0.059448509	0.04785365514	0.2122603241	0.2190134522	0.203540247	0.9852755544	4.522118476	0.5503976039
9691116	3344979	C07M29.9691116.npy	C07	M29	2	0.2258560004	0.06375470115	0.04989083371	0.2189759854	0.2235889459	0.2047718659	1.025083702	4.544165126	0.5729281352
9691116	3344979	C07M29.9691116.npy	C07	M29	3	0.22560187	0.06537034047	0.05140684342	0.2182668916	0.2232215546	0.2048140053	1.039004656	4.541438845	0.5750187213
9691116	3344979	C07M29.9691116.npy	C07	M29	4	0.22234976	0.06138277117	0.04807609192	0.2150778727	0.2209655154	0.204924428	1.017470106	4.533661406	0.5609588033
9691116	3344979	C07M29.9691116.npy	C07	M29	5	0.224728552	0.06258160241	0.04879186834	0.2187975645	0.2235746491	0.2057596826	1.010182336	4.523608302	0.5727646658
9691116	3344979	C07M29.9691116.npy	C07	M29	6	0.224838575	0.06197969466	0.04828497189	0.2180606216	0.2233526809	0.2033947914	1.034997665	4.531505705	0.5699761181
9691116	3344979	C07M29.9691116.npy	C07	M29	7	0.2264654068	0.06289855367	0.05046323288	0.2168510722	0.2233954768	0.2061204355	0.8971458927	4.510817479	0.5608474263
9691116	3344979	C07M29.9691116.npy	C07	M29	8	0.2278951522	0.0622180251	0.05081381259	0.2206596037	0.2249763212	0.206225554	1.032139571	4.54389707	0.573172547
9691116	3344979	C07M29.9691116.npy	C07	M29	9	0.2263755183	0.06290411097	0.05049182649	0.2203454031	0.2236920802	0.2051578365	0.9940040183	4.529692176	0.5674605332
9691117	3344979	C12M01.9691117.npy	C12	M01	0	17.09630768	0.1615618288	0.3947330853	216.3011015	22.42395842	179.7609506	3276.378071	1676.639288	803.9012709
9691117	3344979	C12M01.9691117.npy	C12	M01	1	16.91332288	0.1619005435	0.3991626556	209.2175309	22.46950662	185.601503	3266.748004	1658.663392	794.0238188
9691117	3344979	C12M01.9691117.npy	C12	M01	2	17.51716861	0.1631787203	0.399023057	216.7429392	22.9210816	180.4945276	3317.967642	1718.312805	807.7499338
9691117	3344979	C12M01.9691117.npy	C12	M01	3	18.36216066	0.1641010202	0.400996077	221.308339	23.78334329	181.966023	3327.814119	1801.780803	840.1095472
9691117	3344979	C12M01.9691117.npy	C12	M01	4	17.60246929	0.1629713605	0.401260991	220.0784608	23.03096317	183.5692504	3418.105944	1726.801719	809.2777853
9691117	3344979	C12M01.9691117.npy	C12	M01	5	17.71103984	0.1621965434	0.4016806645	222.9537836	23.3482686	185.8867194	3368.902247	1737.966731	817.7744342
9691117	3344979	C12M01.9691117.npy	C12	M01	6	17.77412214	0.1633354483	0.4014905365	218.9932985	23.57322046	179.7668994	3380.13546	1743.921731	819.9686093
9691117	3344979	C12M01.9691117.npy	C12	M01	7	18.15854951	0.1623546296	0.3975684228	229.7064244	23.84559427	189.4159038	3528.899848	1782.057498	841.762431
9691117	3344979	C12M01.9691117.npy	C12	M01	8	18.06412963	0.1631287719	0.4041969807	224.2945498	23.42711953	179.2863248	3389.087684	1772.098996	828.6856359
9691117	3344979	C12M01.9691117.npy	C12	M01	9	17.31874587	0.1606377839	0.3976636312	223.797388	22.57261506	183.9965975	3295.462124	1699.230416	820.0183842
9691118	3344979	C12M02.9691118.npy	C12	M02	0	249.2185331	0.1570501005	0.4393628217	2820.988046	326.0096705	2097.911188	305352.7573	24763.81436	14048.58997
9691118	3344979	C12M02.9691118.npy	C12	M02	1	247.6186992	0.1564018918	0.4461168882	2827.131254	327.5805262	2117.21584	305098.8485	24609.59787	14037.68718
9691118	3344979	C12M02.9691118.npy	C12	M02	2	256.3864048	0.1591834194	0.4490279542	2879.65926	335.7691541	2150.67584	301447.0542	25465.5492	14373.58393
9691118	3344979	C12M02.9691118.npy	C12	M02	3	266.6339449	0.1611774782	0.4541180212	2917.915675	343.4173491	2161.321345	307355.5823	26464.94828	14961.68046
9691118	3344979	C12M02.9691118.npy	C12	M02	4	255.7781128	0.1592193694	0.4502815558	2874.408432	334.8945419	2157.927117	306769.795	25403.57644	14399.95242
9691118	3344979	C12M02.9691118.npy	C12	M02	5	256.8421511	0.1584710305	0.4495447289	2921.943455	337.5594828	2131.68664	304083.2295	25515.21035	14435.18645
9691118	3344979	C12M02.9691118.npy	C12	M02	6	260.8411727	0.159910367	0.4504551033	2908.522607	344.0622638	2127.277425	316373.8534	25903.73992	14671.20363
9691118	3344979	C12M02.9691118.npy	C12	M02	7	257.0409438	0.159413132	0.4444777381	2917.796303	336.1430201	2151.091091	306686.5388	25527.89934	14461.12942
9691118	3344979	C12M02.9691118.npy	C12	M02	8	256.9975895	0.1603458215	0.4513247504	2861.850567	334.6917737	2075.546062	298078.5746	25513.17628	14366.52047
9691118	3344979	C12M02.9691118.npy	C12	M02	9	252.9578298	0.1566718897	0.4443131206	2986.547963	328.5770443	2105.890313	316561.3177	25140.56884	14407.09861
9691124	3344979	C19M16.9691124.npy	C19	M16	0	4.232218967	0.08676268485	0.1013825528	46.07805838	6.5638271	21.65906332	1324.75277	255.3928909	275.0079152
9691124	3344979	C19M16.9691124.npy	C19	M16	1	4.243098316	0.08777621682	0.1088528478	47.85501431	6.528857611	24.83340508	1341.457293	257.0775764	276.9752561
9691124	3344979	C19M16.9691124.npy	C19	M16	2	4.492384119	0.08797111466	0.1078438992	49.92960403	7.012874243	23.48044205	1407.25825	270.6692263	293.2192251
9691124	3344979	C19M16.9691124.npy	C19	M16	3	4.610791968	0.08910124286	0.1092292259	49.58169546	7.067630486	23.23407333	1404.30182	274.0129254	303.6532119
9691124	3344979	C19M16.9691124.npy	C19	M16	4	4.390583696	0.08848287631	0.1100757947	49.69391663	6.819902686	23.19708971	1376.968911	265.0046391	288.8288179
9691124	3344979	C19M16.9691124.npy	C19	M16	5	4.417210734	0.08827651605	0.1103614571	48.60171542	6.889700137	23.86702384	1410.476314	266.5020515	291.6061074
9691124	3344979	C19M16.9691124.npy	C19	M16	6	4.531427963	0.08894734727	0.1100499652	50.50287085	7.07537411	23.76712876	1404.832837	271.3065093	297.8083953
9691124	3344979	C19M16.9691124.npy	C19	M16	7	4.419117885	0.08718361713	0.1028205495	50.09304405	6.794658856	22.58705157	1374.731973	263.4645421	287.5394288
9691124	3344979	C19M16.9691124.npy	C19	M16	8	4.314417235	0.08875653748	0.1098156309	48.28169834	6.682995988	21.77384703	1306.251343	259.1531482	282.6882146
9691124	3344979	C19M16.9691124.npy	C19	M16	9	4.318627622	0.08673573421	0.1047889085	48.88123453	6.624841016	23.37510218	1368.583279	260.4615147	279.8568673
9691125	3344979	C19M17.9691125.npy	C19	M17	0	0.3354941367	0.1054131286	0.1111956986	0.7123155817	0.3633938366	0.8256219447	14.71972952	10.87412079	3.170908269
9691125	3344979	C19M17.9691125.npy	C19	M17	1	0.3368769883	0.1123655341	0.1212541918	0.7234347408	0.3665486984	0.8480027793	14.84853185	10.83049259	3.200156008
9691125	3344979	C19M17.9691125.npy	C19	M17	2	0.3395770639	0.1125648403	0.1206301108	0.7219780697	0.3676166723	0.8494390176	14.91950154	11.0409913	3.391356777
9691125	3344979	C19M17.9691125.npy	C19	M17	3	0.3422365558	0.113230937	0.1223186726	0.7156677095	0.3688973974	0.8285076555	15.55233874	11.05045193	3.405535308
9691125	3344979	C19M17.9691125.npy	C19	M17	4	0.3382183373	0.1129597549	0.1219626021	0.7220725321	0.3679158338	0.8462621608	15.30248452	11.0403556	3.345788594
9691125	3344979	C19M17.9691125.npy	C19	M17	5	0.338030147	0.1131913647	0.1224172575	0.7115829944	0.3678576933	0.8466622058	15.46086905	11.04784175	3.356820842
9691125	3344979	C19M17.9691125.npy	C19	M17	6	0.3388570783	0.1128214184	0.1220707862	0.7104125826	0.3700405523	0.8464111496	15.02345605	10.98501013	3.282264774
9691125	3344979	C19M17.9691125.npy	C19	M17	7	0.3276473128	0.1051629671	0.1114136595	0.6518465909	0.3514557147	0.8115627403	12.80615149	10.18072243	2.962305958
9691125	3344979	C19M17.9691125.npy	C19	M17	8	0.334712575	0.1116048445	0.1212790204	0.6946199288	0.3613503117	0.8219441087	14.77355152	11.06080739	3.224336225
9691125	3344979	C19M17.9691125.npy	C19	M17	9	0.3354713825	0.1080504353	0.1160543917	0.7064255468	0.3614152236	0.8454223022	14.23394572	10.50728882	3.110194868
9691126	3344979	C19M18.9691126.npy	C19	M18	0	0.3713856555	0.1735530111	0.1347621515	0.8375088261	0.5580453907	0.3200804497	10.71481173	12.0466938	3.982151608
9691126	3344979	C19M18.9691126.npy	C19	M18	1	0.3697621304	0.1801043966	0.1436029954	0.810229693	0.562213167	0.3184003363	10.81942831	12.12578683	4.015954305
9691126	3344979	C19M18.9691126.npy	C19	M18	2	0.3818823895	0.180832344	0.1442633716	0.8390864957	0.5809617261	0.3247549089	11.13710486	12.224657	4.205174731
9691126	3344979	C19M18.9691126.npy	C19	M18	3	0.3903803938	0.1836294886	0.1481880628	0.858053072	0.5881778914	0.3262207485	11.35761485	12.35919445	4.277434859
9691126	3344979	C19M18.9691126.npy	C19	M18	4	0.3771075117	0.1816228966	0.1462875488	0.8692713306	0.5725190334	0.320340871	11.17910419	12.10179855	4.085619956
9691126	3344979	C19M18.9691126.npy	C19	M18	5	0.3826845657	0.1834071123	0.1478976003	0.865885921	0.5801198659	0.3316585091	11.07470291	12.18663338	4.174169078
9691126	3344979	C19M18.9691126.npy	C19	M18	6	0.3853998103	0.1826325265	0.1472188027	0.8745267588	0.5899426639	0.3277886926	11.23327173	12.2691572	4.21926301
9691126	3344979	C19M18.9691126.npy	C19	M18	7	0.3747188275	0.1752804355	0.1372340124	0.7771718054	0.5604841142	0.3144929081	10.79097608	12.03218349	4.03614253
9691126	3344979	C19M18.9691126.npy	C19	M18	8	0.3755423243	0.1827314679	0.1470669713	0.797733111	0.5643508013	0.3185123678	10.51471166	12.07749006	4.030532942
9691126	3344979	C19M18.9691126.npy	C19	M18	9	0.3688469658	0.1749235152	0.1381715209	0.8177143415	0.5538757602	0.3194775486	10.72314662	12.04264735	3.945665652
9691127	3344979	C19M20.9691127.npy	C19	M20	0	0.6295233524	0.1163525436	0.1102282749	1.059746992	0.7755607165	1.879840904	44.33147098	25.85690009	5.972852849
9691127	3344979	C19M20.9691127.npy	C19	M20	1	0.6281169275	0.1196660858	0.1157553901	1.068173596	0.7789520804	2.041529186	43.64712871	26.03816618	6.208201669
9691127	3344979	C19M20.9691127.npy	C19	M20	2	0.6225403734	0.119423956	0.1152713329	1.035341866	0.7648676975	1.949595781	42.6621158	25.91211001	6.123173795
9691127	3344979	C19M20.9691127.npy	C19	M20	3	0.6340782122	0.1194150609	0.1158334344	1.06152235	0.7764693161	1.936983671	43.46469247	26.42620472	6.218872193
9691127	3344979	C19M20.9691127.npy	C19	M20	4	0.6269632864	0.1199231001	0.1167610233	1.043225902	0.778836423	1.994527949	44.26424332	26.5423762	6.185534332
9691127	3344979	C19M20.9691127.npy	C19	M20	5	0.6242682531	0.1196373698	0.1167705208	1.051923637	0.7664973881	1.98139916	44.09182377	26.4777883	6.112521771
9691127	3344979	C19M20.9691127.npy	C19	M20	6	0.6298893042	0.1201492319	0.1168782467	1.057190286	0.7773850117	2.00954698	43.21071745	26.49379602	6.218392302
9691127	3344979	C19M20.9691127.npy	C19	M20	7	0.6280782819	0.1166829373	0.1119113658	1.046584735	0.7627629782	1.984471613	44.44955326	26.06789714	6.020924055
9691127	3344979	C19M20.9691127.npy	C19	M20	8	0.6264823525	0.1199950463	0.1178122084	1.053399235	0.7679484356	1.986348516	42.12407415	26.30059243	6.086927315
9691127	3344979	C19M20.9691127.npy	C19	M20	9	0.6380100365	0.117352099	0.113316361	1.063991259	0.7814473859	1.983178467	45.84037619	26.58438695	6.160283046
9691128	3344979	C19M22.9691128.npy	C19	M22	0	45.30429991	0.170887131	0.07099945874	519.2753045	81.07154915	218.4033702	10122.08581	4514.348978	3628.695531
9691128	3344979	C19M22.9691128.npy	C19	M22	1	44.30681345	0.1717298985	0.07735274759	504.2658246	80.05148035	210.2616159	10001.34563	1947.881484	3576.441027
9691128	3344979	C19M22.9691128.npy	C19	M22	2	46.76022449	0.1742745953	0.07720638073	518.0199936	84.11173477	223.3289686	10110.9913	4659.920349	3733.292386
9691128	3344979	C19M22.9691128.npy	C19	M22	3	48.42095192	0.1765782536	0.07895494909	520.7884828	85.58150525	218.4841415	10193.92783	4825.926827	3853.410657
9691128	3344979	C19M22.9691128.npy	C19	M22	4	46.55840171	0.1741211369	0.07895442931	517.2820749	84.21837015	223.1422004	10125.9192	4639.754232	3730.013473
9691128	3344979	C19M22.9691128.npy	C19	M22	5	46.64617269	0.1738322383	0.07911452948	516.7907719	84.1843511	230.1708734	10246.0778	4648.533236	3731.181724
9691128	3344979	C19M22.9691128.npy	C19	M22	6	47.0517818	0.1750176716	0.07921256799	524.6714548	84.7136895	222.9581949	10122.78221	4689.068706	3752.616064
9691128	3344979	C19M22.9691128.npy	C19	M22	7	46.81729042	0.1727329882	0.0717450308	535.6878571	83.49218629	227.4260348	10214.0104	4665.576485	3738.160984
9691128	3344979	C19M22.9691128.npy	C19	M22	8	46.58732769	0.1747255453	0.07887988474	529.8047463	82.25762582	218.7973919	9970.449955	4642.599593	3738.534134
9691128	3344979	C19M22.9691128.npy	C19	M22	9	44.75065185	0.1710398767	0.07315015423	522.0641111	80.14346005	220.027921	10043.95055	1954.34183	3591.593233
9691129	3344979	C19M29.9691129.npy	C19	M29	0	0.2277831942	0.0897343923	0.07241552189	0.2386846828	0.232340479	0.237359173	0.7030496741	4.210861559	0.5272211083
9691129	3344979	C19M29.9691129.npy	C19	M29	1	0.2241291884	0.09453887502	0.07841650753	0.2339449903	0.229442684	0.2359058262	0.7053740971	4.204039223	0.5203465025
9691129	3344979	C19M29.9691129.npy	C19	M29	2	0.2258874723	0.09402801115	0.07812792649	0.2378206914	0.2314940364	0.2358534758	0.7151879497	4.217059422	0.5318664749
9691129	3344979	C19M29.9691129.npy	C19	M29	3	0.2253820693	0.09502954142	0.07938399412	0.2368441711	0.2308418018	0.2362285864	0.7111999056	4.216475646	0.5351483422
9691129	3344979	C19M29.9691129.npy	C19	M29	4	0.2230291366	0.09745810411	0.08078119733	0.2355344515	0.229666336	0.2360145338	0.7188130958	4.215776008	0.5321132469
9691129	3344979	C19M29.9691129.npy	C19	M29	5	0.2234220834	0.09744655046	0.08103626931	0.2363971176	0.2305310261	0.2353712501	0.7116416482	4.218200664	0.5316133413
9691129	3344979	C19M29.9691129.npy	C19	M29	6	0.2231490595	0.096480638	0.08007379706	0.237295876	0.2299325767	0.2354608603	0.6981277076	4.209481401	0.5274238776
9691129	3344979	C19M29.9691129.npy	C19	M29	7	0.2248483047	0.08762882586	0.07105230533	0.2352885256	0.2284840992	0.2337662895	0.6865535441	4.214402819	0.5205724501
9691129	3344979	C19M29.9691129.npy	C19	M29	8	0.221894935	0.0962902629	0.08016917622	0.2355890897	0.2291685055	0.2348807045	0.6992795539	4.218815146	0.5324947153
9691129	3344979	C19M29.9691129.npy	C19	M29	9	0.2227006468	0.0887945088	0.07275102845	0.234480086	0.2273465975	0.2333049607	0.621819513	4.20516283	0.5083908614
9691130	3344979	C22M16.9691130.npy	C22	M16	0	14.70286384	0.1539685205	0.02153665884	140.9921992	23.28786201	141.1268071	4550.774436	1450.688445	1042.239614
9691130	3344979	C22M16.9691130.npy	C22	M16	1	14.2656367	0.1527094041	0.01683274376	137.6321107	22.92431648	138.7631157	4300.56402	1406.979739	1003.482175
9691130	3344979	C22M16.9691130.npy	C22	M16	2	15.19799432	0.1570081025	0.01780609096	143.8004895	24.2334938	151.5101115	4540.175877	1499.739779	1074.247964
9691130	3344979	C22M16.9691130.npy	C22	M16	3	15.83922029	0.1594110273	0.0202262239	145.3176782	24.6581438	150.2982832	4633.736282	1563.424956	1110.883515
9691130	3344979	C22M16.9691130.npy	C22	M16	4	15.00506586	0.1547331413	0.01392828405	142.8702746	23.55418752	149.9737213	4471.637435	1480.374424	1052.827148
9691130	3344979	C22M16.9691130.npy	C22	M16	5	15.04042526	0.1560574427	0.01624948353	141.1072067	23.9536438	150.3893235	4577.095746	1484.054015	1063.327435
9691130	3344979	C22M16.9691130.npy	C22	M16	6	15.52655799	0.157659174	0.01656097112	146.6569739	24.65591574	151.2323783	4652.995907	1532.376995	1093.027528
9691130	3344979	C22M16.9691130.npy	C22	M16	7	15.13561182	0.1562423659	0.02054486318	147.0413927	23.79594384	149.2630931	4572.451012	1493.759201	1076.555093
9691130	3344979	C22M16.9691130.npy	C22	M16	8	15.06031595	0.155288211	0.01894984346	144.9611243	23.54851118	141.9833572	4392.629408	1485.886495	1057.613903
9691130	3344979	C22M16.9691130.npy	C22	M16	9	14.62316388	0.1539660843	0.01702419953	145.1620606	22.79258964	146.6707978	4440.257207	1442.664389	1039.80626
9691131	3344979	C22M17.9691131.npy	C22	M17	0	0.3691721479	0.03183302041	-0.007229986541	1.1307403	0.4110111004	1.179641328	18.7422338	12.54261469	4.391450228
9691131	3344979	C22M17.9691131.npy	C22	M17	1	0.3674504884	0.02768151305	-0.01394400364	1.127806225	0.4073349859	1.146035721	18.45321637	12.4410064	4.184430528
9691131	3344979	C22M17.9691131.npy	C22	M17	2	0.3785202579	0.03232806158	-0.01143169241	1.17570811	0.4203913988	1.230571992	19.60580556	12.94815673	4.57880493
9691131	3344979	C22M17.9691131.npy	C22	M17	3	0.373843985	0.03378663513	-0.008745905422	1.139293093	0.4139698685	1.126200694	18.91272228	12.6768384	4.461178256
9691131	3344979	C22M17.9691131.npy	C22	M17	4	0.3790247297	0.02935019496	-0.01613129015	1.173293314	0.4191385748	1.215140153	19.86886086	12.79038462	4.559445672
9691131	3344979	C22M17.9691131.npy	C22	M17	5	0.373822874	0.02912024228	-0.01442691485	1.15543965	0.417187905	1.241083692	19.15173445	12.74186369	4.396457363
9691131	3344979	C22M17.9691131.npy	C22	M17	6	0.3737174346	0.03051047086	-0.0133058032	1.147125698	0.4149295328	1.179414986	19.03175675	12.75369942	4.428360929
9691131	3344979	C22M17.9691131.npy	C22	M17	7	0.3700771831	0.03086323745	-0.01091179423	1.147052096	0.4105337017	1.167236469	18.86289475	12.4718527	4.255760426
9691131	3344979	C22M17.9691131.npy	C22	M17	8	0.3764084609	0.03045265607	-0.01018671405	1.179911399	0.4141326567	1.187510362	19.78368997	13.12885197	4.523091021
9691131	3344979	C22M17.9691131.npy	C22	M17	9	0.3660261564	0.03076820278	-0.01197031586	1.138448754	0.4034394277	1.160984738	18.51704251	12.28251233	4.233771489
9691132	3344979	C28M17.9691132.npy	C28	M17	0	0.313655139	0.09761945775	0.08427364543	0.6677409055	0.3374198857	0.7069856485	12.36458575	9.231422656	3.023789131
9691132	3344979	C28M17.9691132.npy	C28	M17	1	0.3072268521	0.1008148421	0.09150535202	0.6535707642	0.3312251074	0.6979490161	11.53161575	8.975266579	2.91834547
9691132	3344979	C28M17.9691132.npy	C28	M17	2	0.3184499566	0.1020919424	0.09148818959	0.6817814979	0.3441630125	0.719087253	12.48233532	9.452434821	3.131875854
9691132	3344979	C28M17.9691132.npy	C28	M17	3	0.3198421765	0.1028388752	0.09390703559	0.6817571992	0.3434741838	0.7049455327	13.09062612	9.618973156	3.173456891
9691132	3344979	C28M17.9691132.npy	C28	M17	4	0.3054640284	0.1010601997	0.08905214731	0.65473459	0.3309711739	0.6632252736	11.60243331	9.223783043	2.935939679
9691132	3344979	C28M17.9691132.npy	C28	M17	5	0.3134658027	0.1027219542	0.09251453622	0.668858802	0.3395973072	0.7152785173	12.54527096	9.552159953	3.065076677
9691132	3344979	C28M17.9691132.npy	C28	M17	6	0.3088533388	0.1019390871	0.09042907903	0.6553252999	0.3333000954	0.6382964103	11.78790511	9.231166044	3.018600484
9691132	3344979	C28M17.9691132.npy	C28	M17	7	0.311459837	0.09607805139	0.08635159039	0.6541486572	0.3362586066	0.6970624316	11.73667121	9.229062831	2.907210149
9691132	3344979	C28M17.9691132.npy	C28	M17	8	0.3187387582	0.1021004931	0.09145748458	0.6883938205	0.3402453829	0.6930784615	12.63547537	9.496455721	3.073311703
9691132	3344979	C28M17.9691132.npy	C28	M17	9	0.3054295625	0.09635217851	0.08728916293	0.6304562743	0.3263193555	0.6419840664	10.80424236	8.975695716	2.717046637
9691133	3344979	C28M18.9691133.npy	C28	M18	0	0.4735392648	0.1493076107	0.113855546	0.960885055	0.7549363388	0.5884053483	16.21551997	15.32554837	5.107159085
9691133	3344979	C28M18.9691133.npy	C28	M18	1	0.462297494	0.1531535087	0.1209877197	0.9246949538	0.7342421486	0.55390645	15.38040621	14.93764936	4.646528863
9691133	3344979	C28M18.9691133.npy	C28	M18	2	0.502819333	0.1551349311	0.1212730954	0.9901569299	0.8111354945	0.5911105978	17.19022774	15.58667168	5.424490982
9691133	3344979	C28M18.9691133.npy	C28	M18	3	0.5100697525	0.1576240604	0.126921627	0.9922284662	0.807094122	0.6027930457	17.19618315	15.61868251	5.428803256
9691133	3344979	C28M18.9691133.npy	C28	M18	4	0.4694363069	0.1559169779	0.1227513092	0.9586199044	0.7510121432	0.5428522548	15.84044443	15.08269017	4.939065125
9691133	3344979	C28M18.9691133.npy	C28	M18	5	0.493445843	0.1573199773	0.124463458	0.9640318495	0.7897060011	0.6094172863	16.62069422	15.49629324	5.306832679
9691133	3344979	C28M18.9691133.npy	C28	M18	6	0.4919989619	0.1571623866	0.1246538012	1.002278244	0.7934193154	0.5967035991	16.57570361	15.40679077	5.235027723
9691133	3344979	C28M18.9691133.npy	C28	M18	7	0.4812138504	0.1498869999	0.1173656264	0.9003989498	0.7592449346	0.5608233417	16.23817875	15.2803091	5.114331466
9691133	3344979	C28M18.9691133.npy	C28	M18	8	0.502875924	0.1564354196	0.1214539183	0.9610871179	0.7953823026	0.5891465642	16.66816795	15.49163579	5.360490048
9691133	3344979	C28M18.9691133.npy	C28	M18	9	0.4734972173	0.1493876494	0.1176658126	0.9307551471	0.7522973534	0.591594568	16.09549393	15.17947476	4.958002462
9691134	3344979	C28M22.9691134.npy	C28	M22	0	48.60927726	0.1551175145	0.05190196228	593.944649	86.70133816	235.0142737	10595.20027	4844.50028	3452.08195
9691134	3344979	C28M22.9691134.npy	C28	M22	1	48.06972296	0.1556798913	0.05580925406	586.1491501	86.62883093	231.5158909	10574.84863	4790.589452	3441.586761
9691134	3344979	C28M22.9691134.npy	C28	M22	2	51.31996856	0.1571699884	0.0541976097	603.8744084	92.00066882	243.2185097	10874.50563	5115.291863	3598.418134
9691134	3344979	C28M22.9691134.npy	C28	M22	3	52.71210349	0.1590398842	0.05662385648	601.7009834	92.81204342	234.9088053	10807.97797	5254.331496	3686.33706
9691134	3344979	C28M22.9691134.npy	C28	M22	4	49.87405414	0.1574744871	0.05463369232	590.9814732	89.52326947	238.6988433	10572.93196	4970.824375	3529.522455
9691134	3344979	C28M22.9691134.npy	C28	M22	5	50.34228081	0.1563444355	0.05534464246	595.7685817	90.44670982	241.8683862	10744.22906	5017.690496	3539.237618
9691134	3344979	C28M22.9691134.npy	C28	M22	6	51.55073042	0.1579410655	0.05523270154	613.2150819	92.37417068	240.9619626	10857.97641	5138.41493	3621.510092
9691134	3344979	C28M22.9691134.npy	C28	M22	7	50.50768395	0.155956856	0.05251199766	612.9527828	89.83710213	239.1886115	10745.28675	5034.121061	3546.087864
9691134	3344979	C28M22.9691134.npy	C28	M22	8	50.91705928	0.1575744708	0.05690698686	607.2293734	89.49301942	235.9070305	10657.18534	5074.841027	3602.861748
9691134	3344979	C28M22.9691134.npy	C28	M22	9	48.62094123	0.1552265408	0.05330548368	603.2006905	86.29668407	234.770501	10594.61772	4845.540635	3459.30109
9691135	3344979	C28M29.9691135.npy	C28	M29	0	0.2329838753	0.08771178807	0.05806427723	0.233912369	0.2428322449	0.2496566969	1.243241683	4.83101396	0.7941997654
9691135	3344979	C28M29.9691135.npy	C28	M29	1	0.2275563251	0.08825068601	0.06063208943	0.2272765576	0.2359523747	0.2478386156	1.099935206	4.719758372	0.7157362906
9691135	3344979	C28M29.9691135.npy	C28	M29	2	0.2352687435	0.09048919745	0.06188443397	0.2378447641	0.2463755557	0.2507732991	1.311374034	4.848622009	0.815321301
9691135	3344979	C28M29.9691135.npy	C28	M29	3	0.2353243776	0.09124591168	0.06433812324	0.2368119887	0.2451708192	0.2509946952	1.324114588	4.849527415	0.8151343478
9691135	3344979	C28M29.9691135.npy	C28	M29	4	0.2270480588	0.09095324627	0.06022051898	0.2310826152	0.2386476718	0.2446769112	1.230633241	4.812531246	0.7821664368
9691135	3344979	C28M29.9691135.npy	C28	M29	5	0.231599246	0.09184098601	0.06292554136	0.2353854191	0.2438458289	0.2494338017	1.299525085	4.847033836	0.8001510939
9691135	3344979	C28M29.9691135.npy	C28	M29	6	0.2302554518	0.09098588446	0.06157356478	0.2348379089	0.2423706015	0.2477947565	1.198295914	4.782258301	0.7775994531
9691135	3344979	C28M29.9691135.npy	C28	M29	7	0.2346704073	0.08624294093	0.06023304053	0.2357385728	0.242954267	0.2481187504	1.248886971	4.827488109	0.7973860623
9691135	3344979	C28M29.9691135.npy	C28	M29	8	0.2365707019	0.09163671235	0.06134555823	0.2395118826	0.2465410856	0.2501917788	1.310046486	4.834897895	0.8176170707
9691135	3344979	C28M29.9691135.npy	C28	M29	9	0.23328101	0.08722219682	0.06097746844	0.2362651985	0.2431828123	0.2472251688	1.263169688	4.812349945	0.7882893915
9691136	3344979	C31M01.9691136.npy	C31	M01	0	29.98532156	0.1691501154	0.4845867392	208.9215816	36.74619801	257.4668198	10607.18681	2922.772836	958.6603183
9691136	3344979	C31M01.9691136.npy	C31	M01	1	31.44159523	0.1665954673	0.4896217851	218.4009866	39.2393785	272.7576757	11859.22122	3068.593291	984.49214
9691136	3344979	C31M01.9691136.npy	C31	M01	2	32.16987133	0.1679885255	0.4884271094	221.0263203	39.54153364	265.2936119	12036.5387	3138.207074	1001.135922
9691136	3344979	C31M01.9691136.npy	C31	M01	3	33.11153627	0.169440222	0.4910918599	224.081484	40.29533576	274.2789494	11775.2514	3228.476348	1013.943903
9691136	3344979	C31M01.9691136.npy	C31	M01	4	31.49227531	0.1676948755	0.4899243416	219.8412384	39.0640468	271.6721837	11825.95898	3072.147486	980.1435827
9691136	3344979	C31M01.9691136.npy	C31	M01	5	31.94504175	0.1665132141	0.4915847511	225.7348961	39.33971288	266.6256956	11882.29866	3117.56352	992.4677992
9691136	3344979	C31M01.9691136.npy	C31	M01	6	31.22500635	0.1677307194	0.4899286231	216.2123447	38.80216903	250.4338847	11437.017	3046.435495	964.6357687
9691136	3344979	C31M01.9691136.npy	C31	M01	7	32.51880103	0.1675826584	0.4827537537	229.205258	39.91334463	266.5617484	12652.07951	3172.148772	1020.560357
9691136	3344979	C31M01.9691136.npy	C31	M01	8	31.67802093	0.1686138659	0.4909528828	221.6973441	38.47750658	252.1539155	11075.10107	3087.943143	978.6879416
9691136	3344979	C31M01.9691136.npy	C31	M01	9	32.62446763	0.1676471031	0.4873990414	234.5560921	40.13519413	275.9876289	12027.3775	3183.025854	1030.850345
9691137	3344979	C31M02.9691137.npy	C31	M02	0	305.456964	0.1601930724	0.4616412786	3436.807843	384.7692038	2413.176178	398648.3817	30218.28641	16534.51046
9691137	3344979	C31M02.9691137.npy	C31	M02	1	299.0255184	0.1582734502	0.4696545757	3312.699773	380.3403155	2458.983418	393904.1072	29579.38542	15907.06853
9691137	3344979	C31M02.9691137.npy	C31	M02	2	315.2064874	0.1611398673	0.4699975871	3484.139542	394.6612523	2480.621784	404526.6753	31153.09809	16755.85586
9691137	3344979	C31M02.9691137.npy	C31	M02	3	325.9942992	0.1630020879	0.4746063859	3492.340717	403.364426	2500.796537	400749.4936	32190.56772	17164.03437
9691137	3344979	C31M02.9691137.npy	C31	M02	4	310.0424462	0.1601818754	0.4706364519	3436.932477	390.5033468	2451.845712	389506.555	30655.08773	16584.51995
9691137	3344979	C31M02.9691137.npy	C31	M02	5	314.0075271	0.1587568081	0.4709697545	3528.256427	394.3190657	2496.081099	405606.4747	31052.68065	16777.53188
9691137	3344979	C31M02.9691137.npy	C31	M02	6	312.3320919	0.1607537662	0.4720639152	3440.37616	396.4127341	2430.688205	395382.7962	30883.30474	16686.69942
9691137	3344979	C31M02.9691137.npy	C31	M02	7	312.8791636	0.1618472068	0.4630757078	3512.78957	391.8779774	2446.733013	404287.134	30938.17335	16827.75308
9691137	3344979	C31M02.9691137.npy	C31	M02	8	315.8989302	0.1603724249	0.4709737622	3490.74045	392.8881962	2381.274526	403317.3105	31223.44874	16636.70424
9691137	3344979	C31M02.9691137.npy	C31	M02	9	305.280994	0.1603780378	0.4665797615	3547.472537	380.5197998	2467.704055	402708.2313	30201.97021	16506.65753
9691138	3344979	C31M16.9691138.npy	C31	M16	0	15.06531859	0.1885683161	0.1407700121	132.6426941	23.63172141	124.953299	4645.705137	1488.020433	961.0936577
9691138	3344979	C31M16.9691138.npy	C31	M16	1	15.01861641	0.1867358933	0.149989387	130.9193788	23.26748743	120.9471059	4746.392779	1483.481658	929.9851279
9691138	3344979	C31M16.9691138.npy	C31	M16	2	15.42998626	0.1906218041	0.1507716185	133.6904726	23.80497648	124.7595003	4659.655801	1524.036916	959.866393
9691138	3344979	C31M16.9691138.npy	C31	M16	3	16.35887415	0.1923198172	0.1528043976	136.536461	24.59851501	128.6055777	4841.691058	1616.345532	995.1291394
9691138	3344979	C31M16.9691138.npy	C31	M16	4	15.59672875	0.1895664602	0.1495395979	134.2408365	24.06099461	131.4515975	4837.188132	1540.90309	968.578257
9691138	3344979	C31M16.9691138.npy	C31	M16	5	15.39713023	0.1886439722	0.1505468826	133.7702756	23.74872709	128.943335	4844.989031	1520.99309	952.7798169
9691138	3344979	C31M16.9691138.npy	C31	M16	6	16.02027797	0.190850735	0.1495831593	138.9755655	24.71082481	133.8363854	4912.87716	1583.082145	986.9437109
9691138	3344979	C31M16.9691138.npy	C31	M16	7	15.56166405	0.1894829819	0.1448441317	138.0980643	23.84735484	127.7796901	4785.649619	1537.315925	967.7132554
9691138	3344979	C31M16.9691138.npy	C31	M16	8	15.83680478	0.189829415	0.1461854524	135.8038163	24.06501223	122.6836365	4741.043381	1564.55225	964.1202978
9691138	3344979	C31M16.9691138.npy	C31	M16	9	15.21431047	0.1874640415	0.1474016198	135.5609391	23.17297469	129.3915855	4814.766243	1502.922322	945.1027382
9691139	3344979	C31M29.9691139.npy	C31	M29	0	0.2158436817	0.163663095	0.1265112864	0.2282686784	0.2190611768	0.2120500703	1.006764861	4.51848848	0.7056267366
9691139	3344979	C31M29.9691139.npy	C31	M29	1	0.2094469642	0.1650487009	0.1278416338	0.2207432087	0.2122251254	0.2073044588	0.9333101412	4.464817193	0.6416767195
9691139	3344979	C31M29.9691139.npy	C31	M29	2	0.2129873854	0.1685254814	0.1318355479	0.2284509887	0.2168411681	0.2100446358	1.04266518	4.550971647	0.7152503694
9691139	3344979	C31M29.9691139.npy	C31	M29	3	0.2148511099	0.1706418033	0.1311041719	0.2287024128	0.2180776851	0.210532399	1.053877622	4.535745316	0.7193935729
9691139	3344979	C31M29.9691139.npy	C31	M29	4	0.2092204401	0.1685063883	0.1279139692	0.2221276903	0.2131422985	0.2089854701	0.9666587201	4.495612652	0.6893326185
9691139	3344979	C31M29.9691139.npy	C31	M29	5	0.2133330522	0.169646879	0.1320853099	0.2288897507	0.2185507648	0.2107733415	1.053567577	4.541880035	0.7136296982
9691139	3344979	C31M29.9691139.npy	C31	M29	6	0.2112333238	0.16620024	0.1270696939	0.2260500691	0.2166626269	0.2046771453	0.9994917401	4.49857172	0.7009084038
9691139	3344979	C31M29.9691139.npy	C31	M29	7	0.2146561375	0.1621747066	0.1269319037	0.2272249294	0.217030816	0.2097813864	0.9885064535	4.517938393	0.6970766416
9691139	3344979	C31M29.9691139.npy	C31	M29	8	0.2152659625	0.1679358309	0.1268775339	0.2308899259	0.2194459857	0.2107569356	1.008295774	4.517692772	0.7121275182
9691139	3344979	C31M29.9691139.npy	C31	M29	9	0.21196985	0.164751292	0.1292859083	0.2267263682	0.2152693759	0.2068686101	1.001400855	4.518180988	0.7000567873
9691140	3344979	C38M01.9691140.npy	C38	M01	0	28.77218427	0.1790012561	0.3694045555	232.6602695	37.51081837	420.2396892	10554.61733	2815.080595	1921.809511
9691140	3344979	C38M01.9691140.npy	C38	M01	1	28.50243089	0.1788606819	0.377171858	226.6140505	37.65696405	430.0057721	10319.49285	2788.609558	1908.693858
9691140	3344979	C38M01.9691140.npy	C38	M01	2	28.16811074	0.180781927	0.3762181988	222.2390214	36.68828689	400.1319826	9848.292856	2753.978675	1873.143777
9691140	3344979	C38M01.9691140.npy	C38	M01	3	30.15379921	0.1824118408	0.3767078253	234.679499	38.81901896	425.1651806	10288.96962	2948.158415	2012.292445
9691140	3344979	C38M01.9691140.npy	C38	M01	4	27.78663535	0.1805679484	0.3791642621	224.5849787	36.10429608	420.2634331	9806.886018	2717.349266	1857.714155
9691140	3344979	C38M01.9691140.npy	C38	M01	5	29.12471981	0.1794245869	0.380132396	236.1416318	38.13446136	419.9899917	10361.35513	2849.74172	1953.167639
9691140	3344979	C38M01.9691140.npy	C38	M01	6	29.19981392	0.1805808123	0.3788346211	232.4917118	38.39804332	404.1544388	10446.92585	2856.025682	1957.960611
9691140	3344979	C38M01.9691140.npy	C38	M01	7	25.67225879	0.182685774	0.3722319702	220.4020745	33.44036966	382.7000688	7715.435299	2508.37707	1733.294319
9691140	3344979	C38M01.9691140.npy	C38	M01	8	29.8479407	0.1812286995	0.3768038405	239.0555093	38.42465486	414.8844349	10425.55505	2918.364487	1989.568392
9691140	3344979	C38M01.9691140.npy	C38	M01	9	28.54989889	0.1790672363	0.3715310738	236.2279771	37.04495235	421.1783511	10139.78003	2793.197692	1916.128573
9691141	3344979	C38M02.9691141.npy	C38	M02	0	226.8148711	0.1526012311	0.3436609636	2676.940559	287.1072615	2870.312452	103352.4038	22563.4868	19034.22442
9691141	3344979	C38M02.9691141.npy	C38	M02	1	222.5582672	0.1512464979	0.3560439565	2574.71074	285.5089528	2908.778073	103161.2914	22142.02934	18696.51252
9691141	3344979	C38M02.9691141.npy	C38	M02	2	229.8449231	0.1534234023	0.3545794591	2669.211159	288.9198606	2846.261547	102127.2441	22863.37048	19234.64637
9691141	3344979	C38M02.9691141.npy	C38	M02	3	240.5553442	0.1559408052	0.356739738	2706.910561	299.8244949	2884.260712	105525.4471	23914.93494	20089.17754
9691141	3344979	C38M02.9691141.npy	C38	M02	4	228.2424459	0.152353455	0.3591287621	2679.029241	286.8909717	2878.833614	99824.48382	22711.61031	19146.56486
9691141	3344979	C38M02.9691141.npy	C38	M02	5	230.4148828	0.1524644421	0.357991121	2712.420654	293.2535322	2804.661501	103422.659	22920.9408	19329.5658
9691141	3344979	C38M02.9691141.npy	C38	M02	6	233.7706252	0.1535936652	0.3585434376	2694.911899	298.6786046	2766.526344	107228.323	23251.35933	19614.33686
9691141	3344979	C38M02.9691141.npy	C38	M02	7	227.8425906	0.1519575092	0.348572585	2705.000346	287.3166841	2841.423587	101349.9454	22683.60955	19234.2028
9691141	3344979	C38M02.9691141.npy	C38	M02	8	235.6644362	0.1544986829	0.3541621291	2734.120019	294.9264459	2775.304436	102904.065	23431.11046	19651.77448
9691141	3344979	C38M02.9691141.npy	C38	M02	9	227.4129964	0.1520518285	0.3500716538	2764.994483	285.6895233	2881.388496	108579.7816	22629.55396	19200.94856
9691142	3344979	C38M17.9691142.npy	C38	M17	0	0.5140816501	0.02403659802	0.01084786185	1.875207648	0.5896463852	1.961969903	40.95073264	18.36904103	2.040541413
9691142	3344979	C38M17.9691142.npy	C38	M17	1	0.5078932175	0.02827363669	0.02009502737	1.82119824	0.5852319352	1.955088711	40.56813337	18.4843958	1.997408935
9691142	3344979	C38M17.9691142.npy	C38	M17	2	0.5041681322	0.0280883801	0.01809861984	1.781226518	0.5709559468	1.936921271	39.28017347	18.53748193	2.008620988
9691142	3344979	C38M17.9691142.npy	C38	M17	3	0.5108158807	0.02653587736	0.01499038977	1.760901762	0.5823783058	1.862631514	40.33233534	18.52032231	1.984055875
9691142	3344979	C38M17.9691142.npy	C38	M17	4	0.4967832639	0.02920971739	0.01873836854	1.767306406	0.5687969089	1.904542046	38.89483799	18.12634831	2.003543541
9691142	3344979	C38M17.9691142.npy	C38	M17	5	0.5009524924	0.02909140233	0.02109512809	1.791579611	0.5823848761	1.962868631	39.16445733	18.39977168	1.964656678
9691142	3344979	C38M17.9691142.npy	C38	M17	6	0.5058833879	0.02868397255	0.01943160431	1.815432474	0.586853626	1.909722734	40.1886882	18.75102185	2.022944753
9691142	3344979	C38M17.9691142.npy	C38	M17	7	0.4713983947	0.02767102374	0.01330689135	1.696927348	0.5480943037	1.762427837	33.14503523	16.80189884	1.969198552
9691142	3344979	C38M17.9691142.npy	C38	M17	8	0.5214225792	0.02825910589	0.01368168022	1.842557092	0.5877424603	1.920031494	41.54836673	18.41538804	2.082273326
9691142	3344979	C38M17.9691142.npy	C38	M17	9	0.4982909362	0.02511602484	0.01489446011	1.788472422	0.5691695512	1.887048269	39.19769749	18.14127493	1.969820158
9691143	3344979	C38M18.9691143.npy	C38	M18	0	0.6643148304	0.2776544076	0.2314168979	1.355358157	1.125521467	0.7119676358	27.3909539	44.04333856	13.93045314
9691143	3344979	C38M18.9691143.npy	C38	M18	1	0.6608421241	0.281992383	0.2391308268	1.360983275	1.129077302	0.7136855728	27.80789087	43.9441596	14.00370938
9691143	3344979	C38M18.9691143.npy	C38	M18	2	0.6591701101	0.2821956456	0.2396709438	1.321761454	1.116542326	0.6962720245	26.73976921	43.61250957	13.68747576
9691143	3344979	C38M18.9691143.npy	C38	M18	3	0.693693581	0.2859831025	0.2441145766	1.361331889	1.161871625	0.7205940917	27.89879792	46.28542202	14.53703946
9691143	3344979	C38M18.9691143.npy	C38	M18	4	0.6431454035	0.2835411674	0.2404214257	1.329866571	1.094084277	0.6824654158	26.07278714	42.3880983	13.31279416
9691143	3344979	C38M18.9691143.npy	C38	M18	5	0.6780285244	0.2846824731	0.2436488251	1.357851063	1.150088983	0.7129604028	27.45981997	45.06249311	14.17424257
9691143	3344979	C38M18.9691143.npy	C38	M18	6	0.6819781052	0.2848023547	0.2439536211	1.405169219	1.163678188	0.7322153705	27.73562523	45.34098205	14.40589344
9691143	3344979	C38M18.9691143.npy	C38	M18	7	0.62479652	0.2822849452	0.2332422165	1.181654037	1.040739395	0.6175264322	24.39516252	40.5544816	12.9781879
9691143	3344979	C38M18.9691143.npy	C38	M18	8	0.689876945	0.2857308289	0.2399902661	1.32814876	1.157664647	0.7199412873	27.3635587	45.82398415	14.32482234
9691143	3344979	C38M18.9691143.npy	C38	M18	9	0.6470556504	0.2797679981	0.2356571694	1.325800022	1.09677159	0.6943825354	26.86833706	42.83795241	13.84950283
9691144	3344979	C38M20.9691144.npy	C38	M20	0	1.058588925	0.2232239325	0.1726723347	1.383014576	1.312522249	6.046425117	100.6321533	38.81430245	18.64764025
9691144	3344979	C38M20.9691144.npy	C38	M20	1	1.054244735	0.2257355549	0.1783789974	1.434151146	1.333499892	6.360467831	98.76778086	38.82699103	18.7495605
9691144	3344979	C38M20.9691144.npy	C38	M20	2	1.035889168	0.2253778875	0.1770277925	1.34668873	1.289202979	5.997693216	94.67559141	38.36737211	17.82774551
9691144	3344979	C38M20.9691144.npy	C38	M20	3	1.074111247	0.2275885586	0.1791081862	1.386964601	1.327140549	6.155752224	97.45225723	86.18241768	18.67783618
9691144	3344979	C38M20.9691144.npy	C38	M20	4	1.020345774	0.2265555799	0.1762700904	1.337555503	1.281003437	6.118517804	92.64837959	37.97116675	17.80134735
9691144	3344979	C38M20.9691144.npy	C38	M20	5	1.040602994	0.2253975545	0.1780418625	1.376515583	1.303605779	6.341018214	96.98702897	38.67517917	18.03882446
9691144	3344979	C38M20.9691144.npy	C38	M20	6	1.056415626	0.2267226368	0.1796027781	1.386898023	1.31654792	6.28545874	97.49029256	38.77555855	18.47292959
9691144	3344979	C38M20.9691144.npy	C38	M20	7	1.000192048	0.2245703216	0.1714656255	1.301625784	1.231389461	6.125930226	90.53432754	36.78741903	17.23754846
9691144	3344979	C38M20.9691144.npy	C38	M20	8	1.094523516	0.2280775386	0.1763433354	1.43138842	1.346063852	6.280925905	99.6781126	87.85655467	18.8380695
9691144	3344979	C38M20.9691144.npy	C38	M20	9	1.045754851	0.2247409566	0.1771219521	1.364720368	1.292069916	6.250446707	98.91505367	38.38307382	18.42928655
9691145	3344979	C38M22.9691145.npy	C38	M22	0	45.75548908	0.1974475525	0.07332539062	521.7578607	80.19937085	199.2799239	12230.00763	4559.38239	4469.328692
9691145	3344979	C38M22.9691145.npy	C38	M22	1	45.16622274	0.1965870375	0.07992246967	510.5322356	80.12611885	199.3392642	12252.12713	4500.488774	4409.30805
9691145	3344979	C38M22.9691145.npy	C38	M22	2	47.60552221	0.2006033802	0.08126741118	521.2448338	83.92567082	203.6635063	12360.76767	4744.379353	4644.012148
9691145	3344979	C38M22.9691145.npy	C38	M22	3	48.79201193	0.2036365167	0.08099689814	515.1203224	84.53124592	197.7075553	12248.39903	4862.903557	4753.316562
9691145	3344979	C38M22.9691145.npy	C38	M22	4	47.56070688	0.199994671	0.08019264573	519.7104868	84.10380741	208.4675604	12473.64071	4739.912429	4640.155302
9691145	3344979	C38M22.9691145.npy	C38	M22	5	46.74880252	0.1995763918	0.08161314276	512.6472269	82.68809867	205.1572766	12277.99111	4658.721402	4561.055369
9691145	3344979	C38M22.9691145.npy	C38	M22	6	47.34943711	0.2012486237	0.08146521806	525.4704203	83.23399436	207.0510812	12152.17155	4718.737392	4616.891505
9691145	3344979	C38M22.9691145.npy	C38	M22	7	47.78179753	0.1995757766	0.07673859283	538.9147916	83.11859189	207.2515688	12480.13167	4762.012222	4665.702594
9691145	3344979	C38M22.9691145.npy	C38	M22	8	48.02762341	0.200804216	0.07588860046	536.4103342	82.91341569	203.1306275	12438.1392	4786.408643	4681.637726
9691145	3344979	C38M22.9691145.npy	C38	M22	9	45.40662873	0.1967268219	0.07768877987	529.3146968	79.55137651	205.3906183	12180.02721	4524.380166	4434.196035
9691146	3344979	C38M29.9691146.npy	C38	M29	0	0.2318863231	0.06521967041	0.05208144389	0.2458428607	0.2441434894	0.2571622742	0.8806640986	4.439055876	0.5176944108
9691146	3344979	C38M29.9691146.npy	C38	M29	1	0.2279926948	0.06962211895	0.05809463388	0.243238223	0.2402813549	0.2567048077	0.8709754828	4.415486775	0.5019921327
9691146	3344979	C38M29.9691146.npy	C38	M29	2	0.2309065615	0.07013933243	0.05827846999	0.2468938409	0.2441416691	0.2563375762	0.9130981726	4.444227767	0.5189766434
9691146	3344979	C38M29.9691146.npy	C38	M29	3	0.2314042162	0.06861898507	0.05618795549	0.2472801938	0.2435449768	0.2567071769	0.9328156995	4.46169758	0.5227084124
9691146	3344979	C38M29.9691146.npy	C38	M29	4	0.2259041482	0.07158074585	0.0571474751	0.2449814289	0.2393276782	0.2559346516	0.9109670348	4.434079775	0.5130540905
9691146	3344979	C38M29.9691146.npy	C38	M29	5	0.2258320938	0.07286928267	0.06017508141	0.2449752941	0.2405085308	0.2544548211	0.9300763379	4.480871405	0.5188547581
9691146	3344979	C38M29.9691146.npy	C38	M29	6	0.2246039891	0.07165236713	0.05854971541	0.2441781684	0.2387579442	0.2541526687	0.9069409093	4.475215387	0.514237314
9691146	3344979	C38M29.9691146.npy	C38	M29	7	0.2298834474	0.06736767692	0.05396554456	0.2448533429	0.2414992783	0.2552105068	0.860786912	4.418760246	0.506494724
9691146	3344979	C38M29.9691146.npy	C38	M29	8	0.2312605641	0.07128551427	0.05313227589	0.2488606949	0.2442929093	0.2569168253	0.9352171233	4.466563741	0.5239626864
9691146	3344979	C38M29.9691146.npy	C38	M29	9	0.2277196951	0.06754919532	0.05572228793	0.2461240375	0.2405874366	0.2537665113	0.852985782	4.449246093	0.514253364
9691147	3344979	C39M16.9691147.npy	C39	M16	0	13.7544115	0.1302474566	0.1436762305	70.04972287	19.00685148	87.59686678	4517.219076	1356.696022	609.7103488
9691147	3344979	C39M16.9691147.npy	C39	M16	1	14.00454414	0.1304396025	0.1521158153	71.36074945	19.69108986	96.47328316	4694.983836	1381.601508	620.268217
9691147	3344979	C39M16.9691147.npy	C39	M16	2	13.92792513	0.1322345612	0.1516052344	71.35544733	19.42738627	88.78975732	4411.593397	1373.873345	615.0193401
9691147	3344979	C39M16.9691147.npy	C39	M16	3	14.35162885	0.1334011409	0.1521819456	70.86821148	19.7684382	94.52585147	4437.330573	1416.118928	632.6096893
9691147	3344979	C39M16.9691147.npy	C39	M16	4	13.95624609	0.1320241709	0.1536503582	71.06608635	19.38427929	94.32255529	4486.496711	1376.805427	619.1589819
9691147	3344979	C39M16.9691147.npy	C39	M16	5	13.68288888	0.1321015514	0.1539733041	68.03932466	19.15277422	94.54642155	4395.722345	1349.489875	606.8520515
9691147	3344979	C39M16.9691147.npy	C39	M16	6	14.16738171	0.1333891783	0.1534212639	72.85270057	19.71179378	90.79713672	4473.251281	1397.783899	632.6668193
9691147	3344979	C39M16.9691147.npy	C39	M16	7	14.15327515	0.1309767266	0.1452477702	72.77504144	19.48817199	93.50102755	4615.169928	1396.472997	634.5467175
9691147	3344979	C39M16.9691147.npy	C39	M16	8	13.91972229	0.1331418596	0.1515309801	71.46664586	19.01421834	89.84709495	4303.965708	1372.853004	613.7229412
9691147	3344979	C39M16.9691147.npy	C39	M16	9	14.02888081	0.131439864	0.147336295	72.43182656	19.36566545	96.53683658	4518.785139	1383.889944	621.4181359
9691148	3344979	C39M17.9691148.npy	C39	M17	0	0.2534006399	0.09979082448	0.1071494067	0.3130547164	0.2610846089	0.3285328014	2.801632175	5.566011343	0.786690276
9691148	3344979	C39M17.9691148.npy	C39	M17	1	0.2526742855	0.1069698603	0.1161808181	0.3168059467	0.262147962	0.3408180049	2.931989369	5.66660253	0.8116986011
9691148	3344979	C39M17.9691148.npy	C39	M17	2	0.258152379	0.1059872431	0.1175713122	0.3229057825	0.2669340359	0.3470973793	3.115516381	5.787411806	0.8442229005
9691148	3344979	C39M17.9691148.npy	C39	M17	3	0.2576990601	0.1067008525	0.1172992725	0.3215254426	0.2653457777	0.3453041753	3.19932634	5.777040593	0.8414373972
9691148	3344979	C39M17.9691148.npy	C39	M17	4	0.2556401732	0.1087009535	0.1194607598	0.3219154638	0.2642906719	0.3474594281	3.187439497	5.796235131	0.8410128464
9691148	3344979	C39M17.9691148.npy	C39	M17	5	0.259159805	0.1078232883	0.1200062396	0.3256544933	0.2682998172	0.3513930674	3.232312925	5.770448134	0.843364592
9691148	3344979	C39M17.9691148.npy	C39	M17	6	0.256118335	0.1080990986	0.1185786856	0.3223028555	0.2654512126	0.3481079273	3.087189626	5.719083175	0.8349674753
9691148	3344979	C39M17.9691148.npy	C39	M17	7	0.2501682697	0.09973152926	0.1086587852	0.3076251366	0.2564493392	0.3225639666	2.506958221	5.48788792	0.7509409337
9691148	3344979	C39M17.9691148.npy	C39	M17	8	0.2583254496	0.1069873043	0.1164402092	0.3236017704	0.2657728129	0.3436728054	3.211061204	5.838966209	0.8474727829
9691148	3344979	C39M17.9691148.npy	C39	M17	9	0.2537395198	0.1021400896	0.1114807479	0.3082539999	0.2610514119	0.3353928331	2.666010227	5.636422008	0.7973887106
9691149	3344979	C39M18.9691149.npy	C39	M18	0	0.3128741776	0.1589330802	0.09726596351	0.4782709468	0.4568573041	0.3070484059	6.887115971	9.946202146	2.67848471
9691149	3344979	C39M18.9691149.npy	C39	M18	1	0.3008982369	0.1634419821	0.09959171878	0.4616645498	0.4354095678	0.3049117357	6.198214653	9.544642661	2.480996374
9691149	3344979	C39M18.9691149.npy	C39	M18	2	0.321072451	0.1640139946	0.1038623273	0.4740878979	0.4744979486	0.3114805721	7.14576359	10.21038519	2.831632104
9691149	3344979	C39M18.9691149.npy	C39	M18	3	0.3212932872	0.1662304464	0.1052463408	0.4826652585	0.4680537855	0.3102875223	6.995797242	10.14690234	2.795354081
9691149	3344979	C39M18.9691149.npy	C39	M18	4	0.3141634975	0.1652012142	0.1036599203	0.4815250679	0.4604291883	0.3080406187	6.921999974	10.03303809	2.692183685
9691149	3344979	C39M18.9691149.npy	C39	M18	5	0.3205619806	0.166620388	0.1055181288	0.4856116305	0.472322493	0.3147485667	7.056154483	10.14707289	2.782745976
9691149	3344979	C39M18.9691149.npy	C39	M18	6	0.3189405927	0.166893574	0.1052062648	0.4906840922	0.4716659748	0.314186876	6.960433273	10.074687	2.778122181
9691149	3344979	C39M18.9691149.npy	C39	M18	7	0.3119246147	0.1593555394	0.0998785529	0.4369152043	0.4513866071	0.289052306	6.710214521	9.888798303	2.703747628
9691149	3344979	C39M18.9691149.npy	C39	M18	8	0.3241203662	0.1660500146	0.1033936531	0.4694738785	0.4725646525	0.312341406	6.93414308	10.10982239	2.780348678
9691149	3344979	C39M18.9691149.npy	C39	M18	9	0.3160632886	0.1614122014	0.1005637565	0.4742730628	0.4610530409	0.3111274687	6.91633578	9.896830376	2.723129516
9691150	3344979	C39M20.9691150.npy	C39	M20	0	0.5575064899	0.1352230278	0.118145672	0.7166734364	0.6724634156	1.829146262	38.92105918	23.33384785	6.207282029
9691150	3344979	C39M20.9691150.npy	C39	M20	1	0.5652624642	0.1382706235	0.123159205	0.742160898	0.6960711383	2.062349823	40.19403784	23.80846734	6.452933468
9691150	3344979	C39M20.9691150.npy	C39	M20	2	0.5799525526	0.1375714622	0.1242108123	0.7367845265	0.7027712681	2.067135985	40.73308437	24.33928283	6.546897549
9691150	3344979	C39M20.9691150.npy	C39	M20	3	0.5906405056	0.1381459922	0.1245063693	0.7578312317	0.7097061313	2.132930994	41.55504518	24.74135877	6.78486845
9691150	3344979	C39M20.9691150.npy	C39	M20	4	0.5762093542	0.1387923698	0.1250105151	0.7445728709	0.7004917496	2.065713627	40.99358972	24.30723287	6.708643203
9691150	3344979	C39M20.9691150.npy	C39	M20	5	0.5806864429	0.1380793042	0.1250944854	0.7542129102	0.7053249875	2.17130563	42.03861845	24.53324965	6.664492665
9691150	3344979	C39M20.9691150.npy	C39	M20	6	0.5833809874	0.1387572934	0.125282496	0.75591689	0.7150307785	2.104385188	41.39804528	24.46470329	6.738347037
9691150	3344979	C39M20.9691150.npy	C39	M20	7	0.560169493	0.1356119464	0.1194065258	0.7057942271	0.6724612041	2.056945223	39.49032657	23.38409707	6.445850371
9691150	3344979	C39M20.9691150.npy	C39	M20	8	0.5868248932	0.1385410289	0.1233172996	0.7455138837	0.7028959542	2.099264069	40.30940366	24.14069283	6.63840246
9691150	3344979	C39M20.9691150.npy	C39	M20	9	0.5781260003	0.1358131861	0.1206121086	0.741099682	0.6941562431	2.050224811	41.85873579	23.97105706	6.504116946
9691151	3344979	C39M22.9691151.npy	C39	M22	0	56.96900528	0.202957654	0.1065777988	660.1274498	97.65945132	319.5583239	13847.35641	5679.371058	4978.842362
9691151	3344979	C39M22.9691151.npy	C39	M22	1	56.79769126	0.2030760172	0.1095946773	659.2408717	98.37738425	323.4994689	14013.33105	5662.533329	4990.168591
9691151	3344979	C39M22.9691151.npy	C39	M22	2	58.15027838	0.2060687681	0.1113085367	652.4555746	99.89467771	326.8663362	13589.69105	5796.72995	5054.369956
9691151	3344979	C39M22.9691151.npy	C39	M22	3	60.18448025	0.2085823044	0.1115768193	654.8728385	101.6204838	312.994484	13701.63285	5999.527944	5223.643033
9691151	3344979	C39M22.9691151.npy	C39	M22	4	57.97632592	0.2057852272	0.1116191811	649.4275438	99.94582911	331.2333083	13726.20363	5779.571273	5053.274974
9691151	3344979	C39M22.9691151.npy	C39	M22	5	57.47188592	0.2056767308	0.112059214	645.4906781	99.45633562	320.442605	13610.35587	5729.030076	5009.357556
9691151	3344979	C39M22.9691151.npy	C39	M22	6	58.85429833	0.2070654224	0.1122224317	667.4459273	101.3359709	324.0606348	13735.59751	5867.062812	5115.734992
9691151	3344979	C39M22.9691151.npy	C39	M22	7	58.57019015	0.2046981465	0.1068471581	674.4957005	99.53938988	329.3199369	13908.0493	5838.724113	5112.559607
9691151	3344979	C39M22.9691151.npy	C39	M22	8	58.45908551	0.2068884579	0.111483662	669.8263296	98.53647294	320.9236708	13590.26807	5827.432822	5090.112962
9691151	3344979	C39M22.9691151.npy	C39	M22	9	57.12775363	0.2036411945	0.1071548424	676.277373	97.11535184	328.4857745	13931.87941	5695.168577	5000.641806
9691152	3344979	C39M29.9691152.npy	C39	M29	0	0.2243000959	0.1153663256	0.1170887061	0.2217548506	0.2365872173	0.2396980818	0.7401461402	4.205811962	0.5472580105
9691152	3344979	C39M29.9691152.npy	C39	M29	1	0.2190577395	0.1192222833	0.1221236678	0.2181999678	0.2309071737	0.2384462671	0.5721912421	4.144651937	0.5100272137
9691152	3344979	C39M29.9691152.npy	C39	M29	2	0.2233454736	0.1186106829	0.1232151645	0.2215558684	0.2366056361	0.2405343737	0.748431802	4.212180555	0.5536061642
9691152	3344979	C39M29.9691152.npy	C39	M29	3	0.2216296488	0.118843663	0.1220024598	0.2209682795	0.234692461	0.2389065792	0.7287977813	4.200975658	0.5494842124
9691152	3344979	C39M29.9691152.npy	C39	M29	4	0.2208344163	0.1215463506	0.1249936747	0.2204724447	0.2346681801	0.2390520173	0.7531927113	4.20722064	0.5474010224
9691152	3344979	C39M29.9691152.npy	C39	M29	5	0.2227350403	0.1217559553	0.1262295817	0.2223027423	0.2369963062	0.2412390817	0.7529901218	4.207237922	0.5522633181
9691152	3344979	C39M29.9691152.npy	C39	M29	6	0.2220133541	0.1210287723	0.1248281982	0.2226678622	0.2361622791	0.2408210021	0.749991709	4.201203869	0.5496177167
9691152	3344979	C39M29.9691152.npy	C39	M29	7	0.221854001	0.1130026672	0.1158347013	0.2203796416	0.2331169621	0.2373547407	0.7311877204	4.214271501	0.5459968564
9691152	3344979	C39M29.9691152.npy	C39	M29	8	0.2246759359	0.1201916091	0.122096565	0.2231735271	0.2375030294	0.2412844227	0.750642954	4.215214511	0.5552594653
9691152	3344979	C39M29.9691152.npy	C39	M29	9	0.2246648153	0.1159983851	0.1187901065	0.2229517053	0.237456977	0.239417681	0.7427487887	4.208380751	0.5460687274
9691153	3344979	C40M16.9691153.npy	C40	M16	0	14.16822309	0.1287735073	0.112938604	65.58785155	18.74576475	150.1114681	4796.115035	1397.715647	762.7059861
9691153	3344979	C40M16.9691153.npy	C40	M16	1	14.18424704	0.1293730851	0.1194624558	68.10560691	18.98386168	160.6315419	4865.738755	1399.360457	767.1580409
9691153	3344979	C40M16.9691153.npy	C40	M16	2	14.7456507	0.1302402177	0.1192178329	68.61558893	19.54802584	154.7748063	4879.57349	1455.190192	788.8049929
9691153	3344979	C40M16.9691153.npy	C40	M16	3	14.86048883	0.1318994067	0.1199015601	68.30790234	19.52175178	156.7149141	4772.182312	1466.497212	799.3820657
9691153	3344979	C40M16.9691153.npy	C40	M16	4	14.40301678	0.1296080663	0.1184512026	67.78815807	19.00894211	157.6882699	4941.787436	1421.284241	781.8467421
9691153	3344979	C40M16.9691153.npy	C40	M16	5	14.09340197	0.1294787413	0.1206378196	67.29365151	19.09458934	153.1729	4760.588682	1389.754226	761.5214779
9691153	3344979	C40M16.9691153.npy	C40	M16	6	14.47699504	0.1309056331	0.1205653618	69.56352987	19.30595554	156.2835624	4832.734486	1428.496266	790.6651866
9691153	3344979	C40M16.9691153.npy	C40	M16	7	14.63110561	0.1297123621	0.1152756551	69.31153848	19.25825919	158.7417306	4885.859368	1443.741604	785.3691599
9691153	3344979	C40M16.9691153.npy	C40	M16	8	14.88045869	0.1316782473	0.116166768	68.72559717	19.41462549	157.0502165	4796.677577	1468.324476	798.1328989
9691153	3344979	C40M16.9691153.npy	C40	M16	9	14.29182474	0.1291683343	0.117176254	70.04715689	19.01119997	157.9320451	4884.628603	1410.063219	775.522691
9691154	3344979	C40M17.9691154.npy	C40	M17	0	0.3338912054	0.1203445668	0.1167040492	0.8461051073	0.3746515511	0.9386276752	16.29046606	10.71775972	4.416523621
9691154	3344979	C40M17.9691154.npy	C40	M17	1	0.328936578	0.1261338254	0.1263610024	0.8361379178	0.3673397373	0.948387326	15.00627429	10.52399194	4.256196143
9691154	3344979	C40M17.9691154.npy	C40	M17	2	0.3437730814	0.1272003234	0.1284308908	0.8665533629	0.3872947958	0.9951453091	16.69268289	10.81508289	4.643335113
9691154	3344979	C40M17.9691154.npy	C40	M17	3	0.3373782365	0.1257449269	0.1258650396	0.8511148036	0.3792356141	0.9156319604	16.03396436	10.56533348	4.463061467
9691154	3344979	C40M17.9691154.npy	C40	M17	4	0.3326543809	0.1259021793	0.1251933494	0.8389849246	0.3742175184	0.9437927084	15.90835175	10.60268457	4.381580923
9691154	3344979	C40M17.9691154.npy	C40	M17	5	0.3340730543	0.1274901566	0.1283099029	0.8435219879	0.3770646939	0.9365579935	16.11958377	10.6966153	4.37517237
9691154	3344979	C40M17.9691154.npy	C40	M17	6	0.332108846	0.1261444901	0.1258775176	0.8318291756	0.3745822329	0.9188626316	16.03637429	10.69881621	4.380277783
9691154	3344979	C40M17.9691154.npy	C40	M17	7	0.3347600315	0.12010505	0.1194950552	0.8506495716	0.3736913037	0.9245822259	16.11752416	10.60609369	4.34053268
9691154	3344979	C40M17.9691154.npy	C40	M17	8	0.3402297617	0.1263040889	0.1239687045	0.8526325007	0.3778299534	0.9442791531	15.55846101	10.40166285	4.398403709
9691154	3344979	C40M17.9691154.npy	C40	M17	9	0.321955689	0.1209161422	0.1209413601	0.7976992241	0.357097408	0.8916482636	14.33157042	9.935126806	4.058133751
9691155	3344979	C40M18.9691155.npy	C40	M18	0	0.4656311779	0.1850781421	0.162919552	0.9818966939	0.7398964648	0.534152585	16.66588546	14.97206239	5.85530896
9691155	3344979	C40M18.9691155.npy	C40	M18	1	0.4606232067	0.1908248617	0.1713071509	0.9578463472	0.7344331135	0.5270713361	16.32548797	14.79868616	5.757578888
9691155	3344979	C40M18.9691155.npy	C40	M18	2	0.4927221004	0.1910075992	0.1728755236	0.9969436987	0.7903286555	0.5508410664	17.63273416	15.46982975	6.319511509
9691155	3344979	C40M18.9691155.npy	C40	M18	3	0.5036277035	0.1936637284	0.1758259476	1.017374563	0.7968818342	0.5523004188	17.89622245	15.4255617	6.349625106
9691155	3344979	C40M18.9691155.npy	C40	M18	4	0.4766416645	0.1919187895	0.1721834562	1.000291378	0.7631101539	0.5341270147	17.31686953	15.11294023	6.015125941
9691155	3344979	C40M18.9691155.npy	C40	M18	5	0.4861404076	0.1939627767	0.1755456635	0.9820507444	0.7773258332	0.5497479888	17.29406603	15.31930173	6.219745766
9691155	3344979	C40M18.9691155.npy	C40	M18	6	0.4874365485	0.1931145175	0.1745902991	1.022401109	0.7839543158	0.5545693995	17.30815006	15.29477565	6.153927669
9691155	3344979	C40M18.9691155.npy	C40	M18	7	0.4837166602	0.1871222755	0.1669916043	0.9555795805	0.76496921	0.5225959852	17.5708946	15.23983607	6.21140774
9691155	3344979	C40M18.9691155.npy	C40	M18	8	0.490990577	0.1938434529	0.1706777265	0.9861704124	0.7739059056	0.5428803309	16.7733182	14.8636546	6.034843399
9691155	3344979	C40M18.9691155.npy	C40	M18	9	0.4567875318	0.1874156003	0.1676993493	0.9175535562	0.7233288381	0.529674501	15.93202518	14.62870644	5.67235036
9691156	3344979	C40M20.9691156.npy	C40	M20	0	1.341144903	0.1670353524	0.1612344449	2.315652521	1.707508774	9.939264515	130.892601	110.4707944	32.28729782
9691156	3344979	C40M20.9691156.npy	C40	M20	1	1.355789368	0.1691764063	0.1679402188	2.405807572	1.747534881	10.80793099	132.3013873	111.9230855	32.98315554
9691156	3344979	C40M20.9691156.npy	C40	M20	2	1.413798203	0.168118807	0.1682501867	2.414812493	1.799410038	10.79929957	137.8921282	117.1793655	34.21668664
9691156	3344979	C40M20.9691156.npy	C40	M20	3	1.466669646	0.1706036592	0.1703213851	2.482067822	1.83424207	11.19990202	141.7632462	121.930113	35.5626132
9691156	3344979	C40M20.9691156.npy	C40	M20	4	1.378964058	0.1697581229	0.1679356444	2.376091704	1.741354926	10.8137019	136.9267464	114.1467713	33.75805411
9691156	3344979	C40M20.9691156.npy	C40	M20	5	1.382987985	0.1694213919	0.1696707239	2.470549107	1.76780178	11.1268948	137.3650405	114.6263902	33.93991425
9691156	3344979	C40M20.9691156.npy	C40	M20	6	1.397039461	0.1701550344	0.1691067731	2.40683739	1.782546675	10.87598813	135.9319829	115.7492061	34.07717825
9691156	3344979	C40M20.9691156.npy	C40	M20	7	1.372789907	0.1667231912	0.162938345	2.377897481	1.723305349	10.80278929	135.2624381	113.2516221	33.16961796
9691156	3344979	C40M20.9691156.npy	C40	M20	8	1.44490849	0.170225307	0.1667951356	2.42601068	1.814348814	10.83102709	137.7122731	119.5754387	34.6119782
9691156	3344979	C40M20.9691156.npy	C40	M20	9	1.316521974	0.1686783339	0.1655061363	2.262653575	1.666428835	10.31179834	126.1025233	108.026233	31.48045301
9691157	3344979	C40M22.9691157.npy	C40	M22	0	45.67286104	0.1841778425	0.1076821439	499.6086702	80.00179256	214.2173655	12319.13213	4551.330201	3987.904371
9691157	3344979	C40M22.9691157.npy	C40	M22	1	45.28053799	0.1848993276	0.1139095065	490.6796761	80.29707395	211.5541562	12412.36193	1913.198433	3982.845181
9691157	3344979	C40M22.9691157.npy	C40	M22	2	46.6083853	0.1871063115	0.1150839269	491.5806605	81.74892479	216.6830539	12105.91866	4644.787249	4043.192543
9691157	3344979	C40M22.9691157.npy	C40	M22	3	48.40048205	0.1898195894	0.11551215	491.9058788	83.53813484	210.910449	12234.48099	4823.969121	4188.344815
9691157	3344979	C40M22.9691157.npy	C40	M22	4	47.47676412	0.1873060679	0.1128830063	499.044539	83.70697162	223.7792598	12544.36641	4731.717465	4137.754816
9691157	3344979	C40M22.9691157.npy	C40	M22	5	46.56506814	0.1863672789	0.1147565303	491.3939148	82.04473948	220.4143806	12355.69386	4640.5972	4058.50877
9691157	3344979	C40M22.9691157.npy	C40	M22	6	47.47435117	0.188315503	0.1142961155	504.5021333	83.33615732	221.7088077	12327.74844	4731.476416	4139.693526
9691157	3344979	C40M22.9691157.npy	C40	M22	7	46.23626239	0.1859721446	0.1101124395	505.5049347	80.47501654	219.022076	12086.89249	4607.614436	4025.981426
9691157	3344979	C40M22.9691157.npy	C40	M22	8	47.2712557	0.1877468151	0.1131105905	514.6339063	81.30955698	216.3944142	12312.16474	4711.006268	4106.501144
9691157	3344979	C40M22.9691157.npy	C40	M22	9	45.40925458	0.1842564709	0.1103079315	507.7186827	79.4087207	219.7650145	12286.71065	1947.358287	3984.542026
9691158	3344979	C40M29.9691158.npy	C40	M29	0	0.2227228179	0.1268637502	0.1320295908	0.2389653929	0.2304500152	0.2557636563	0.7936456981	4.214011609	0.5385751019
9691158	3344979	C40M29.9691158.npy	C40	M29	1	0.2187587289	0.1314730488	0.1391328958	0.2326808631	0.2266397177	0.2555870668	0.7942066996	4.200990702	0.5230641591
9691158	3344979	C40M29.9691158.npy	C40	M29	2	0.2230591257	0.1323575876	0.1412404896	0.2395206868	0.2315505202	0.2587397965	0.6740443245	4.199403111	0.551285669
9691158	3344979	C40M29.9691158.npy	C40	M29	3	0.223535083	0.13051298	0.1387209217	0.2399323393	0.2320944016	0.2580154713	0.8244604904	4.225225945	0.5503886986
9691158	3344979	C40M29.9691158.npy	C40	M29	4	0.2182160872	0.1317410058	0.1382810708	0.2363986405	0.2272796785	0.2558184496	0.8037913347	4.204347501	0.5357805522
9691158	3344979	C40M29.9691158.npy	C40	M29	5	0.2201540322	0.134210131	0.1421810214	0.2393161903	0.2303660074	0.2569189134	0.8217188232	4.219460584	0.548499857
9691158	3344979	C40M29.9691158.npy	C40	M29	6	0.2200984249	0.1320194349	0.1393217389	0.2394218432	0.2298057427	0.2557774655	0.7996403169	4.201585219	0.5382268161
9691158	3344979	C40M29.9691158.npy	C40	M29	7	0.223348995	0.1262322561	0.1340372716	0.2380529607	0.2297642271	0.2559141182	0.8057194316	4.228530623	0.5408463957
9691158	3344979	C40M29.9691158.npy	C40	M29	8	0.225322076	0.1324890343	0.136989817	0.2430787447	0.2336007581	0.2578082212	0.8199684175	4.216183057	0.5459677289
9691158	3344979	C40M29.9691158.npy	C40	M29	9	0.2185130733	0.1263585979	0.1346384969	0.2358588042	0.2265648191	0.2534975066	0.7851738704	4.22862778	0.5312041087
9691159	3344979	C51M16.9691159.npy	C51	M16	0	14.7644876	0.1543848187	0.03316747294	144.6704656	23.27124703	79.477467	4570.336217	1456.477193	975.7619615
9691159	3344979	C51M16.9691159.npy	C51	M16	1	14.51972398	0.153762039	0.03242674825	137.5134773	22.88443491	87.5812008	4397.402658	1432.477207	942.1986023
9691159	3344979	C51M16.9691159.npy	C51	M16	2	15.49609148	0.1576558241	0.03201804153	147.0198032	24.25790177	86.96580864	4602.164181	1529.643269	1012.041831
9691159	3344979	C51M16.9691159.npy	C51	M16	3	15.88098272	0.1593748693	0.03283398753	143.8806082	24.39843706	85.20368567	4574.795522	1567.624732	1028.496587
9691159	3344979	C51M16.9691159.npy	C51	M16	4	15.22972827	0.1572440062	0.03246972547	142.6231307	23.72194866	87.01726888	4543.79726	1503.105087	987.9243877
9691159	3344979	C51M16.9691159.npy	C51	M16	5	15.44130414	0.1567044893	0.03261285457	145.640746	24.13632057	91.45621159	4686.767487	1524.14644	998.6251641
9691159	3344979	C51M16.9691159.npy	C51	M16	6	15.58052701	0.1582518919	0.03232729984	145.0809538	24.55367162	83.6321563	4595.548245	1537.906264	1016.013952
9691159	3344979	C51M16.9691159.npy	C51	M16	7	14.81503812	0.1563508463	0.03171298163	144.59327	23.08343463	86.2896019	4384.748857	1461.897698	984.701038
9691159	3344979	C51M16.9691159.npy	C51	M16	8	15.52831455	0.1571476593	0.03268529657	146.7110562	24.0211122	84.20792377	4535.281457	1532.668811	1009.058086
[truncated: 10,741 more rows]
