# Supplementary material for: The ENCODE Imputation Challenge: a critical assessment of methods for cross-cell type imputation of epigenomic profiles
Source: Genome Biol. 2023 Apr 18;24:79. doi: 10.1186/s13059-023-02915-y (PMC10111747; doi:10.1186/s13059-023-02915-y)
Supplement: Supplementary file 6 — Additional file 6. Performance measures across all ten bootstraps for each of the submitted methods on the challenge round 1 validation set. [file 13059_2023_2915_MOESM6_ESM.csv]

submission_id	team	cell_id	cell	assay_id	assay	bootstraip_id	mse	gwcorr	gwspear	mseprom	msegene	mseenh	msevar	mse1obs	mse1imp
1000020	BrokenNodes	C02	adrenal gland	M22	H3K4me3	0	41.51386884	0.7169180532	0.075523712	508.8474482	74.72584162	174.227029	14203.84768	3640.859898	4136.834287
1000020	BrokenNodes	C02	adrenal gland	M22	H3K4me3	1	40.84811197	0.7163741337	0.07293338131	499.988877	74.06360291	172.319264	14212.9395	3587.174577	4070.963633
1000020	BrokenNodes	C02	adrenal gland	M22	H3K4me3	2	43.12658721	0.7169143893	0.07404183495	510.5926151	78.05761036	177.6958551	14320.18141	3785.245979	4296.282245
1000020	BrokenNodes	C02	adrenal gland	M22	H3K4me3	3	44.67302107	0.7193898954	0.07308943773	511.9553511	79.41389371	173.6057574	14406.43513	3916.37082	4449.168264
1000020	BrokenNodes	C02	adrenal gland	M22	H3K4me3	4	42.65450953	0.7171828562	0.07266879501	507.345881	77.48885961	177.5564562	14277.3794	3730.381262	4249.770004
1000020	BrokenNodes	C02	adrenal gland	M22	H3K4me3	5	42.73355445	0.7187701521	0.07339921983	506.2756299	77.49412892	177.715915	14344.50562	3748.958688	4257.81979
1000020	BrokenNodes	C02	adrenal gland	M22	H3K4me3	6	43.62069015	0.7180678923	0.07348771872	519.7538684	78.96854775	180.9073435	14362.95468	3828.768072	4345.526802
1000020	BrokenNodes	C02	adrenal gland	M22	H3K4me3	7	42.80160422	0.7176243683	0.07646928414	523.4011739	76.80015686	179.5155013	14284.88893	3755.872611	4264.311788
1000020	BrokenNodes	C02	adrenal gland	M22	H3K4me3	8	43.94486871	0.7181276093	0.07652147031	526.0030359	77.86603316	178.0960784	14365.88741	3857.291767	4377.816559
1000020	BrokenNodes	C02	adrenal gland	M22	H3K4me3	9	41.48619456	0.7167798926	0.07484475889	519.4981162	74.36487543	176.7154144	14213.26061	3645.427685	4134.2415
1010037	ENCODE_DCC_Imputes	C02	adrenal gland	M22	H3K4me3	0	22.21433536	0.4187569626	0.02763508476	265.6361546	39.81490975	93.94374799	7053.031631	1911.941569	2158.377387
1010037	ENCODE_DCC_Imputes	C02	adrenal gland	M22	H3K4me3	1	21.96869478	0.4014939161	0.02699119469	263.6522658	39.89627001	93.44600108	7066.098934	1896.848703	2133.885685
1010037	ENCODE_DCC_Imputes	C02	adrenal gland	M22	H3K4me3	2	21.96941439	0.3971931212	0.02967908832	254.8188224	39.66491682	90.46162583	6715.829504	1894.156964	2132.635628
1010037	ENCODE_DCC_Imputes	C02	adrenal gland	M22	H3K4me3	3	22.19318871	0.4051526381	0.0497047229	251.2996463	39.10719688	89.55052088	6596.553035	1912.562423	2158.497494
1010037	ENCODE_DCC_Imputes	C02	adrenal gland	M22	H3K4me3	4	20.09378207	0.3651630972	0.02709767992	231.3485998	36.57247698	85.11305243	6139.91745	1719.936865	1947.597968
1010037	ENCODE_DCC_Imputes	C02	adrenal gland	M22	H3K4me3	5	19.93058581	0.3818549146	0.02857522313	227.9195985	36.47399536	87.27398177	6125.722236	1705.325429	1931.305257
1010037	ENCODE_DCC_Imputes	C02	adrenal gland	M22	H3K4me3	6	12.16315728	0.4253974974	0.03165068575	150.6607337	21.14985303	50.89122796	3472.323304	1019.965173	1190.634703
1010037	ENCODE_DCC_Imputes	C02	adrenal gland	M22	H3K4me3	7	22.18599673	0.4078260767	0.03076490179	261.458806	39.56627229	93.5785684	6858.273277	1916.370755	2159.363682
1010037	ENCODE_DCC_Imputes	C02	adrenal gland	M22	H3K4me3	8	21.34352195	0.3910557695	0.03611867246	253.5309948	37.79088485	86.66018764	6499.882042	1842.453774	2070.11438
1010037	ENCODE_DCC_Imputes	C02	adrenal gland	M22	H3K4me3	9	16.76172809	0.4174017529	0.02772357253	197.2033568	29.72853311	66.74914388	5502.042551	1468.526703	1614.219481
1020037	Hongyang_Li_and_Yuanfang_Guan	C02	adrenal gland	M22	H3K4me3	0	30.90360101	0.7649040973	0.1903550306	376.3170672	55.36440652	128.8423547	9890.384484	2752.457757	3076.908529
1020037	Hongyang_Li_and_Yuanfang_Guan	C02	adrenal gland	M22	H3K4me3	1	30.47698315	0.7649747511	0.1891812416	370.6366007	54.99453746	127.9764229	9908.05691	2718.438351	3034.778125
1020037	Hongyang_Li_and_Yuanfang_Guan	C02	adrenal gland	M22	H3K4me3	2	32.13909947	0.7650701939	0.189037823	378.0769454	57.84869972	132.1337306	9969.527083	2863.437114	3198.723102
1020037	Hongyang_Li_and_Yuanfang_Guan	C02	adrenal gland	M22	H3K4me3	3	33.34128024	0.7670763645	0.1888166104	379.3452126	58.95417164	129.1621875	10050.86507	2966.755205	3317.282606
1020037	Hongyang_Li_and_Yuanfang_Guan	C02	adrenal gland	M22	H3K4me3	4	31.75421216	0.7656024809	0.1883729354	374.6684036	57.4135089	131.3472361	9929.375182	2819.546745	3160.914166
1020037	Hongyang_Li_and_Yuanfang_Guan	C02	adrenal gland	M22	H3K4me3	5	31.86791049	0.7666062631	0.1885426501	375.177775	57.49291461	132.1984213	10003.21441	2837.258604	3172.356108
1020037	Hongyang_Li_and_Yuanfang_Guan	C02	adrenal gland	M22	H3K4me3	6	32.42216762	0.7659765649	0.1889511349	383.9004405	58.36574607	134.2819898	9985.055128	2889.272353	3226.976219
1020037	Hongyang_Li_and_Yuanfang_Guan	C02	adrenal gland	M22	H3K4me3	7	31.94110726	0.7653496992	0.1901404711	388.1671221	56.98859596	133.5229007	9971.780279	2845.586636	3179.388726
1020037	Hongyang_Li_and_Yuanfang_Guan	C02	adrenal gland	M22	H3K4me3	8	32.81507256	0.7662796425	0.1911686548	390.4770131	57.83502483	132.8079839	10018.32829	2924.626856	3266.103092
1020037	Hongyang_Li_and_Yuanfang_Guan	C02	adrenal gland	M22	H3K4me3	9	30.89602065	0.7645278826	0.1901083357	384.3622206	55.0794878	131.6358127	9906.577286	2756.042882	3076.270544
1030037	KKT-ENCODE-Impute-model_1	C02	adrenal gland	M22	H3K4me3	0	0.6096911116	0.5317766851	0.08393608648	5.979170981	1.010809633	2.015182221	117.0831705	50.76571273	49.98172961
1030037	KKT-ENCODE-Impute-model_1	C02	adrenal gland	M22	H3K4me3	1	0.6030795919	0.5324326794	0.08071453322	5.872153581	1.013854497	1.940067199	116.9724681	50.3653415	49.66668314
1030037	KKT-ENCODE-Impute-model_1	C02	adrenal gland	M22	H3K4me3	2	0.633643088	0.5294911272	0.08253793166	5.995084226	1.057487148	2.093345975	118.0279019	52.94904191	51.67250133
1030037	KKT-ENCODE-Impute-model_1	C02	adrenal gland	M22	H3K4me3	3	0.6462267724	0.5317296584	0.08142511904	5.895604021	1.062724585	2.016064775	117.7832659	53.9836844	52.45646458
1030037	KKT-ENCODE-Impute-model_1	C02	adrenal gland	M22	H3K4me3	4	0.6261981073	0.5315977285	0.08141618842	5.89794916	1.051858482	2.083985105	117.1582797	52.06603019	51.15180302
1030037	KKT-ENCODE-Impute-model_1	C02	adrenal gland	M22	H3K4me3	5	0.6260427258	0.5314705652	0.0822730606	5.937837988	1.047153915	2.076003104	117.9668333	52.16023172	51.20080258
1030037	KKT-ENCODE-Impute-model_1	C02	adrenal gland	M22	H3K4me3	6	0.626573652	0.5329385809	0.08198925188	6.026632311	1.041455642	2.111044098	116.3643897	52.34029075	51.28196078
1030037	KKT-ENCODE-Impute-model_1	C02	adrenal gland	M22	H3K4me3	7	0.6221534395	0.5309442642	0.08558904968	6.135201843	1.024846287	2.073783761	117.1119986	51.89598543	50.84461552
1030037	KKT-ENCODE-Impute-model_1	C02	adrenal gland	M22	H3K4me3	8	0.6478403712	0.53520309	0.08390095727	6.25237762	1.059829965	2.089400821	118.7991427	54.25979199	53.02143996
1030037	KKT-ENCODE-Impute-model_1	C02	adrenal gland	M22	H3K4me3	9	0.6000781566	0.5338118374	0.08281964012	5.953674203	0.9901313352	2.053878141	114.9707939	50.08071281	49.14470651
1031037	KKT-ENCODE-Impute-model_2	C02	adrenal gland	M22	H3K4me3	0	0.8205166013	0.2378793868	-0.1023827938	8.087882618	1.396354761	2.57495793	182.611816	75.4719954	55.5143873
1031037	KKT-ENCODE-Impute-model_2	C02	adrenal gland	M22	H3K4me3	1	0.812092858	0.2267424199	-0.1014338	7.946314036	1.400555568	2.455342319	182.5961196	74.83458968	55.41820974
1031037	KKT-ENCODE-Impute-model_2	C02	adrenal gland	M22	H3K4me3	2	0.8497585018	0.2343708402	-0.1021732663	8.060248964	1.456919565	2.633373334	183.2696762	78.48200752	57.58034425
1031037	KKT-ENCODE-Impute-model_2	C02	adrenal gland	M22	H3K4me3	3	0.8691838289	0.2344947397	-0.1026297761	7.94350785	1.467692361	2.506327918	183.4876041	80.30140516	58.45302616
1031037	KKT-ENCODE-Impute-model_2	C02	adrenal gland	M22	H3K4me3	4	0.8420198169	0.2279255174	-0.101611689	7.932701404	1.454653299	2.625328839	182.7873702	77.40685068	56.72980437
1031037	KKT-ENCODE-Impute-model_2	C02	adrenal gland	M22	H3K4me3	5	0.8418403056	0.2262157055	-0.1018293646	7.993725067	1.445443254	2.603046768	184.109925	77.46483881	56.88686928
1031037	KKT-ENCODE-Impute-model_2	C02	adrenal gland	M22	H3K4me3	6	0.8446285137	0.2249192888	-0.1022842189	8.168779096	1.442795024	2.685838412	182.0193782	78.01912584	56.88422466
1031037	KKT-ENCODE-Impute-model_2	C02	adrenal gland	M22	H3K4me3	7	0.8365096215	0.2385191984	-0.1036337701	8.288238447	1.415340262	2.624668198	182.4969698	77.16027749	56.27085929
1031037	KKT-ENCODE-Impute-model_2	C02	adrenal gland	M22	H3K4me3	8	0.8732937602	0.2294830574	-0.1058027485	8.487953743	1.467040072	2.667039704	185.3909836	80.70206321	59.24008513
1031037	KKT-ENCODE-Impute-model_2	C02	adrenal gland	M22	H3K4me3	9	0.8096819781	0.2298384952	-0.1017892219	8.106954459	1.371705087	2.575404967	179.9964724	74.55531384	54.66400763
1040037	LiPingChun	C02	adrenal gland	M22	H3K4me3	0	1.502230589	0.5565904858	-0.01507308209	17.61717362	2.409668507	11.57127803	132.2749215	59.81403608	135.7887752
1040037	LiPingChun	C02	adrenal gland	M22	H3K4me3	1	1.473823231	0.5565062625	-0.01682705212	17.29800346	2.386701481	11.8656422	131.785811	58.67153897	132.5581717
1040037	LiPingChun	C02	adrenal gland	M22	H3K4me3	2	1.544666868	0.5553439273	-0.01601691804	17.5369926	2.482479955	11.88053224	131.1213009	61.06793188	139.2961404
1040037	LiPingChun	C02	adrenal gland	M22	H3K4me3	3	1.601434438	0.5563123079	-0.01008449059	17.76179198	2.533529651	11.99619003	132.2875674	62.979378	142.5945099
1040037	LiPingChun	C02	adrenal gland	M22	H3K4me3	4	1.536865924	0.5564449574	-0.02160776156	17.58815241	2.479455408	12.03911337	131.6895265	60.85883207	138.3745216
1040037	LiPingChun	C02	adrenal gland	M22	H3K4me3	5	1.536884378	0.5568967797	-0.01611449702	17.56789071	2.491488653	11.96211877	132.292533	61.127489	137.8663358
1040037	LiPingChun	C02	adrenal gland	M22	H3K4me3	6	1.558513931	0.5560095644	-0.01810328851	17.79764566	2.512236835	11.89028234	132.2139613	61.73939516	139.2350685
1040037	LiPingChun	C02	adrenal gland	M22	H3K4me3	7	1.542622979	0.5549139901	-0.01655803043	18.00643074	2.469408932	12.01065837	132.6949736	61.04568354	137.7370578
1040037	LiPingChun	C02	adrenal gland	M22	H3K4me3	8	1.593650962	0.556754368	-0.01292448467	18.37660086	2.522415438	11.80249873	133.9956395	63.03053913	142.5143863
1040037	LiPingChun	C02	adrenal gland	M22	H3K4me3	9	1.486546142	0.5564218623	-0.01063873346	17.78965448	2.369261046	11.68006982	132.4244954	59.50545734	133.4643848
1050037	MLeipzig	C02	adrenal gland	M22	H3K4me3	0	51.286349	0.4766643644	0.03636188212	558.2230247	91.76207009	257.3117883	13802.50156	4082.7967	5107.752939
1050037	MLeipzig	C02	adrenal gland	M22	H3K4me3	1	50.32382144	0.478331751	0.03600325569	548.6450081	89.56423431	262.3782838	13804.85704	4031.735256	5011.92373
1050037	MLeipzig	C02	adrenal gland	M22	H3K4me3	2	52.46083283	0.4776261876	0.03685682493	555.1405888	93.52092468	261.6749534	13655.65159	4184.611047	5224.486499
1050037	MLeipzig	C02	adrenal gland	M22	H3K4me3	3	54.75193799	0.4785570878	0.03747974319	561.0620442	95.99495696	245.988279	13938.66288	4368.410441	5452.856314
1050037	MLeipzig	C02	adrenal gland	M22	H3K4me3	4	52.41922186	0.4788314266	0.03639509465	552.1081263	93.46404356	270.2720917	13804.86975	4177.572864	5220.448902
1050037	MLeipzig	C02	adrenal gland	M22	H3K4me3	5	52.0707418	0.4799358383	0.03654055042	544.7721721	93.36726146	274.7006286	13742.05268	4153.913303	5185.861089
1050037	MLeipzig	C02	adrenal gland	M22	H3K4me3	6	53.26683139	0.4761560059	0.03681747625	566.9019686	94.77892637	269.6312178	13797.30649	4256.118227	5305.20254
1050037	MLeipzig	C02	adrenal gland	M22	H3K4me3	7	51.946089	0.4765984323	0.03670583621	562.9201191	92.21168014	263.5370924	13653.36317	4149.910941	5173.213871
1050037	MLeipzig	C02	adrenal gland	M22	H3K4me3	8	53.33792988	0.4795778182	0.03667014293	571.1245676	93.44790808	257.6697647	13811.82967	4269.686	5311.642255
1050037	MLeipzig	C02	adrenal gland	M22	H3K4me3	9	51.2027169	0.4780166295	0.03600412684	569.5767143	90.44467872	271.8621168	13777.64099	4080.321104	5099.643356
1060037	noml	C02	adrenal gland	M22	H3K4me3	0	5.943655492	0.7563536683	0.02950154384	68.58881479	10.45802823	22.11020632	1564.511379	526.1631443	528.7289917
1060037	noml	C02	adrenal gland	M22	H3K4me3	1	5.834276316	0.7578575366	0.02882379865	67.08810394	10.34494655	22.20288349	1557.484544	517.2580376	527.1922428
1060037	noml	C02	adrenal gland	M22	H3K4me3	2	6.103050587	0.7583623167	0.02956298548	67.94954144	10.79430934	22.69740904	1558.244219	541.266812	592.3684214
1060037	noml	C02	adrenal gland	M22	H3K4me3	3	6.317448753	0.7606916378	0.02994485582	68.00694096	10.98290197	21.94640941	1569.396747	559.7952012	613.7185996
1060037	noml	C02	adrenal gland	M22	H3K4me3	4	6.088975476	0.7586272293	0.02943973488	67.69358721	10.83737482	22.58853166	1563.02428	537.7326384	533.6915439
1060037	noml	C02	adrenal gland	M22	H3K4me3	5	6.063816714	0.7595456757	0.0295284531	67.83145654	10.74908714	22.61131506	1563.792923	536.8934423	532.7630449
1060037	noml	C02	adrenal gland	M22	H3K4me3	6	6.159038868	0.7595320202	0.0299107739	69.09727804	10.87552359	23.3521197	1566.983947	546.500651	598.1641553
1060037	noml	C02	adrenal gland	M22	H3K4me3	7	6.079122587	0.7589768823	0.03016693295	70.18856095	10.66133131	23.16407674	1565.67438	538.806649	530.2459422
1060037	noml	C02	adrenal gland	M22	H3K4me3	8	6.306340189	0.7593862567	0.03077600672	71.29299517	10.9274086	23.27941166	1580.476618	558.9442477	612.1140749
1060037	noml	C02	adrenal gland	M22	H3K4me3	9	5.90706072	0.7581295338	0.02927133807	69.65464774	10.34994486	22.42371545	1565.038122	524.0111326	528.2062012
1000032	BrokenNodes	C03	adrenal gland embryonic	M02	DNase-seq	0	26.00256739	0.7928990452	0.4043868241	466.9666121	28.00440432	307.8993154	14476882.65	1821.43384	2431.804065
1000032	BrokenNodes	C03	adrenal gland embryonic	M02	DNase-seq	1	61.53319262	0.6833017003	0.4127886592	2632.760876	166.6550945	301.2265756	376135262.7	5713.925895	5987.957295
1000032	BrokenNodes	C03	adrenal gland embryonic	M02	DNase-seq	2	70.52844482	0.6725480175	0.4128951679	2691.387895	174.7179505	310.4995026	243387252.7	6257.65373	6879.21403
1000032	BrokenNodes	C03	adrenal gland embryonic	M02	DNase-seq	3	70.93630916	0.6783802961	0.41554128	2625.508724	170.8853582	307.4692818	241198276	6289.411012	6914.904582
1000032	BrokenNodes	C03	adrenal gland embryonic	M02	DNase-seq	4	69.83988583	0.672068912	0.4158053379	2702.107471	173.0489082	220.3382939	247701094.4	6196.738121	6811.749277
1000032	BrokenNodes	C03	adrenal gland embryonic	M02	DNase-seq	5	70.08569516	0.677188755	0.4159863205	2684.306892	173.0116391	311.191563	243852078.7	6222.56895	6837.805276
1000032	BrokenNodes	C03	adrenal gland embryonic	M02	DNase-seq	6	70.38877026	0.6743772834	0.4160321807	2690.669543	174.6074927	299.5498587	244589368.6	6249.479213	6866.412161
1000032	BrokenNodes	C03	adrenal gland embryonic	M02	DNase-seq	7	70.2873839	0.6725149367	0.403247028	2720.859811	172.0777643	309.0040358	244801417.6	6240.802199	6858.051488
1000032	BrokenNodes	C03	adrenal gland embryonic	M02	DNase-seq	8	70.15629257	0.6741793034	0.4097170163	2710.59731	170.5987026	302.7061054	246147976.8	6230.539138	6835.899443
1000032	BrokenNodes	C03	adrenal gland embryonic	M02	DNase-seq	9	66.16146448	0.6720514555	0.4061295213	2626.285433	171.1333776	311.0692548	253339300.9	5926.628769	6448.449862
1010071	ENCODE_DCC_Imputes	C03	adrenal gland embryonic	M02	DNase-seq	0	31.1513913	0.7651984165	0.4151578043	580.3288852	42.37753355	389.3181967	26473145.72	1984.819951	2942.666689
1010071	ENCODE_DCC_Imputes	C03	adrenal gland embryonic	M02	DNase-seq	1	96.93698614	0.6102578375	0.4232545379	4430.212948	272.6323734	388.1813073	639163036.5	9171.540322	9524.402993
1010071	ENCODE_DCC_Imputes	C03	adrenal gland embryonic	M02	DNase-seq	2	107.0529533	0.6035126963	0.4234141424	4365.590236	293.9305947	389.1642453	413845858.8	9477.502414	10528.05847
1010071	ENCODE_DCC_Imputes	C03	adrenal gland embryonic	M02	DNase-seq	3	107.5602012	0.610294015	0.4262445772	4257.784954	287.0693817	384.7060857	410123891.9	9517.472198	10573.4135
1010071	ENCODE_DCC_Imputes	C03	adrenal gland embryonic	M02	DNase-seq	4	105.7456216	0.6027885472	0.4259812983	4377.916176	290.6629228	217.7704691	421158738.1	9366.430725	10398.9512
1010071	ENCODE_DCC_Imputes	C03	adrenal gland embryonic	M02	DNase-seq	5	106.6851621	0.6086016667	0.4264420506	4356.47331	291.1430729	393.0224741	414636669.8	9448.301509	10494.05847
1010071	ENCODE_DCC_Imputes	C03	adrenal gland embryonic	M02	DNase-seq	6	106.8779967	0.6058845492	0.42608983	4367.07116	293.7169826	372.1537142	415890000.1	9473.204829	10512.06143
1010071	ENCODE_DCC_Imputes	C03	adrenal gland embryonic	M02	DNase-seq	7	106.871982	0.6038381072	0.4141706645	4415.317423	289.6225571	388.0268603	416250803.2	9467.514164	10512.73951
1010071	ENCODE_DCC_Imputes	C03	adrenal gland embryonic	M02	DNase-seq	8	106.320438	0.6058795324	0.4195295253	4397.18521	286.816598	377.4310325	418515845.8	9438.358964	10448.72605
1010071	ENCODE_DCC_Imputes	C03	adrenal gland embryonic	M02	DNase-seq	9	99.58739172	0.6034443153	0.4168964554	4209.986106	290.7491678	391.4146864	429796665.6	8781.160858	9786.523288
1020071	Hongyang_Li_and_Yuanfang_Guan	C03	adrenal gland embryonic	M02	DNase-seq	0	19.55486803	0.8653363452	0.4597777246	384.2962163	23.21918808	317.4464226	1846636.675	1655.836771	1818.362131
1020071	Hongyang_Li_and_Yuanfang_Guan	C03	adrenal gland embryonic	M02	DNase-seq	1	22.57844887	0.8486542972	0.4665818466	532.171333	35.06359396	322.4633167	14194441.37	1970.840981	2122.757954
1020071	Hongyang_Li_and_Yuanfang_Guan	C03	adrenal gland embryonic	M02	DNase-seq	2	23.76233393	0.8538232913	0.4665221041	536.4945965	36.62443625	318.3071553	9137496.734	2060.267991	2234.301512
1020071	Hongyang_Li_and_Yuanfang_Guan	C03	adrenal gland embryonic	M02	DNase-seq	3	24.6743866	0.8562347329	0.4690307429	541.7447292	36.90177835	315.2304173	9055890.907	2143.668198	2320.581383
1020071	Hongyang_Li_and_Yuanfang_Guan	C03	adrenal gland embryonic	M02	DNase-seq	4	22.31022568	0.8594078999	0.4688086488	518.3630472	32.74783441	186.3461208	9208923.544	1924.646491	2090.866543
1020071	Hongyang_Li_and_Yuanfang_Guan	C03	adrenal gland embryonic	M02	DNase-seq	5	24.04698452	0.8534953869	0.4692391715	548.3947002	36.93903965	325.1077372	9155302.784	2094.294328	2265.573344
1020071	Hongyang_Li_and_Yuanfang_Guan	C03	adrenal gland embryonic	M02	DNase-seq	6	23.93968029	0.8560981177	0.4690195785	541.2372146	37.21215372	307.4724261	9182776.881	2087.129177	2253.731018
1020071	Hongyang_Li_and_Yuanfang_Guan	C03	adrenal gland embryonic	M02	DNase-seq	7	23.89787191	0.8544423749	0.4589777431	555.7513438	36.36656849	321.1117427	9190638.332	2080.076743	2250.872457
1020071	Hongyang_Li_and_Yuanfang_Guan	C03	adrenal gland embryonic	M02	DNase-seq	8	24.13969263	0.8541461853	0.463450336	551.3038901	36.37509958	310.6921229	9239470.049	2091.585536	2266.779075
1020071	Hongyang_Li_and_Yuanfang_Guan	C03	adrenal gland embryonic	M02	DNase-seq	9	19.99060642	0.8653260706	0.4613301784	420.4150863	34.47885133	310.0325021	8664516.804	1719.510788	1861.87268
1030071	KKT-ENCODE-Impute-model_1	C03	adrenal gland embryonic	M02	DNase-seq	0	23.19122372	0.4186309568	0.1695121444	353.1207526	28.19353513	144.0601978	53709.70635	2274.059618	1706.355683
1030071	KKT-ENCODE-Impute-model_1	C03	adrenal gland embryonic	M02	DNase-seq	1	22.47711521	0.4110329636	0.1814510294	347.6988208	28.25267347	147.8864202	3346436.339	2203.149632	1608.110054
1030071	KKT-ENCODE-Impute-model_1	C03	adrenal gland embryonic	M02	DNase-seq	2	24.52841583	0.4128698446	0.1725831928	379.2798025	30.56119892	149.1832358	2093751.583	2405.93906	1767.652718
1030071	KKT-ENCODE-Impute-model_1	C03	adrenal gland embryonic	M02	DNase-seq	3	25.55145077	0.4179138331	0.1738628392	384.70659	31.40808736	151.2690213	2075220.058	2507.088511	1850.133133
1030071	KKT-ENCODE-Impute-model_1	C03	adrenal gland embryonic	M02	DNase-seq	4	24.45405468	0.4147772855	0.1783230759	384.0373195	30.45848127	146.8945465	2130267.2	2399.001916	1769.975947
1030071	KKT-ENCODE-Impute-model_1	C03	adrenal gland embryonic	M02	DNase-seq	5	24.09283721	0.4216262386	0.1777519575	385.8490574	30.92157883	152.1659542	2096826.426	2363.393462	1792.751866
1030071	KKT-ENCODE-Impute-model_1	C03	adrenal gland embryonic	M02	DNase-seq	6	24.88912414	0.4167523061	0.1790707737	384.7471034	31.40298504	149.9061129	2104183.278	2442.697991	1806.314158
1030071	KKT-ENCODE-Impute-model_1	C03	adrenal gland embryonic	M02	DNase-seq	7	24.44786689	0.4157589131	0.1657689577	386.0680066	30.47733216	149.9766079	2105842.422	2399.029515	1775.116554
1030071	KKT-ENCODE-Impute-model_1	C03	adrenal gland embryonic	M02	DNase-seq	8	25.0243472	0.4155493906	0.1744981857	389.2213582	30.7782255	148.4206261	2118022.114	2455.413179	1809.20848
1030071	KKT-ENCODE-Impute-model_1	C03	adrenal gland embryonic	M02	DNase-seq	9	23.10262775	0.422013738	0.1737720635	376.4171098	29.03915333	142.9237734	2161017.924	2266.371273	1695.695468
1031071	KKT-ENCODE-Impute-model_2	C03	adrenal gland embryonic	M02	DNase-seq	0	25.86979331	0.1026401972	0.02972889045	399.009082	31.71044077	161.5249482	54612.18905	2563.31208	1013.59072
1031071	KKT-ENCODE-Impute-model_2	C03	adrenal gland embryonic	M02	DNase-seq	1	25.01491633	0.09788106255	0.04500493139	390.2843389	31.60816648	165.6762902	3347519.245	2478.08684	978.345455
1031071	KKT-ENCODE-Impute-model_2	C03	adrenal gland embryonic	M02	DNase-seq	2	27.28791129	0.1005965384	0.03508652273	425.6666144	34.14875374	167.3444778	2094485.418	2704.526704	1043.856595
1031071	KKT-ENCODE-Impute-model_2	C03	adrenal gland embryonic	M02	DNase-seq	3	28.45538795	0.1004456304	0.0371251062	431.7480201	35.13995711	169.4018468	2075982.476	2820.308709	1072.363378
1031071	KKT-ENCODE-Impute-model_2	C03	adrenal gland embryonic	M02	DNase-seq	4	27.22187153	0.09835215571	0.04261219239	431.0182735	34.06830337	164.8653922	2131006.047	2698.171637	1044.609608
1031071	KKT-ENCODE-Impute-model_2	C03	adrenal gland embryonic	M02	DNase-seq	5	26.88542897	0.09911974478	0.04168229927	433.1815591	34.58940642	170.0521602	2097568.874	2664.60299	1056.431964
1031071	KKT-ENCODE-Impute-model_2	C03	adrenal gland embryonic	M02	DNase-seq	6	27.70610692	0.09646095214	0.04395304061	431.4553143	35.14527485	167.7570911	2104929.189	2746.490061	1042.615425
1031071	KKT-ENCODE-Impute-model_2	C03	adrenal gland embryonic	M02	DNase-seq	7	27.2086739	0.1015105056	0.02557389187	433.02218	34.09475332	168.0610276	2106570.987	2696.74001	1029.485572
1031071	KKT-ENCODE-Impute-model_2	C03	adrenal gland embryonic	M02	DNase-seq	8	27.82747671	0.09831021022	0.03927553392	436.3132978	34.40432626	165.8487373	2118767.052	2757.672866	1058.602169
1031071	KKT-ENCODE-Impute-model_2	C03	adrenal gland embryonic	M02	DNase-seq	9	25.77703074	0.09815371979	0.03791049581	423.3495854	32.50730042	160.477297	2161733.69	2554.028494	981.6835629
1040071	LiPingChun	C03	adrenal gland embryonic	M02	DNase-seq	0	34.99002389	0.3382763811	0.06987882382	411.533611	49.40924499	234.8367543	50782.44453	1785.611156	2540.437809
1040071	LiPingChun	C03	adrenal gland embryonic	M02	DNase-seq	1	34.27829066	0.3305339636	0.08287271756	412.1534796	49.42640262	237.941182	3328748.926	1752.483306	2396.955536
1040071	LiPingChun	C03	adrenal gland embryonic	M02	DNase-seq	2	36.4759721	0.3353941506	0.06854066915	434.1952201	52.21839866	241.9009012	2082528.424	1882.977174	2627.803282
1040071	LiPingChun	C03	adrenal gland embryonic	M02	DNase-seq	3	37.87453186	0.3368712276	0.07299534043	441.4127886	53.48767451	244.2668228	2063997.231	1951.51454	2634.819955
1040071	LiPingChun	C03	adrenal gland embryonic	M02	DNase-seq	4	36.28816544	0.3363422484	0.07732981207	437.1792244	52.08799441	240.3753395	2118890.068	1877.745922	2607.686242
1040071	LiPingChun	C03	adrenal gland embryonic	M02	DNase-seq	5	36.04142989	0.340938711	0.08533839259	439.1841476	52.65254922	245.3624166	2085558.135	1838.657206	2566.664773
1040071	LiPingChun	C03	adrenal gland embryonic	M02	DNase-seq	6	37.06518833	0.3379204028	0.07077484424	441.9238406	53.45832792	242.8413959	2092851.083	1910.986041	2645.724283
1040071	LiPingChun	C03	adrenal gland embryonic	M02	DNase-seq	7	36.49126772	0.3371194722	0.06843261163	445.3168683	52.03211451	243.8358039	2094558.247	1880.876569	2577.493521
1040071	LiPingChun	C03	adrenal gland embryonic	M02	DNase-seq	8	37.27518639	0.3355339168	0.07576415012	449.8149923	52.64890847	238.6424156	2106634.595	1920.246248	2667.13068
1040071	LiPingChun	C03	adrenal gland embryonic	M02	DNase-seq	9	34.90050023	0.3390690643	0.068935962	435.2796597	50.21741555	236.9768576	2149700.437	1782.204615	2536.807246
1050071	MLeipzig	C03	adrenal gland embryonic	M02	DNase-seq	0	158.9112398	0.5325817624	0.2489933457	2052.441914	238.600821	2785.535663	31086277.06	11109.192	15650.30723
1050071	MLeipzig	C03	adrenal gland embryonic	M02	DNase-seq	1	158.7373327	0.544871015	0.2542686886	2655.326292	242.9018911	2949.183016	109077868.3	11963.37161	15636.18571
1050071	MLeipzig	C03	adrenal gland embryonic	M02	DNase-seq	2	181.3805184	0.5385532965	0.2566789575	2777.224733	290.9372275	2879.361705	84875241.49	13050.00662	17884.99399
1050071	MLeipzig	C03	adrenal gland embryonic	M02	DNase-seq	3	185.1005447	0.5441640364	0.2605790652	2719.489086	293.5180215	2833.669532	84112094.68	13361.62723	18255.45629
1050071	MLeipzig	C03	adrenal gland embryonic	M02	DNase-seq	4	173.374164	0.5458454012	0.2584344755	2593.81969	267.7374824	1771.736876	85500633.89	12330.73053	17090.92227
1050071	MLeipzig	C03	adrenal gland embryonic	M02	DNase-seq	5	178.8908349	0.5470220378	0.2582155856	2749.460503	289.6165773	2902.619359	85036263.4	12952.58761	17646.0428
1050071	MLeipzig	C03	adrenal gland embryonic	M02	DNase-seq	6	179.2994767	0.5429637426	0.2591620757	2729.237079	293.2169909	2805.363256	85293868.85	12958.1613	17683.42742
1050071	MLeipzig	C03	adrenal gland embryonic	M02	DNase-seq	7	177.9267841	0.5424768041	0.2492524901	2795.605292	285.6908764	2899.902247	85367145.41	12815.1939	17549.27848
1050071	MLeipzig	C03	adrenal gland embryonic	M02	DNase-seq	8	179.6734994	0.5409318295	0.2559684448	2780.265424	283.8848171	2844.30733	85852547.75	12775.98243	17711.38925
1050071	MLeipzig	C03	adrenal gland embryonic	M02	DNase-seq	9	161.2965934	0.5459068202	0.2514624349	2254.680053	270.7762247	2892.913015	85752510.01	11598.9787	15893.0049
1060071	noml	C03	adrenal gland embryonic	M02	DNase-seq	0	12.96929918	0.8458619768	0.297230968	120.9416252	15.68824294	134.9882132	38283.98967	1054.768948	1067.632199
1060071	noml	C03	adrenal gland embryonic	M02	DNase-seq	1	12.85465184	0.845004788	0.3070234936	130.5400687	16.19083541	136.7270506	2461003.436	1048.408611	1059.112672
1060071	noml	C03	adrenal gland embryonic	M02	DNase-seq	2	13.69256005	0.8486214408	0.3067685274	138.9020633	17.05935111	138.1400871	1539497.18	1118.655571	1135.40059
1060071	noml	C03	adrenal gland embryonic	M02	DNase-seq	3	14.05296961	0.8513331966	0.3106882503	137.9943814	17.31595319	139.7053884	1525692.085	1146.575196	1165.070688
1060071	noml	C03	adrenal gland embryonic	M02	DNase-seq	4	13.61913948	0.8493992831	0.3103900371	139.5631349	17.01638023	137.2934949	1566747.28	1112.971769	1128.236317
1060071	noml	C03	adrenal gland embryonic	M02	DNase-seq	5	13.25978066	0.8556216007	0.3102330667	138.9299297	17.00015715	140.7934982	1541965.326	1083.26915	1094.960856
1060071	noml	C03	adrenal gland embryonic	M02	DNase-seq	6	13.65569285	0.851125407	0.3109753033	136.9213237	17.24106919	135.0330907	1547085.158	1116.57275	1133.506982
1060071	noml	C03	adrenal gland embryonic	M02	DNase-seq	7	13.49123372	0.8504803988	0.2954316081	139.7519533	16.7830671	137.7204421	1548411.621	1106.097895	1119.135195
1060071	noml	C03	adrenal gland embryonic	M02	DNase-seq	8	13.75532835	0.8502335736	0.30866686	139.9587167	16.93561417	133.6534014	1557283.651	1123.300965	1137.195429
1060071	noml	C03	adrenal gland embryonic	M02	DNase-seq	9	12.77116443	0.8530392497	0.2988677774	132.64046	16.10368088	134.7085869	1586770.15	1049.95983	1062.012649
1000009	BrokenNodes	C04	amnion	M16	H3K27ac	0	7.462347484	0.3717079052	0.2826721317	65.41711916	11.82770562	70.91604772	3396.505076	309.5613187	687.7764609
1000009	BrokenNodes	C04	amnion	M16	H3K27ac	1	7.480436438	0.3718820055	0.2855873539	65.94167998	12.02350255	72.71252603	3403.91513	308.5610637	689.4317944
1000009	BrokenNodes	C04	amnion	M16	H3K27ac	2	7.642884988	0.3736435966	0.2879861665	66.81812296	12.14351923	71.35325768	3244.931211	314.2272735	702.2948125
1000009	BrokenNodes	C04	amnion	M16	H3K27ac	3	8.084710793	0.3769495925	0.2933863743	67.57277485	12.57964065	74.98249927	3340.078216	326.2163877	741.3415717
1000009	BrokenNodes	C04	amnion	M16	H3K27ac	4	7.546754499	0.3757495668	0.2896674684	65.99762827	11.90188735	72.97515561	3351.008867	311.8116018	693.5500805
1000009	BrokenNodes	C04	amnion	M16	H3K27ac	5	7.631294985	0.3751505519	0.2875466432	65.67154068	12.18370695	75.10674158	3392.743644	314.8122755	702.2832102
1000009	BrokenNodes	C04	amnion	M16	H3K27ac	6	7.877638032	0.3755283035	0.2906937173	68.23318546	12.46664199	75.55603902	3377.702945	324.1709402	724.2556728
1000009	BrokenNodes	C04	amnion	M16	H3K27ac	7	7.24570326	0.3789312895	0.2849569813	67.58043267	11.47084439	69.99460398	1928.343441	303.6271945	664.9037977
1000009	BrokenNodes	C04	amnion	M16	H3K27ac	8	7.887203415	0.3740295048	0.2906668898	68.35206694	12.31406841	73.11345264	3311.323823	320.3726489	723.866108
1000009	BrokenNodes	C04	amnion	M16	H3K27ac	9	7.545872171	0.3734454262	0.2846329333	67.91216729	11.84797905	74.5807015	3405.339362	313.7503765	695.7434267
1010020	ENCODE_DCC_Imputes	C04	amnion	M16	H3K27ac	0	11.36160485	0.3436677121	0.2742176682	81.87045369	17.37121504	117.2315502	7181.983751	418.4070124	1058.402689
1010020	ENCODE_DCC_Imputes	C04	amnion	M16	H3K27ac	1	11.4045235	0.3438937427	0.277317701	82.90664077	17.70019662	120.6500095	7189.355185	418.04982	1062.51195
1010020	ENCODE_DCC_Imputes	C04	amnion	M16	H3K27ac	2	11.49094382	0.3463479576	0.2796125167	83.38599142	17.62005753	115.6231616	6814.027002	420.3522865	1066.61608
1010020	ENCODE_DCC_Imputes	C04	amnion	M16	H3K27ac	3	12.2397397	0.3493309129	0.2850327641	84.86696945	18.39958862	123.4630408	7026.717647	440.0347837	1133.617701
1010020	ENCODE_DCC_Imputes	C04	amnion	M16	H3K27ac	4	11.37540472	0.3485764721	0.2815513944	82.28640433	17.33395021	119.2703826	7054.289579	419.6255445	1056.22448
1010020	ENCODE_DCC_Imputes	C04	amnion	M16	H3K27ac	5	11.58817268	0.3472711867	0.2797660531	82.1321467	17.89630204	123.799446	7164.694159	425.1473306	1077.574313
1010020	ENCODE_DCC_Imputes	C04	amnion	M16	H3K27ac	6	11.91935676	0.3476757762	0.2824303122	85.4985493	18.19062247	123.7452745	7117.810663	436.3872179	1106.955
1010020	ENCODE_DCC_Imputes	C04	amnion	M16	H3K27ac	7	10.61185736	0.354066848	0.2764593929	83.82050131	16.21482275	113.014266	3823.144145	394.2694537	982.1596918
1010020	ENCODE_DCC_Imputes	C04	amnion	M16	H3K27ac	8	11.96621323	0.3460119458	0.2821422461	85.36707034	18.03898227	120.2506285	6978.363929	430.5518115	1109.484705
1010020	ENCODE_DCC_Imputes	C04	amnion	M16	H3K27ac	9	11.45844327	0.3453147311	0.2762413114	84.85790508	17.38812256	123.0267247	7190.395225	422.8748073	1067.707084
1020020	Hongyang_Li_and_Yuanfang_Guan	C04	amnion	M16	H3K27ac	0	9.331277768	0.4105760346	0.3422940111	111.5458884	15.72098027	70.17574474	1022.487715	514.8415586	883.4791264
1020020	Hongyang_Li_and_Yuanfang_Guan	C04	amnion	M16	H3K27ac	1	9.288484402	0.4108092478	0.3443149603	111.1967409	15.85033393	71.35832382	1029.503223	509.1931466	878.9932886
1020020	Hongyang_Li_and_Yuanfang_Guan	C04	amnion	M16	H3K27ac	2	9.771172471	0.4113296296	0.3471798528	114.3822464	16.43614681	74.55740705	1054.467938	531.5189142	924.2926276
1020020	Hongyang_Li_and_Yuanfang_Guan	C04	amnion	M16	H3K27ac	3	10.18437071	0.414925975	0.3515559247	114.4338566	16.77589287	74.86973983	1057.022267	544.8560058	961.8963808
1020020	Hongyang_Li_and_Yuanfang_Guan	C04	amnion	M16	H3K27ac	4	9.623687633	0.4131445772	0.348210923	113.4256457	16.08646522	74.28651996	1052.755628	524.8640365	910.1096046
1020020	Hongyang_Li_and_Yuanfang_Guan	C04	amnion	M16	H3K27ac	5	9.612388231	0.4137013712	0.3460122188	112.1667515	16.20384977	75.18400623	1035.950486	527.4312684	909.4529367
1020020	Hongyang_Li_and_Yuanfang_Guan	C04	amnion	M16	H3K27ac	6	9.954850771	0.4138786189	0.3493369943	116.2597474	16.71738677	76.80417322	1053.536416	543.8315215	941.9717079
1020020	Hongyang_Li_and_Yuanfang_Guan	C04	amnion	M16	H3K27ac	7	9.765389405	0.412061006	0.3445572783	117.0005267	16.31461306	73.90985898	1002.388976	535.7937613	924.9120742
1020020	Hongyang_Li_and_Yuanfang_Guan	C04	amnion	M16	H3K27ac	8	9.928710246	0.4130923791	0.3493943398	116.7225378	16.4425716	73.58558449	1034.626545	539.3742268	938.4676999
1020020	Hongyang_Li_and_Yuanfang_Guan	C04	amnion	M16	H3K27ac	9	9.46866733	0.4122703632	0.3441294951	116.011167	15.70453892	74.37141605	1044.060062	523.1041586	896.9236364
1030020	KKT-ENCODE-Impute-model_1	C04	amnion	M16	H3K27ac	0	0.3134799134	0.3233683527	0.2569530728	1.013379232	0.397044441	1.507090475	7.667581156	13.07996229	5.027648604
1030020	KKT-ENCODE-Impute-model_1	C04	amnion	M16	H3K27ac	1	0.3153641874	0.3250352744	0.2603232028	1.028711038	0.4034023633	1.562444728	7.647934724	13.20163338	5.062461555
1030020	KKT-ENCODE-Impute-model_1	C04	amnion	M16	H3K27ac	2	0.3212222917	0.3235580675	0.2623750563	1.032190602	0.4065538799	1.535942223	7.613539583	13.33237637	5.159858409
1030020	KKT-ENCODE-Impute-model_1	C04	amnion	M16	H3K27ac	3	0.3303480552	0.325607716	0.2671971818	1.042779676	0.4146604712	1.572405866	7.814725541	13.56918331	5.259852924
1030020	KKT-ENCODE-Impute-model_1	C04	amnion	M16	H3K27ac	4	0.3213317438	0.3254852101	0.2636867975	1.040425629	0.4093432389	1.568558109	7.708103344	13.37980139	5.159028337
1030020	KKT-ENCODE-Impute-model_1	C04	amnion	M16	H3K27ac	5	0.3169587699	0.326970462	0.2622531779	1.031602616	0.4047621243	1.553711937	7.705923182	13.20266843	5.131606879
1030020	KKT-ENCODE-Impute-model_1	C04	amnion	M16	H3K27ac	6	0.3227330152	0.3276600321	0.2656895287	1.041971741	0.411752487	1.563534188	7.770353686	13.46562895	5.198176974
1030020	KKT-ENCODE-Impute-model_1	C04	amnion	M16	H3K27ac	7	0.3185775401	0.3241834663	0.2593427116	1.044386454	0.4015830073	1.560563697	7.629355062	13.26948495	5.13423268
1030020	KKT-ENCODE-Impute-model_1	C04	amnion	M16	H3K27ac	8	0.3284260366	0.326468509	0.2637027694	1.053070556	0.411396738	1.552292249	7.692945065	13.56607853	5.177607015
1030020	KKT-ENCODE-Impute-model_1	C04	amnion	M16	H3K27ac	9	0.3171821005	0.3247508269	0.2590322059	1.039451945	0.3995774759	1.560941392	7.825188275	13.3025691	5.060342086
1031020	KKT-ENCODE-Impute-model_2	C04	amnion	M16	H3K27ac	0	0.3267703386	0.1997343209	0.2778675412	1.065762065	0.4149852716	1.685145699	9.535483528	16.51061299	3.028316345
1031020	KKT-ENCODE-Impute-model_2	C04	amnion	M16	H3K27ac	1	0.328895554	0.2011538322	0.2801400708	1.07578334	0.422289341	1.745818745	9.526747985	16.62976443	3.059652229
1031020	KKT-ENCODE-Impute-model_2	C04	amnion	M16	H3K27ac	2	0.3340599165	0.201466713	0.2824137487	1.077175918	0.4238298643	1.711695026	9.503771231	16.84358488	3.037079225
1031020	KKT-ENCODE-Impute-model_2	C04	amnion	M16	H3K27ac	3	0.3445574201	0.2022315892	0.2862749757	1.091454738	0.4340465417	1.766469333	9.755426443	17.17220112	3.11878814
1031020	KKT-ENCODE-Impute-model_2	C04	amnion	M16	H3K27ac	4	0.3346887886	0.202383614	0.2838935681	1.089117967	0.4276244403	1.758846109	9.647696043	16.90275696	3.014735827
1031020	KKT-ENCODE-Impute-model_2	C04	amnion	M16	H3K27ac	5	0.3303957175	0.202388479	0.2824353603	1.079610359	0.4229522394	1.738110243	9.588988863	16.71203428	3.045634007
1031020	KKT-ENCODE-Impute-model_2	C04	amnion	M16	H3K27ac	6	0.3369511479	0.2027370192	0.2850078743	1.095589218	0.4314109829	1.752711363	9.686228836	17.04159557	3.090128746
1031020	KKT-ENCODE-Impute-model_2	C04	amnion	M16	H3K27ac	7	0.3323693887	0.2004979007	0.2801088399	1.098467819	0.4199963814	1.756910788	9.598373518	16.77587296	3.054172648
1031020	KKT-ENCODE-Impute-model_2	C04	amnion	M16	H3K27ac	8	0.3432824951	0.2031338582	0.2842885695	1.118710262	0.4320114397	1.752480823	9.594537177	17.16510013	3.152839343
1031020	KKT-ENCODE-Impute-model_2	C04	amnion	M16	H3K27ac	9	0.3316685713	0.1998049018	0.2793505373	1.106384681	0.4188140653	1.748026426	9.741002606	16.75246112	3.076432872
1040020	LiPingChun	C04	amnion	M16	H3K27ac	0	1.379097498	0.2920552775	0.1550070611	11.60487473	2.109738669	7.994648865	21.2131662	28.37998374	91.27852046
1040020	LiPingChun	C04	amnion	M16	H3K27ac	1	1.373976899	0.2913426672	0.1466280973	11.45028743	2.11268891	8.188467008	21.11007933	28.16827289	89.61604832
1040020	LiPingChun	C04	amnion	M16	H3K27ac	2	1.428694389	0.2919378761	0.1526588486	11.63932626	2.191529768	8.266138855	21.71571172	28.66447976	93.88168774
1040020	LiPingChun	C04	amnion	M16	H3K27ac	3	1.477555124	0.2936701333	0.1523909443	11.88225691	2.240462395	8.342962727	21.75205238	29.20822892	99.65449683
1040020	LiPingChun	C04	amnion	M16	H3K27ac	4	1.417821566	0.2922978821	0.1526171912	11.59955634	2.185193401	8.341871708	21.4320295	28.62825374	92.96190818
1040020	LiPingChun	C04	amnion	M16	H3K27ac	5	1.412419374	0.2939107128	0.1510672935	11.58377399	2.182359323	8.249250445	21.39030202	28.58344982	93.58362174
1040020	LiPingChun	C04	amnion	M16	H3K27ac	6	1.450214011	0.2933848776	0.150310462	11.97443623	2.237178675	8.38465888	21.76461187	29.18726638	94.83487908
1040020	LiPingChun	C04	amnion	M16	H3K27ac	7	1.435262198	0.2925418073	0.1490492164	12.07736969	2.189119833	8.384272882	22.62750206	29.0064581	95.7755532
1040020	LiPingChun	C04	amnion	M16	H3K27ac	8	1.453845702	0.2910701464	0.1493330473	12.0763878	2.201675405	8.131850131	21.41944534	29.12189981	97.01598916
1040020	LiPingChun	C04	amnion	M16	H3K27ac	9	1.374494946	0.2916291748	0.1432275517	11.609262	2.084231698	8.00454348	21.13877803	28.32712545	90.20054022
1050020	MLeipzig	C04	amnion	M16	H3K27ac	0	32.82751896	0.140331409	0.09164498591	129.9619457	44.51839355	263.3230748	3201.815354	508.2023325	3242.418633
1050020	MLeipzig	C04	amnion	M16	H3K27ac	1	31.56805791	0.1435395379	0.09197112134	134.7227964	42.04674918	271.3016935	3004.604936	514.3046077	3116.278634
1050020	MLeipzig	C04	amnion	M16	H3K27ac	2	32.06522999	0.1463953126	0.09354559437	134.4710767	42.15857072	241.6826459	3056.935061	522.3563306	3164.690687
1050020	MLeipzig	C04	amnion	M16	H3K27ac	3	33.72696377	0.1467608318	0.09560520018	138.2552253	44.62708683	272.7629095	3010.469284	536.1691448	3329.151544
1050020	MLeipzig	C04	amnion	M16	H3K27ac	4	33.78145561	0.1427766568	0.09371425546	139.9005655	45.57000127	270.6702199	3360.242707	532.7103205	3336.501329
1050020	MLeipzig	C04	amnion	M16	H3K27ac	5	32.7807224	0.1450509837	0.09324531917	130.8862196	43.54865382	272.7414363	3075.59279	519.9900029	3235.989812
1050020	MLeipzig	C04	amnion	M16	H3K27ac	6	34.011567	0.1447574392	0.09433006844	141.288994	45.82249662	280.9481602	3195.030817	548.7516457	3359.022793
1050020	MLeipzig	C04	amnion	M16	H3K27ac	7	33.15750224	0.145152669	0.09277081214	145.3078033	44.22821944	262.8572357	3660.43916	543.3240608	3274.438248
1050020	MLeipzig	C04	amnion	M16	H3K27ac	8	33.90934681	0.1441140073	0.09491703219	144.177626	45.31041627	267.7544228	3090.675952	531.9706797	3347.863488
1050020	MLeipzig	C04	amnion	M16	H3K27ac	9	32.19952839	0.1441525453	0.09170083214	137.1952554	42.80377003	269.7938439	2987.87677	526.4650955	3179.311486
1060020	noml	C04	amnion	M16	H3K27ac	0	0.7072893184	0.385124121	0.1374857097	4.308600948	0.9923911342	3.478163641	29.62601711	27.52465309	38.51061805
1060020	noml	C04	amnion	M16	H3K27ac	1	0.7001405657	0.38624392	0.1398170859	4.300045982	0.9930637575	3.373620625	28.94303592	27.10793938	37.77347564
1060020	noml	C04	amnion	M16	H3K27ac	2	0.7275830433	0.3863779141	0.1417281264	4.389617743	1.025315782	3.503047994	30.37428751	28.07077346	39.98976806
1060020	noml	C04	amnion	M16	H3K27ac	3	0.7563273468	0.390603354	0.1458594713	4.44911433	1.052040277	3.607769534	30.59977476	28.92162126	42.04030713
1060020	noml	C04	amnion	M16	H3K27ac	4	0.7255907609	0.388823702	0.1431945261	4.411984385	1.02511246	3.499826469	29.33671551	27.96479746	39.72297882
1060020	noml	C04	amnion	M16	H3K27ac	5	0.7245666595	0.389788714	0.1419443347	4.396909569	1.025444985	3.63068402	30.4318539	28.21606407	40.11512204
1060020	noml	C04	amnion	M16	H3K27ac	6	0.7369671078	0.3898724801	0.1433358432	4.486675773	1.046169594	3.640754758	30.43208005	28.62252135	40.7952527
1060020	noml	C04	amnion	M16	H3K27ac	7	0.7259126569	0.3870970792	0.1391419187	4.475447618	1.017643253	3.554652485	30.09885269	28.12181738	39.92659697
1060020	noml	C04	amnion	M16	H3K27ac	8	0.7452196204	0.3886474731	0.1444312063	4.563684187	1.035938099	3.578924247	29.90214446	28.61804678	40.93019138
1060020	noml	C04	amnion	M16	H3K27ac	9	0.7163609002	0.3858781854	0.1384274032	4.435012762	0.9978230957	3.576165674	30.16030027	27.74256158	39.04908475
1000042	BrokenNodes	C09	CD4-positive alpha-beta memory T cell	M20	H3K4me1	0	5.007822471	0.4861861304	0.2683059572	13.03857446	7.370795992	38.45837657	220.4135945	409.0306797	152.6957455
1000042	BrokenNodes	C09	CD4-positive alpha-beta memory T cell	M20	H3K4me1	1	5.057527786	0.4887773907	0.269078673	13.30976013	7.539072706	38.67373902	225.7730241	413.0293969	156.274828
1000042	BrokenNodes	C09	CD4-positive alpha-beta memory T cell	M20	H3K4me1	2	5.184242304	0.487574845	0.273524809	13.1776907	7.627371279	40.08209365	226.5526993	421.2153177	156.8744176
1000042	BrokenNodes	C09	CD4-positive alpha-beta memory T cell	M20	H3K4me1	3	5.480880718	0.4895313426	0.2811617197	13.61899538	7.879991976	40.85197244	229.5889284	442.1127041	162.5879292
1000042	BrokenNodes	C09	CD4-positive alpha-beta memory T cell	M20	H3K4me1	4	5.262542517	0.4884514958	0.2744376733	13.48209848	7.711267762	40.72010607	230.4073154	427.9655908	159.5798968
1000042	BrokenNodes	C09	CD4-positive alpha-beta memory T cell	M20	H3K4me1	5	5.165045407	0.488621369	0.2704457014	13.55398112	7.506594931	40.0661711	229.1349464	420.6463286	158.611979
1000042	BrokenNodes	C09	CD4-positive alpha-beta memory T cell	M20	H3K4me1	6	5.349467804	0.4914759959	0.2756223473	13.80843879	7.865205931	41.09608328	231.180801	434.1749028	161.4257343
1000042	BrokenNodes	C09	CD4-positive alpha-beta memory T cell	M20	H3K4me1	7	5.196951233	0.4895773192	0.2739209824	13.50786475	7.544946454	40.01555967	228.7981763	421.8627466	157.2010412
1000042	BrokenNodes	C09	CD4-positive alpha-beta memory T cell	M20	H3K4me1	8	5.380483148	0.4879953447	0.2782394114	13.63757897	7.81604169	40.48432027	230.2769122	435.5055681	160.8571109
1000042	BrokenNodes	C09	CD4-positive alpha-beta memory T cell	M20	H3K4me1	9	5.119785043	0.4883937814	0.2699610514	13.36609058	7.435208689	40.12333266	229.7661568	418.9258858	158.2018109
1010097	ENCODE_DCC_Imputes	C09	CD4-positive alpha-beta memory T cell	M20	H3K4me1	0	5.093065352	0.4834415436	0.2639475125	13.3476132	7.493425265	39.35121956	226.3729112	421.6999242	157.2020892
1010097	ENCODE_DCC_Imputes	C09	CD4-positive alpha-beta memory T cell	M20	H3K4me1	1	5.143487202	0.4862505604	0.2648297004	13.59525789	7.666701269	39.57348724	231.5719788	425.8469191	160.9309791
1010097	ENCODE_DCC_Imputes	C09	CD4-positive alpha-beta memory T cell	M20	H3K4me1	2	5.269515559	0.4855806592	0.2692141432	13.46042367	7.749335882	41.01845618	231.280098	434.3061932	161.7115587
1010097	ENCODE_DCC_Imputes	C09	CD4-positive alpha-beta memory T cell	M20	H3K4me1	3	5.573764281	0.4873967755	0.2768028972	13.91823672	8.010008401	41.79386155	235.0851575	455.9708618	167.7706286
1010097	ENCODE_DCC_Imputes	C09	CD4-positive alpha-beta memory T cell	M20	H3K4me1	4	5.350883345	0.4863668136	0.2701456968	13.77290225	7.833638729	41.68735457	235.8629455	441.3335729	164.6886613
1010097	ENCODE_DCC_Imputes	C09	CD4-positive alpha-beta memory T cell	M20	H3K4me1	5	5.251904356	0.4863641169	0.2661187725	13.84352571	7.629501761	41.00254537	234.4494148	433.8939715	163.5758441
1010097	ENCODE_DCC_Imputes	C09	CD4-positive alpha-beta memory T cell	M20	H3K4me1	6	5.441989427	0.4892118965	0.2713008509	14.12155598	7.998409174	42.06439422	237.211605	447.7176967	166.7916959
1010097	ENCODE_DCC_Imputes	C09	CD4-positive alpha-beta memory T cell	M20	H3K4me1	7	5.287905832	0.4869658471	0.2695074674	13.80318595	7.673674298	41.0036383	234.9553618	435.3104921	162.162226
1010097	ENCODE_DCC_Imputes	C09	CD4-positive alpha-beta memory T cell	M20	H3K4me1	8	5.472451915	0.4854978463	0.2739048505	13.93074195	7.946034777	41.44322809	236.0849396	449.1459978	165.7678326
1010097	ENCODE_DCC_Imputes	C09	CD4-positive alpha-beta memory T cell	M20	H3K4me1	9	5.207544793	0.4857563618	0.2656391997	13.67153697	7.557680728	41.06699425	235.7948133	431.6259301	162.8466147
1020097	Hongyang_Li_and_Yuanfang_Guan	C09	CD4-positive alpha-beta memory T cell	M20	H3K4me1	0	5.106045664	0.5187533066	0.3322616478	13.43386257	7.463759385	40.42200847	251.7195856	429.1565313	197.3192157
1020097	Hongyang_Li_and_Yuanfang_Guan	C09	CD4-positive alpha-beta memory T cell	M20	H3K4me1	1	5.160457212	0.5200571253	0.3327312491	13.64890565	7.652021505	40.67856439	256.9866226	433.6071178	199.5438374
1020097	Hongyang_Li_and_Yuanfang_Guan	C09	CD4-positive alpha-beta memory T cell	M20	H3K4me1	2	5.278807566	0.5225719596	0.336561039	13.51056109	7.711081217	42.23897374	254.6623457	442.0520849	202.884927
1020097	Hongyang_Li_and_Yuanfang_Guan	C09	CD4-positive alpha-beta memory T cell	M20	H3K4me1	3	5.589048443	0.5236790969	0.3428057569	13.99347421	7.981255994	42.97855972	260.1410479	464.4335013	209.3004207
1020097	Hongyang_Li_and_Yuanfang_Guan	C09	CD4-positive alpha-beta memory T cell	M20	H3K4me1	4	5.36466608	0.5226934233	0.3374243302	13.84085842	7.796431862	42.93828368	260.6862731	449.4454324	206.003063
1020097	Hongyang_Li_and_Yuanfang_Guan	C09	CD4-positive alpha-beta memory T cell	M20	H3K4me1	5	5.265789012	0.522327629	0.3339161751	13.89015627	7.601313093	42.18402591	259.0643278	442.0667426	203.4489105
1020097	Hongyang_Li_and_Yuanfang_Guan	C09	CD4-positive alpha-beta memory T cell	M20	H3K4me1	6	5.459752067	0.5246396265	0.3385624171	14.20493475	7.974656146	43.26828464	263.2287827	455.8708286	208.0545832
1020097	Hongyang_Li_and_Yuanfang_Guan	C09	CD4-positive alpha-beta memory T cell	M20	H3K4me1	7	5.308248811	0.5221503713	0.337460493	13.87665139	7.654978563	42.31670046	261.5268857	443.8665865	202.6677032
1020097	Hongyang_Li_and_Yuanfang_Guan	C09	CD4-positive alpha-beta memory T cell	M20	H3K4me1	8	5.486031818	0.5215203756	0.3403416599	13.97276094	7.913300626	42.64454489	261.446087	457.2744965	206.8778235
1020097	Hongyang_Li_and_Yuanfang_Guan	C09	CD4-positive alpha-beta memory T cell	M20	H3K4me1	9	5.217647331	0.5212095322	0.333759826	13.73861743	7.517340534	42.15720228	260.533425	438.4493114	203.2594265
1030097	KKT-ENCODE-Impute-model_1	C09	CD4-positive alpha-beta memory T cell	M20	H3K4me1	0	6.299415699	0.1977710942	0.1858578179	18.29521435	9.313190753	52.21588038	328.2568176	537.3784661	37.54466726
1030097	KKT-ENCODE-Impute-model_1	C09	CD4-positive alpha-beta memory T cell	M20	H3K4me1	1	6.380322546	0.1980652488	0.1862057131	18.57371063	9.558287508	53.10427153	336.568827	544.5542155	39.06353348
1030097	KKT-ENCODE-Impute-model_1	C09	CD4-positive alpha-beta memory T cell	M20	H3K4me1	2	6.54284103	0.1993978181	0.1897699101	18.53553499	9.662221221	54.95713204	334.1879305	556.0657268	39.45555707
1030097	KKT-ENCODE-Impute-model_1	C09	CD4-positive alpha-beta memory T cell	M20	H3K4me1	3	6.931289787	0.1985504421	0.1924298305	19.17786232	10.00400011	56.04125116	341.2749015	583.541101	40.41110964
1030097	KKT-ENCODE-Impute-model_1	C09	CD4-positive alpha-beta memory T cell	M20	H3K4me1	4	6.642702378	0.1994275257	0.1909002677	18.94085313	9.754984214	55.90538041	340.7870974	564.3495107	39.2857866
1030097	KKT-ENCODE-Impute-model_1	C09	CD4-positive alpha-beta memory T cell	M20	H3K4me1	5	6.523624592	0.1998859764	0.1885465189	18.99446694	9.524825572	54.96181161	339.0601819	555.9107296	39.62858015
1030097	KKT-ENCODE-Impute-model_1	C09	CD4-positive alpha-beta memory T cell	M20	H3K4me1	6	6.764566381	0.200878049	0.1910783818	19.42765485	9.985482982	56.37344932	345.0629441	572.4689174	40.38619791
1030097	KKT-ENCODE-Impute-model_1	C09	CD4-positive alpha-beta memory T cell	M20	H3K4me1	7	6.566058343	0.198969464	0.189455444	18.92861613	9.569975381	54.95111508	342.1609943	556.6827669	39.73638705
1030097	KKT-ENCODE-Impute-model_1	C09	CD4-positive alpha-beta memory T cell	M20	H3K4me1	8	6.789152546	0.1988527487	0.1918696685	19.07852523	9.893656678	55.41679103	341.6035462	573.5309087	40.13769999
1030097	KKT-ENCODE-Impute-model_1	C09	CD4-positive alpha-beta memory T cell	M20	H3K4me1	9	6.44265035	0.1967953278	0.1853309945	18.69368807	9.382084518	54.80343747	339.3398586	549.2290937	38.75120715
1031097	KKT-ENCODE-Impute-model_2	C09	CD4-positive alpha-beta memory T cell	M20	H3K4me1	0	6.394358725	0.07812707159	0.1394927039	18.9023096	9.441046268	53.44979177	331.770834	542.8617772	13.92078574
1031097	KKT-ENCODE-Impute-model_2	C09	CD4-positive alpha-beta memory T cell	M20	H3K4me1	1	6.475366271	0.07885877271	0.1390014821	19.18884476	9.687030714	54.41543506	340.1294201	550.0952275	13.85009003
1031097	KKT-ENCODE-Impute-model_2	C09	CD4-positive alpha-beta memory T cell	M20	H3K4me1	2	6.64353265	0.07953787431	0.1422654727	19.16249919	9.798865651	56.29575287	337.8833397	561.9096753	13.71331256
1031097	KKT-ENCODE-Impute-model_2	C09	CD4-positive alpha-beta memory T cell	M20	H3K4me1	3	7.035361694	0.07947760617	0.1423123767	19.8224821	10.14290955	57.40047289	344.9765347	589.4861563	13.91195238
1031097	KKT-ENCODE-Impute-model_2	C09	CD4-positive alpha-beta memory T cell	M20	H3K4me1	4	6.743051851	0.08051972173	0.1436845971	19.57905874	9.890092868	57.26422667	344.4182269	570.1542368	13.82606775
1031097	KKT-ENCODE-Impute-model_2	C09	CD4-positive alpha-beta memory T cell	M20	H3K4me1	5	6.622987962	0.0804380195	0.14300876	19.62620682	9.659454588	56.30078838	342.7033663	561.7084775	13.91221432
1031097	KKT-ENCODE-Impute-model_2	C09	CD4-positive alpha-beta memory T cell	M20	H3K4me1	6	6.866403767	0.08075043767	0.1431065894	20.07117813	10.12356016	57.73227534	348.7745	578.326882	13.99333854
1031097	KKT-ENCODE-Impute-model_2	C09	CD4-positive alpha-beta memory T cell	M20	H3K4me1	7	6.664263808	0.07870395178	0.1420717522	19.56187095	9.701438129	56.27214413	345.8038815	562.3220302	13.85858092
1031097	KKT-ENCODE-Impute-model_2	C09	CD4-positive alpha-beta memory T cell	M20	H3K4me1	8	6.889119114	0.08007320193	0.143751429	19.7139172	10.02748533	56.71561255	345.1774777	579.2922346	13.76278325
1031097	KKT-ENCODE-Impute-model_2	C09	CD4-positive alpha-beta memory T cell	M20	H3K4me1	9	6.535937911	0.07811952479	0.1376926121	19.30397861	9.506059723	56.08377582	342.7762926	554.611607	14.10070591
1040097	LiPingChun	C09	CD4-positive alpha-beta memory T cell	M20	H3K4me1	0	5.645540723	0.365301584	0.1402237728	15.79494985	8.257404392	45.25368772	293.2392661	472.938129	69.99333295
1040097	LiPingChun	C09	CD4-positive alpha-beta memory T cell	M20	H3K4me1	1	5.712193317	0.3681773279	0.1399098788	16.02166532	8.464362969	45.7733193	300.4440641	478.7379566	73.24524474
1040097	LiPingChun	C09	CD4-positive alpha-beta memory T cell	M20	H3K4me1	2	5.84127684	0.3698306761	0.15093878	15.91325049	8.52319108	47.4034175	297.7884702	487.3091077	74.17794792
1040097	LiPingChun	C09	CD4-positive alpha-beta memory T cell	M20	H3K4me1	3	6.188285687	0.3693376459	0.1474212493	16.4608334	8.831066808	48.28005154	304.2755231	512.5679498	75.57952128
1040097	LiPingChun	C09	CD4-positive alpha-beta memory T cell	M20	H3K4me1	4	5.940251745	0.3676396516	0.1526089816	16.29709604	8.62816571	48.22385416	304.2177373	495.9746677	73.71126016
1040097	LiPingChun	C09	CD4-positive alpha-beta memory T cell	M20	H3K4me1	5	5.826511621	0.3700073472	0.1498236727	16.32425008	8.404832359	47.34909161	302.3272647	487.3652125	74.4461593
1040097	LiPingChun	C09	CD4-positive alpha-beta memory T cell	M20	H3K4me1	6	6.045719366	0.3689759191	0.1488815862	16.70966391	8.825849355	48.67827461	307.7112745	503.2677265	75.4235393
1040097	LiPingChun	C09	CD4-positive alpha-beta memory T cell	M20	H3K4me1	7	5.876141317	0.3666633862	0.1454927743	16.37728755	8.477016692	47.53427857	305.6759886	489.9278694	74.31803743
1040097	LiPingChun	C09	CD4-positive alpha-beta memory T cell	M20	H3K4me1	8	6.069605382	0.3682013566	0.1569540484	16.46433857	8.749496964	47.87595395	305.1668629	504.7224503	74.97005621
1040097	LiPingChun	C09	CD4-positive alpha-beta memory T cell	M20	H3K4me1	9	5.778416483	0.3644140684	0.1388123481	16.20166592	8.326845034	47.45012198	303.9834316	484.2698751	74.40016355
1050097	MLeipzig	C09	CD4-positive alpha-beta memory T cell	M20	H3K4me1	0	12.07167038	0.2029941008	0.132908675	39.93032388	17.64447058	98.85941554	1672.271486	473.1016378	724.8432048
1050097	MLeipzig	C09	CD4-positive alpha-beta memory T cell	M20	H3K4me1	1	12.40131236	0.2033594797	0.1341713712	44.07597255	18.3859938	101.4427662	1912.292715	477.0484638	753.5633267
1050097	MLeipzig	C09	CD4-positive alpha-beta memory T cell	M20	H3K4me1	2	13.10226345	0.2020166665	0.137057732	45.26525711	19.41469335	106.599221	1975.12329	488.3351231	811.5258215
1050097	MLeipzig	C09	CD4-positive alpha-beta memory T cell	M20	H3K4me1	3	13.58601792	0.2048135562	0.1420293556	45.58936388	19.65328057	107.9456457	1894.854069	508.3430369	828.2047391
1050097	MLeipzig	C09	CD4-positive alpha-beta memory T cell	M20	H3K4me1	4	13.21544681	0.2017646093	0.1374760345	45.65137423	19.40708777	105.6894176	1967.212193	494.3262878	813.7534331
1050097	MLeipzig	C09	CD4-positive alpha-beta memory T cell	M20	H3K4me1	5	12.94021985	0.2036474491	0.1357381328	46.00649069	18.94000648	108.0545238	1927.300738	486.719266	797.6280032
1050097	MLeipzig	C09	CD4-positive alpha-beta memory T cell	M20	H3K4me1	6	12.95474492	0.2061390313	0.1383267541	43.99193749	19.06831137	106.5679545	1857.00434	497.5562474	779.944605
1050097	MLeipzig	C09	CD4-positive alpha-beta memory T cell	M20	H3K4me1	7	12.65309984	0.2037076744	0.1357531798	45.8993568	18.54396428	105.1163173	1854.760504	488.7817572	763.6928217
1050097	MLeipzig	C09	CD4-positive alpha-beta memory T cell	M20	H3K4me1	8	13.13903598	0.2032000347	0.1384521525	45.45334433	19.02874632	104.5762624	1882.691635	498.3013379	793.6303236
1050097	MLeipzig	C09	CD4-positive alpha-beta memory T cell	M20	H3K4me1	9	11.83757131	0.2061577696	0.1333620045	41.36466962	17.05349661	97.61385862	1664.501269	476.0478817	692.1778246
1060097	noml	C09	CD4-positive alpha-beta memory T cell	M20	H3K4me1	0	5.061985182	0.5174472785	0.1957638471	13.96430183	7.39186668	40.97033507	259.0164087	425.7821464	175.8527676
1060097	noml	C09	CD4-positive alpha-beta memory T cell	M20	H3K4me1	1	5.124496847	0.5203533601	0.1965173639	14.19906131	7.587379393	41.38689599	265.2243214	431.541281	179.8754225
1060097	noml	C09	CD4-positive alpha-beta memory T cell	M20	H3K4me1	2	5.236691033	0.5233405204	0.2000259043	14.05387776	7.637724031	42.97387356	262.6273225	439.4117476	182.0390078
1060097	noml	C09	CD4-positive alpha-beta memory T cell	M20	H3K4me1	3	5.543658326	0.5253266081	0.2068253304	14.56230928	7.907873899	43.75027315	268.4431666	461.8984166	187.166388
1060097	noml	C09	CD4-positive alpha-beta memory T cell	M20	H3K4me1	4	5.322835238	0.5231736569	0.2009099548	14.41871684	7.725716026	43.6658935	268.6724317	446.7846547	183.9902146
1060097	noml	C09	CD4-positive alpha-beta memory T cell	M20	H3K4me1	5	5.227372097	0.5224574015	0.1992419922	14.44711001	7.540745467	42.874609	267.5604396	439.8747045	182.1055525
1060097	noml	C09	CD4-positive alpha-beta memory T cell	M20	H3K4me1	6	5.416730984	0.5249555776	0.2027198901	14.78273222	7.89983054	43.97437212	272.0046352	453.3393428	185.4630234
1060097	noml	C09	CD4-positive alpha-beta memory T cell	M20	H3K4me1	7	5.270148837	0.5207193331	0.1991326198	14.41936291	7.580210264	42.95760297	270.2257966	441.3831033	181.2313448
1060097	noml	C09	CD4-positive alpha-beta memory T cell	M20	H3K4me1	8	5.440703963	0.5220939744	0.2036687415	14.52197071	7.83656544	43.28637828	269.7206	454.5050923	184.143619
1060097	noml	C09	CD4-positive alpha-beta memory T cell	M20	H3K4me1	9	5.181866112	0.5191619232	0.1961785228	14.27355697	7.455985478	42.85481709	268.4236542	436.0454364	182.1598639
1000030	BrokenNodes	C10	chorion	M17	H3K27me3	0	0.4626949196	0.2810378331	0.2587268575	1.804449858	0.5420664677	2.022284563	75.77276209	10.01611496	26.34972197
1000030	BrokenNodes	C10	chorion	M17	H3K27me3	1	0.4526388341	0.2875427392	0.2631587541	1.761317284	0.5268391918	2.013804014	70.95792454	9.696804533	25.37115233
1000030	BrokenNodes	C10	chorion	M17	H3K27me3	2	0.4805800442	0.2870170948	0.2669462439	1.845215137	0.5620628631	2.096376591	73.2391356	10.10955124	27.55540336
1000030	BrokenNodes	C10	chorion	M17	H3K27me3	3	0.4795862841	0.2862311038	0.2705361532	1.817220244	0.5580566564	1.988319301	72.3682119	10.10423577	27.26908691
1000030	BrokenNodes	C10	chorion	M17	H3K27me3	4	0.4656536098	0.287647187	0.2666154753	1.756246157	0.5423194028	2.048975727	72.89724193	10.09453872	26.34712911
1000030	BrokenNodes	C10	chorion	M17	H3K27me3	5	0.4613644139	0.2866315817	0.2651479624	1.785112746	0.5487150717	2.030775636	72.35231349	9.828876047	26.14858309
1000030	BrokenNodes	C10	chorion	M17	H3K27me3	6	0.4644857591	0.2861549417	0.2656046565	1.755025554	0.5458777076	2.023102456	71.60935912	9.676065998	26.30745686
1000030	BrokenNodes	C10	chorion	M17	H3K27me3	7	0.4613386789	0.2813185571	0.2585481302	1.798425073	0.5389288811	1.993145625	73.07226052	9.866835922	26.0795845
1000030	BrokenNodes	C10	chorion	M17	H3K27me3	8	0.4669857964	0.2953413082	0.2613259841	1.843716445	0.5456769239	2.022809945	74.49141003	9.909604995	27.59197219
1000030	BrokenNodes	C10	chorion	M17	H3K27me3	9	0.4553308626	0.2827528195	0.2583311887	1.777937445	0.5293629868	1.984977283	73.59068106	9.915130387	25.60521193
1010061	ENCODE_DCC_Imputes	C10	chorion	M17	H3K27me3	0	0.4660809006	0.2764615905	0.2575369612	1.831232733	0.5479185534	2.021628816	75.55565353	10.00320888	26.69667857
1010061	ENCODE_DCC_Imputes	C10	chorion	M17	H3K27me3	1	0.4556997074	0.2830431088	0.2619119232	1.785609993	0.532060674	2.014107476	70.65890926	9.678782139	25.67537009
1010061	ENCODE_DCC_Imputes	C10	chorion	M17	H3K27me3	2	0.4841419559	0.2825048987	0.2656995091	1.871686557	0.567802802	2.097253169	73.00883732	10.09063473	27.88293338
1010061	ENCODE_DCC_Imputes	C10	chorion	M17	H3K27me3	3	0.4825931721	0.2818108344	0.2692569635	1.841039523	0.5633002329	1.991604835	72.01652878	10.07831659	27.54226997
1010061	ENCODE_DCC_Imputes	C10	chorion	M17	H3K27me3	4	0.4679972475	0.2834809631	0.2653742188	1.772645507	0.5461446039	2.042375795	72.45711787	10.07321887	26.55110023
1010061	ENCODE_DCC_Imputes	C10	chorion	M17	H3K27me3	5	0.4642825546	0.2822818189	0.2639223516	1.807971011	0.5541432225	2.031923387	72.06148762	9.81182457	26.42527484
1010061	ENCODE_DCC_Imputes	C10	chorion	M17	H3K27me3	6	0.4673000838	0.2818472395	0.2643869986	1.771007078	0.5500662019	2.025828849	71.24147152	9.654045276	26.56840265
1010061	ENCODE_DCC_Imputes	C10	chorion	M17	H3K27me3	7	0.4647921272	0.2767267667	0.2573373579	1.82444187	0.5446040339	1.995084979	72.84328484	9.855480888	26.41927727
1010061	ENCODE_DCC_Imputes	C10	chorion	M17	H3K27me3	8	0.470379499	0.2905204576	0.2594427854	1.869488267	0.5512591735	2.023906336	74.19703484	9.88873502	27.92059491
1010061	ENCODE_DCC_Imputes	C10	chorion	M17	H3K27me3	9	0.4582584259	0.2782898648	0.2571579361	1.800564001	0.5338404507	1.983721741	73.27724168	9.89758639	25.91080379
1020061	Hongyang_Li_and_Yuanfang_Guan	C10	chorion	M17	H3K27me3	0	0.3023254247	0.3744910434	0.3488552637	0.9706743708	0.3348003084	1.007291482	27.57549061	5.770862298	13.25267686
1020061	Hongyang_Li_and_Yuanfang_Guan	C10	chorion	M17	H3K27me3	1	0.2974604864	0.3803886315	0.3517142434	0.9489447031	0.3267678663	1.015144933	25.34638734	5.574051593	12.74865482
1020061	Hongyang_Li_and_Yuanfang_Guan	C10	chorion	M17	H3K27me3	2	0.3126432238	0.3791103792	0.3548001355	0.9934201082	0.3454898725	1.048468735	26.65474486	5.842577804	13.82574673
1020061	Hongyang_Li_and_Yuanfang_Guan	C10	chorion	M17	H3K27me3	3	0.3134961795	0.3794132671	0.3575580716	0.9780489414	0.3439081005	1.008646564	26.39531526	5.856710476	13.75255069
1020061	Hongyang_Li_and_Yuanfang_Guan	C10	chorion	M17	H3K27me3	4	0.3038041425	0.3818327519	0.3545732279	0.9386437333	0.3336203655	1.016207053	26.36262769	5.836064541	13.18634891
1020061	Hongyang_Li_and_Yuanfang_Guan	C10	chorion	M17	H3K27me3	5	0.3008758943	0.3807235098	0.353442094	0.9620741635	0.3382746851	1.019184177	26.15942882	5.69977737	13.05029722
1020061	Hongyang_Li_and_Yuanfang_Guan	C10	chorion	M17	H3K27me3	6	0.3027475137	0.379856688	0.3537009965	0.9384730955	0.3369149011	1.01482039	25.14728491	5.554407037	13.1363473
1020061	Hongyang_Li_and_Yuanfang_Guan	C10	chorion	M17	H3K27me3	7	0.3026259519	0.3740344532	0.3484675345	0.9715487738	0.3335740815	1.006610444	26.61797738	5.72971912	13.17308105
1020061	Hongyang_Li_and_Yuanfang_Guan	C10	chorion	M17	H3K27me3	8	0.3020269651	0.382800897	0.3436797995	0.9906706897	0.3344628617	1.017121715	26.87417313	5.600159695	13.76602707
1020061	Hongyang_Li_and_Yuanfang_Guan	C10	chorion	M17	H3K27me3	9	0.2999018134	0.3760281016	0.3480011793	0.9616976128	0.3296875731	0.9993698494	26.74841664	5.763333957	13.02092201
1030061	KKT-ENCODE-Impute-model_1	C10	chorion	M17	H3K27me3	0	0.2307741765	0.2261611518	0.1260210949	0.3264260699	0.2237132961	0.3538446429	5.67569824	8.637204097	1.354452851
1030061	KKT-ENCODE-Impute-model_1	C10	chorion	M17	H3K27me3	1	0.2292680133	0.2327917079	0.1311382239	0.3286253326	0.2217402352	0.3572374563	4.743540547	8.534025457	1.217792968
1030061	KKT-ENCODE-Impute-model_1	C10	chorion	M17	H3K27me3	2	0.2370272269	0.2288794091	0.1311353952	0.3343175515	0.2301768984	0.3636824189	5.463497335	8.891876584	1.369089381
1030061	KKT-ENCODE-Impute-model_1	C10	chorion	M17	H3K27me3	3	0.2387738427	0.2270080908	0.1310358227	0.3338979421	0.2302776992	0.3575887251	5.462594022	8.972915824	1.355994919
1030061	KKT-ENCODE-Impute-model_1	C10	chorion	M17	H3K27me3	4	0.2344220179	0.2304024012	0.1312823587	0.3334655476	0.2279816543	0.3610169196	5.608231043	8.855637368	1.361172748
1030061	KKT-ENCODE-Impute-model_1	C10	chorion	M17	H3K27me3	5	0.232059918	0.230736766	0.1304628186	0.3326914201	0.2276759289	0.3615701773	5.417047372	8.748168547	1.351959138
1030061	KKT-ENCODE-Impute-model_1	C10	chorion	M17	H3K27me3	6	0.2304346497	0.2310925025	0.1305058082	0.3338939356	0.2280366751	0.3515190147	3.930017361	8.545392669	1.335021244
1030061	KKT-ENCODE-Impute-model_1	C10	chorion	M17	H3K27me3	7	0.2316806172	0.2240574586	0.1242470548	0.3312778269	0.2239412386	0.3504995667	5.546381472	8.6538749	1.347545933
1030061	KKT-ENCODE-Impute-model_1	C10	chorion	M17	H3K27me3	8	0.2208281113	0.2333865093	0.1267425964	0.3208512379	0.2175231403	0.3455065984	5.223195359	8.405947134	1.349652628
1030061	KKT-ENCODE-Impute-model_1	C10	chorion	M17	H3K27me3	9	0.2308832357	0.2279386695	0.1262296656	0.3333103591	0.2228744536	0.3483079641	5.709840452	8.693293868	1.356599881
1031061	KKT-ENCODE-Impute-model_2	C10	chorion	M17	H3K27me3	0	0.2336886287	0.1605669578	0.1028627981	0.3367495986	0.2280770553	0.3705544638	6.385340547	8.90851299	1.009660082
1031061	KKT-ENCODE-Impute-model_2	C10	chorion	M17	H3K27me3	1	0.2323053417	0.168857108	0.1079214977	0.3374871807	0.2262213834	0.3743442348	5.43407976	8.806187169	1.040642599
1031061	KKT-ENCODE-Impute-model_2	C10	chorion	M17	H3K27me3	2	0.2400462239	0.1648736524	0.1066482472	0.3434169345	0.234588706	0.3799127621	6.142659145	9.176221846	1.031238499
1031061	KKT-ENCODE-Impute-model_2	C10	chorion	M17	H3K27me3	3	0.2417629973	0.1639398215	0.1055042213	0.3427579911	0.2346875508	0.3725712618	6.132555741	9.260257993	1.010589877
1031061	KKT-ENCODE-Impute-model_2	C10	chorion	M17	H3K27me3	4	0.2373911814	0.1683900346	0.1071445364	0.3424547834	0.2325161546	0.3775978886	6.29835808	9.135808676	1.015088762
1031061	KKT-ENCODE-Impute-model_2	C10	chorion	M17	H3K27me3	5	0.2350271652	0.1686987454	0.1065321992	0.3415975256	0.2320875949	0.3779528114	6.081896627	9.020481545	1.003089902
1031061	KKT-ENCODE-Impute-model_2	C10	chorion	M17	H3K27me3	6	0.2333404887	0.1695710138	0.1066724699	0.3427280798	0.2323724864	0.3657538216	4.58820574	8.816351945	1.003723574
1031061	KKT-ENCODE-Impute-model_2	C10	chorion	M17	H3K27me3	7	0.2344476433	0.159788356	0.100900268	0.3399715439	0.2282362131	0.3649594364	6.229271366	8.922001682	1.007260294
1031061	KKT-ENCODE-Impute-model_2	C10	chorion	M17	H3K27me3	8	0.2246917434	0.1681288332	0.1033672159	0.329995985	0.2224457184	0.3600515803	5.906931986	8.695721543	1.00410373
1031061	KKT-ENCODE-Impute-model_2	C10	chorion	M17	H3K27me3	9	0.2336543663	0.165067355	0.1051915514	0.342986238	0.2273264884	0.3643914048	6.402017167	8.958538405	1.044316125
1040061	LiPingChun	C10	chorion	M17	H3K27me3	0	0.2400825815	0.1668848651	0.09592251116	0.3447386533	0.2306120167	0.3764291295	5.480389279	8.460115188	1.498414435
1040061	LiPingChun	C10	chorion	M17	H3K27me3	1	0.2392958782	0.1657960572	0.09617741572	0.3483324807	0.2290708565	0.3828287651	4.546200692	8.375082458	1.544204095
1040061	LiPingChun	C10	chorion	M17	H3K27me3	2	0.2467274776	0.1686909314	0.09744375349	0.3524759805	0.2372130973	0.3887611155	5.266331453	8.685579532	1.554676422
1040061	LiPingChun	C10	chorion	M17	H3K27me3	3	0.2487276956	0.1682264998	0.1002765037	0.3524039032	0.2371669487	0.3812674605	5.269914879	8.776896805	1.557341941
1040061	LiPingChun	C10	chorion	M17	H3K27me3	4	0.2443494198	0.1672764686	0.09833769238	0.3514255388	0.2344615791	0.3840589138	5.409057098	8.678539491	1.578465286
1040061	LiPingChun	C10	chorion	M17	H3K27me3	5	0.2416773305	0.1688049886	0.1008532838	0.3507959461	0.2344775409	0.3861303284	5.224771879	8.560139222	1.53977394
1040061	LiPingChun	C10	chorion	M17	H3K27me3	6	0.2404034793	0.1681747384	0.09986318326	0.3517663385	0.2350143574	0.3764023566	3.740571175	8.363253864	1.551984421
1040061	LiPingChun	C10	chorion	M17	H3K27me3	7	0.2412208697	0.1638906461	0.09135556521	0.3504497166	0.2308901947	0.3749797469	5.352628114	8.485902811	1.560942393
1040061	LiPingChun	C10	chorion	M17	H3K27me3	8	0.2284465976	0.186151922	0.1284133372	0.3364466426	0.2223266276	0.3659809479	5.017335509	8.138028517	1.597719489
1040061	LiPingChun	C10	chorion	M17	H3K27me3	9	0.2405206117	0.165953503	0.09530836241	0.3517925995	0.2300736343	0.37250775	5.508579604	8.532574618	1.479554259
1050061	MLeipzig	C10	chorion	M17	H3K27me3	0	4.314673556	0.1321184342	0.1151441587	22.76323116	5.509882151	30.41639413	1154.839466	105.2701025	396.9401279
1050061	MLeipzig	C10	chorion	M17	H3K27me3	1	4.272686301	0.1332886036	0.1169143882	22.29466815	5.457845635	31.05183256	1100.061374	101.3381599	393.5184297
1050061	MLeipzig	C10	chorion	M17	H3K27me3	2	4.561618187	0.1338891147	0.1185381404	23.21012234	5.824574762	31.10508169	1099.012932	105.7748287	421.308892
1050061	MLeipzig	C10	chorion	M17	H3K27me3	3	4.54357823	0.1329569582	0.1206000079	22.74859469	5.78272803	29.38546051	1100.861758	104.5806134	419.0254849
1050061	MLeipzig	C10	chorion	M17	H3K27me3	4	4.428834776	0.1338255121	0.1189153109	22.00588586	5.638586683	31.87397226	1114.822047	104.9227934	408.5515163
1050061	MLeipzig	C10	chorion	M17	H3K27me3	5	4.407621824	0.1335818336	0.1182225415	22.68460467	5.632094606	29.17373887	1115.221185	103.1212171	406.6926073
1050061	MLeipzig	C10	chorion	M17	H3K27me3	6	4.375812494	0.1321826668	0.1187323828	21.65424589	5.619885221	29.57448517	1090.111931	98.50916702	403.3921033
1050061	MLeipzig	C10	chorion	M17	H3K27me3	7	4.305988985	0.1314289835	0.1129029858	22.20619783	5.606473364	29.27058943	1098.016435	101.4100098	393.9107034
1050061	MLeipzig	C10	chorion	M17	H3K27me3	8	4.594035679	0.1376349646	0.115990187	23.5289555	5.81940629	30.3536391	1146.111488	112.4118477	426.189611
1050061	MLeipzig	C10	chorion	M17	H3K27me3	9	4.260114325	0.1313742706	0.113819975	23.5091984	5.406723106	30.5206737	1126.580353	100.4391232	391.604654
1060061	noml	C10	chorion	M17	H3K27me3	0	0.4597725553	0.2156336834	0.1209407207	1.249659211	0.4958632517	1.310910955	29.30734451	9.267754944	18.88297306
1060061	noml	C10	chorion	M17	H3K27me3	1	0.4537710327	0.2195455828	0.1255063906	1.204220659	0.4876632861	1.306588976	26.92667921	9.046175515	18.3928725
1060061	noml	C10	chorion	M17	H3K27me3	2	0.4723795797	0.2214311613	0.1275505554	1.259772863	0.5095901332	1.336136685	28.3105558	9.453971108	19.63679973
1060061	noml	C10	chorion	M17	H3K27me3	3	0.4763826402	0.2206219787	0.1293810274	1.260835937	0.5112093968	1.279047706	28.16755698	9.507893086	19.79535862
1060061	noml	C10	chorion	M17	H3K27me3	4	0.4647618233	0.2215423842	0.1275153169	1.236205446	0.5027050886	1.30695436	28.72603999	9.415466399	19.20904233
1060061	noml	C10	chorion	M17	H3K27me3	5	0.4583107813	0.2203738518	0.1260941016	1.239252838	0.5040351939	1.327647584	28.34698348	9.266126775	18.77674759
1060061	noml	C10	chorion	M17	H3K27me3	6	0.4621021806	0.2205779687	0.127145704	1.22518602	0.5024526464	1.278819238	26.91743498	9.091360832	19.00671106
1060061	noml	C10	chorion	M17	H3K27me3	7	0.4613162098	0.214548339	0.1204062311	1.247125919	0.4950257684	1.268003475	28.22920474	9.211191019	18.88330052
1060061	noml	C10	chorion	M17	H3K27me3	8	0.4598552524	0.2329932888	0.1326461932	1.27311685	0.4975015969	1.303640478	28.73022998	9.048876744	19.84793679
1060061	noml	C10	chorion	M17	H3K27me3	9	0.4577218782	0.2152935641	0.1212823305	1.242615363	0.4911895	1.289677786	28.61634789	9.243201548	18.69458124
1000018	BrokenNodes	C12	DND-41	M16	H3K27ac	0	15.75313225	0.4496887146	0.1128102135	71.92215036	21.25984303	149.1398739	2078.474283	1250.421617	664.8761427
1000018	BrokenNodes	C12	DND-41	M16	H3K27ac	1	15.92882017	0.4480763921	0.1087685172	74.18259812	21.99717272	153.2101982	2078.705418	1267.387937	662.3343546
1000018	BrokenNodes	C12	DND-41	M16	H3K27ac	2	15.84950559	0.460856155	0.1143814706	72.9454802	21.44972682	153.7771279	2004.574635	1254.009233	682.9687182
1000018	BrokenNodes	C12	DND-41	M16	H3K27ac	3	16.99563306	0.4522463473	0.1227981802	75.22876122	22.62284534	158.6900792	2050.998748	1344.046362	699.5750601
1000018	BrokenNodes	C12	DND-41	M16	H3K27ac	4	16.22439117	0.4484248755	0.1139676585	73.90428768	21.81004722	158.0630407	2076.535427	1289.874912	669.6417717
1000018	BrokenNodes	C12	DND-41	M16	H3K27ac	5	16.18096385	0.4470846636	0.1136196411	72.53967612	22.0405616	158.3913761	2082.013022	1282.977824	672.4779688
1000018	BrokenNodes	C12	DND-41	M16	H3K27ac	6	16.31968967	0.459921649	0.1175380523	71.73935778	22.09752527	152.5207746	2070.673126	1292.190229	693.6725666
1000018	BrokenNodes	C12	DND-41	M16	H3K27ac	7	16.32257933	0.4614448273	0.1169598749	77.01490657	21.9583263	159.2546184	1303.385941	1322.238767	667.1280072
1000018	BrokenNodes	C12	DND-41	M16	H3K27ac	8	16.72724832	0.4487592619	0.1206857797	76.12586498	22.2414192	154.8747591	2038.241422	1325.140525	691.8600258
1000018	BrokenNodes	C12	DND-41	M16	H3K27ac	9	15.82530526	0.4507343875	0.1108138281	73.68705978	21.13028286	150.6293743	2079.125805	1253.400433	664.1199919
1010031	ENCODE_DCC_Imputes	C12	DND-41	M16	H3K27ac	0	19.62102576	0.3783355489	0.1121409155	81.57784131	26.58940774	196.8604673	7061.842472	1267.766909	995.4399552
1010031	ENCODE_DCC_Imputes	C12	DND-41	M16	H3K27ac	1	19.82586678	0.3767454185	0.1081857977	84.29355155	27.45675824	201.7318264	7058.558528	1285.071258	996.4337373
1010031	ENCODE_DCC_Imputes	C12	DND-41	M16	H3K27ac	2	19.58604283	0.3913703414	0.1137561098	82.36885538	26.59219061	196.9641862	6675.448353	1270.180029	999.3541425
1010031	ENCODE_DCC_Imputes	C12	DND-41	M16	H3K27ac	3	21.08663172	0.3821133977	0.1222358973	85.40101361	28.17885048	207.285174	6891.317486	1361.301879	1048.659983
1010031	ENCODE_DCC_Imputes	C12	DND-41	M16	H3K27ac	4	19.97272965	0.3799751715	0.1132155919	83.45158985	27.01721428	204.0522305	6946.466387	1306.447946	987.2083216
1010031	ENCODE_DCC_Imputes	C12	DND-41	M16	H3K27ac	5	20.11750487	0.3763532212	0.1130677861	82.66683502	27.5148766	208.3136363	7058.911985	1301.270209	1008.440737
1010031	ENCODE_DCC_Imputes	C12	DND-41	M16	H3K27ac	6	20.26924728	0.3891906162	0.117046931	81.54384855	27.50750593	200.148668	6983.005722	1308.926382	1030.192477
1010031	ENCODE_DCC_Imputes	C12	DND-41	M16	H3K27ac	7	19.42976482	0.3996056383	0.1162223416	85.69809265	26.18245305	200.8947918	3649.285246	1334.920819	920.4165655
1010031	ENCODE_DCC_Imputes	C12	DND-41	M16	H3K27ac	8	20.75304144	0.3785869701	0.1198899691	86.18482473	27.70682924	202.5146855	6855.039958	1342.149688	1034.325826
1010031	ENCODE_DCC_Imputes	C12	DND-41	M16	H3K27ac	9	19.69870592	0.379834801	0.1102624168	83.36225781	26.47227787	200.1143371	7068.9939	1270.383423	997.7247426
1020031	Hongyang_Li_and_Yuanfang_Guan	C12	DND-41	M16	H3K27ac	0	15.13157716	0.5041196683	0.1974553602	80.88327737	20.74984773	145.0236792	876.468606	1240.777639	928.3216637
1020031	Hongyang_Li_and_Yuanfang_Guan	C12	DND-41	M16	H3K27ac	1	15.29925124	0.5018416727	0.1932029781	83.03658674	21.47718463	148.0334946	879.4728028	1255.867171	932.3833662
1020031	Hongyang_Li_and_Yuanfang_Guan	C12	DND-41	M16	H3K27ac	2	15.33127162	0.5115672686	0.1975296652	82.02905198	21.06333543	151.6150463	899.7139216	1245.599682	937.5868082
1020031	Hongyang_Li_and_Yuanfang_Guan	C12	DND-41	M16	H3K27ac	3	16.35006278	0.5060520234	0.2062002342	83.91966138	22.06946197	154.7020769	897.3399861	1329.503851	964.3935823
1020031	Hongyang_Li_and_Yuanfang_Guan	C12	DND-41	M16	H3K27ac	4	15.64229318	0.5019866974	0.197925134	83.05713875	21.38698378	154.7158156	913.0016244	1276.933644	940.7280928
1020031	Hongyang_Li_and_Yuanfang_Guan	C12	DND-41	M16	H3K27ac	5	15.56255895	0.5020550754	0.1981755088	81.17065127	21.50738086	154.2333561	888.4807404	1270.125563	936.2082959
1020031	Hongyang_Li_and_Yuanfang_Guan	C12	DND-41	M16	H3K27ac	6	15.72923743	0.5118435802	0.2013937098	81.08306218	21.65114117	149.2359573	895.9284193	1283.785719	948.7578866
1020031	Hongyang_Li_and_Yuanfang_Guan	C12	DND-41	M16	H3K27ac	7	15.89938697	0.508700562	0.2022826103	86.05593389	21.72632305	156.1660832	829.521251	1307.417341	958.8322697
1020031	Hongyang_Li_and_Yuanfang_Guan	C12	DND-41	M16	H3K27ac	8	16.10085256	0.5026623923	0.203803504	85.79759538	21.76324647	150.9800332	887.7127776	1313.498837	962.3180879
1020031	Hongyang_Li_and_Yuanfang_Guan	C12	DND-41	M16	H3K27ac	9	15.21033864	0.5051635064	0.1956707953	83.01003372	20.59570579	146.1987826	880.2865546	1242.747346	926.4948585
1030031	KKT-ENCODE-Impute-model_1	C12	DND-41	M16	H3K27ac	0	18.39173674	0.284418038	0.08686172584	126.1104673	25.92768462	163.6343788	746.5449566	1814.819336	553.9687203
1030031	KKT-ENCODE-Impute-model_1	C12	DND-41	M16	H3K27ac	1	18.58613037	0.2807129574	0.08253531146	128.5315864	26.6754978	171.2393329	762.4803338	1834.238266	547.5486582
1030031	KKT-ENCODE-Impute-model_1	C12	DND-41	M16	H3K27ac	2	18.78331609	0.2883663766	0.08934854763	129.4205099	26.46213606	173.4092513	799.3986328	1853.231616	571.6904756
1030031	KKT-ENCODE-Impute-model_1	C12	DND-41	M16	H3K27ac	3	19.92309322	0.2842654555	0.09456833851	131.0454765	27.63182226	176.4684123	775.5051622	1963.607525	580.5767611
1030031	KKT-ENCODE-Impute-model_1	C12	DND-41	M16	H3K27ac	4	18.9317553	0.2826275226	0.08847368838	127.2824498	26.58427425	175.584782	769.5293551	1867.284693	551.2360097
1030031	KKT-ENCODE-Impute-model_1	C12	DND-41	M16	H3K27ac	5	18.81522633	0.2842396006	0.08745258922	123.9390236	26.78613765	174.0458023	728.4528109	1855.792713	549.0780507
1030031	KKT-ENCODE-Impute-model_1	C12	DND-41	M16	H3K27ac	6	19.33138132	0.2897051243	0.08958595695	129.098431	27.37392978	173.3192221	786.4271138	1906.321669	584.1094024
1030031	KKT-ENCODE-Impute-model_1	C12	DND-41	M16	H3K27ac	7	19.57710477	0.2872622228	0.08921370601	136.1603055	27.48464152	181.1927704	898.0443476	1930.725958	585.1414977
1030031	KKT-ENCODE-Impute-model_1	C12	DND-41	M16	H3K27ac	8	19.51231468	0.2847326382	0.09023935894	131.4301471	27.04520411	171.8809555	766.0448792	1924.034533	572.7076818
1030031	KKT-ENCODE-Impute-model_1	C12	DND-41	M16	H3K27ac	9	18.47738825	0.2868445636	0.0827587969	128.8924067	25.66622382	165.603606	740.8570493	1823.617421	562.9328186
1031031	KKT-ENCODE-Impute-model_2	C12	DND-41	M16	H3K27ac	0	18.81288803	0.09042101883	0.1110568515	132.4706169	26.65370693	165.8484378	765.6814176	1856.567822	259.4974101
1031031	KKT-ENCODE-Impute-model_2	C12	DND-41	M16	H3K27ac	1	19.00018655	0.08656233584	0.104551054	134.8254568	27.39395443	173.5996981	781.5164705	1875.310592	261.1936915
1031031	KKT-ENCODE-Impute-model_2	C12	DND-41	M16	H3K27ac	2	19.22506374	0.09046882423	0.110750855	135.864344	27.22198152	175.8220055	819.4092	1897.019272	268.6658861
1031031	KKT-ENCODE-Impute-model_2	C12	DND-41	M16	H3K27ac	3	20.37508711	0.08960911409	0.1133730844	137.4606131	28.39667143	178.8032908	794.9506698	2008.289488	268.7882561
1031031	KKT-ENCODE-Impute-model_2	C12	DND-41	M16	H3K27ac	4	19.36124612	0.08801557603	0.1096071756	133.63572	27.32485604	177.8711125	788.6155768	1909.840234	259.3906705
1031031	KKT-ENCODE-Impute-model_2	C12	DND-41	M16	H3K27ac	5	19.24515356	0.08848760998	0.1088870265	130.2364051	27.53121206	176.4148337	747.1799115	1898.39591	267.5440301
1031031	KKT-ENCODE-Impute-model_2	C12	DND-41	M16	H3K27ac	6	19.78253961	0.08827115406	0.1091675491	135.692517	28.153192	175.8873443	806.2635789	1950.981121	270.1440726
1031031	KKT-ENCODE-Impute-model_2	C12	DND-41	M16	H3K27ac	7	20.02169209	0.09149100507	0.1136511807	142.8286485	28.24581821	183.6511566	920.8099394	1974.721007	271.790206
1031031	KKT-ENCODE-Impute-model_2	C12	DND-41	M16	H3K27ac	8	19.95359577	0.08816762101	0.1106124875	137.96324	27.7956877	174.2602617	785.4924828	1967.812648	269.4373892
1031031	KKT-ENCODE-Impute-model_2	C12	DND-41	M16	H3K27ac	9	18.90217364	0.08745143795	0.1050902128	135.4194173	26.3905559	167.9902848	760.046326	1865.749793	263.0477934
1040031	LiPingChun	C12	DND-41	M16	H3K27ac	0	18.54281878	0.3803367113	0.1045213269	123.7577454	26.4645898	168.5139409	588.1694023	1436.699696	845.6427724
1040031	LiPingChun	C12	DND-41	M16	H3K27ac	1	18.76241533	0.3776785864	0.1052706826	125.8731073	27.26933845	174.7637818	596.7214477	1453.584462	852.5017234
1040031	LiPingChun	C12	DND-41	M16	H3K27ac	2	18.97288018	0.3847657599	0.1068018675	126.0134556	27.15613011	177.9787643	624.1632281	1453.098928	870.5981418
1040031	LiPingChun	C12	DND-41	M16	H3K27ac	3	20.14177122	0.3800647169	0.1142908751	128.623829	28.35177934	181.2284427	608.6822398	1539.317937	897.3474487
1040031	LiPingChun	C12	DND-41	M16	H3K27ac	4	19.19459122	0.3786631554	0.1094183022	124.9179398	27.45073426	181.6160526	606.7539694	1476.25589	857.2466859
1040031	LiPingChun	C12	DND-41	M16	H3K27ac	5	19.0856742	0.3792439054	0.1087989362	122.9645275	27.55076363	178.7311243	576.595045	1468.283862	854.5731568
1040031	LiPingChun	C12	DND-41	M16	H3K27ac	6	19.39322247	0.3866922652	0.1097710841	124.7406219	27.85010862	175.4160779	611.5988646	1488.925032	870.571003
1040031	LiPingChun	C12	DND-41	M16	H3K27ac	7	19.59353993	0.3826500101	0.1208540839	131.6573026	27.88817441	184.025697	688.393297	1513.21299	876.7939276
1040031	LiPingChun	C12	DND-41	M16	H3K27ac	8	19.68406215	0.3795351825	0.09191296231	129.3177629	27.69851487	175.234721	599.994568	1513.857635	883.0637872
1040031	LiPingChun	C12	DND-41	M16	H3K27ac	9	18.53181286	0.3828487555	0.1004240514	125.0952074	26.11345834	169.3444334	578.9162264	1440.423686	838.7090734
1050031	MLeipzig	C12	DND-41	M16	H3K27ac	0	60.24584604	0.3247940774	0.07139349677	318.4610176	85.07284884	652.553491	5183.819722	3772.306598	5058.742601
1050031	MLeipzig	C12	DND-41	M16	H3K27ac	1	59.80851803	0.3297970832	0.07204953574	311.6552832	85.58185041	614.979139	5019.163172	3816.206778	5000.681481
1050031	MLeipzig	C12	DND-41	M16	H3K27ac	2	60.85448475	0.333938435	0.07337915653	310.3048274	85.11850566	682.8831841	5265.618165	3822.764839	5120.082188
1050031	MLeipzig	C12	DND-41	M16	H3K27ac	3	62.92514774	0.3273479491	0.07633744868	318.7203578	86.76003867	671.5418428	5067.416556	3908.418909	5236.348033
1050031	MLeipzig	C12	DND-41	M16	H3K27ac	4	59.90574556	0.3244258351	0.07346521139	297.6321083	82.72271644	683.4077085	5231.396307	3737.677158	4983.620273
1050031	MLeipzig	C12	DND-41	M16	H3K27ac	5	59.08269629	0.3223417136	0.07374082642	283.6438034	83.68602254	647.013094	4877.258191	3677.386248	4907.264019
1050031	MLeipzig	C12	DND-41	M16	H3K27ac	6	62.52641916	0.3327033624	0.07484054623	327.1057946	87.78073222	676.2307106	5129.951244	3879.278072	5242.934005
1050031	MLeipzig	C12	DND-41	M16	H3K27ac	7	61.84285349	0.3318646382	0.07326265518	325.4564818	86.40054523	661.5752528	6172.504981	3894.062862	5161.779608
1050031	MLeipzig	C12	DND-41	M16	H3K27ac	8	63.20109082	0.3217668888	0.0748592089	319.6014729	88.34881735	662.068517	5198.512044	3875.692067	5283.933771
1050031	MLeipzig	C12	DND-41	M16	H3K27ac	9	59.16257349	0.3245965741	0.07153074537	304.8434257	80.97603895	623.5621634	5024.651191	3691.082927	4944.928484
1060031	noml	C12	DND-41	M16	H3K27ac	0	41.79930136	0.4600134539	0.0955395359	423.3984767	66.85050035	357.0201221	2219.867983	3409.254405	3360.253479
1060031	noml	C12	DND-41	M16	H3K27ac	1	42.12745546	0.4555102695	0.09486376598	433.6203906	68.39557583	349.1938917	2243.732949	3459.866792	3364.679613
1060031	noml	C12	DND-41	M16	H3K27ac	2	43.41054775	0.4656858459	0.09844044411	441.4885012	69.59874517	368.9697273	2387.76635	3525.158846	3517.637326
1060031	noml	C12	DND-41	M16	H3K27ac	3	45.50786493	0.4606991236	0.1031640913	440.6226373	71.46803909	367.5245664	2325.426747	3669.552337	3647.507507
1060031	noml	C12	DND-41	M16	H3K27ac	4	43.41960107	0.456935521	0.09834987224	441.2620605	69.42538094	369.2436291	2310.896882	3522.163273	3486.820023
1060031	noml	C12	DND-41	M16	H3K27ac	5	42.78360209	0.4575742159	0.0981274663	429.7693908	69.13481407	348.1728759	2231.152908	3501.37357	3427.949111
1060031	noml	C12	DND-41	M16	H3K27ac	6	44.42471614	0.4637365119	0.1000204009	444.786339	71.32349677	369.0348156	2347.023479	3602.726974	3582.354692
1060031	noml	C12	DND-41	M16	H3K27ac	7	44.18801227	0.4613285605	0.09870489953	451.771686	70.15178059	375.014799	2697.843506	3590.525875	3545.700447
1060031	noml	C12	DND-41	M16	H3K27ac	8	44.83880471	0.4570210384	0.09877578049	454.819729	70.53242459	364.504726	2306.030291	3634.117484	3593.963676
1060031	noml	C12	DND-41	M16	H3K27ac	9	43.29816262	0.4610789323	0.09463092661	463.3831279	68.88999623	356.1779766	2338.268861	3537.704017	3510.010886
1000038	BrokenNodes	C12	DND-41	M32	H4K20me1	0	0.6545502806	0.5114059847	0.2768194852	1.451523068	1.081188009	2.401470732	63.44927581	43.98655359	20.86926912
1000038	BrokenNodes	C12	DND-41	M32	H4K20me1	1	0.634533832	0.5076030335	0.2874798888	1.349403324	1.049535971	2.252128148	53.36155712	41.65375764	19.24992827
1000038	BrokenNodes	C12	DND-41	M32	H4K20me1	2	0.6900524953	0.5167089012	0.2912011716	1.464326907	1.143902041	2.560635104	63.39419893	46.14687194	21.61223224
1000038	BrokenNodes	C12	DND-41	M32	H4K20me1	3	0.7009732974	0.518010492	0.2966394299	1.448717115	1.13938069	2.542302729	62.82948284	46.46718511	21.54772788
1000038	BrokenNodes	C12	DND-41	M32	H4K20me1	4	0.6902043402	0.5163940064	0.2933934029	1.484247424	1.143990478	2.538450521	64.31382104	46.25850816	21.54288572
1000038	BrokenNodes	C12	DND-41	M32	H4K20me1	5	0.6914827087	0.5159397059	0.290796516	1.484338426	1.142342004	2.604115773	65.13467564	46.59507688	21.69542172
1000038	BrokenNodes	C12	DND-41	M32	H4K20me1	6	0.6855650103	0.5170466645	0.2910375398	1.467032845	1.141305418	2.49406823	62.98923632	46.03777277	21.33046389
1000038	BrokenNodes	C12	DND-41	M32	H4K20me1	7	0.6761623585	0.5152176727	0.2775955599	1.36052897	1.107114114	2.466932418	63.23186433	44.95778079	21.06639897
1000038	BrokenNodes	C12	DND-41	M32	H4K20me1	8	0.7018961972	0.515810191	0.2896989502	1.468894195	1.141367813	2.521653842	63.28658438	46.89680398	21.68374618
1000038	BrokenNodes	C12	DND-41	M32	H4K20me1	9	0.6459576611	0.5037452278	0.2784712606	1.358009576	1.062200054	2.49015664	58.69192357	43.06308913	19.68234964
1010089	ENCODE_DCC_Imputes	C12	DND-41	M32	H4K20me1	0	0.6568834785	0.5085964827	0.2697595726	1.459969131	1.085817456	2.419428376	63.94585533	44.09771219	21.26698567
1010089	ENCODE_DCC_Imputes	C12	DND-41	M32	H4K20me1	1	0.6361557027	0.5059372192	0.2802355867	1.355200749	1.053094544	2.264443214	53.64242853	41.77120089	19.64707365
1010089	ENCODE_DCC_Imputes	C12	DND-41	M32	H4K20me1	2	0.6919303125	0.5150854876	0.283932982	1.471187156	1.148025055	2.577033643	63.69498889	46.29558836	22.03430288
1010089	ENCODE_DCC_Imputes	C12	DND-41	M32	H4K20me1	3	0.7027685688	0.5164369382	0.2893627799	1.454456297	1.143294998	2.559029492	63.12069895	46.60316873	21.9476365
1010089	ENCODE_DCC_Imputes	C12	DND-41	M32	H4K20me1	4	0.6918570544	0.5149823113	0.2861338952	1.491393747	1.147596561	2.555563363	64.59573378	46.38572822	21.94708836
1010089	ENCODE_DCC_Imputes	C12	DND-41	M32	H4K20me1	5	0.693693401	0.5137322843	0.2834528517	1.49135434	1.146797364	2.622436497	65.4524551	46.72800808	22.10161956
1010089	ENCODE_DCC_Imputes	C12	DND-41	M32	H4K20me1	6	0.6872741989	0.5154780747	0.2838645559	1.473885812	1.144990273	2.509291774	63.17557843	46.14865573	21.7192803
1010089	ENCODE_DCC_Imputes	C12	DND-41	M32	H4K20me1	7	0.6781766484	0.5132396863	0.2705657416	1.36668296	1.111309991	2.483632328	63.53559735	45.08832558	21.46578419
1010089	ENCODE_DCC_Imputes	C12	DND-41	M32	H4K20me1	8	0.7037149504	0.5141498729	0.2825797839	1.476209591	1.145235574	2.538389773	63.56521022	47.02253226	22.07410407
1010089	ENCODE_DCC_Imputes	C12	DND-41	M32	H4K20me1	9	0.6481876638	0.5012994121	0.2713689785	1.365352903	1.066820942	2.506879424	59.06482494	43.21618914	20.05735328
1020089	Hongyang_Li_and_Yuanfang_Guan	C12	DND-41	M32	H4K20me1	0	0.6568834807	0.5085964808	0.2697595503	1.459969136	1.085817459	2.419428383	63.94585538	44.09771235	21.26698571
1020089	Hongyang_Li_and_Yuanfang_Guan	C12	DND-41	M32	H4K20me1	1	0.6361557048	0.5059372172	0.2802355583	1.355200754	1.053094547	2.264443222	53.64242858	41.77120104	19.64707368
1020089	Hongyang_Li_and_Yuanfang_Guan	C12	DND-41	M32	H4K20me1	2	0.6919303147	0.5150854858	0.2839329549	1.471187161	1.148025058	2.57703365	63.69498894	46.29558851	22.03432246
1020089	Hongyang_Li_and_Yuanfang_Guan	C12	DND-41	M32	H4K20me1	3	0.7027685711	0.5164369364	0.2893627508	1.454456302	1.143295001	2.5590295	63.120699	46.60316889	21.94765038
1020089	Hongyang_Li_and_Yuanfang_Guan	C12	DND-41	M32	H4K20me1	4	0.6918570567	0.5149823094	0.2861338688	1.491393752	1.147596564	2.555563371	64.59573382	46.38572838	21.9470884
1020089	Hongyang_Li_and_Yuanfang_Guan	C12	DND-41	M32	H4K20me1	5	0.6936934034	0.5137322823	0.2834528189	1.491354345	1.146797367	2.622436505	65.45245514	46.72800824	22.1016196
1020089	Hongyang_Li_and_Yuanfang_Guan	C12	DND-41	M32	H4K20me1	6	0.6872742012	0.5154780728	0.2838645348	1.473885817	1.144990276	2.509291782	63.17557849	46.14865589	21.71927868
1020089	Hongyang_Li_and_Yuanfang_Guan	C12	DND-41	M32	H4K20me1	7	0.6781766506	0.5132396845	0.2705657181	1.366682964	1.111309995	2.483632335	63.53559737	45.08832574	21.46564193
1020089	Hongyang_Li_and_Yuanfang_Guan	C12	DND-41	M32	H4K20me1	8	0.7037149527	0.514149871	0.2825797558	1.476209596	1.145235578	2.53838978	63.56521024	47.02253242	22.0741041
1020089	Hongyang_Li_and_Yuanfang_Guan	C12	DND-41	M32	H4K20me1	9	0.6481876659	0.50129941	0.2713689547	1.365352908	1.066820945	2.506879431	59.06482498	43.2161893	20.0573553
1030089	KKT-ENCODE-Impute-model_1	C12	DND-41	M32	H4K20me1	0	0.8457779841	0.2123123923	0.2395471065	2.079354151	1.43212837	3.122628161	95.99589238	64.5162975	7.440133225
1030089	KKT-ENCODE-Impute-model_1	C12	DND-41	M32	H4K20me1	1	0.8166431751	0.2171744507	0.2491250623	1.906923394	1.384985803	2.898561017	81.89262557	61.36604221	6.709652118
1030089	KKT-ENCODE-Impute-model_1	C12	DND-41	M32	H4K20me1	2	0.8984131651	0.2154659204	0.2478671727	2.102545574	1.528333864	3.342543898	97.06933577	68.29397597	7.712976771
1030089	KKT-ENCODE-Impute-model_1	C12	DND-41	M32	H4K20me1	3	0.9147212726	0.2153913779	0.2499406129	2.074022571	1.522725836	3.327547482	96.43509136	69.01328489	7.682471907
1030089	KKT-ENCODE-Impute-model_1	C12	DND-41	M32	H4K20me1	4	0.8971875318	0.2172603083	0.2525937935	2.110863337	1.523157128	3.279027537	97.92914762	68.12201719	7.652156035
1030089	KKT-ENCODE-Impute-model_1	C12	DND-41	M32	H4K20me1	5	0.8983449196	0.2173505609	0.2518349007	2.109828624	1.520609466	3.376960194	98.77799301	68.56833024	7.857475033
1030089	KKT-ENCODE-Impute-model_1	C12	DND-41	M32	H4K20me1	6	0.8917492479	0.2169913712	0.2512852431	2.110339326	1.521208732	3.25330378	96.57819708	67.81223457	7.536944914
1030089	KKT-ENCODE-Impute-model_1	C12	DND-41	M32	H4K20me1	7	0.8787842192	0.2135401354	0.2377798126	1.952000368	1.475346057	3.226865355	96.94412211	66.33305553	7.586426203
1030089	KKT-ENCODE-Impute-model_1	C12	DND-41	M32	H4K20me1	8	0.9123930586	0.2162586942	0.2481926654	2.087525954	1.520570147	3.276362442	96.22008055	69.15938142	7.726799974
1030089	KKT-ENCODE-Impute-model_1	C12	DND-41	M32	H4K20me1	9	0.82792765	0.2132944496	0.2402527094	1.947762333	1.395412576	3.230866328	87.43626418	62.73764626	6.979568412
1031089	KKT-ENCODE-Impute-model_2	C12	DND-41	M32	H4K20me1	0	0.870794165	0.1297483022	0.2373157804	2.135895466	1.480789329	3.240438229	97.7197499	66.71502825	4.303857727
1031089	KKT-ENCODE-Impute-model_2	C12	DND-41	M32	H4K20me1	1	0.8418629247	0.1326324553	0.2473270911	1.961875968	1.43394582	3.012441404	83.47661504	63.52206219	3.739625755
1031089	KKT-ENCODE-Impute-model_2	C12	DND-41	M32	H4K20me1	2	0.9257004975	0.1326517471	0.2497456397	2.159597013	1.581029692	3.468058064	98.84938493	70.58427805	4.147702789
1031089	KKT-ENCODE-Impute-model_2	C12	DND-41	M32	H4K20me1	3	0.9429090877	0.1328798427	0.2518787857	2.132279853	1.575766284	3.453509566	98.20427918	71.32072063	4.129488879
1031089	KKT-ENCODE-Impute-model_2	C12	DND-41	M32	H4K20me1	4	0.9246823189	0.1339729344	0.2535668682	2.169166002	1.576137933	3.405596764	99.71640735	70.41069423	4.13032728
1031089	KKT-ENCODE-Impute-model_2	C12	DND-41	M32	H4K20me1	5	0.9255824161	0.1339642718	0.2536392664	2.168002671	1.572749224	3.505378041	100.5756821	70.85966909	4.270499307
1031089	KKT-ENCODE-Impute-model_2	C12	DND-41	M32	H4K20me1	6	0.9189235181	0.1336148775	0.2531874527	2.169010007	1.573782491	3.378086811	98.34445511	70.09069394	4.127822337
1031089	KKT-ENCODE-Impute-model_2	C12	DND-41	M32	H4K20me1	7	0.9050833507	0.1311912579	0.2391169982	2.006130252	1.525801139	3.34889692	98.70390756	68.57124473	4.201104187
1031089	KKT-ENCODE-Impute-model_2	C12	DND-41	M32	H4K20me1	8	0.9404305355	0.1330833227	0.2512731154	2.145712624	1.573558953	3.400845209	98.00161267	71.47968164	4.073904687
1031089	KKT-ENCODE-Impute-model_2	C12	DND-41	M32	H4K20me1	9	0.8523663453	0.1311991267	0.240943431	2.000054262	1.44313467	3.350651969	89.04641619	64.88968257	4.238358586
1040089	LiPingChun	C12	DND-41	M32	H4K20me1	0	0.8180772737	0.4297128743	0.1408624147	1.900797105	1.310952084	2.655247532	74.39706998	41.63850132	21.22917389
1040089	LiPingChun	C12	DND-41	M32	H4K20me1	1	0.7974948949	0.4268996875	0.1406303421	1.78132851	1.276251746	2.505270701	62.80221725	39.48443668	19.31841208
1040089	LiPingChun	C12	DND-41	M32	H4K20me1	2	0.8583654936	0.4323681575	0.1479914114	1.914576177	1.383743796	2.805476885	74.76426148	44.11507209	21.43602813
1040089	LiPingChun	C12	DND-41	M32	H4K20me1	3	0.8761436003	0.4304178787	0.1520815088	1.906627129	1.384658107	2.801309959	74.28288598	44.58503775	21.12741441
1040089	LiPingChun	C12	DND-41	M32	H4K20me1	4	0.8558841544	0.4327194865	0.1503137451	1.917513174	1.376889678	2.759869171	75.53953045	44.07143509	21.63862596
1040089	LiPingChun	C12	DND-41	M32	H4K20me1	5	0.8648112554	0.4320361915	0.1490300485	1.932561534	1.384848905	2.848419222	76.15907616	44.30484165	21.5504003
1040089	LiPingChun	C12	DND-41	M32	H4K20me1	6	0.8554149656	0.4330658873	0.1486742388	1.930616227	1.381227698	2.750006576	74.13405169	43.6654512	21.29328138
1040089	LiPingChun	C12	DND-41	M32	H4K20me1	7	0.8524316337	0.4300484002	0.1396434415	1.834091433	1.354157129	2.73493716	74.84392166	42.81072889	20.95556438
1040089	LiPingChun	C12	DND-41	M32	H4K20me1	8	0.8732642651	0.4326841581	0.1529245451	1.920115994	1.380579693	2.757976423	74.07493847	44.59970198	21.46128896
1040089	LiPingChun	C12	DND-41	M32	H4K20me1	9	0.807419803	0.4269234508	0.1390786759	1.808344204	1.287043085	2.737307117	67.12680962	40.38812635	20.52656268
1050089	MLeipzig	C12	DND-41	M32	H4K20me1	0	0.856942535	0.3556885836	0.1071706422	1.802114821	1.393377957	2.924301416	78.9963763	47.93061667	24.11368272
1050089	MLeipzig	C12	DND-41	M32	H4K20me1	1	0.8408293886	0.3523054036	0.1063007198	1.675425818	1.370333711	2.804389005	69.61571047	45.942508	23.1602076
1050089	MLeipzig	C12	DND-41	M32	H4K20me1	2	0.9012024257	0.3615543398	0.1112878118	1.820458669	1.472346587	3.123788804	79.4821773	50.63497154	24.94562718
1050089	MLeipzig	C12	DND-41	M32	H4K20me1	3	0.919904377	0.3624977782	0.1145176497	1.801572852	1.474196753	3.117325107	79.92199579	51.1921946	25.38645894
1050089	MLeipzig	C12	DND-41	M32	H4K20me1	4	0.8984958487	0.3629651503	0.1103444736	1.829541372	1.467348388	3.122036819	80.88374494	50.65804326	24.80889032
1050089	MLeipzig	C12	DND-41	M32	H4K20me1	5	0.9045642169	0.3599873924	0.1086089287	1.831254419	1.473253399	3.194589572	82.33492005	51.10730578	25.35324473
1050089	MLeipzig	C12	DND-41	M32	H4K20me1	6	0.8933813217	0.3625633112	0.1102348582	1.828683488	1.465449954	3.046661087	78.93178773	50.48316588	24.72241482
1050089	MLeipzig	C12	DND-41	M32	H4K20me1	7	0.8847931911	0.3595629758	0.1092668393	1.706781835	1.428075375	3.026749529	79.90183135	49.37780918	24.47358119
1050089	MLeipzig	C12	DND-41	M32	H4K20me1	8	0.917283195	0.3615146355	0.1113673356	1.825001438	1.470168765	3.096715743	79.84559351	51.38774139	25.24710915
1050089	MLeipzig	C12	DND-41	M32	H4K20me1	9	0.8500344607	0.3466374999	0.106529378	1.697362833	1.377111648	3.046136884	74.42516727	47.4202122	23.42008623
1060089	noml	C12	DND-41	M32	H4K20me1	0	0.8831111886	0.2360275403	0.1154046406	1.926228469	1.430238619	3.037086974	83.06858374	55.7130784	15.71365866
1060089	noml	C12	DND-41	M32	H4K20me1	1	0.8549627136	0.2400637633	0.1250847708	1.776163066	1.386069077	2.826737522	70.00002763	52.79825051	14.6227042
1060089	noml	C12	DND-41	M32	H4K20me1	2	0.9294640272	0.2426439232	0.1255243199	1.948605405	1.513661852	3.225230319	83.45498523	58.79354672	16.43069558
1060089	noml	C12	DND-41	M32	H4K20me1	3	0.9424231433	0.2470252878	0.1286875996	1.92680408	1.506700289	3.216125268	82.92071721	59.27939629	16.53601489
1060089	noml	C12	DND-41	M32	H4K20me1	4	0.9264353395	0.2440390636	0.1292217441	1.957362424	1.510230621	3.185097061	84.43118276	58.80964829	16.13249239
1060089	noml	C12	DND-41	M32	H4K20me1	5	0.9275690317	0.2444618302	0.1267244159	1.956573025	1.505498823	3.267506951	85.10666942	59.14707564	16.43645807
1060089	noml	C12	DND-41	M32	H4K20me1	6	0.9202529323	0.2429518574	0.1265111729	1.951757693	1.506036031	3.174714644	83.31808845	58.66520787	16.13684942
1060089	noml	C12	DND-41	M32	H4K20me1	7	0.913405374	0.2387020473	0.1131693564	1.823729946	1.467904403	3.12559029	83.56661476	57.2556249	16.03107804
1060089	noml	C12	DND-41	M32	H4K20me1	8	0.9450620535	0.2427134477	0.125949545	1.940573548	1.50940865	3.174045835	82.89336871	59.50491128	16.38606354
1060089	noml	C12	DND-41	M32	H4K20me1	9	0.8672730893	0.2346256284	0.1168777131	1.802018074	1.397977814	3.129531547	75.66633045	54.32026022	14.78807495
1000024	BrokenNodes	C13	endocrine pancreas	M20	H3K4me1	0	0.821188504	0.2039949241	0.09318083398	2.595356461	1.090106616	5.676095154	75.29093148	9.629347344	41.07875288
1000024	BrokenNodes	C13	endocrine pancreas	M20	H3K4me1	1	0.8343719759	0.204662095	0.08565355564	2.681217561	1.117933789	5.975909283	79.8833923	9.764070407	42.00760527
1000024	BrokenNodes	C13	endocrine pancreas	M20	H3K4me1	2	0.8648998229	0.2074571329	0.0903643683	2.782818221	1.15400202	6.162990429	81.94810301	9.881196145	44.31285949
1000024	BrokenNodes	C13	endocrine pancreas	M20	H3K4me1	3	0.8943043881	0.2083873745	0.09365070557	2.838184816	1.175225685	6.289353456	81.75394243	10.00788704	45.91664397
1000024	BrokenNodes	C13	endocrine pancreas	M20	H3K4me1	4	0.8664938161	0.2072703161	0.08767729409	2.821187047	1.153183423	6.266849071	81.78017945	9.892351795	44.35809253
1000024	BrokenNodes	C13	endocrine pancreas	M20	H3K4me1	5	0.8611084603	0.2077252782	0.0855701364	2.803855138	1.146987285	6.311438492	81.52157766	9.869403101	44.11900059
1000024	BrokenNodes	C13	endocrine pancreas	M20	H3K4me1	6	0.8644278492	0.2085888003	0.08841523737	2.793766285	1.152630961	6.174606624	80.57072376	9.825512378	44.13812508
1000024	BrokenNodes	C13	endocrine pancreas	M20	H3K4me1	7	0.854505343	0.2054680013	0.09817841168	2.771821425	1.13192907	6.147717373	80.73302035	9.847056322	43.52561532
1000024	BrokenNodes	C13	endocrine pancreas	M20	H3K4me1	8	0.8743036355	0.2057599614	0.09031361527	2.766041637	1.148736947	6.079764269	80.4177104	9.94106252	44.34255418
1000024	BrokenNodes	C13	endocrine pancreas	M20	H3K4me1	9	0.8138377509	0.204246909	0.09172034	2.572340385	1.06651026	5.78874282	75.52678607	9.652909533	40.22742116
1010044	ENCODE_DCC_Imputes	C13	endocrine pancreas	M20	H3K4me1	0	0.7277020389	0.2117485184	0.08827757721	2.114460872	0.9602583341	4.724478622	56.44145354	9.092779306	32.37110181
1010044	ENCODE_DCC_Imputes	C13	endocrine pancreas	M20	H3K4me1	1	0.7399515059	0.2126563252	0.08071296438	2.189816724	0.9846348343	4.978585539	59.94021692	9.219781747	33.18041821
1010044	ENCODE_DCC_Imputes	C13	endocrine pancreas	M20	H3K4me1	2	0.7636913796	0.2151593157	0.08534058858	2.262844495	1.011797567	5.128318674	61.57793606	9.286092934	34.92187391
1010044	ENCODE_DCC_Imputes	C13	endocrine pancreas	M20	H3K4me1	3	0.7885640993	0.2161292733	0.08876083101	2.30951104	1.029693233	5.240142239	61.37515303	9.402646369	36.14446356
1010044	ENCODE_DCC_Imputes	C13	endocrine pancreas	M20	H3K4me1	4	0.7643788617	0.2151343445	0.08267012816	2.293004795	1.009982647	5.210953959	61.28551353	9.306965253	34.89952838
1010044	ENCODE_DCC_Imputes	C13	endocrine pancreas	M20	H3K4me1	5	0.7601252308	0.2154358259	0.08053738801	2.281107463	1.005863959	5.249511399	61.1657047	9.27403684	34.75385433
1010044	ENCODE_DCC_Imputes	C13	endocrine pancreas	M20	H3K4me1	6	0.7635544727	0.2162859852	0.08345992485	2.275173312	1.011863714	5.146568881	60.50591739	9.242952903	34.79536103
1010044	ENCODE_DCC_Imputes	C13	endocrine pancreas	M20	H3K4me1	7	0.7542332911	0.2133001215	0.09325437556	2.254396406	0.9919585892	5.110110204	60.48709322	9.261704487	34.2134756
1010044	ENCODE_DCC_Imputes	C13	endocrine pancreas	M20	H3K4me1	8	0.7726237941	0.2135971824	0.08525715045	2.25414867	1.009377003	5.063708434	60.29579902	9.38045693	34.91418721
1010044	ENCODE_DCC_Imputes	C13	endocrine pancreas	M20	H3K4me1	9	0.7234651887	0.2120796625	0.08690251357	2.100655182	0.9429751639	4.836280243	56.58177263	9.127332463	31.78584356
1020044	Hongyang_Li_and_Yuanfang_Guan	C13	endocrine pancreas	M20	H3K4me1	0	0.493348938	0.3256033412	0.2112360444	1.190129941	0.651654009	2.7116396	13.34297647	5.890112092	16.30756166
1020044	Hongyang_Li_and_Yuanfang_Guan	C13	endocrine pancreas	M20	H3K4me1	1	0.501965739	0.3268022725	0.2052453046	1.220141683	0.6673566695	2.885814277	13.93137231	5.954549477	16.82800114
1020044	Hongyang_Li_and_Yuanfang_Guan	C13	endocrine pancreas	M20	H3K4me1	2	0.5126001631	0.3284627576	0.2084902269	1.246554814	0.6797807116	2.914109802	14.40895951	5.966855706	17.47747585
1020044	Hongyang_Li_and_Yuanfang_Guan	C13	endocrine pancreas	M20	H3K4me1	3	0.5276514642	0.3295668386	0.2099737713	1.277876911	0.6907013829	3.000325942	14.41931827	6.039218899	18.08825886
1020044	Hongyang_Li_and_Yuanfang_Guan	C13	endocrine pancreas	M20	H3K4me1	4	0.5125368047	0.3290958622	0.2065042775	1.260200869	0.677764267	2.983535812	14.27446897	5.993619359	17.46436222
1020044	Hongyang_Li_and_Yuanfang_Guan	C13	endocrine pancreas	M20	H3K4me1	5	0.5101544459	0.3284698903	0.204787185	1.261217611	0.6752441174	2.9998822	14.29549949	5.977971131	17.41640791
1020044	Hongyang_Li_and_Yuanfang_Guan	C13	endocrine pancreas	M20	H3K4me1	6	0.5141941022	0.3294469205	0.2064812777	1.265277973	0.683275558	2.971661237	14.25822867	5.970744763	17.59154794
1020044	Hongyang_Li_and_Yuanfang_Guan	C13	endocrine pancreas	M20	H3K4me1	7	0.5058908552	0.3274947472	0.2152110165	1.237835026	0.6639311301	2.905458328	14.05315124	5.954330497	17.00520336
1020044	Hongyang_Li_and_Yuanfang_Guan	C13	endocrine pancreas	M20	H3K4me1	8	0.5197386119	0.3283167306	0.2078148996	1.253105326	0.6807329911	2.91043354	14.02257414	6.034979104	17.51009861
1020044	Hongyang_Li_and_Yuanfang_Guan	C13	endocrine pancreas	M20	H3K4me1	9	0.4955750787	0.3257760525	0.2100932776	1.188026866	0.6486053016	2.827591712	13.33876696	5.907688977	16.34212347
1030044	KKT-ENCODE-Impute-model_1	C13	endocrine pancreas	M20	H3K4me1	0	0.2989463081	0.1598417573	0.1117903191	0.4886375418	0.3935139265	0.6701287237	1.077727956	10.34271558	1.189861647
1030044	KKT-ENCODE-Impute-model_1	C13	endocrine pancreas	M20	H3K4me1	1	0.3009830961	0.1616268825	0.1059407416	0.4938300622	0.4004556721	0.6976142049	1.094277921	10.48018594	1.192941539
1030044	KKT-ENCODE-Impute-model_1	C13	endocrine pancreas	M20	H3K4me1	2	0.3018050101	0.1624262363	0.1120133302	0.4936266925	0.3992046294	0.6950246059	1.112166729	10.46764783	1.217738459
1030044	KKT-ENCODE-Impute-model_1	C13	endocrine pancreas	M20	H3K4me1	3	0.3070887159	0.162655719	0.1123791378	0.5012932958	0.402510375	0.7032140936	1.110338587	10.65907648	1.234704022
1030044	KKT-ENCODE-Impute-model_1	C13	endocrine pancreas	M20	H3K4me1	4	0.3022956927	0.1627934493	0.1083487601	0.4974861498	0.4013519378	0.7047447898	1.10217413	10.55239177	1.218124944
1030044	KKT-ENCODE-Impute-model_1	C13	endocrine pancreas	M20	H3K4me1	5	0.3000166792	0.1633791245	0.1075292071	0.4953177874	0.3978595431	0.6960231566	1.105850639	10.45620105	1.213370664
1030044	KKT-ENCODE-Impute-model_1	C13	endocrine pancreas	M20	H3K4me1	6	0.3020217969	0.1635899242	0.1070946047	0.4991933493	0.4015224477	0.7009216296	1.108381161	10.48081707	1.22002884
1030044	KKT-ENCODE-Impute-model_1	C13	endocrine pancreas	M20	H3K4me1	7	0.3026624676	0.1620977748	0.1161639462	0.4959431435	0.3968794966	0.6842037928	1.10119204	10.45471327	1.203019985
1030044	KKT-ENCODE-Impute-model_1	C13	endocrine pancreas	M20	H3K4me1	8	0.3084856412	0.1616359243	0.1087037942	0.5031821739	0.4055430388	0.6945433585	1.092433956	10.7373414	1.208419716
1030044	KKT-ENCODE-Impute-model_1	C13	endocrine pancreas	M20	H3K4me1	9	0.3009498075	0.1592500071	0.1085413294	0.487885958	0.3959922411	0.6924811631	1.081435714	10.43219892	1.178103392
1031044	KKT-ENCODE-Impute-model_2	C13	endocrine pancreas	M20	H3K4me1	0	0.326664036	0.07201652583	0.1026780213	0.5401134839	0.4302559622	0.7513910511	1.275953183	11.63694153	0.5935083159
1031044	KKT-ENCODE-Impute-model_2	C13	endocrine pancreas	M20	H3K4me1	1	0.3313068443	0.07315041549	0.09494435215	0.5453411095	0.4384688737	0.7854457539	1.291514883	11.79118189	0.5837752347
1031044	KKT-ENCODE-Impute-model_2	C13	endocrine pancreas	M20	H3K4me1	2	0.3314594751	0.07402584668	0.1019656078	0.5458537947	0.4374250157	0.7808044395	1.319863467	11.81231351	0.5919745552
1031044	KKT-ENCODE-Impute-model_2	C13	endocrine pancreas	M20	H3K4me1	3	0.3379081046	0.07464422159	0.1008342675	0.5552951713	0.4415496326	0.7931075451	1.318956785	12.03366365	0.5919871623
1031044	KKT-ENCODE-Impute-model_2	C13	endocrine pancreas	M20	H3K4me1	4	0.3332885675	0.07456185369	0.09674301529	0.5505708855	0.4399028413	0.7936895878	1.306948246	11.89708564	0.5896535398
1031044	KKT-ENCODE-Impute-model_2	C13	endocrine pancreas	M20	H3K4me1	5	0.3307495314	0.07463383071	0.09654749368	0.5483555595	0.4357539898	0.7824808988	1.316152895	11.79513907	0.5902136971
1031044	KKT-ENCODE-Impute-model_2	C13	endocrine pancreas	M20	H3K4me1	6	0.3331246511	0.07456730644	0.09532809646	0.552334236	0.4400853269	0.787415144	1.31612395	11.82553894	0.5956385186
1031044	KKT-ENCODE-Impute-model_2	C13	endocrine pancreas	M20	H3K4me1	7	0.3309363959	0.07325067878	0.1072216135	0.5482478329	0.4343473046	0.7706200931	1.306842557	11.77529617	0.5876070107
1031044	KKT-ENCODE-Impute-model_2	C13	endocrine pancreas	M20	H3K4me1	8	0.3405443015	0.07448750756	0.09488991633	0.5575016054	0.4446050885	0.7810874568	1.296029299	12.08072981	0.5950318081
1031044	KKT-ENCODE-Impute-model_2	C13	endocrine pancreas	M20	H3K4me1	9	0.3299365323	0.07133856636	0.09635423792	0.5385161252	0.4325210354	0.777085587	1.273577339	11.71004754	0.582361377
1040044	LiPingChun	C13	endocrine pancreas	M20	H3K4me1	0	0.4221352087	0.1903445656	0.1024123986	1.088867155	0.5463741176	1.403260439	2.527270352	9.234426052	5.607305112
1040044	LiPingChun	C13	endocrine pancreas	M20	H3K4me1	1	0.4223529167	0.1917187553	0.1123620061	1.091937569	0.5521580387	1.440398919	2.552985989	9.336956564	5.566888631
1040044	LiPingChun	C13	endocrine pancreas	M20	H3K4me1	2	0.4274222213	0.1947288458	0.1144465031	1.11140364	0.555962331	1.453008824	2.618306429	9.259754288	5.790986635
1040044	LiPingChun	C13	endocrine pancreas	M20	H3K4me1	3	0.4358917645	0.1958004977	0.1094174287	1.129561179	0.5610594093	1.479030692	2.614405693	9.368984984	5.902137763
1040044	LiPingChun	C13	endocrine pancreas	M20	H3K4me1	4	0.4269834844	0.1951913465	0.112624022	1.112424556	0.5567999883	1.467412197	2.603945045	9.321516856	5.742151509
1040044	LiPingChun	C13	endocrine pancreas	M20	H3K4me1	5	0.4223277447	0.1953107666	0.1090898793	1.11810221	0.5517436763	1.474400629	2.627680921	9.204022086	5.797784635
1040044	LiPingChun	C13	endocrine pancreas	M20	H3K4me1	6	0.4292594145	0.19592776	0.1154218749	1.127813249	0.560686094	1.471086111	2.619888233	9.238966616	5.809186725
1040044	LiPingChun	C13	endocrine pancreas	M20	H3K4me1	7	0.4278698313	0.1924402052	0.1140330971	1.119461312	0.5519500035	1.453949061	2.584299308	9.27301855	5.709041217
1040044	LiPingChun	C13	endocrine pancreas	M20	H3K4me1	8	0.4268031962	0.1913375059	0.1078445567	1.124482426	0.5554568304	1.445328971	2.59263086	9.487651813	5.759729173
1040044	LiPingChun	C13	endocrine pancreas	M20	H3K4me1	9	0.4218499753	0.189976393	0.1051736413	1.087047067	0.5441858374	1.415439564	2.488233829	9.311981045	5.4689452
1050044	MLeipzig	C13	endocrine pancreas	M20	H3K4me1	0	4.82665732	0.09700895712	0.05505735454	11.84528132	6.657821539	34.93488815	535.6564368	35.04866787	421.7284227
1050044	MLeipzig	C13	endocrine pancreas	M20	H3K4me1	1	4.899439097	0.09806608284	0.05257602451	12.98675274	6.819494875	33.62133019	575.4601681	35.458552	428.5521994
1050044	MLeipzig	C13	endocrine pancreas	M20	H3K4me1	2	5.114141019	0.09882898428	0.05524500438	13.0179968	7.119962045	36.13875423	598.5479206	37.31937033	448.7635339
1050044	MLeipzig	C13	endocrine pancreas	M20	H3K4me1	3	5.324571205	0.0991118653	0.05794161284	13.57188309	7.296953321	36.64408502	588.3558072	38.25708136	467.5581881
1050044	MLeipzig	C13	endocrine pancreas	M20	H3K4me1	4	5.181021085	0.0983098474	0.0531640353	13.23477309	7.209560455	36.90621683	600.7810846	37.75268637	455.5109697
1050044	MLeipzig	C13	endocrine pancreas	M20	H3K4me1	5	5.085100477	0.0990100695	0.0528380047	13.38335312	7.035278182	36.74919931	587.8186679	37.29252244	446.5139192
1050044	MLeipzig	C13	endocrine pancreas	M20	H3K4me1	6	5.097210809	0.09956771763	0.05425842689	12.61707825	7.118500241	36.04987392	575.2695032	37.54331755	447.1272262
1050044	MLeipzig	C13	endocrine pancreas	M20	H3K4me1	7	4.979461603	0.09801855608	0.05870687394	13.15731511	6.886064771	34.72786418	558.0047301	37.03860423	435.9122836
1050044	MLeipzig	C13	endocrine pancreas	M20	H3K4me1	8	5.218151472	0.09794419158	0.05660708004	13.16724623	7.107657515	35.23588094	578.5347692	37.04140006	457.433564
1050044	MLeipzig	C13	endocrine pancreas	M20	H3K4me1	9	4.735049853	0.09781184342	0.05482174447	12.72420728	6.460113431	33.89266281	528.0833157	34.05005393	412.2552004
1060044	noml	C13	endocrine pancreas	M20	H3K4me1	0	0.5460136427	0.1760369903	0.05019647911	0.9612794235	0.698751504	1.432186795	2.779677168	9.147100556	10.67305844
1060044	noml	C13	endocrine pancreas	M20	H3K4me1	1	0.5495895869	0.1788021139	0.04727872198	0.9596041675	0.7088152592	1.469401712	2.829242202	9.244509335	10.7458714
1060044	noml	C13	endocrine pancreas	M20	H3K4me1	2	0.5532870855	0.1805977449	0.04935765084	0.9689305404	0.7112623475	1.468858662	2.889182196	9.235242962	10.94290968
1060044	noml	C13	endocrine pancreas	M20	H3K4me1	3	0.5645305172	0.1826872727	0.05199271373	0.9874937944	0.7193350721	1.500408518	2.886293156	9.36852971	11.28344851
1060044	noml	C13	endocrine pancreas	M20	H3K4me1	4	0.5540234056	0.1807851493	0.04817371522	0.9769456171	0.7129396909	1.489375981	2.867246523	9.306795817	10.94588896
1060044	noml	C13	endocrine pancreas	M20	H3K4me1	5	0.5504661509	0.1811378365	0.04747523353	0.9769057229	0.706784025	1.483411344	2.866938526	9.217535381	10.89050147
1060044	noml	C13	endocrine pancreas	M20	H3K4me1	6	0.5553953405	0.1821362998	0.04894216552	0.9825189899	0.7162403932	1.49453535	2.859096503	9.202546656	11.07945694
1060044	noml	C13	endocrine pancreas	M20	H3K4me1	7	0.5517418829	0.1781442194	0.05259668186	0.9681897331	0.7045056117	1.463197954	2.795441613	9.218475378	10.8126402
1060044	noml	C13	endocrine pancreas	M20	H3K4me1	8	0.564280255	0.1810673979	0.05054938944	0.9907112357	0.7200314025	1.483972158	2.839497939	9.42167354	11.14298077
1060044	noml	C13	endocrine pancreas	M20	H3K4me1	9	0.5488717537	0.1766786512	0.04969126947	0.952695386	0.7014954404	1.46857663	2.749066871	9.174189329	10.72909452
1000011	BrokenNodes	C16	GM06990	M17	H3K27me3	0	0.4552206958	0.2957704464	0.1352719883	1.690567802	0.548790531	2.003555009	69.01905937	11.08263263	24.03964794
1000011	BrokenNodes	C16	GM06990	M17	H3K27me3	1	0.449634402	0.2994668298	0.1303663437	1.645264025	0.541567466	1.98251766	65.3925145	11.04299129	23.26820685
1000011	BrokenNodes	C16	GM06990	M17	H3K27me3	2	0.4722391395	0.3002262029	0.1363558211	1.717131545	0.5665610731	2.056674426	66.63467218	11.26620453	25.11391205
1000011	BrokenNodes	C16	GM06990	M17	H3K27me3	3	0.4745713321	0.3005025923	0.1423496949	1.688744335	0.5671233515	1.955245763	65.68171879	11.38246801	24.74346248
1000011	BrokenNodes	C16	GM06990	M17	H3K27me3	4	0.459087542	0.2998083195	0.1320255076	1.644142472	0.5511172982	2.022903617	66.55819512	11.12863017	24.05211783
1000011	BrokenNodes	C16	GM06990	M17	H3K27me3	5	0.4541183028	0.3003393896	0.1300708246	1.664311098	0.555572092	1.991307881	65.89142635	11.01649385	23.82719519
1000011	BrokenNodes	C16	GM06990	M17	H3K27me3	6	0.4602054799	0.3005053454	0.1340007116	1.639391439	0.5551639884	1.985472448	66.41616257	11.13036733	24.09331689
1000011	BrokenNodes	C16	GM06990	M17	H3K27me3	7	0.4542008605	0.2954655548	0.1374394162	1.677855876	0.5457326547	1.945712155	66.70407631	11.0186861	23.83242663
1000011	BrokenNodes	C16	GM06990	M17	H3K27me3	8	0.4716675675	0.2980073114	0.1319934857	1.734999938	0.5602129451	2.010481213	68.30414921	11.24778027	25.28166777
1000011	BrokenNodes	C16	GM06990	M17	H3K27me3	9	0.4508656284	0.2954008968	0.1363362872	1.66261653	0.5395080244	1.965244812	67.14504875	11.015594	23.39795069
1010024	ENCODE_DCC_Imputes	C16	GM06990	M17	H3K27me3	0	0.477853551	0.2904055752	0.1337347823	1.828701533	0.5797694348	2.126531455	74.35288009	11.54011872	26.21483825
1010024	ENCODE_DCC_Imputes	C16	GM06990	M17	H3K27me3	1	0.4714813624	0.294096948	0.1288339279	1.777554942	0.5711516471	2.103909869	70.39568578	11.46636281	25.35758017
1010024	ENCODE_DCC_Imputes	C16	GM06990	M17	H3K27me3	2	0.4959456021	0.2950481697	0.1347405123	1.856613427	0.5984100391	2.18250933	71.75035045	11.72644807	27.376874
1010024	ENCODE_DCC_Imputes	C16	GM06990	M17	H3K27me3	3	0.497656904	0.295251943	0.1406353865	1.82375129	0.5984262142	2.075073422	70.63020083	11.81994458	26.93878617
1010024	ENCODE_DCC_Imputes	C16	GM06990	M17	H3K27me3	4	0.4811059392	0.2947257454	0.1304770819	1.772056723	0.5807741534	2.140889895	71.52962131	11.54932856	26.15234443
1010024	ENCODE_DCC_Imputes	C16	GM06990	M17	H3K27me3	5	0.476246483	0.2951218016	0.1285388596	1.796558725	0.5866261533	2.112454258	70.90976155	11.44338333	25.93862753
1010024	ENCODE_DCC_Imputes	C16	GM06990	M17	H3K27me3	6	0.4825003609	0.2953276148	0.1323912753	1.76432554	0.5847713946	2.106865279	71.41281312	11.55405873	26.22040143
1010024	ENCODE_DCC_Imputes	C16	GM06990	M17	H3K27me3	7	0.4766622242	0.2901569462	0.1359294414	1.813730273	0.5762204734	2.063757137	71.81529607	11.46378985	25.98495379
1010024	ENCODE_DCC_Imputes	C16	GM06990	M17	H3K27me3	8	0.4953861053	0.2928235285	0.1303702497	1.875271014	0.5918210237	2.133920564	73.51294756	11.70777988	27.55331635
1010024	ENCODE_DCC_Imputes	C16	GM06990	M17	H3K27me3	9	0.4727412761	0.2900132941	0.1347552643	1.796028689	0.5688011887	2.084198548	72.26692709	11.44415135	25.49458846
1020024	Hongyang_Li_and_Yuanfang_Guan	C16	GM06990	M17	H3K27me3	0	0.30151425	0.4158344013	0.2356972502	0.9394660024	0.3496137011	1.063613748	25.3843599	7.289692381	12.41053138
1020024	Hongyang_Li_and_Yuanfang_Guan	C16	GM06990	M17	H3K27me3	1	0.2988396217	0.421397581	0.2321775776	0.9114926281	0.34638347	1.058670181	23.96233158	7.300722932	12.03596942
1020024	Hongyang_Li_and_Yuanfang_Guan	C16	GM06990	M17	H3K27me3	2	0.3107442811	0.4200666271	0.2364884825	0.951755146	0.3582732637	1.088823023	24.47717127	7.393971425	12.82996208
1020024	Hongyang_Li_and_Yuanfang_Guan	C16	GM06990	M17	H3K27me3	3	0.3141313976	0.4220134265	0.2425379907	0.9353593573	0.3600542227	1.048862542	24.14884716	7.514104861	12.70484244
1020024	Hongyang_Li_and_Yuanfang_Guan	C16	GM06990	M17	H3K27me3	4	0.3033044386	0.4213136082	0.233526028	0.9097582459	0.3499346432	1.06433695	24.37634997	7.327782676	12.31602015
1020024	Hongyang_Li_and_Yuanfang_Guan	C16	GM06990	M17	H3K27me3	5	0.2996735199	0.4217306327	0.2319949719	0.923130825	0.3528773036	1.05420047	24.06221274	7.260639849	12.18454436
1020024	Hongyang_Li_and_Yuanfang_Guan	C16	GM06990	M17	H3K27me3	6	0.3041609658	0.4221733357	0.2354353162	0.9044020997	0.3530136011	1.055854793	24.28344136	7.35976964	12.37052439
1020024	Hongyang_Li_and_Yuanfang_Guan	C16	GM06990	M17	H3K27me3	7	0.3012575383	0.4160422354	0.237497414	0.9322044421	0.3474629049	1.037899601	24.5643151	7.269693164	12.3099578
1020024	Hongyang_Li_and_Yuanfang_Guan	C16	GM06990	M17	H3K27me3	8	0.3092963133	0.4184263823	0.2342737893	0.9625246263	0.3541533937	1.071513102	25.0988969	7.370928514	12.92352902
1020024	Hongyang_Li_and_Yuanfang_Guan	C16	GM06990	M17	H3K27me3	9	0.300503619	0.4168500397	0.2375048599	0.9274751221	0.3461221648	1.048987177	24.65844383	7.28987735	12.17563651
1030024	KKT-ENCODE-Impute-model_1	C16	GM06990	M17	H3K27me3	0	0.2582854898	0.240771215	0.04486820592	0.4217340177	0.280963625	0.5400003049	2.692950379	11.68034604	1.493770856
1030024	KKT-ENCODE-Impute-model_1	C16	GM06990	M17	H3K27me3	1	0.2606204341	0.245318722	0.04113448602	0.4285317435	0.2864810733	0.5523788156	2.678263754	11.87061736	1.506872179
1030024	KKT-ENCODE-Impute-model_1	C16	GM06990	M17	H3K27me3	2	0.2644932432	0.2421335145	0.04595476985	0.4279896897	0.2870751204	0.5548456481	2.687215544	11.97548496	1.521581579
1030024	KKT-ENCODE-Impute-model_1	C16	GM06990	M17	H3K27me3	3	0.2721184566	0.2417230447	0.04820774745	0.4328599402	0.2919877113	0.5572595407	2.701251186	12.28122177	1.535277343
1030024	KKT-ENCODE-Impute-model_1	C16	GM06990	M17	H3K27me3	4	0.2622355341	0.2434413284	0.04266782739	0.426145382	0.2864810346	0.5543935649	2.66005919	11.90448826	1.507752336
1030024	KKT-ENCODE-Impute-model_1	C16	GM06990	M17	H3K27me3	5	0.2596374213	0.2434702492	0.040975554	0.4247881177	0.28527043	0.5502164738	2.659280169	11.80571465	1.507124668
1030024	KKT-ENCODE-Impute-model_1	C16	GM06990	M17	H3K27me3	6	0.2636070166	0.2454148236	0.04181250216	0.4272000472	0.2900509462	0.5505211708	2.666122419	12.004631	1.518584606
1030024	KKT-ENCODE-Impute-model_1	C16	GM06990	M17	H3K27me3	7	0.2586964581	0.2395183235	0.04566326142	0.4223142781	0.2806332005	0.5380217934	2.653138945	11.67978948	1.500372896
1030024	KKT-ENCODE-Impute-model_1	C16	GM06990	M17	H3K27me3	8	0.2615689445	0.2422281447	0.03992538647	0.4297023598	0.2820192008	0.5389743655	2.670925591	11.88245316	1.52775782
1030024	KKT-ENCODE-Impute-model_1	C16	GM06990	M17	H3K27me3	9	0.2603115905	0.2437907598	0.04473333919	0.4272801857	0.2821405329	0.5457177906	2.664160806	11.78037807	1.510167811
1031024	KKT-ENCODE-Impute-model_2	C16	GM06990	M17	H3K27me3	0	0.2678176708	0.1189040869	0.06039768971	0.4340572564	0.2893314233	0.5630366057	3.366901502	12.43404865	0.8610646953
1031024	KKT-ENCODE-Impute-model_2	C16	GM06990	M17	H3K27me3	1	0.2708521108	0.1213694993	0.05562298828	0.4408692485	0.2954877815	0.5773848506	3.335732337	12.64036456	0.8817359351
1031024	KKT-ENCODE-Impute-model_2	C16	GM06990	M17	H3K27me3	2	0.2745265046	0.120181004	0.05860406091	0.4400842008	0.2957933976	0.581073606	3.350392873	12.76817317	0.8596152596
1031024	KKT-ENCODE-Impute-model_2	C16	GM06990	M17	H3K27me3	3	0.2824281457	0.1203636121	0.05904868795	0.4451505097	0.3008540349	0.5819094849	3.365524535	13.0872518	0.8750896286
1031024	KKT-ENCODE-Impute-model_2	C16	GM06990	M17	H3K27me3	4	0.2724466356	0.1211015907	0.05519622369	0.4378829234	0.2953674103	0.5796661617	3.320878627	12.68869699	0.8673131002
1031024	KKT-ENCODE-Impute-model_2	C16	GM06990	M17	H3K27me3	5	0.2697772477	0.1206711947	0.05395489991	0.4361194669	0.2939792226	0.5759067822	3.311480904	12.58368122	0.8612180557
1031024	KKT-ENCODE-Impute-model_2	C16	GM06990	M17	H3K27me3	6	0.2740681077	0.1218013459	0.05407494138	0.4387741477	0.2991901299	0.5753281727	3.325619986	12.79596151	0.8809433569
1031024	KKT-ENCODE-Impute-model_2	C16	GM06990	M17	H3K27me3	7	0.26807386	0.1187335066	0.06058854303	0.4330102271	0.2888518492	0.5625429094	3.299890631	12.43898862	0.8510865769
1031024	KKT-ENCODE-Impute-model_2	C16	GM06990	M17	H3K27me3	8	0.2717431451	0.1200244633	0.05217593503	0.4416207937	0.2906568534	0.5621943516	3.327633729	12.66702388	0.8718833268
1031024	KKT-ENCODE-Impute-model_2	C16	GM06990	M17	H3K27me3	9	0.2701846234	0.1203311116	0.05792233559	0.4402689525	0.2909923291	0.5709712343	3.32351969	12.53675238	0.8875192113
1040024	LiPingChun	C16	GM06990	M17	H3K27me3	0	0.2724410115	0.1803901751	0.08043273886	0.4261521223	0.2956145023	0.5501000991	2.562485322	12.04695493	1.784206554
1040024	LiPingChun	C16	GM06990	M17	H3K27me3	1	0.2765939246	0.181709055	0.07985260888	0.4319256145	0.3037760956	0.5634546167	2.563149857	12.3027163	1.806231697
1040024	LiPingChun	C16	GM06990	M17	H3K27me3	2	0.2791559324	0.183880316	0.07920103925	0.430553026	0.3019599913	0.5648659639	2.557124717	12.34369959	1.796540009
1040024	LiPingChun	C16	GM06990	M17	H3K27me3	3	0.2878585568	0.1816108437	0.07937175216	0.4351743308	0.3078717317	0.5670290068	2.576231345	12.67688407	1.802046208
1040024	LiPingChun	C16	GM06990	M17	H3K27me3	4	0.2784775499	0.1851372165	0.08501124191	0.4299578342	0.3031515475	0.5650838055	2.545863274	12.37344536	1.802974023
1040024	LiPingChun	C16	GM06990	M17	H3K27me3	5	0.2741724805	0.1851492837	0.0821298148	0.4270808213	0.3006603961	0.5587339438	2.532306346	12.19021885	1.796530658
1040024	LiPingChun	C16	GM06990	M17	H3K27me3	6	0.2784093861	0.1833265628	0.07707691005	0.4288689046	0.3057529321	0.5592885677	2.543541711	12.38786609	1.786546064
1040024	LiPingChun	C16	GM06990	M17	H3K27me3	7	0.2742026448	0.1784305368	0.07191181766	0.4257670491	0.2967301627	0.5496908736	2.529628897	12.10789807	1.780698883
1040024	LiPingChun	C16	GM06990	M17	H3K27me3	8	0.2756420164	0.1842402515	0.08243905996	0.433153071	0.2964924903	0.5493396854	2.543711295	12.23974395	1.794619234
1040024	LiPingChun	C16	GM06990	M17	H3K27me3	9	0.2753798237	0.1804679841	0.07722948527	0.4302539915	0.2977542361	0.5539646302	2.542977999	12.18076697	1.776501598
1050024	MLeipzig	C16	GM06990	M17	H3K27me3	0	2.351695019	0.1176372103	0.07127609901	11.68205063	2.732169927	15.75067742	529.4634688	42.66714434	198.5094017
1050024	MLeipzig	C16	GM06990	M17	H3K27me3	1	2.287071356	0.1185877741	0.07366729495	10.1341335	2.630063312	14.75736344	490.5612227	40.33613063	193.0596229
1050024	MLeipzig	C16	GM06990	M17	H3K27me3	2	2.517278265	0.1191071994	0.07452957854	11.73171345	2.941775589	16.25377808	514.68621	44.21829646	215.1623178
1050024	MLeipzig	C16	GM06990	M17	H3K27me3	3	2.493534029	0.1189425971	0.0765841275	11.38283487	2.873253095	14.75878934	504.3898439	43.05955449	212.0173347
1050024	MLeipzig	C16	GM06990	M17	H3K27me3	4	2.384845492	0.1188877711	0.07460286951	11.4552571	2.805367592	15.83720967	499.1605951	41.99051463	202.4814289
1050024	MLeipzig	C16	GM06990	M17	H3K27me3	5	2.349738307	0.1197926042	0.07438082019	11.14088197	2.785178325	14.83230187	494.595288	42.62523644	199.4297955
1050024	MLeipzig	C16	GM06990	M17	H3K27me3	6	2.394265216	0.1195061723	0.07531696589	11.01710024	2.815193995	15.75706323	510.9182558	42.44384826	201.812367
1050024	MLeipzig	C16	GM06990	M17	H3K27me3	7	2.311005496	0.1172443796	0.07058408177	10.64141894	2.65978593	13.80770996	481.7002894	41.38251023	195.40478
1050024	MLeipzig	C16	GM06990	M17	H3K27me3	8	2.471954292	0.1185114038	0.07458517941	11.81240744	2.841517466	15.11131379	516.9714407	43.34285848	211.2466542
1050024	MLeipzig	C16	GM06990	M17	H3K27me3	9	2.293326726	0.1169128253	0.07145696194	10.74311996	2.743122559	15.16250426	504.4332774	40.81708605	193.6846926
1060024	noml	C16	GM06990	M17	H3K27me3	0	0.3623382262	0.196106292	0.08352404431	0.5327443491	0.3897302955	0.739011297	3.555443298	10.64145755	6.445241364
1060024	noml	C16	GM06990	M17	H3K27me3	1	0.3605867189	0.19599858	0.08278691991	0.5353994516	0.392290728	0.7487717686	3.478187036	10.8723159	6.245113091
1060024	noml	C16	GM06990	M17	H3K27me3	2	0.3659727074	0.1973517727	0.08490459506	0.535220909	0.3934125433	0.7536488873	3.518506678	10.96659794	6.398639228
1060024	noml	C16	GM06990	M17	H3K27me3	3	0.3741763194	0.1984855928	0.08755213595	0.5408457652	0.3990222295	0.7526109238	3.508306688	11.23309985	6.446984264
1060024	noml	C16	GM06990	M17	H3K27me3	4	0.3614010563	0.196216988	0.08325508108	0.5310430773	0.3908047214	0.7446725836	3.481758373	10.93438997	6.224415736
1060024	noml	C16	GM06990	M17	H3K27me3	5	0.3574184252	0.1966107147	0.0829450763	0.526119175	0.3885461193	0.7392003708	3.457540887	10.83664344	6.125700376
1060024	noml	C16	GM06990	M17	H3K27me3	6	0.3648113534	0.1968506634	0.08433506543	0.5338930231	0.396776749	0.7482876497	3.517000063	11.00839971	6.362082597
1060024	noml	C16	GM06990	M17	H3K27me3	7	0.3598327028	0.192145738	0.08134013234	0.5295735937	0.3856606942	0.7281419041	3.442487841	10.71303498	6.192209348
1060024	noml	C16	GM06990	M17	H3K27me3	8	0.3636434711	0.1932866198	0.08311284797	0.5364890495	0.3877278529	0.7303192927	3.476872408	10.90884961	6.28138142
1060024	noml	C16	GM06990	M17	H3K27me3	9	0.3630385007	0.1946368573	0.08338568591	0.5383740252	0.3895310276	0.7436239944	3.472794821	10.75810887	6.345857607
1000007	BrokenNodes	C17	H1-hESC	M04	H2AK5ac	0	0.3266011579	0.3396850135	0.2899914476	0.688981411	0.3937274787	1.241514096	18.67327031	11.12847533	8.030648645
1000007	BrokenNodes	C17	H1-hESC	M04	H2AK5ac	1	0.3282674378	0.3419017949	0.2908031383	0.6894182488	0.4032973329	1.29090138	22.93518065	11.30857789	8.049133649
1000007	BrokenNodes	C17	H1-hESC	M04	H2AK5ac	2	0.3370710688	0.3428304948	0.2923060288	0.7060962847	0.4090784466	1.293568894	23.24520091	11.59016942	8.306530635
1000007	BrokenNodes	C17	H1-hESC	M04	H2AK5ac	3	0.3442988321	0.343516724	0.293794347	0.7199478288	0.4152304472	1.319190163	20.94312325	11.64100439	8.543314695
1000007	BrokenNodes	C17	H1-hESC	M04	H2AK5ac	4	0.3333812924	0.3433281854	0.2922181824	0.699095567	0.4058061212	1.299729065	22.42964584	11.41670967	8.236670023
1000007	BrokenNodes	C17	H1-hESC	M04	H2AK5ac	5	0.3318709073	0.3429284552	0.2915190942	0.6990798442	0.4051272894	1.249512644	22.20965723	11.36658207	8.233783179
1000007	BrokenNodes	C17	H1-hESC	M04	H2AK5ac	6	0.3344036061	0.3444128715	0.2922596918	0.7140584911	0.4094632491	1.312080946	23.12293324	11.42680929	8.31166557
1000007	BrokenNodes	C17	H1-hESC	M04	H2AK5ac	7	0.3305163829	0.3430166783	0.2909242414	0.7058386422	0.397193749	1.293147614	22.7381725	11.36909362	8.081727937
1000007	BrokenNodes	C17	H1-hESC	M04	H2AK5ac	8	0.3429123464	0.3424693188	0.2970515801	0.7125076882	0.4109099773	1.297819783	22.78523669	11.66773737	8.404091907
1000007	BrokenNodes	C17	H1-hESC	M04	H2AK5ac	9	0.3259975037	0.3412956576	0.2895800274	0.6915778546	0.3929295467	1.275663277	22.53338787	11.15712259	8.036711587
1010018	ENCODE_DCC_Imputes	C17	H1-hESC	M04	H2AK5ac	0	0.3348726493	0.3342619695	0.2887710652	0.6993433756	0.4054122062	1.304152913	20.83158175	11.20661905	8.817150699
1010018	ENCODE_DCC_Imputes	C17	H1-hESC	M04	H2AK5ac	1	0.3363447938	0.3365531948	0.2896094642	0.6999226471	0.4149923754	1.356423561	25.05156858	11.38921518	8.817346652
1010018	ENCODE_DCC_Imputes	C17	H1-hESC	M04	H2AK5ac	2	0.3452741667	0.3376603435	0.291091179	0.7157784649	0.420718253	1.355653661	25.40512202	11.66910753	9.086006069
1010018	ENCODE_DCC_Imputes	C17	H1-hESC	M04	H2AK5ac	3	0.35290643	0.3382648031	0.2925553133	0.7306523163	0.4270978755	1.384236072	23.12832752	11.72252978	9.3563046
1010018	ENCODE_DCC_Imputes	C17	H1-hESC	M04	H2AK5ac	4	0.3414855542	0.3381067124	0.2910198622	0.7091439315	0.41713172	1.363226482	24.59654636	11.49690589	9.01030774
1010018	ENCODE_DCC_Imputes	C17	H1-hESC	M04	H2AK5ac	5	0.3401782855	0.3375940365	0.290307789	0.7098003888	0.4168778965	1.315623068	24.39866543	11.44794971	9.023616035
1010018	ENCODE_DCC_Imputes	C17	H1-hESC	M04	H2AK5ac	6	0.3426981208	0.339196941	0.2910490156	0.7245340843	0.4212410376	1.377156809	25.30239904	11.50573483	9.101909502
1010018	ENCODE_DCC_Imputes	C17	H1-hESC	M04	H2AK5ac	7	0.3385036416	0.3378327306	0.2896666506	0.71585141	0.4081947726	1.356552221	24.84693193	11.44703395	8.839229247
1010018	ENCODE_DCC_Imputes	C17	H1-hESC	M04	H2AK5ac	8	0.3513620949	0.3372494374	0.2959778134	0.7226996722	0.4226041834	1.361229245	24.8898179	11.74285834	9.198310338
1010018	ENCODE_DCC_Imputes	C17	H1-hESC	M04	H2AK5ac	9	0.3338507924	0.3360136126	0.2883511111	0.7012373934	0.4042612877	1.335263412	24.40208949	11.2328521	8.778900383
1020018	Hongyang_Li_and_Yuanfang_Guan	C17	H1-hESC	M04	H2AK5ac	0	0.3348726512	0.3342619688	0.2887710902	0.699343381	0.4054122087	1.304152921	20.83158185	11.20661903	8.817150793
1020018	Hongyang_Li_and_Yuanfang_Guan	C17	H1-hESC	M04	H2AK5ac	1	0.3363447957	0.3365531941	0.2896094847	0.6999226524	0.4149923779	1.356423569	25.05156869	11.38921516	8.817335875
1020018	Hongyang_Li_and_Yuanfang_Guan	C17	H1-hESC	M04	H2AK5ac	2	0.3452741686	0.3376603429	0.2910912077	0.7157784704	0.4207182555	1.355653669	25.40512212	11.66910751	9.086006166
1020018	Hongyang_Li_and_Yuanfang_Guan	C17	H1-hESC	M04	H2AK5ac	3	0.352906432	0.3382648024	0.2925553399	0.730652322	0.427097878	1.38423608	23.12832763	11.72252976	9.3563047
1020018	Hongyang_Li_and_Yuanfang_Guan	C17	H1-hESC	M04	H2AK5ac	4	0.3414855561	0.3381067117	0.2910198852	0.7091439373	0.4171317226	1.36322649	24.59654649	11.49690587	9.010307838
1020018	Hongyang_Li_and_Yuanfang_Guan	C17	H1-hESC	M04	H2AK5ac	5	0.3401782875	0.3375940358	0.2903078091	0.7098003947	0.4168778991	1.315623075	24.39866556	11.44794969	9.023616135
1020018	Hongyang_Li_and_Yuanfang_Guan	C17	H1-hESC	M04	H2AK5ac	6	0.3426981228	0.3391969402	0.2910490383	0.7245340899	0.4212410402	1.377156817	25.30239917	11.50573481	9.101909601
1020018	Hongyang_Li_and_Yuanfang_Guan	C17	H1-hESC	M04	H2AK5ac	7	0.3385036435	0.3378327298	0.2896666784	0.7158514158	0.4081947752	1.356552229	24.84693206	11.44703393	8.839226813
1020018	Hongyang_Li_and_Yuanfang_Guan	C17	H1-hESC	M04	H2AK5ac	8	0.3513620968	0.3372494367	0.2959778402	0.7226996773	0.4226041859	1.361229253	24.88981801	11.74285832	9.198310437
1020018	Hongyang_Li_and_Yuanfang_Guan	C17	H1-hESC	M04	H2AK5ac	9	0.3338507943	0.3360136118	0.2883511399	0.7012373986	0.4042612901	1.33526342	24.40208957	11.23285209	8.778908226
1030018	KKT-ENCODE-Impute-model_1	C17	H1-hESC	M04	H2AK5ac	0	0.272006447	0.2587028717	0.1859942639	0.5983376764	0.3239452123	0.9564519948	12.70733691	14.52848761	1.306440845
1030018	KKT-ENCODE-Impute-model_1	C17	H1-hESC	M04	H2AK5ac	1	0.2746109399	0.2608201495	0.1768553124	0.6002507472	0.3338583435	1.014131373	17.30612517	14.78413888	1.348779675
1030018	KKT-ENCODE-Impute-model_1	C17	H1-hESC	M04	H2AK5ac	2	0.2820122417	0.2594207007	0.1877011663	0.6178455395	0.3385460964	1.022195042	17.63988943	15.19077912	1.317541942
1030018	KKT-ENCODE-Impute-model_1	C17	H1-hESC	M04	H2AK5ac	3	0.2866857542	0.2598244118	0.1881369092	0.626678637	0.3425506342	1.036306899	15.18135241	15.31932057	1.322428999
1030018	KKT-ENCODE-Impute-model_1	C17	H1-hESC	M04	H2AK5ac	4	0.2781307195	0.26008952	0.1816890968	0.603911128	0.335577804	1.020551567	16.62875585	14.97422516	1.300896294
1030018	KKT-ENCODE-Impute-model_1	C17	H1-hESC	M04	H2AK5ac	5	0.2762467982	0.2608988849	0.1806422011	0.6001895071	0.3332224858	0.9518917829	16.37145209	14.89181924	1.312502119
1030018	KKT-ENCODE-Impute-model_1	C17	H1-hESC	M04	H2AK5ac	6	0.2789620794	0.2618559185	0.1802387825	0.6209667969	0.3375968756	1.026533704	17.40386818	15.02610434	1.344645466
1030018	KKT-ENCODE-Impute-model_1	C17	H1-hESC	M04	H2AK5ac	7	0.2773534797	0.2598192246	0.1914393482	0.6160629337	0.3298276196	1.022468451	17.3217372	14.91425746	1.343103299
1030018	KKT-ENCODE-Impute-model_1	C17	H1-hESC	M04	H2AK5ac	8	0.2867157302	0.2608422091	0.1884697063	0.6183925121	0.3405493812	1.021854136	17.21600837	15.32546053	1.331919774
1030018	KKT-ENCODE-Impute-model_1	C17	H1-hESC	M04	H2AK5ac	9	0.2723355566	0.2595578212	0.1809291542	0.6024068028	0.3242420121	1.016240099	17.39980002	14.61709943	1.356577618
1031018	KKT-ENCODE-Impute-model_2	C17	H1-hESC	M04	H2AK5ac	0	0.2809681111	0.1318562787	0.262978707	0.6100614963	0.3329190275	0.9936832233	12.89209277	14.79071498	0.8108677743
1031018	KKT-ENCODE-Impute-model_2	C17	H1-hESC	M04	H2AK5ac	1	0.2840363916	0.1304109202	0.2503789582	0.6126665609	0.343030204	1.056253462	17.49807517	15.06010986	0.8282421236
1031018	KKT-ENCODE-Impute-model_2	C17	H1-hESC	M04	H2AK5ac	2	0.2912780994	0.1324179759	0.2620843223	0.6301200729	0.3477666524	1.064571637	17.84284129	15.48561326	0.8318094695
1031018	KKT-ENCODE-Impute-model_2	C17	H1-hESC	M04	H2AK5ac	3	0.2960020912	0.1330794967	0.2613283741	0.6397707105	0.3518511321	1.080555001	15.37974268	15.62919237	0.8332640984
1031018	KKT-ENCODE-Impute-model_2	C17	H1-hESC	M04	H2AK5ac	4	0.287530007	0.1316571729	0.2542907993	0.6159865236	0.3446033787	1.062374506	16.82285918	15.26398112	0.822986056
1031018	KKT-ENCODE-Impute-model_2	C17	H1-hESC	M04	H2AK5ac	5	0.2857426294	0.1315377178	0.2541380667	0.6126800154	0.3424276957	0.9946362135	16.56323894	15.18093711	0.8322242214
1031018	KKT-ENCODE-Impute-model_2	C17	H1-hESC	M04	H2AK5ac	6	0.2885763846	0.1317930666	0.2524970242	0.6336411049	0.3469623617	1.070320971	17.60852916	15.32442827	0.8445882822
1031018	KKT-ENCODE-Impute-model_2	C17	H1-hESC	M04	H2AK5ac	7	0.2864925013	0.13311324	0.268819877	0.6286938361	0.3390246871	1.065282999	17.51975302	15.19386304	0.8145341597
1031018	KKT-ENCODE-Impute-model_2	C17	H1-hESC	M04	H2AK5ac	8	0.2963496532	0.1315302764	0.2603002257	0.6310312542	0.3499334535	1.064204744	17.41149626	15.6159715	0.8393973328
1031018	KKT-ENCODE-Impute-model_2	C17	H1-hESC	M04	H2AK5ac	9	0.281591219	0.130223522	0.2544912206	0.6141814265	0.3333409397	1.057188242	17.59148845	14.87961843	0.8338335683
1040018	LiPingChun	C17	H1-hESC	M04	H2AK5ac	0	0.2785050046	0.1686560858	0.0814190703	0.5879680879	0.3312794612	0.9465679379	12.51986211	14.36543195	1.826653661
1040018	LiPingChun	C17	H1-hESC	M04	H2AK5ac	1	0.2812797677	0.1684680482	0.08272474735	0.5907314552	0.3415031673	1.003559537	17.11996013	14.62367395	1.810876517
1040018	LiPingChun	C17	H1-hESC	M04	H2AK5ac	2	0.2883581087	0.1723258723	0.09186304992	0.6053219528	0.3456081519	1.009553125	17.43781059	15.00063057	1.902675771
1040018	LiPingChun	C17	H1-hESC	M04	H2AK5ac	3	0.293173567	0.1720399118	0.08409490957	0.6147819061	0.3497390659	1.023413121	14.97508784	15.11089484	1.883312777
1040018	LiPingChun	C17	H1-hESC	M04	H2AK5ac	4	0.2845619872	0.1717132914	0.09447921693	0.5924633756	0.3427892057	1.008121061	16.43763573	14.79333933	1.857367458
1040018	LiPingChun	C17	H1-hESC	M04	H2AK5ac	5	0.2824933035	0.1737921827	0.09008133152	0.5891362066	0.3402721643	0.9404087728	16.18500325	14.69041712	1.856402634
1040018	LiPingChun	C17	H1-hESC	M04	H2AK5ac	6	0.2853226929	0.1741736422	0.09889334893	0.6088409458	0.3447223174	1.014240785	17.19970943	14.82809613	1.921078408
1040018	LiPingChun	C17	H1-hESC	M04	H2AK5ac	7	0.2839554082	0.1702156544	0.08532343832	0.6046484929	0.3371871205	1.011518829	17.12729586	14.73707636	1.895571323
1040018	LiPingChun	C17	H1-hESC	M04	H2AK5ac	8	0.2935660668	0.1683141072	0.1204821949	0.60786794	0.3480995928	1.010396448	17.02315113	15.1364627	1.887139225
1040018	LiPingChun	C17	H1-hESC	M04	H2AK5ac	9	0.2790340243	0.1676024862	0.08008405575	0.5918879022	0.3319131511	1.004801942	17.20896725	14.4619672	1.873218912
1050018	MLeipzig	C17	H1-hESC	M04	H2AK5ac	0	0.5670584848	0.2368036332	0.1799836259	1.230268589	0.6871042379	2.042779792	25.55980971	12.57912392	21.68592878
1050018	MLeipzig	C17	H1-hESC	M04	H2AK5ac	1	0.5695464077	0.2389836497	0.1815179145	1.22762858	0.7023523619	2.103602638	29.90434805	12.77332898	21.74122218
1050018	MLeipzig	C17	H1-hESC	M04	H2AK5ac	2	0.5844347131	0.2395892491	0.1826746721	1.26059307	0.7108949418	2.128635695	30.50960855	13.11009377	22.33413551
1050018	MLeipzig	C17	H1-hESC	M04	H2AK5ac	3	0.5978539777	0.2402409872	0.1843790851	1.286721899	0.7231013816	2.163630805	28.21723267	13.21159414	22.94366915
1050018	MLeipzig	C17	H1-hESC	M04	H2AK5ac	4	0.5783151619	0.2402915467	0.1830766993	1.24740687	0.7060222853	2.119437543	29.28136953	12.90929889	22.12517262
1050018	MLeipzig	C17	H1-hESC	M04	H2AK5ac	5	0.5758475968	0.2400343826	0.1822669233	1.257121361	0.7054544008	2.090835856	29.25991742	12.86670591	22.13980362
1050018	MLeipzig	C17	H1-hESC	M04	H2AK5ac	6	0.5802831075	0.2407982359	0.182949016	1.26996189	0.7115577005	2.151815506	30.17973555	12.96279523	22.26218464
1050018	MLeipzig	C17	H1-hESC	M04	H2AK5ac	7	0.573729444	0.239282636	0.1811992969	1.25799993	0.692449232	2.120736966	29.85073152	12.85582499	21.8187795
1050018	MLeipzig	C17	H1-hESC	M04	H2AK5ac	8	0.5958447803	0.2390930211	0.1840855693	1.278744845	0.716198433	2.127128905	29.98220565	13.20577026	22.68290163
1050018	MLeipzig	C17	H1-hESC	M04	H2AK5ac	9	0.56746392	0.2380234912	0.1799356103	1.231763891	0.6856080775	2.092537801	30.23361942	12.63920522	21.74095788
1060018	noml	C17	H1-hESC	M04	H2AK5ac	0	0.429947461	0.2638846181	0.2281529429	0.917892621	0.5052223518	1.368175706	13.32259947	11.83250139	10.12289461
1060018	noml	C17	H1-hESC	M04	H2AK5ac	1	0.4319189764	0.2658911151	0.2303126178	0.9177869529	0.5165911288	1.43322155	17.76261324	12.02512133	10.19801772
1060018	noml	C17	H1-hESC	M04	H2AK5ac	2	0.4454062851	0.266493897	0.2326911585	0.9447206497	0.5277086118	1.458672324	18.08735945	12.3232483	10.5642556
1060018	noml	C17	H1-hESC	M04	H2AK5ac	3	0.4537834755	0.2672201971	0.2352252923	0.9601400376	0.5340489715	1.468695658	15.69468897	12.40072391	10.73449631
1060018	noml	C17	H1-hESC	M04	H2AK5ac	4	0.4419588572	0.2672535496	0.2333184537	0.9381519402	0.5258368596	1.461837732	17.09980083	12.13298069	10.59697458
1060018	noml	C17	H1-hESC	M04	H2AK5ac	5	0.4378503464	0.2675632581	0.2328399909	0.9328689058	0.5212659676	1.392248936	16.85221905	12.0750954	10.50247984
1060018	noml	C17	H1-hESC	M04	H2AK5ac	6	0.4410178055	0.2675354574	0.2327787891	0.9522365948	0.526613668	1.45299067	17.87833171	12.18394762	10.48722087
1060018	noml	C17	H1-hESC	M04	H2AK5ac	7	0.4368423453	0.2652282171	0.2283903597	0.94253175	0.5130933119	1.438834799	17.77420876	12.1207517	10.29632725
1060018	noml	C17	H1-hESC	M04	H2AK5ac	8	0.4514830174	0.2657666447	0.2338969305	0.9540628954	0.5280642077	1.447523097	17.68392465	12.44739565	10.57739277
1060018	noml	C17	H1-hESC	M04	H2AK5ac	9	0.4286635972	0.2645928959	0.2279201064	0.9170440136	0.5026801229	1.42261373	17.83632097	11.89298951	10.11537869
1000004	BrokenNodes	C17	H1-hESC	M19	H3K4ac	0	0.4039583662	0.3590721994	0.3528796799	1.187602645	0.5103379325	1.726158466	39.90554876	11.82204322	13.00019215
1000004	BrokenNodes	C17	H1-hESC	M19	H3K4ac	1	0.4052483483	0.3602845536	0.3505939768	1.19584134	0.5189691619	1.775330448	40.41966408	12.04601207	12.93443523
1000004	BrokenNodes	C17	H1-hESC	M19	H3K4ac	2	0.4168715717	0.362423132	0.3532693869	1.21914667	0.5295021265	1.785746902	41.31533343	12.26574292	13.49383378
1000004	BrokenNodes	C17	H1-hESC	M19	H3K4ac	3	0.4285337816	0.3625005371	0.3536098582	1.23519514	0.5384435722	1.825428652	41.81379821	12.46900099	13.96239484
1000004	BrokenNodes	C17	H1-hESC	M19	H3K4ac	4	0.4132535151	0.3621862886	0.3520402741	1.210115493	0.5258471934	1.793283392	40.96934504	12.17410416	13.32347407
1000004	BrokenNodes	C17	H1-hESC	M19	H3K4ac	5	0.4128592321	0.3622871537	0.3510500086	1.210681107	0.5269777224	1.805894128	41.92103806	12.13851508	13.52061639
1000004	BrokenNodes	C17	H1-hESC	M19	H3K4ac	6	0.4156687963	0.3635384625	0.3522441511	1.227052705	0.5314848059	1.810715318	41.44639058	12.19990804	13.55163817
1000004	BrokenNodes	C17	H1-hESC	M19	H3K4ac	7	0.4093905114	0.3617160294	0.3546089097	1.217993411	0.5143879566	1.773983097	40.66429216	12.04314474	13.18627483
1000004	BrokenNodes	C17	H1-hESC	M19	H3K4ac	8	0.424011817	0.3604982887	0.3591054256	1.230419778	0.5299233691	1.778858779	40.61863119	12.34243721	13.61936565
1000004	BrokenNodes	C17	H1-hESC	M19	H3K4ac	9	0.4041832805	0.3597715325	0.3517242627	1.198202248	0.5090199702	1.763140584	40.3238144	11.92563133	13.07379461
1010011	ENCODE_DCC_Imputes	C17	H1-hESC	M19	H3K4ac	0	0.4153409325	0.3525483452	0.3506116024	1.205116917	0.5225055622	1.85755012	47.91586852	12.00128494	14.1525955
1010011	ENCODE_DCC_Imputes	C17	H1-hESC	M19	H3K4ac	1	0.4163875237	0.3538596521	0.3482976533	1.215110018	0.5313830161	1.917907726	48.19788499	12.23410613	14.05173489
1010011	ENCODE_DCC_Imputes	C17	H1-hESC	M19	H3K4ac	2	0.4282279338	0.3560961158	0.3510477687	1.237163516	0.5414562265	1.919693242	49.27047128	12.46215726	14.63702821
1010011	ENCODE_DCC_Imputes	C17	H1-hESC	M19	H3K4ac	3	0.4404180771	0.3561857236	0.3513972988	1.254559973	0.5506797538	1.967592654	49.8807951	12.66956669	15.16897848
1010011	ENCODE_DCC_Imputes	C17	H1-hESC	M19	H3K4ac	4	0.4244096257	0.3558157167	0.3497844542	1.22795391	0.5373342555	1.926786627	48.86384523	12.36540907	14.44335269
1010011	ENCODE_DCC_Imputes	C17	H1-hESC	M19	H3K4ac	5	0.4244664268	0.3557557994	0.348788481	1.229951352	0.539273638	1.948417444	50.14798696	12.33290802	14.68652359
1010011	ENCODE_DCC_Imputes	C17	H1-hESC	M19	H3K4ac	6	0.4271255556	0.3572125387	0.3499959405	1.245363776	0.5436161376	1.947172377	49.45884817	12.39844388	14.70850518
1010011	ENCODE_DCC_Imputes	C17	H1-hESC	M19	H3K4ac	7	0.4204017836	0.3555118558	0.3524036206	1.235499578	0.5255950159	1.910214999	48.49881438	12.23194652	14.29897282
1010011	ENCODE_DCC_Imputes	C17	H1-hESC	M19	H3K4ac	8	0.43547941	0.3541836152	0.3569389081	1.248498943	0.5416270133	1.914589421	48.39230675	12.53015179	14.78504423
1010011	ENCODE_DCC_Imputes	C17	H1-hESC	M19	H3K4ac	9	0.4152727468	0.3534017777	0.3494384444	1.216479117	0.5209430539	1.894949562	48.05776192	12.11223347	14.19503139
1020011	Hongyang_Li_and_Yuanfang_Guan	C17	H1-hESC	M19	H3K4ac	0	0.4153409329	0.352548347	0.350611585	1.20511692	0.5225055625	1.857550128	47.91586843	12.00128495	14.15259556
1020011	Hongyang_Li_and_Yuanfang_Guan	C17	H1-hESC	M19	H3K4ac	1	0.4163875242	0.3538596539	0.3482976532	1.215110021	0.5313830164	1.917907734	48.19788503	12.23410615	14.05173496
1020011	Hongyang_Li_and_Yuanfang_Guan	C17	H1-hESC	M19	H3K4ac	2	0.4282279342	0.3560961177	0.3510477576	1.237163518	0.5414562267	1.919693249	49.27047129	12.46215727	14.63702827
1020011	Hongyang_Li_and_Yuanfang_Guan	C17	H1-hESC	M19	H3K4ac	3	0.4404180776	0.3561857254	0.3513972847	1.254559975	0.5506797542	1.967592663	49.88079507	12.6695667	15.16897855
1020011	Hongyang_Li_and_Yuanfang_Guan	C17	H1-hESC	M19	H3K4ac	4	0.4244096262	0.3558157186	0.3497844405	1.227953912	0.5373342559	1.926786635	48.8638452	12.36540909	14.44335276
1020011	Hongyang_Li_and_Yuanfang_Guan	C17	H1-hESC	M19	H3K4ac	5	0.4244664272	0.3557558013	0.3487884627	1.229951354	0.5392736383	1.948417452	50.14798689	12.33290803	14.68652366
1020011	Hongyang_Li_and_Yuanfang_Guan	C17	H1-hESC	M19	H3K4ac	6	0.427125556	0.3572125406	0.349995929	1.245363778	0.543616138	1.947172385	49.45884815	12.3984439	14.70850524
1020011	Hongyang_Li_and_Yuanfang_Guan	C17	H1-hESC	M19	H3K4ac	7	0.420401784	0.3555118577	0.3524036051	1.235499579	0.5255950161	1.910215008	48.49881434	12.23194654	14.29897288
1020011	Hongyang_Li_and_Yuanfang_Guan	C17	H1-hESC	M19	H3K4ac	8	0.4354794105	0.3541836169	0.3569388963	1.248498946	0.5416270136	1.914589428	48.39230671	12.5301518	14.7850443
1020011	Hongyang_Li_and_Yuanfang_Guan	C17	H1-hESC	M19	H3K4ac	9	0.4152727472	0.3534017795	0.3494384276	1.216479118	0.5209430541	1.894949571	48.05776191	12.11223348	14.19503145
1030011	KKT-ENCODE-Impute-model_1	C17	H1-hESC	M19	H3K4ac	0	0.3140133032	0.345038314	0.2917193388	0.7789884135	0.3682275159	1.016572533	5.725903873	13.95622294	2.223660865
1030011	KKT-ENCODE-Impute-model_1	C17	H1-hESC	M19	H3K4ac	1	0.3166905211	0.3487923046	0.2858963421	0.7894444293	0.3766865449	1.059967313	6.521123102	14.18434724	2.252693897
1030011	KKT-ENCODE-Impute-model_1	C17	H1-hESC	M19	H3K4ac	2	0.3241240776	0.3475166043	0.2946183666	0.8090912275	0.381995405	1.071474391	6.711832533	14.51194776	2.280025916
1030011	KKT-ENCODE-Impute-model_1	C17	H1-hESC	M19	H3K4ac	3	0.3312907573	0.3485636221	0.2960142302	0.8212407585	0.3874973189	1.085855316	6.677621985	14.76661762	2.311895268
1030011	KKT-ENCODE-Impute-model_1	C17	H1-hESC	M19	H3K4ac	4	0.3217682301	0.3487508203	0.2903595227	0.8049912095	0.3803943789	1.074259434	6.5347816	14.39530224	2.24566056
1030011	KKT-ENCODE-Impute-model_1	C17	H1-hESC	M19	H3K4ac	5	0.3189574417	0.349315467	0.2888517244	0.8005015476	0.3781570542	1.044475508	6.538950994	14.3260093	2.278919025
1030011	KKT-ENCODE-Impute-model_1	C17	H1-hESC	M19	H3K4ac	6	0.3218691792	0.3511020041	0.2894059091	0.8134158926	0.3818903449	1.072255126	6.512467673	14.41277828	2.300696123
1030011	KKT-ENCODE-Impute-model_1	C17	H1-hESC	M19	H3K4ac	7	0.3188920841	0.346757329	0.2959703376	0.8065391105	0.3720860964	1.05876618	6.500143149	14.23145415	2.283827541
1030011	KKT-ENCODE-Impute-model_1	C17	H1-hESC	M19	H3K4ac	8	0.3297093252	0.3484890092	0.2965259067	0.8133881278	0.3833046282	1.059135553	6.51297899	14.64367696	2.287522498
1030011	KKT-ENCODE-Impute-model_1	C17	H1-hESC	M19	H3K4ac	9	0.3136998191	0.3471395706	0.2878486406	0.7856310861	0.3652497691	1.046853207	6.465288098	14.05038186	2.249413366
1031011	KKT-ENCODE-Impute-model_2	C17	H1-hESC	M19	H3K4ac	0	0.3385383717	0.178202554	0.3106920673	0.8565248973	0.3964696446	1.117076804	6.336247894	14.78045684	1.726135555
1031011	KKT-ENCODE-Impute-model_2	C17	H1-hESC	M19	H3K4ac	1	0.3416329857	0.17838973	0.3035379963	0.8674238299	0.4053575232	1.166501862	7.145397594	15.02475997	1.731218594
1031011	KKT-ENCODE-Impute-model_2	C17	H1-hESC	M19	H3K4ac	2	0.3495297844	0.1798486702	0.3118813468	0.8895369594	0.4114305662	1.180489223	7.361569774	15.39974494	1.751400459
1031011	KKT-ENCODE-Impute-model_2	C17	H1-hESC	M19	H3K4ac	3	0.3571314198	0.180492735	0.3114885799	0.9037302457	0.417281667	1.197439973	7.33594354	15.68884345	1.77918305
1031011	KKT-ENCODE-Impute-model_2	C17	H1-hESC	M19	H3K4ac	4	0.3470688649	0.1799151693	0.3067887904	0.8852676881	0.4093822182	1.183664047	7.163772818	15.27236882	1.736754904
1031011	KKT-ENCODE-Impute-model_2	C17	H1-hESC	M19	H3K4ac	5	0.3442913423	0.1796309002	0.3060219206	0.8807691766	0.4073748601	1.155695527	7.177707085	15.20654045	1.762107224
1031011	KKT-ENCODE-Impute-model_2	C17	H1-hESC	M19	H3K4ac	6	0.3475002945	0.1801472776	0.3057881588	0.8954393756	0.411571616	1.182460295	7.157622401	15.30740019	1.774784689
1031011	KKT-ENCODE-Impute-model_2	C17	H1-hESC	M19	H3K4ac	7	0.3439471211	0.1794311718	0.3152178489	0.8876285103	0.4009598985	1.166860832	7.141887584	15.09318775	1.745948168
1031011	KKT-ENCODE-Impute-model_2	C17	H1-hESC	M19	H3K4ac	8	0.3548569969	0.1801362122	0.3116358035	0.8943864438	0.4123656295	1.165681983	7.13854863	15.51859615	1.770792763
1031011	KKT-ENCODE-Impute-model_2	C17	H1-hESC	M19	H3K4ac	9	0.3383680732	0.1776220444	0.3055334941	0.8638091606	0.3934213837	1.150475147	7.085968549	14.87418267	1.748257808
1040011	LiPingChun	C17	H1-hESC	M19	H3K4ac	0	0.3312842332	0.23752733	0.109123804	0.7564660731	0.385092546	1.027457917	5.549455679	14.17232279	2.629706753
1040011	LiPingChun	C17	H1-hESC	M19	H3K4ac	1	0.3346899889	0.2368745882	0.1091942585	0.7681136556	0.3943344591	1.070956157	6.34401496	14.41184058	2.621106114
1040011	LiPingChun	C17	H1-hESC	M19	H3K4ac	2	0.3417733007	0.2415196023	0.1175134237	0.7838027014	0.3988811284	1.081416976	6.521589875	14.70994668	2.756167041
1040011	LiPingChun	C17	H1-hESC	M19	H3K4ac	3	0.3493474526	0.2416872677	0.1089745401	0.7961320803	0.4046512741	1.095225189	6.478754636	14.95233936	2.808914693
1040011	LiPingChun	C17	H1-hESC	M19	H3K4ac	4	0.3396240135	0.2410819638	0.120821808	0.7803360472	0.3973463713	1.083772871	6.34665395	14.60089322	2.711173142
1040011	LiPingChun	C17	H1-hESC	M19	H3K4ac	5	0.33635032	0.2431927895	0.1144003912	0.7758118852	0.3947677663	1.054933074	6.345692442	14.5097158	2.726703787
1040011	LiPingChun	C17	H1-hESC	M19	H3K4ac	6	0.3396607581	0.2436751198	0.1212693605	0.7879028097	0.3988786786	1.082098713	6.313797784	14.60001403	2.755503387
1040011	LiPingChun	C17	H1-hESC	M19	H3K4ac	7	0.3364349069	0.2388583618	0.1083224522	0.7819980383	0.3889393588	1.0703035	6.317563167	14.43502553	2.680059881
1040011	LiPingChun	C17	H1-hESC	M19	H3K4ac	8	0.3480991842	0.2355085984	0.1335795485	0.7901116954	0.4007489926	1.069185058	6.336650882	14.83913903	2.740813025
1040011	LiPingChun	C17	H1-hESC	M19	H3K4ac	9	0.3314934281	0.2358552807	0.1051620315	0.7631682414	0.382445578	1.057169051	6.282731116	14.27124906	2.647466897
1050011	MLeipzig	C17	H1-hESC	M19	H3K4ac	0	1.639443027	0.2146920223	0.1787908395	5.580556373	2.19347291	11.15565581	502.5350928	31.5491753	125.0954395
1050011	MLeipzig	C17	H1-hESC	M19	H3K4ac	1	1.615190577	0.2167886696	0.1793824143	5.616557954	2.208647598	11.5709359	479.5446262	32.28306638	122.6219045
1050011	MLeipzig	C17	H1-hESC	M19	H3K4ac	2	1.6872972	0.2183772287	0.1799442793	5.788470635	2.272242006	11.52057647	508.1825406	33.40373776	128.7617783
1050011	MLeipzig	C17	H1-hESC	M19	H3K4ac	3	1.742448137	0.2193245787	0.1810471069	5.844146039	2.302396361	11.83402261	508.091961	34.25645831	133.1962755
1050011	MLeipzig	C17	H1-hESC	M19	H3K4ac	4	1.658743597	0.2175172312	0.1797923109	5.646268776	2.229460542	11.3823715	501.4837778	32.44721672	126.2843401
1050011	MLeipzig	C17	H1-hESC	M19	H3K4ac	5	1.682150451	0.2180773806	0.179500481	5.756670074	2.261836729	11.82292252	514.7005109	33.09275488	128.9369532
1050011	MLeipzig	C17	H1-hESC	M19	H3K4ac	6	1.684359147	0.2194092607	0.1804801117	5.778512297	2.271594898	11.45692107	505.9165628	33.460425	128.779485
1050011	MLeipzig	C17	H1-hESC	M19	H3K4ac	7	1.645489377	0.2183918732	0.1804730021	5.744349457	2.181200939	11.40942364	502.740424	32.79279875	125.2808048
1050011	MLeipzig	C17	H1-hESC	M19	H3K4ac	8	1.710998989	0.2166012795	0.1836623153	5.771946941	2.247044583	11.38601042	499.3129702	33.08123424	130.2421989
1050011	MLeipzig	C17	H1-hESC	M19	H3K4ac	9	1.62819754	0.2162152367	0.1786634535	5.667636538	2.183929719	11.22521591	483.6464014	31.90313934	124.1031269
1060011	noml	C17	H1-hESC	M19	H3K4ac	0	0.4249353813	0.3025696405	0.2691499847	0.8918726899	0.4949601746	1.204892315	5.187576593	11.60093619	7.019948924
1060011	noml	C17	H1-hESC	M19	H3K4ac	1	0.4260709121	0.3047543212	0.2703152646	0.8981061579	0.5030322554	1.248095271	5.870088222	11.8002315	7.051446071
1060011	noml	C17	H1-hESC	M19	H3K4ac	2	0.4358534066	0.306323795	0.2723617234	0.9161349849	0.5105404884	1.261008294	5.997525862	12.01646634	7.229958345
1060011	noml	C17	H1-hESC	M19	H3K4ac	3	0.4448606176	0.3060917433	0.2740442262	0.9308375349	0.5173729236	1.273592204	5.965757865	12.22484407	7.30419802
1060011	noml	C17	H1-hESC	M19	H3K4ac	4	0.4335136471	0.3072826818	0.2727192154	0.9153151714	0.5101668299	1.26389587	5.869498735	11.91152609	7.233399159
1060011	noml	C17	H1-hESC	M19	H3K4ac	5	0.4298633836	0.3074660905	0.2718935931	0.9118484787	0.506692413	1.235862172	5.86895003	11.85677037	7.192871363
1060011	noml	C17	H1-hESC	M19	H3K4ac	6	0.4330766082	0.3067670654	0.2722475987	0.9238720599	0.5111420423	1.257586425	5.866633969	11.95193944	7.175603858
1060011	noml	C17	H1-hESC	M19	H3K4ac	7	0.4303942501	0.3035765053	0.2694532348	0.9162121552	0.499046224	1.244720339	5.84295325	11.81527339	7.125327619
1060011	noml	C17	H1-hESC	M19	H3K4ac	8	0.4437458947	0.3044742017	0.2746440631	0.9287291416	0.5133779172	1.248508387	5.894936706	12.13916866	7.289404879
1060011	noml	C17	H1-hESC	M19	H3K4ac	9	0.423707745	0.3026580387	0.2685502767	0.8957499174	0.4907641903	1.227781531	5.792287781	11.68450474	7.028138264
1000008	BrokenNodes	C17	H1-hESC	M29	H3K9me3	0	0.4627211417	0.3808409944	0.1961221923	0.4590373121	0.4421724311	0.4550600073	23.773913	29.8321863	9.121613103
1000008	BrokenNodes	C17	H1-hESC	M29	H3K9me3	1	0.4388999806	0.3689974728	0.1875271613	0.4464518679	0.4072958891	0.4280607847	22.7896796	28.40045092	8.124851836
1000008	BrokenNodes	C17	H1-hESC	M29	H3K9me3	2	0.4728258046	0.3807133086	0.1954913817	0.4683340052	0.4600821152	0.4420817841	24.37675571	30.44074901	9.27036309
1000008	BrokenNodes	C17	H1-hESC	M29	H3K9me3	3	0.4680903479	0.3826127778	0.1984609156	0.4795160328	0.4487149254	0.4481583202	23.72187773	29.96414501	9.092474122
1000008	BrokenNodes	C17	H1-hESC	M29	H3K9me3	4	0.4622399497	0.3786531428	0.192541819	0.4718539872	0.4474726897	0.4551893219	24.12034026	29.93313567	8.932571059
1000008	BrokenNodes	C17	H1-hESC	M29	H3K9me3	5	0.4624711172	0.3810863784	0.1904122197	0.472700888	0.4526430333	0.4483856059	24.26629039	29.99280849	9.188579618
1000008	BrokenNodes	C17	H1-hESC	M29	H3K9me3	6	0.4482214125	0.3774156899	0.1902132005	0.4694081382	0.4449626659	0.3948342778	18.82623051	28.6160424	8.813467701
1000008	BrokenNodes	C17	H1-hESC	M29	H3K9me3	7	0.4734009808	0.379822371	0.1961348542	0.469157938	0.4557718904	0.432718325	23.19434696	30.65224467	9.225819255
1000008	BrokenNodes	C17	H1-hESC	M29	H3K9me3	8	0.4769331581	0.3820346606	0.1908525234	0.4883285651	0.4626444503	0.4504969916	24.60816154	30.59242959	9.339756404
1000008	BrokenNodes	C17	H1-hESC	M29	H3K9me3	9	0.4627037354	0.3789963277	0.1939729919	0.476659304	0.4532711988	0.4407626484	24.26786146	29.80048395	9.189990434
1010019	ENCODE_DCC_Imputes	C17	H1-hESC	M29	H3K9me3	0	0.4658064261	0.3720156558	0.1582593082	0.4620147661	0.4441841148	0.4671814708	23.79769682	30.06877047	9.575861832
1010019	ENCODE_DCC_Imputes	C17	H1-hESC	M29	H3K9me3	1	0.4423936649	0.3586243086	0.1499052625	0.4500253397	0.4098454236	0.4401329864	22.91741315	28.65684444	8.639709911
1010019	ENCODE_DCC_Imputes	C17	H1-hESC	M29	H3K9me3	2	0.4759744921	0.3719827484	0.1582503011	0.4703948456	0.4620743496	0.4534380952	24.40224991	30.68112506	9.715330712
1010019	ENCODE_DCC_Imputes	C17	H1-hESC	M29	H3K9me3	3	0.4716322482	0.3734417606	0.1610738264	0.4831786576	0.4511211889	0.4606208573	23.76592346	30.24907422	9.538056073
1010019	ENCODE_DCC_Imputes	C17	H1-hESC	M29	H3K9me3	4	0.4659544075	0.3687126615	0.1547379987	0.476372863	0.4506538264	0.4673470966	24.19474131	30.21788193	9.384225922
1010019	ENCODE_DCC_Imputes	C17	H1-hESC	M29	H3K9me3	5	0.4660286872	0.371491357	0.1524473862	0.4763594711	0.4548550955	0.4609143987	24.28996156	30.26074616	9.638352546
1010019	ENCODE_DCC_Imputes	C17	H1-hESC	M29	H3K9me3	6	0.4514277389	0.3681267874	0.1522884404	0.4724231712	0.447121276	0.4003323331	18.4984585	28.84602541	9.2448318
1010019	ENCODE_DCC_Imputes	C17	H1-hESC	M29	H3K9me3	7	0.4768476255	0.3705856743	0.1577862732	0.4743214446	0.4581569486	0.4444259604	23.25533126	30.90647377	9.691552497
1010019	ENCODE_DCC_Imputes	C17	H1-hESC	M29	H3K9me3	8	0.4805799724	0.3724208007	0.1522145864	0.4921199526	0.4650021962	0.4624367107	24.63162373	30.86212298	9.816223651
1010019	ENCODE_DCC_Imputes	C17	H1-hESC	M29	H3K9me3	9	0.4661969597	0.3695142765	0.1557724708	0.4796812502	0.4554928569	0.453043473	24.3797628	30.05217266	9.666886606
1020019	Hongyang_Li_and_Yuanfang_Guan	C17	H1-hESC	M29	H3K9me3	0	0.4290429213	0.4639850568	0.2616907843	0.4176817592	0.4066141033	0.4399583955	21.84740697	28.63692749	14.16651283
1020019	Hongyang_Li_and_Yuanfang_Guan	C17	H1-hESC	M29	H3K9me3	1	0.4074055546	0.4547435305	0.2536620925	0.4088224394	0.3749177615	0.4156107399	21.34226625	27.22645561	13.43072423
1020019	Hongyang_Li_and_Yuanfang_Guan	C17	H1-hESC	M29	H3K9me3	2	0.4386635478	0.4643196326	0.2614412607	0.4246532731	0.4235031019	0.4268050528	22.39442187	29.23116721	14.46042762
1020019	Hongyang_Li_and_Yuanfang_Guan	C17	H1-hESC	M29	H3K9me3	3	0.4344241027	0.4656454228	0.2656970612	0.4380436809	0.4130046736	0.4334383086	21.84186692	28.81312524	14.10795444
1020019	Hongyang_Li_and_Yuanfang_Guan	C17	H1-hESC	M29	H3K9me3	4	0.4292090653	0.461611064	0.258889184	0.4330178769	0.4147929331	0.439067916	22.28807446	28.7584282	14.0025631
1020019	Hongyang_Li_and_Yuanfang_Guan	C17	H1-hESC	M29	H3K9me3	5	0.4292644898	0.4632639153	0.2561278526	0.4314254083	0.4166014507	0.434840296	22.24197301	28.80596805	14.2094833
1020019	Hongyang_Li_and_Yuanfang_Guan	C17	H1-hESC	M29	H3K9me3	6	0.4153185199	0.4602333087	0.256464045	0.4275070963	0.4089664309	0.3658206303	16.19017459	27.43724625	13.77018754
1020019	Hongyang_Li_and_Yuanfang_Guan	C17	H1-hESC	M29	H3K9me3	7	0.4397228069	0.4635124613	0.261511812	0.431943329	0.4200728826	0.4172492368	21.76647613	29.41729895	14.58620986
1020019	Hongyang_Li_and_Yuanfang_Guan	C17	H1-hESC	M29	H3K9me3	8	0.4430524362	0.4645920358	0.2545186912	0.4461584416	0.4262263339	0.4351089941	22.62059287	29.40495954	14.60788878
1020019	Hongyang_Li_and_Yuanfang_Guan	C17	H1-hESC	M29	H3K9me3	9	0.4299465942	0.4621297569	0.259651863	0.4344741478	0.417615096	0.4274558194	22.42739688	28.58734144	14.48772316
1030019	KKT-ENCODE-Impute-model_1	C17	H1-hESC	M29	H3K9me3	0	0.5317383878	0.1085807623	0.09459596601	0.53028605	0.5078961243	0.559998463	30.67017639	37.28495713	2.387810953
1030019	KKT-ENCODE-Impute-model_1	C17	H1-hESC	M29	H3K9me3	1	0.4995212907	0.1073869272	0.09155287872	0.510640753	0.4574767612	0.5277865204	29.4578664	34.84753264	1.893422376
1030019	KKT-ENCODE-Impute-model_1	C17	H1-hESC	M29	H3K9me3	2	0.5429922686	0.1087360102	0.09339756957	0.5313455249	0.5278301319	0.5397571124	31.18240807	37.93394273	2.42035418
1030019	KKT-ENCODE-Impute-model_1	C17	H1-hESC	M29	H3K9me3	3	0.5382186493	0.1086545812	0.0915298343	0.5513043511	0.513317425	0.5459044026	30.75962301	37.45025096	2.410767631
1030019	KKT-ENCODE-Impute-model_1	C17	H1-hESC	M29	H3K9me3	4	0.5295556593	0.1106620616	0.09212331822	0.54418543	0.5154451725	0.5524979842	31.08579713	37.16254091	2.340377794
1030019	KKT-ENCODE-Impute-model_1	C17	H1-hESC	M29	H3K9me3	5	0.5312569149	0.109850475	0.09111952477	0.5431171918	0.5188563885	0.5521222618	30.99903264	37.41691235	2.35070507
1030019	KKT-ENCODE-Impute-model_1	C17	H1-hESC	M29	H3K9me3	6	0.5127922534	0.1104341772	0.09105582478	0.5346365225	0.5072747147	0.4560343704	23.67785001	35.63140804	2.310638356
1030019	KKT-ENCODE-Impute-model_1	C17	H1-hESC	M29	H3K9me3	7	0.5441215563	0.1066636844	0.09439908391	0.5464885521	0.5234765713	0.5221400411	30.50291409	38.12709882	2.281690673
1030019	KKT-ENCODE-Impute-model_1	C17	H1-hESC	M29	H3K9me3	8	0.5483992165	0.1108531872	0.08997076227	0.5631675576	0.5306180112	0.5513667039	31.66100759	38.19126663	2.477708455
1030019	KKT-ENCODE-Impute-model_1	C17	H1-hESC	M29	H3K9me3	9	0.531447445	0.1081879946	0.09364469358	0.5456038115	0.5198462931	0.5404720754	30.01774116	37.01162812	2.326308035
1031019	KKT-ENCODE-Impute-model_2	C17	H1-hESC	M29	H3K9me3	0	0.5480787369	0.06455950912	0.1651356622	0.5455134837	0.5196403704	0.568295015	31.47740272	38.77507369	0.3855052354
1031019	KKT-ENCODE-Impute-model_2	C17	H1-hESC	M29	H3K9me3	1	0.5145202362	0.0678217188	0.157928168	0.5245786137	0.4660464486	0.5343958489	30.11660419	36.22878488	0.4038413694
1031019	KKT-ENCODE-Impute-model_2	C17	H1-hESC	M29	H3K9me3	2	0.5601381167	0.06524811221	0.1628150779	0.546824858	0.5403897789	0.5482219897	31.99662236	39.42312838	0.3712869368
1031019	KKT-ENCODE-Impute-model_2	C17	H1-hESC	M29	H3K9me3	3	0.5554956964	0.06545401367	0.1589706784	0.5671506774	0.5256038037	0.5542207337	31.57373431	38.9329647	0.3783783703
1031019	KKT-ENCODE-Impute-model_2	C17	H1-hESC	M29	H3K9me3	4	0.5466380503	0.06813064721	0.1610840415	0.5598096589	0.5275555135	0.560879719	31.87958052	38.64069636	0.3776459491
1031019	KKT-ENCODE-Impute-model_2	C17	H1-hESC	M29	H3K9me3	5	0.5480642614	0.06830403388	0.1623548797	0.5588954574	0.5309009803	0.5602957039	31.79492461	38.88948975	0.3862089998
1031019	KKT-ENCODE-Impute-model_2	C17	H1-hESC	M29	H3K9me3	6	0.5290316416	0.06813362174	0.1589107989	0.5499668197	0.5191808768	0.4638531899	24.46750166	37.0771534	0.382271358
1031019	KKT-ENCODE-Impute-model_2	C17	H1-hESC	M29	H3K9me3	7	0.5603962093	0.06375429138	0.1663941452	0.5618968962	0.5352995657	0.5289673182	31.28948572	39.61499012	0.3996903097
1031019	KKT-ENCODE-Impute-model_2	C17	H1-hESC	M29	H3K9me3	8	0.5657718327	0.06830276978	0.1672018913	0.5792991517	0.5430756922	0.5592826318	32.48537197	39.68611655	0.3980256267
1031019	KKT-ENCODE-Impute-model_2	C17	H1-hESC	M29	H3K9me3	9	0.5474916553	0.06630783788	0.162991891	0.5608115332	0.5312957525	0.5477442174	30.74136356	38.48508977	0.4154512137
1040019	LiPingChun	C17	H1-hESC	M29	H3K9me3	0	0.5229672523	0.2289909344	0.06360842453	0.5122447682	0.4939777485	0.5593728935	29.74378887	36.57562377	10.16086128
1040019	LiPingChun	C17	H1-hESC	M29	H3K9me3	1	0.4945829077	0.2048379345	0.05460945359	0.4980612414	0.4497152048	0.5297163985	28.74549754	34.51382802	7.76856138
1040019	LiPingChun	C17	H1-hESC	M29	H3K9me3	2	0.5347377338	0.2264837283	0.06783221091	0.5136965957	0.5143233062	0.5403339641	30.23943271	37.2489752	10.13296879
1040019	LiPingChun	C17	H1-hESC	M29	H3K9me3	3	0.530394727	0.2250129094	0.06469371397	0.535234274	0.5010037119	0.5466430049	29.85284656	36.78786167	10.10170667
1040019	LiPingChun	C17	H1-hESC	M29	H3K9me3	4	0.5232895175	0.2175706681	0.07041486233	0.5297272101	0.503788617	0.5538352374	30.22158868	36.64773457	9.804476291
1040019	LiPingChun	C17	H1-hESC	M29	H3K9me3	5	0.5225402281	0.2265662941	0.06281709801	0.5269761438	0.5052244252	0.5519455099	30.07251965	36.72563617	10.23331288
1040019	LiPingChun	C17	H1-hESC	M29	H3K9me3	6	0.5057480716	0.2187881119	0.06606583564	0.5207301135	0.4947106417	0.4577943245	22.87273314	35.08320017	9.855895941
1040019	LiPingChun	C17	H1-hESC	M29	H3K9me3	7	0.5351885958	0.2266121889	0.06798566661	0.5314192836	0.5096237707	0.5204684325	29.56468645	37.43104445	10.25011361
1040019	LiPingChun	C17	H1-hESC	M29	H3K9me3	8	0.5399529749	0.2258086935	0.07812828039	0.5452412031	0.5171089472	0.5511151768	30.72925525	37.51436621	10.45578403
1040019	LiPingChun	C17	H1-hESC	M29	H3K9me3	9	0.5229947687	0.2261863153	0.05929765158	0.5299506102	0.5061623104	0.5404495732	29.20060412	36.39020199	10.46326232
1050019	MLeipzig	C17	H1-hESC	M29	H3K9me3	0	0.8844803509	0.1832789481	0.09778043476	1.231961163	0.8771945075	0.8848840705	80.56893943	35.59769508	31.52551082
1050019	MLeipzig	C17	H1-hESC	M29	H3K9me3	1	0.8162768805	0.1739011005	0.0939669444	0.997494469	0.7695975568	0.8251126821	69.6597571	33.41167948	27.49106535
1050019	MLeipzig	C17	H1-hESC	M29	H3K9me3	2	0.897794882	0.1833056819	0.09719688426	1.219200256	0.8990081203	0.8542486223	85.4005136	36.41383993	32.05536867
1050019	MLeipzig	C17	H1-hESC	M29	H3K9me3	3	0.8898382571	0.1841655467	0.09784700169	1.235547057	0.8769008115	0.8620733675	84.27042278	35.78023861	31.69217322
1050019	MLeipzig	C17	H1-hESC	M29	H3K9me3	4	0.8750715925	0.1816840712	0.09577461677	1.172892734	0.8526364211	0.8672711102	84.66259493	35.75732156	30.86397889
1050019	MLeipzig	C17	H1-hESC	M29	H3K9me3	5	0.8758737855	0.1842568427	0.09574198357	1.23910561	0.8891439714	0.8649274345	84.18541287	35.8594361	31.07349704
1050019	MLeipzig	C17	H1-hESC	M29	H3K9me3	6	0.8580247192	0.182087154	0.09504343101	1.19429782	0.868706816	0.720918669	76.00048196	34.50058936	30.58790095
1050019	MLeipzig	C17	H1-hESC	M29	H3K9me3	7	0.8952808861	0.1814834422	0.09749636948	1.200105175	0.8865456994	0.8520035757	84.05535325	36.49371534	31.49203889
1050019	MLeipzig	C17	H1-hESC	M29	H3K9me3	8	0.9031729868	0.1845136191	0.09653633	1.267696347	0.8997642312	0.8600705963	85.47025068	36.59805324	32.22299181
1050019	MLeipzig	C17	H1-hESC	M29	H3K9me3	9	0.8561318678	0.1830797822	0.09717071026	1.199777901	0.883425816	0.8398782087	67.07235601	34.19563957	28.89175757
1060019	noml	C17	H1-hESC	M29	H3K9me3	0	0.652661246	0.2207839411	0.1234399733	0.6391268901	0.6189366724	0.6841407657	26.71292712	30.80940749	12.99526103
1060019	noml	C17	H1-hESC	M29	H3K9me3	1	0.6236113657	0.2118000715	0.1188387978	0.6230542686	0.5779273357	0.6546830067	26.16496833	29.13610471	12.1601845
1060019	noml	C17	H1-hESC	M29	H3K9me3	2	0.6625082763	0.2184090054	0.1212472357	0.6382821057	0.6380292989	0.6703179786	27.20053531	31.59404843	13.08671224
1060019	noml	C17	H1-hESC	M29	H3K9me3	3	0.658461851	0.2172196728	0.121103429	0.6591650403	0.6254430527	0.6751754921	26.856478	31.25010785	12.45873268
1060019	noml	C17	H1-hESC	M29	H3K9me3	4	0.6504065751	0.2160764243	0.1199480761	0.6543989753	0.6283194086	0.6798466426	27.24765793	31.04927231	12.45193376
1060019	noml	C17	H1-hESC	M29	H3K9me3	5	0.6501651117	0.2186330376	0.1202426974	0.6540817202	0.6296202364	0.6755215805	27.08065688	31.14366249	12.55587322
1060019	noml	C17	H1-hESC	M29	H3K9me3	6	0.6335737495	0.2189189986	0.1196369967	0.6426335598	0.6204537207	0.5969616313	20.48006582	29.54014256	12.33745952
1060019	noml	C17	H1-hESC	M29	H3K9me3	7	0.6650233278	0.2188555821	0.1235682485	0.6565267546	0.6337767451	0.6537269919	26.51848223	31.66265296	13.15006679
1060019	noml	C17	H1-hESC	M29	H3K9me3	8	0.6622907256	0.2216817943	0.1216777651	0.6660449312	0.6380558507	0.6771439992	27.61588615	31.75752386	12.61623556
1060019	noml	C17	H1-hESC	M29	H3K9me3	9	0.650158868	0.2200716191	0.1234423194	0.6525876472	0.6285477586	0.6660807889	26.25924472	30.66897726	12.52620398
1000039	BrokenNodes	C17	H1-hESC	M32	H4K20me1	0	0.4385014052	0.3869650739	0.1410496555	0.8231206278	0.6528405851	1.249745393	16.08798127	18.43397147	8.431823028
1000039	BrokenNodes	C17	H1-hESC	M32	H4K20me1	1	0.4414424514	0.3855079303	0.1396545604	0.8162007107	0.6631325882	1.265931642	17.11974912	18.45076275	8.581776606
1000039	BrokenNodes	C17	H1-hESC	M32	H4K20me1	2	0.4618591136	0.3928463374	0.1476349217	0.8406562671	0.6933190384	1.327943841	17.92819382	19.4717375	9.047330806
1000039	BrokenNodes	C17	H1-hESC	M32	H4K20me1	3	0.4725875105	0.3926615261	0.1531677446	0.8476682566	0.6988973336	1.336669075	17.80857676	19.67997673	9.262912339
1000039	BrokenNodes	C17	H1-hESC	M32	H4K20me1	4	0.4567793143	0.3921906814	0.1452873562	0.8241006235	0.6850513575	1.315592632	17.90457774	19.1759535	8.955770835
1000039	BrokenNodes	C17	H1-hESC	M32	H4K20me1	5	0.4559438758	0.392188926	0.1435195328	0.8322339258	0.6851819468	1.330979987	17.96473661	19.15245449	8.989224876
1000039	BrokenNodes	C17	H1-hESC	M32	H4K20me1	6	0.455020594	0.3925681671	0.1442979088	0.8354295341	0.6854136105	1.308589204	17.45536059	19.10578679	8.86568883
1000039	BrokenNodes	C17	H1-hESC	M32	H4K20me1	7	0.4502349901	0.3880635401	0.1456328257	0.8148226255	0.668096317	1.284822133	17.68974735	18.94627433	8.856768987
1000039	BrokenNodes	C17	H1-hESC	M32	H4K20me1	8	0.4674606382	0.3917015707	0.1472987993	0.8492421731	0.6901944249	1.304387112	17.75673186	19.51856409	9.090801589
1000039	BrokenNodes	C17	H1-hESC	M32	H4K20me1	9	0.4383482795	0.3851727072	0.1400817919	0.7997467592	0.652856455	1.279153366	16.60001037	17.93478537	8.489400974
1010091	ENCODE_DCC_Imputes	C17	H1-hESC	M32	H4K20me1	0	0.4347645543	0.3760310807	0.1211808104	0.8150115138	0.6451859553	1.227803055	14.43683813	18.7210525	7.543740495
1010091	ENCODE_DCC_Imputes	C17	H1-hESC	M32	H4K20me1	1	0.4365005523	0.3753365787	0.1194828295	0.8074707947	0.6534896038	1.241475148	15.05880164	18.69014476	7.60856791
1010091	ENCODE_DCC_Imputes	C17	H1-hESC	M32	H4K20me1	2	0.456607258	0.3830448964	0.1274948254	0.8304894674	0.6832227575	1.301011609	15.80974189	19.73206404	8.009026518
1010091	ENCODE_DCC_Imputes	C17	H1-hESC	M32	H4K20me1	3	0.4668911733	0.3830583608	0.1333926182	0.837742136	0.6885305347	1.309247061	15.65469326	19.94247883	8.193335639
1010091	ENCODE_DCC_Imputes	C17	H1-hESC	M32	H4K20me1	4	0.4515105164	0.3825040813	0.1253991623	0.8152050578	0.6750361066	1.286944354	15.76556163	19.42924357	7.937764478
1010091	ENCODE_DCC_Imputes	C17	H1-hESC	M32	H4K20me1	5	0.4507058185	0.382281704	0.1233853923	0.8231961	0.6751000351	1.304102276	15.81068561	19.39903971	7.956938148
1010091	ENCODE_DCC_Imputes	C17	H1-hESC	M32	H4K20me1	6	0.4497766302	0.3827390101	0.1244561672	0.8246759539	0.6752427727	1.282529304	15.35644645	19.36090058	7.840843183
1010091	ENCODE_DCC_Imputes	C17	H1-hESC	M32	H4K20me1	7	0.4454346758	0.3775194175	0.1258246977	0.8056053697	0.6587479141	1.258503577	15.55600246	19.1868262	7.859118695
1010091	ENCODE_DCC_Imputes	C17	H1-hESC	M32	H4K20me1	8	0.4627045792	0.3813525684	0.1269438668	0.8414031514	0.6810127954	1.276798384	15.67380198	19.77883874	8.062143064
1010091	ENCODE_DCC_Imputes	C17	H1-hESC	M32	H4K20me1	9	0.433842998	0.3746247379	0.1201828407	0.7901931288	0.6439672826	1.252581761	14.62589753	18.17952386	7.545007114
1020091	Hongyang_Li_and_Yuanfang_Guan	C17	H1-hESC	M32	H4K20me1	0	0.4347645552	0.3760310764	0.1211808075	0.8150115156	0.6451859564	1.227803057	14.43683806	18.72105258	7.543740464
1020091	Hongyang_Li_and_Yuanfang_Guan	C17	H1-hESC	M32	H4K20me1	1	0.4365005531	0.3753365745	0.1194828285	0.8074707961	0.6534896049	1.24147515	15.05880155	18.69014485	7.608567874
1020091	Hongyang_Li_and_Yuanfang_Guan	C17	H1-hESC	M32	H4K20me1	2	0.4566072589	0.3830448923	0.1274948281	0.8304894689	0.6832227587	1.301011611	15.8097418	19.73206412	8.009030988
1020091	Hongyang_Li_and_Yuanfang_Guan	C17	H1-hESC	M32	H4K20me1	3	0.4668911742	0.3830583567	0.1333926203	0.8377421378	0.6885305358	1.309247063	15.65469318	19.94247892	8.193348449
1020091	Hongyang_Li_and_Yuanfang_Guan	C17	H1-hESC	M32	H4K20me1	4	0.4515105172	0.3825040772	0.1253991576	0.8152050595	0.6750361078	1.286944356	15.76556155	19.42924366	7.937764443
1020091	Hongyang_Li_and_Yuanfang_Guan	C17	H1-hESC	M32	H4K20me1	5	0.4507058194	0.3822816997	0.1233853855	0.8231961018	0.6751000363	1.304102278	15.81068551	19.3990398	7.956938113
1020091	Hongyang_Li_and_Yuanfang_Guan	C17	H1-hESC	M32	H4K20me1	6	0.449776631	0.3827390059	0.1244561693	0.8246759555	0.6752427739	1.282529306	15.35644638	19.36090067	7.840842253
1020091	Hongyang_Li_and_Yuanfang_Guan	C17	H1-hESC	M32	H4K20me1	7	0.4454346766	0.3775194135	0.1258246985	0.8056053712	0.6587479151	1.258503579	15.55600236	19.18682628	7.859121011
1020091	Hongyang_Li_and_Yuanfang_Guan	C17	H1-hESC	M32	H4K20me1	8	0.4627045802	0.3813525643	0.1269438668	0.8414031533	0.6810127967	1.276798386	15.6738019	19.77883883	8.062143029
1020091	Hongyang_Li_and_Yuanfang_Guan	C17	H1-hESC	M32	H4K20me1	9	0.4338429989	0.3746247337	0.1201828447	0.7901931303	0.6439672837	1.252581763	14.62589745	18.17952394	7.545005906
1030091	KKT-ENCODE-Impute-model_1	C17	H1-hESC	M32	H4K20me1	0	0.4885996616	0.173740379	0.1354344189	0.9401421888	0.7048533456	1.360721787	15.59919371	23.88255901	1.239515945
1030091	KKT-ENCODE-Impute-model_1	C17	H1-hESC	M32	H4K20me1	1	0.4867542214	0.1763317948	0.1323194505	0.9267845701	0.7071254523	1.353421195	14.91507318	23.68096436	1.242457937
1030091	KKT-ENCODE-Impute-model_1	C17	H1-hESC	M32	H4K20me1	2	0.5114963039	0.1770986322	0.1396013913	0.9592026843	0.7455013599	1.430733161	16.34050462	25.31736437	1.272936088
1030091	KKT-ENCODE-Impute-model_1	C17	H1-hESC	M32	H4K20me1	3	0.5208647016	0.1772805861	0.1409431292	0.9657878247	0.7491046109	1.443028609	16.06614909	25.65370327	1.273721941
1030091	KKT-ENCODE-Impute-model_1	C17	H1-hESC	M32	H4K20me1	4	0.5054621708	0.1784591733	0.1371802418	0.9420242189	0.7358492363	1.406623738	16.1119969	24.84085434	1.260448407
1030091	KKT-ENCODE-Impute-model_1	C17	H1-hESC	M32	H4K20me1	5	0.5037511946	0.1789479451	0.136600742	0.9487604458	0.7340628063	1.435825014	16.07980982	24.79137805	1.267195931
1030091	KKT-ENCODE-Impute-model_1	C17	H1-hESC	M32	H4K20me1	6	0.5038668414	0.1787100526	0.1361935625	0.950384284	0.7358487653	1.409405066	15.78652774	24.74568188	1.261633193
1030091	KKT-ENCODE-Impute-model_1	C17	H1-hESC	M32	H4K20me1	7	0.4976445151	0.1743189274	0.1389293466	0.9147739484	0.715659483	1.38104096	15.88645871	24.45198023	1.255571545
1030091	KKT-ENCODE-Impute-model_1	C17	H1-hESC	M32	H4K20me1	8	0.5161677003	0.1779160594	0.1393947785	0.9692851468	0.7416873971	1.39979155	16.07844848	25.34850242	1.274480598
1030091	KKT-ENCODE-Impute-model_1	C17	H1-hESC	M32	H4K20me1	9	0.485646375	0.1737419234	0.1332264958	0.9082052207	0.6996313311	1.375336707	14.828557	23.03298071	1.229354325
1031091	KKT-ENCODE-Impute-model_2	C17	H1-hESC	M32	H4K20me1	0	0.4691828268	0.1524839158	0.2851262664	0.9661465847	0.7129525016	1.451579922	16.53297887	26.01406031	1.705744999
1031091	KKT-ENCODE-Impute-model_2	C17	H1-hESC	M32	H4K20me1	1	0.4684037103	0.1512006746	0.2754649936	0.9520668291	0.7162345174	1.447677836	15.80342669	25.79660202	1.635698219
1031091	KKT-ENCODE-Impute-model_2	C17	H1-hESC	M32	H4K20me1	2	0.4955174688	0.1535647916	0.2869240132	0.9884759143	0.7591568194	1.532142007	17.31799205	27.53563614	1.677000338
1031091	KKT-ENCODE-Impute-model_2	C17	H1-hESC	M32	H4K20me1	3	0.5062039678	0.1539148721	0.2863818588	0.9957907863	0.7634346856	1.546038863	17.04310866	27.89243102	1.677116027
1031091	KKT-ENCODE-Impute-model_2	C17	H1-hESC	M32	H4K20me1	4	0.4894212325	0.1535192206	0.2809750942	0.9699690187	0.7487105528	1.507078321	17.08175381	27.03709328	1.653069445
1031091	KKT-ENCODE-Impute-model_2	C17	H1-hESC	M32	H4K20me1	5	0.4876422861	0.1540208136	0.2815512571	0.9766662583	0.7466309328	1.539403052	17.04994935	26.98404924	1.692877452
1031091	KKT-ENCODE-Impute-model_2	C17	H1-hESC	M32	H4K20me1	6	0.487909527	0.1538363287	0.2795989098	0.9787711566	0.7489180243	1.510074091	16.74507632	26.93236775	1.700101622
1031091	KKT-ENCODE-Impute-model_2	C17	H1-hESC	M32	H4K20me1	7	0.4793719254	0.1537215287	0.2907753574	0.9393834543	0.7252174538	1.475204257	16.83165435	26.60928026	1.692360629
1031091	KKT-ENCODE-Impute-model_2	C17	H1-hESC	M32	H4K20me1	8	0.5012621447	0.153545421	0.2856679927	0.9999999532	0.754925411	1.499299701	17.04852515	27.56002372	1.69589341
1031091	KKT-ENCODE-Impute-model_2	C17	H1-hESC	M32	H4K20me1	9	0.4661271202	0.1513301758	0.2779316356	0.9298359831	0.7071299029	1.466864389	15.72967384	25.11030699	1.720987386
1040091	LiPingChun	C17	H1-hESC	M32	H4K20me1	0	0.4424040241	0.3337348337	0.1470629396	0.8930801684	0.6703185597	1.354045664	15.26988558	24.38657905	6.055220411
1040091	LiPingChun	C17	H1-hESC	M32	H4K20me1	1	0.4420709893	0.3295017686	0.1531477442	0.8806542525	0.6740776593	1.35222508	14.60876589	24.19276598	5.779962203
1040091	LiPingChun	C17	H1-hESC	M32	H4K20me1	2	0.466691932	0.3379780408	0.1675860363	0.9123782055	0.7121933425	1.42484263	15.95984645	25.76394447	6.420985403
1040091	LiPingChun	C17	H1-hESC	M32	H4K20me1	3	0.477038929	0.3355704933	0.158202961	0.9188979452	0.7162284025	1.43665114	15.67615654	26.0753049	6.416756788
1040091	LiPingChun	C17	H1-hESC	M32	H4K20me1	4	0.4610835845	0.337210085	0.1690268427	0.8950086828	0.7026591308	1.401037968	15.73034487	25.29903071	6.326268158
1040091	LiPingChun	C17	H1-hESC	M32	H4K20me1	5	0.4588979954	0.338614134	0.1641129752	0.9011619398	0.7000838737	1.427657546	15.68633539	25.22495567	6.354260229
1040091	LiPingChun	C17	H1-hESC	M32	H4K20me1	6	0.4592701332	0.3395612945	0.1680051282	0.9024523178	0.7023833127	1.402322299	15.39203769	25.18077388	6.303711624
1040091	LiPingChun	C17	H1-hESC	M32	H4K20me1	7	0.4519211234	0.3331407533	0.1624053319	0.8690528329	0.681442502	1.373653927	15.51350541	24.92079478	6.123205392
1040091	LiPingChun	C17	H1-hESC	M32	H4K20me1	8	0.4726880355	0.3346067626	0.1872902097	0.9250477113	0.7084025795	1.393327629	15.703425	25.77846137	6.394280484
1040091	LiPingChun	C17	H1-hESC	M32	H4K20me1	9	0.4400031353	0.3294504191	0.1490822521	0.8611333225	0.6655271199	1.366941088	14.50312686	23.55803475	5.906606868
1050091	MLeipzig	C17	H1-hESC	M32	H4K20me1	0	0.6820872903	0.2694633141	0.08255078839	1.162026501	1.040145415	1.849614623	42.1256108	23.39163647	23.536485
1050091	MLeipzig	C17	H1-hESC	M32	H4K20me1	1	0.6832939367	0.2672451495	0.08420058131	1.151704379	1.05158081	1.897642959	42.27392076	23.54938889	23.4815999
1050091	MLeipzig	C17	H1-hESC	M32	H4K20me1	2	0.7117317805	0.2734949285	0.0867654111	1.184184159	1.093074469	1.961536918	43.49915847	24.74259215	24.38173816
1050091	MLeipzig	C17	H1-hESC	M32	H4K20me1	3	0.7328332608	0.2745313447	0.08933521028	1.200245097	1.108255107	2.003501904	44.65857043	25.1871571	25.54993733
1050091	MLeipzig	C17	H1-hESC	M32	H4K20me1	4	0.7053631728	0.2742835892	0.08742426593	1.159406554	1.082837614	1.997545888	44.46089233	24.52322618	24.30864152
1050091	MLeipzig	C17	H1-hESC	M32	H4K20me1	5	0.7108941631	0.2734160791	0.08674634189	1.175183428	1.092808268	2.009899565	45.37238932	24.63936885	24.97872533
1050091	MLeipzig	C17	H1-hESC	M32	H4K20me1	6	0.7042084372	0.2749913052	0.08651465684	1.191058208	1.086855188	1.960815502	42.83261475	24.48108304	24.3624956
1050091	MLeipzig	C17	H1-hESC	M32	H4K20me1	7	0.6977628492	0.2707624378	0.0835640189	1.144747695	1.059323837	1.938516049	44.03116734	24.21555125	24.16658255
1050091	MLeipzig	C17	H1-hESC	M32	H4K20me1	8	0.7252877364	0.2739222265	0.08818631586	1.200197476	1.095305367	1.973064326	44.53354849	24.98462742	25.16157351
1050091	MLeipzig	C17	H1-hESC	M32	H4K20me1	9	0.6761777106	0.2671925041	0.08187296118	1.125204954	1.03227534	1.936814105	40.31671568	22.72235686	23.02848946
1060091	noml	C17	H1-hESC	M32	H4K20me1	0	0.5760115398	0.3330298324	0.1747226571	1.069486736	0.8390518305	1.683982929	16.65714376	18.84561585	14.62103208
1060091	noml	C17	H1-hESC	M32	H4K20me1	1	0.602407072	0.3296320282	0.1756040987	1.097982966	0.88492962	1.76631882	23.37187649	19.31366162	16.6993641
1060091	noml	C17	H1-hESC	M32	H4K20me1	2	0.629359939	0.3371324582	0.1826332366	1.132377962	0.9239159686	1.851166096	24.19957031	20.35059678	17.41944565
1060091	noml	C17	H1-hESC	M32	H4K20me1	3	0.6420946605	0.3366370973	0.1851664167	1.131614975	0.927918441	1.851725324	23.77526786	20.56881937	17.62161994
1060091	noml	C17	H1-hESC	M32	H4K20me1	4	0.6208942633	0.3353999635	0.1797192939	1.104085914	0.9127944675	1.826405907	24.03481486	20.078119	17.18441904
1060091	noml	C17	H1-hESC	M32	H4K20me1	5	0.6144112081	0.3372332569	0.1794105637	1.11286423	0.9033359323	1.8335682	23.63786859	20.0034759	16.92345684
1060091	noml	C17	H1-hESC	M32	H4K20me1	6	0.6141180285	0.3364407149	0.1787137896	1.120347915	0.906646087	1.788598331	23.68804207	20.01469606	16.87005942
1060091	noml	C17	H1-hESC	M32	H4K20me1	7	0.6081484639	0.3336555015	0.1789827712	1.090453321	0.8835611778	1.775629217	23.6797875	19.85326554	16.16719873
1060091	noml	C17	H1-hESC	M32	H4K20me1	8	0.6316626539	0.3354067813	0.1832625985	1.129573505	0.9127636841	1.800997417	23.69030778	20.40322788	17.23017085
1060091	noml	C17	H1-hESC	M32	H4K20me1	9	0.5933259231	0.3306540656	0.1741281258	1.079494575	0.8646436852	1.746531231	23.00273546	18.79274631	16.12589987
1000036	BrokenNodes	C18	H9	M21	H3K4me2	0	3.890512379	0.7241698796	0.1005014654	43.14739449	6.197205802	29.97686067	557.1340532	249.7198506	342.9370254
1000036	BrokenNodes	C18	H9	M21	H3K4me2	1	3.905101847	0.7242644258	0.1020301004	43.53844428	6.258023906	31.4327677	561.995174	250.8479243	344.5721955
1000036	BrokenNodes	C18	H9	M21	H3K4me2	2	4.141951129	0.7261072866	0.1031121566	44.91796832	6.624221773	32.13090104	578.0886129	264.2676888	364.5843226
1000036	BrokenNodes	C18	H9	M21	H3K4me2	3	4.317694999	0.7276072279	0.1049239246	45.75838718	6.763396931	32.70888018	581.7137426	274.1042002	378.4480363
1000036	BrokenNodes	C18	H9	M21	H3K4me2	4	4.086948685	0.7262475991	0.1021851695	44.95257942	6.530693162	32.4461827	576.6797835	261.8110471	360.1741067
1000036	BrokenNodes	C18	H9	M21	H3K4me2	5	4.094438605	0.7261806105	0.1021088515	44.6243081	6.562752139	32.18332952	577.3594673	262.3077244	361.2692916
1000036	BrokenNodes	C18	H9	M21	H3K4me2	6	4.162834542	0.7287455405	0.103083057	45.44301945	6.677504615	32.40679048	575.7010931	266.1698851	366.3170432
1000036	BrokenNodes	C18	H9	M21	H3K4me2	7	4.110462286	0.7262193899	0.1013329159	45.74352406	6.535355819	32.27115832	571.3811968	262.8667901	361.7022836
1000036	BrokenNodes	C18	H9	M21	H3K4me2	8	4.178528481	0.7288610436	0.1034731085	45.62035086	6.563849299	31.91448447	572.834442	267.0424894	367.5996119
1000036	BrokenNodes	C18	H9	M21	H3K4me2	9	3.913236296	0.7251114383	0.1010953611	44.3957815	6.189870817	31.22844857	557.9892758	251.343642	344.6428829
1010084	ENCODE_DCC_Imputes	C18	H9	M21	H3K4me2	0	4.907588784	0.6879506779	0.07636918787	53.05565559	7.834570828	37.54160053	677.8648524	297.1135131	426.8402261
1010084	ENCODE_DCC_Imputes	C18	H9	M21	H3K4me2	1	4.947092551	0.6876476839	0.07652747906	53.76362471	7.941792145	39.67335265	686.3674946	299.4818545	430.8331725
1010084	ENCODE_DCC_Imputes	C18	H9	M21	H3K4me2	2	5.224085496	0.6903271151	0.07820896739	55.22993819	8.36991841	40.48659073	703.9571009	314.5490945	453.8224803
1010084	ENCODE_DCC_Imputes	C18	H9	M21	H3K4me2	3	5.453537425	0.6922003816	0.07991388372	56.30592612	8.556982539	41.24649928	708.5265387	326.5967847	471.2684757
1010084	ENCODE_DCC_Imputes	C18	H9	M21	H3K4me2	4	5.15171441	0.690738678	0.07657037447	55.26464919	8.243994842	40.88068932	701.4908341	311.5715198	448.0731007
1010084	ENCODE_DCC_Imputes	C18	H9	M21	H3K4me2	5	5.175830179	0.6904107906	0.07651203252	54.94212192	8.312720544	40.63200557	704.4164831	312.8913943	450.7411527
1010084	ENCODE_DCC_Imputes	C18	H9	M21	H3K4me2	6	5.254589287	0.6931873346	0.07754901096	55.90421942	8.445770163	40.89193779	701.3271356	316.9271586	456.1793298
1010084	ENCODE_DCC_Imputes	C18	H9	M21	H3K4me2	7	5.191905757	0.6902148985	0.07785866835	56.30511333	8.270707982	40.69402193	696.0888971	313.1650803	450.7198303
1010084	ENCODE_DCC_Imputes	C18	H9	M21	H3K4me2	8	5.282674153	0.6927662034	0.07834066522	56.13062873	8.316079746	40.27484388	697.7630759	318.2515012	458.1996477
1010084	ENCODE_DCC_Imputes	C18	H9	M21	H3K4me2	9	4.953388569	0.688350723	0.0767593907	54.6784376	7.853612632	39.44762534	680.1116592	299.6214894	430.3779545
1020084	Hongyang_Li_and_Yuanfang_Guan	C18	H9	M21	H3K4me2	0	4.907588802	0.6879506775	0.07636917243	53.05565578	7.834570862	37.5416007	677.8648548	297.1135144	426.8402279
1020084	Hongyang_Li_and_Yuanfang_Guan	C18	H9	M21	H3K4me2	1	4.947092569	0.6876476835	0.07652746172	53.76362489	7.941792175	39.67335276	686.3674966	299.4818557	430.8331742
1020084	Hongyang_Li_and_Yuanfang_Guan	C18	H9	M21	H3K4me2	2	5.224085516	0.6903271148	0.07820895299	55.22993837	8.369918444	40.4865909	703.9571032	314.5490958	453.8224821
1020084	Hongyang_Li_and_Yuanfang_Guan	C18	H9	M21	H3K4me2	3	5.453537444	0.6922003813	0.0799138736	56.30592629	8.556982573	41.24649942	708.5265409	326.596786	471.2684776
1020084	Hongyang_Li_and_Yuanfang_Guan	C18	H9	M21	H3K4me2	4	5.15171443	0.6907386777	0.07657035987	55.26464938	8.243994877	40.88068947	701.4908367	311.5715212	448.0731027
1020084	Hongyang_Li_and_Yuanfang_Guan	C18	H9	M21	H3K4me2	5	5.175830198	0.6904107902	0.07651201623	54.94212209	8.312720577	40.63200569	704.4164854	312.8913956	450.7411544
1020084	Hongyang_Li_and_Yuanfang_Guan	C18	H9	M21	H3K4me2	6	5.254589306	0.6931873342	0.07754899422	55.90421959	8.445770198	40.89193792	701.3271379	316.9271599	456.1793317
1020084	Hongyang_Li_and_Yuanfang_Guan	C18	H9	M21	H3K4me2	7	5.191905777	0.6902148982	0.0778586512	56.30511352	8.270708018	40.69402209	696.0888995	313.1650817	450.7198322
1020084	Hongyang_Li_and_Yuanfang_Guan	C18	H9	M21	H3K4me2	8	5.282674172	0.692766203	0.07834065269	56.1306289	8.31607978	40.27484402	697.7630781	318.2515025	458.1996495
1020084	Hongyang_Li_and_Yuanfang_Guan	C18	H9	M21	H3K4me2	9	4.953388587	0.6883507227	0.07675937427	54.67843777	7.853612665	39.44762548	680.1116615	299.6214906	430.3779562
1030084	KKT-ENCODE-Impute-model_1	C18	H9	M21	H3K4me2	0	1.676374481	0.4288463628	-0.09078178023	18.15168745	2.627463619	12.60768278	204.935039	159.0479929	86.30811041
1030084	KKT-ENCODE-Impute-model_1	C18	H9	M21	H3K4me2	1	1.670384459	0.4283454738	-0.09592825777	18.30102759	2.633614388	12.95313199	204.9709288	158.5857872	86.63654504
1030084	KKT-ENCODE-Impute-model_1	C18	H9	M21	H3K4me2	2	1.723970666	0.4259558528	-0.08899474191	18.33436583	2.710766432	13.05645064	206.199581	163.4891782	86.40536903
1030084	KKT-ENCODE-Impute-model_1	C18	H9	M21	H3K4me2	3	1.780916863	0.4283405996	-0.08637122526	18.45520508	2.75506056	13.05778924	206.9510328	169.0277984	88.59009185
1030084	KKT-ENCODE-Impute-model_1	C18	H9	M21	H3K4me2	4	1.707775171	0.4277351909	-0.0920299407	18.23098581	2.668165038	13.17020439	207.5816369	162.0996109	86.70799355
1030084	KKT-ENCODE-Impute-model_1	C18	H9	M21	H3K4me2	5	1.696722971	0.4286036321	-0.09292384039	18.21038678	2.709757141	12.93900891	205.6898634	160.9309661	86.95751077
1030084	KKT-ENCODE-Impute-model_1	C18	H9	M21	H3K4me2	6	1.743690124	0.4306682332	-0.09342029377	18.62406538	2.760728111	12.98131803	208.1365442	165.614388	88.43169828
1030084	KKT-ENCODE-Impute-model_1	C18	H9	M21	H3K4me2	7	1.729435599	0.4293820441	-0.08860844099	18.50135945	2.703054364	13.02090969	206.9362313	164.1434214	87.98761295
1030084	KKT-ENCODE-Impute-model_1	C18	H9	M21	H3K4me2	8	1.749410505	0.4297729102	-0.09320043006	18.71633845	2.71302992	12.89410512	207.9427836	166.1654065	88.97994575
1030084	KKT-ENCODE-Impute-model_1	C18	H9	M21	H3K4me2	9	1.699052561	0.4303008685	-0.09234632932	18.70196679	2.652045012	13.03305539	206.9201452	161.3178026	87.86231502
1031084	KKT-ENCODE-Impute-model_2	C18	H9	M21	H3K4me2	0	1.813280737	0.1036848716	-0.1631258127	19.74994894	2.84392909	13.66389306	219.5501058	172.5996898	33.89330714
1031084	KKT-ENCODE-Impute-model_2	C18	H9	M21	H3K4me2	1	1.80696712	0.09848408065	-0.1698398768	19.90797914	2.849972812	14.04584662	219.6006338	172.0700204	34.15584393
1031084	KKT-ENCODE-Impute-model_2	C18	H9	M21	H3K4me2	2	1.863960577	0.1018420539	-0.1684469457	19.92655099	2.932219374	14.14885372	220.7820771	177.2987026	34.26407457
1031084	KKT-ENCODE-Impute-model_2	C18	H9	M21	H3K4me2	3	1.925720309	0.1019001106	-0.1680647351	20.0622998	2.980274512	14.13554645	221.5879551	183.2882907	34.92832368
1031084	KKT-ENCODE-Impute-model_2	C18	H9	M21	H3K4me2	4	1.847693954	0.09883091753	-0.1718930663	19.83270909	2.888664619	14.27502479	222.3381005	175.8898841	33.79016626
1031084	KKT-ENCODE-Impute-model_2	C18	H9	M21	H3K4me2	5	1.835797652	0.09944772253	-0.1715565896	19.8029388	2.93181168	14.02136265	220.2959902	174.6284801	34.31443715
1031084	KKT-ENCODE-Impute-model_2	C18	H9	M21	H3K4me2	6	1.886820031	0.09904613097	-0.1720851065	20.25931137	2.98766239	14.07411561	222.9480602	179.6956093	34.64757177
1031084	KKT-ENCODE-Impute-model_2	C18	H9	M21	H3K4me2	7	1.870067031	0.104368526	-0.1626182393	20.14189646	2.924922925	14.1029667	221.6831328	178.0485834	34.30158432
1031084	KKT-ENCODE-Impute-model_2	C18	H9	M21	H3K4me2	8	1.892038482	0.09975056419	-0.1730192137	20.36025443	2.935040637	13.96898569	222.6974417	180.2198907	34.95560028
1031084	KKT-ENCODE-Impute-model_2	C18	H9	M21	H3K4me2	9	1.837049466	0.1008630215	-0.1665151913	20.33927943	2.868852709	14.12774162	221.4999203	174.9342055	34.38973117
1040084	LiPingChun	C18	H9	M21	H3K4me2	0	1.870715025	0.4781739086	0.02310679299	15.86483223	2.656232718	14.84301015	127.6284475	88.11768363	106.3053248
1040084	LiPingChun	C18	H9	M21	H3K4me2	1	1.864288009	0.4786133657	0.02126083314	15.85315937	2.655984736	15.13650079	127.4166853	87.76540483	105.6187215
1040084	LiPingChun	C18	H9	M21	H3K4me2	2	1.935852663	0.4774611379	0.02639374093	16.05472548	2.752300363	15.27669127	128.282871	89.82059053	107.3560836
1040084	LiPingChun	C18	H9	M21	H3K4me2	3	1.986707873	0.4777653131	0.01146882225	16.25142185	2.786189757	15.55068196	128.6881564	92.39410418	110.2122635
1040084	LiPingChun	C18	H9	M21	H3K4me2	4	1.923456603	0.4774092171	0.02533319879	16.05774931	2.71033986	15.50539424	129.3105108	89.29680577	107.857583
1040084	LiPingChun	C18	H9	M21	H3K4me2	5	1.905542387	0.476415403	0.02630986978	16.08921861	2.740346692	15.34895431	128.3411079	88.98731763	107.0292775
1040084	LiPingChun	C18	H9	M21	H3K4me2	6	1.945439117	0.4805612349	0.02679460302	16.29344086	2.779031086	15.38683915	129.011218	90.62155078	109.247615
1040084	LiPingChun	C18	H9	M21	H3K4me2	7	1.923745122	0.4796980089	0.03235854268	16.18850261	2.719739016	15.27829573	128.3520586	90.11191122	107.0066773
1040084	LiPingChun	C18	H9	M21	H3K4me2	8	1.949048295	0.4805331178	0.02809416413	16.36607414	2.734278335	15.07026831	129.0856569	90.80281822	109.6648521
1040084	LiPingChun	C18	H9	M21	H3K4me2	9	1.883205519	0.4806590832	0.02278082895	16.18293462	2.659116529	15.09896989	128.1209991	89.03416083	105.8314229
1050084	MLeipzig	C18	H9	M21	H3K4me2	0	14.1803594	0.5914243799	0.09102219756	139.1286195	21.99975975	110.5052311	1774.151885	852.4089142	1346.829052
1050084	MLeipzig	C18	H9	M21	H3K4me2	1	14.26170221	0.5910425998	0.09101716162	141.0736557	22.25081761	114.5524434	1789.280647	853.5659777	1355.954731
1050084	MLeipzig	C18	H9	M21	H3K4me2	2	14.97881742	0.5923697905	0.09297769343	143.1382487	23.2833096	118.6923021	1837.01914	897.2925626	1422.35311
1050084	MLeipzig	C18	H9	M21	H3K4me2	3	15.60028417	0.5924875307	0.09474227194	145.7242465	23.8671018	119.7219224	1846.347339	930.8271897	1478.850744
1050084	MLeipzig	C18	H9	M21	H3K4me2	4	14.78524729	0.5903092905	0.09229617782	142.7718524	23.13021645	119.5702969	1833.674089	885.3144	1405.338624
1050084	MLeipzig	C18	H9	M21	H3K4me2	5	14.75328633	0.5912607625	0.09231420565	140.3575945	23.1284945	119.6302428	1835.71638	886.3439341	1402.5526
1050084	MLeipzig	C18	H9	M21	H3K4me2	6	15.05307996	0.5934764161	0.09275850692	145.3503479	23.52352363	119.264857	1828.749608	904.1375802	1429.302159
1050084	MLeipzig	C18	H9	M21	H3K4me2	7	14.86402741	0.590868459	0.09109841631	145.3622855	22.99302142	117.5898889	1811.312617	886.3896433	1411.472944
1050084	MLeipzig	C18	H9	M21	H3K4me2	8	15.22422448	0.5944098076	0.09299483649	146.1870684	23.30175881	116.7489293	1825.390506	912.7806246	1444.866303
1050084	MLeipzig	C18	H9	M21	H3K4me2	9	14.36045754	0.592912099	0.09105538298	143.0453672	22.08796218	116.7466845	1795.419872	861.6603311	1364.042642
1060084	noml	C18	H9	M21	H3K4me2	0	3.763342357	0.7949517351	0.1990678276	35.10831612	5.54169752	32.02972352	380.9550857	308.9370629	352.1564437
1060084	noml	C18	H9	M21	H3K4me2	1	3.740643741	0.7958156126	0.2056318325	35.43516939	5.544461749	33.03865968	377.8338909	307.700439	349.6625836
1060084	noml	C18	H9	M21	H3K4me2	2	3.894277061	0.7956967136	0.2069439606	35.82768734	5.71934917	33.1894152	380.0062289	318.078855	364.1356409
1060084	noml	C18	H9	M21	H3K4me2	3	4.016028201	0.7957896381	0.2099728991	36.14315402	5.822478111	33.21472679	382.6249643	327.4130655	374.9621748
1060084	noml	C18	H9	M21	H3K4me2	4	3.825870638	0.7949671963	0.2090694842	35.54377397	5.550183607	32.95887715	379.2113604	312.9815237	357.818424
1060084	noml	C18	H9	M21	H3K4me2	5	3.839282389	0.7956109225	0.2084741653	35.78415902	5.711984261	32.87611129	380.4147102	314.9276844	359.4572779
1060084	noml	C18	H9	M21	H3K4me2	6	3.921882844	0.7963724145	0.2085099182	36.2645424	5.803112746	32.81959853	385.8904887	321.2614703	366.8526136
1060084	noml	C18	H9	M21	H3K4me2	7	3.891549409	0.7959639919	0.1982182943	36.27577863	5.703320647	33.02588175	384.1263473	319.1846609	364.0523872
1060084	noml	C18	H9	M21	H3K4me2	8	3.974755586	0.7981851508	0.2066224409	36.73199086	5.755020006	32.80664029	385.6873662	326.0301699	372.1132658
1060084	noml	C18	H9	M21	H3K4me2	9	3.806506147	0.7958760036	0.1996549078	36.30374638	5.56672059	33.00224641	385.480118	313.0550814	356.3605319
1000022	BrokenNodes	C18	H9	M25	H3K79me2	0	0.8842274029	0.5506315882	0.1960434818	3.319675152	1.492890786	3.166219807	91.67589801	29.92402886	54.8113404
1000022	BrokenNodes	C18	H9	M25	H3K79me2	1	0.8848952893	0.5453668602	0.1934690384	3.297686709	1.506083591	3.197628923	91.32771774	29.94020743	54.77044068
1000022	BrokenNodes	C18	H9	M25	H3K79me2	2	0.9092065869	0.5571523374	0.1969647329	3.384486457	1.545458441	3.313737276	93.99458506	30.88588588	56.63331645
1000022	BrokenNodes	C18	H9	M25	H3K79me2	3	0.9355278817	0.5592081902	0.2006991192	3.362533924	1.56039026	3.293092125	92.79741437	31.75756609	57.70714702
1000022	BrokenNodes	C18	H9	M25	H3K79me2	4	0.903135327	0.557106252	0.1965090241	3.327544559	1.531372143	3.337636276	93.07443857	30.46243534	56.23958961
1000022	BrokenNodes	C18	H9	M25	H3K79me2	5	0.9119486909	0.5610156491	0.1958875723	3.367528396	1.546598152	3.400204001	95.41385135	30.2682118	57.31148046
1000022	BrokenNodes	C18	H9	M25	H3K79me2	6	0.91269077	0.5594791504	0.1963638005	3.440464574	1.555078563	3.302201886	94.93594594	30.9154513	57.03413313
1000022	BrokenNodes	C18	H9	M25	H3K79me2	7	0.9167771561	0.5521865508	0.1981931804	3.379972249	1.534810213	3.360386356	93.34837622	31.06041635	57.03500038
1000022	BrokenNodes	C18	H9	M25	H3K79me2	8	0.9337302083	0.559610095	0.2004366048	3.43717771	1.559588569	3.28902126	93.72372672	31.31836725	58.15470754
1000022	BrokenNodes	C18	H9	M25	H3K79me2	9	0.8907121749	0.5474900276	0.1946917667	3.363788148	1.503892181	3.313157025	93.59231314	30.22521743	55.19073267
1010042	ENCODE_DCC_Imputes	C18	H9	M25	H3K79me2	0	1.156825622	0.5307464349	0.1567162654	4.621890528	1.987826897	4.01009296	140.1399258	39.44698031	78.06247713
1010042	ENCODE_DCC_Imputes	C18	H9	M25	H3K79me2	1	1.160552176	0.5252316	0.1535161216	4.618988432	2.009588114	4.078420962	140.8407419	39.64914308	78.25016348
1010042	ENCODE_DCC_Imputes	C18	H9	M25	H3K79me2	2	1.190372412	0.5373354996	0.1575705706	4.703886454	2.058626591	4.215804647	143.96446	40.93731522	80.64645383
1010042	ENCODE_DCC_Imputes	C18	H9	M25	H3K79me2	3	1.223654523	0.5400583668	0.1619972024	4.632885408	2.074661702	4.175922197	141.3635639	42.17543052	82.07026958
1010042	ENCODE_DCC_Imputes	C18	H9	M25	H3K79me2	4	1.183491067	0.5374864125	0.157015058	4.633109455	2.038975614	4.229262652	142.3152944	40.42888103	80.18710006
1010042	ENCODE_DCC_Imputes	C18	H9	M25	H3K79me2	5	1.197878793	0.5419393074	0.1561401683	4.678533996	2.065335213	4.338320029	145.8683514	40.45458495	81.89395898
1010042	ENCODE_DCC_Imputes	C18	H9	M25	H3K79me2	6	1.195971941	0.5403346348	0.1568318331	4.784307661	2.073240814	4.222364578	145.4164699	41.1808167	81.24449752
1010042	ENCODE_DCC_Imputes	C18	H9	M25	H3K79me2	7	1.202906643	0.5323579298	0.1591911181	4.687441972	2.046137182	4.289639729	143.2911472	41.22355119	81.39808062
1010042	ENCODE_DCC_Imputes	C18	H9	M25	H3K79me2	8	1.229370532	0.5394342675	0.1600594929	4.79190081	2.08703621	4.197541381	144.0277369	41.75893169	83.23547301
1010042	ENCODE_DCC_Imputes	C18	H9	M25	H3K79me2	9	1.167744229	0.5271004902	0.154932951	4.69563682	2.007058889	4.237002351	143.4824569	39.93426978	78.80302384
1020042	Hongyang_Li_and_Yuanfang_Guan	C18	H9	M25	H3K79me2	0	1.156825615	0.5307464347	0.1567162491	4.621890492	1.987826885	4.01009293	140.1399243	39.44697993	78.0624764
1020042	Hongyang_Li_and_Yuanfang_Guan	C18	H9	M25	H3K79me2	1	1.16055217	0.5252315999	0.1535161108	4.618988395	2.009588103	4.078420934	140.8407405	39.64914272	78.25016278
1020042	Hongyang_Li_and_Yuanfang_Guan	C18	H9	M25	H3K79me2	2	1.190372406	0.5373354995	0.1575705595	4.703886414	2.058626579	4.215804622	143.9644586	40.93731483	80.64638492
1020042	Hongyang_Li_and_Yuanfang_Guan	C18	H9	M25	H3K79me2	3	1.223654517	0.5400583667	0.1619971907	4.632885368	2.074661691	4.175922173	141.3635626	42.17543014	82.07026885
1020042	Hongyang_Li_and_Yuanfang_Guan	C18	H9	M25	H3K79me2	4	1.18349106	0.5374864125	0.1570150464	4.633109417	2.038975602	4.229262632	142.3152929	40.42888065	80.18703969
1020042	Hongyang_Li_and_Yuanfang_Guan	C18	H9	M25	H3K79me2	5	1.197878786	0.5419393073	0.1561401544	4.678533957	2.065335201	4.338320001	145.8683499	40.45458457	81.89395822
1020042	Hongyang_Li_and_Yuanfang_Guan	C18	H9	M25	H3K79me2	6	1.195971935	0.5403346347	0.1568318197	4.784307623	2.073240803	4.22236455	145.4164686	41.18081632	81.24449679
1020042	Hongyang_Li_and_Yuanfang_Guan	C18	H9	M25	H3K79me2	7	1.202906637	0.5323579298	0.1591911036	4.687441934	2.04613717	4.2896397	143.2911458	41.22355083	81.39807989
1020042	Hongyang_Li_and_Yuanfang_Guan	C18	H9	M25	H3K79me2	8	1.229370526	0.5394342674	0.1600594827	4.791900772	2.087036199	4.197541355	144.0277355	41.75893131	83.23553041
1020042	Hongyang_Li_and_Yuanfang_Guan	C18	H9	M25	H3K79me2	9	1.167744223	0.5271004901	0.1549329379	4.695636785	2.007058878	4.23700232	143.4824556	39.93426943	78.80302315
1030042	KKT-ENCODE-Impute-model_1	C18	H9	M25	H3K79me2	0	0.5910152292	0.1928321233	0.1628778977	1.727376441	0.948610695	1.844200599	67.32505484	42.84856426	6.873084727
1030042	KKT-ENCODE-Impute-model_1	C18	H9	M25	H3K79me2	1	0.5851990777	0.1949042375	0.1564986872	1.69198872	0.9470987411	1.743040036	66.73672864	42.37444962	6.639348696
1030042	KKT-ENCODE-Impute-model_1	C18	H9	M25	H3K79me2	2	0.6057730924	0.1933430315	0.1621380153	1.771109973	0.9809251435	1.860833182	70.6212487	44.03056981	7.003962092
1030042	KKT-ENCODE-Impute-model_1	C18	H9	M25	H3K79me2	3	0.6229167476	0.1924946761	0.163206119	1.760727709	0.9902361455	1.90460951	70.90715019	45.31534905	7.207114534
1030042	KKT-ENCODE-Impute-model_1	C18	H9	M25	H3K79me2	4	0.5954253516	0.1953207758	0.1591582567	1.665352269	0.9620898495	1.855421602	68.94637328	43.07069477	6.858566521
1030042	KKT-ENCODE-Impute-model_1	C18	H9	M25	H3K79me2	5	0.5895662663	0.1965398221	0.1588709239	1.683825452	0.9513225465	1.867902893	70.43596945	42.60444011	6.968706521
1030042	KKT-ENCODE-Impute-model_1	C18	H9	M25	H3K79me2	6	0.5977041755	0.1961359835	0.1583603687	1.745537971	0.9705139105	1.801983135	71.03145649	43.3688411	7.057056194
1030042	KKT-ENCODE-Impute-model_1	C18	H9	M25	H3K79me2	7	0.6000557052	0.1925293913	0.1656548038	1.666486778	0.9541225726	1.809993392	68.6472916	43.52480957	6.860394948
1030042	KKT-ENCODE-Impute-model_1	C18	H9	M25	H3K79me2	8	0.6142917971	0.1944859024	0.1614865443	1.756926343	0.9794001946	1.844534246	70.11749036	44.75730889	7.042105464
1030042	KKT-ENCODE-Impute-model_1	C18	H9	M25	H3K79me2	9	0.5932529257	0.1931067213	0.1600280056	1.73849421	0.953206238	1.845457651	70.01216124	43.05873282	6.861174546
1031042	KKT-ENCODE-Impute-model_2	C18	H9	M25	H3K79me2	0	0.6092662229	0.1059873676	0.1880252188	1.783055597	0.9791450488	1.915142687	69.0929672	44.17337077	1.908413015
1031042	KKT-ENCODE-Impute-model_2	C18	H9	M25	H3K79me2	1	0.6036413058	0.1079802566	0.1802798515	1.74702574	0.9778984331	1.81304048	68.48797505	43.69761113	1.762324989
1031042	KKT-ENCODE-Impute-model_2	C18	H9	M25	H3K79me2	2	0.6246332064	0.107041121	0.1866730797	1.826405649	1.01256083	1.933704656	72.47065504	45.38779327	1.886032175
1031042	KKT-ENCODE-Impute-model_2	C18	H9	M25	H3K79me2	3	0.6424489313	0.1066161141	0.1862017389	1.816680627	1.022282783	1.978586822	72.74476474	46.70232107	1.918638961
1031042	KKT-ENCODE-Impute-model_2	C18	H9	M25	H3K79me2	4	0.6142681892	0.1091385724	0.1831597298	1.719446636	0.9935428462	1.928106766	70.73645531	44.41504785	1.803223483
1031042	KKT-ENCODE-Impute-model_2	C18	H9	M25	H3K79me2	5	0.6083088989	0.1098840716	0.1832529759	1.73793067	0.9824939245	1.940855584	72.25530872	43.94330955	1.921622099
1031042	KKT-ENCODE-Impute-model_2	C18	H9	M25	H3K79me2	6	0.6166949794	0.1093820808	0.1817961856	1.801566128	1.002219966	1.87376942	72.89113781	44.72283862	1.938502393
1031042	KKT-ENCODE-Impute-model_2	C18	H9	M25	H3K79me2	7	0.618586026	0.1059767736	0.1910487989	1.720311983	0.9847643015	1.880959614	70.44130262	44.86304878	1.920712987
1031042	KKT-ENCODE-Impute-model_2	C18	H9	M25	H3K79me2	8	0.6336295409	0.1084955784	0.1831258428	1.812089461	1.011120639	1.916643969	71.91339092	46.13129042	1.9214882
1031042	KKT-ENCODE-Impute-model_2	C18	H9	M25	H3K79me2	9	0.6115853801	0.1069460419	0.1830795034	1.793477981	0.9837810331	1.917370739	71.81881437	44.37757368	1.926283022
1040042	LiPingChun	C18	H9	M25	H3K79me2	0	0.5901400216	0.3370038837	0.0456806418	1.595517118	0.9111513142	1.766746225	55.95484605	35.35024461	15.00179788
1040042	LiPingChun	C18	H9	M25	H3K79me2	1	0.5862086144	0.3340606335	0.03533665902	1.56600604	0.9136628517	1.700478156	55.63836705	35.0916068	14.55530118
1040042	LiPingChun	C18	H9	M25	H3K79me2	2	0.6059983322	0.3415021816	0.04807568185	1.636628139	0.9421742537	1.784203449	58.92035725	36.28251224	15.28162701
1040042	LiPingChun	C18	H9	M25	H3K79me2	3	0.6232216677	0.3415236677	0.05633580043	1.631095362	0.9523693493	1.823477251	59.1754315	37.41086224	15.32610182
1040042	LiPingChun	C18	H9	M25	H3K79me2	4	0.594964985	0.3415768653	0.04574433736	1.543167406	0.9234344438	1.783029359	57.32488244	35.41262198	14.95743415
1040042	LiPingChun	C18	H9	M25	H3K79me2	5	0.5902124894	0.338937398	0.04522385879	1.56186298	0.9154931015	1.793047358	58.6648802	35.04794599	14.58346571
1040042	LiPingChun	C18	H9	M25	H3K79me2	6	0.5907750307	0.3425511194	0.04003643196	1.606799322	0.924509112	1.719756309	59.00866193	35.55192859	15.26824762
1040042	LiPingChun	C18	H9	M25	H3K79me2	7	0.5961896244	0.3377715907	0.04721019951	1.553029351	0.9146775868	1.735432238	57.15183584	35.87906571	14.8161433
1040042	LiPingChun	C18	H9	M25	H3K79me2	8	0.6101009442	0.3425013668	0.04409503841	1.622337152	0.9369156894	1.765742702	58.26928736	36.69910706	15.47040157
1040042	LiPingChun	C18	H9	M25	H3K79me2	9	0.5936305899	0.3351157466	0.04564710528	1.614057903	0.9174819217	1.771996134	58.44393429	35.65323787	14.83282199
1050042	MLeipzig	C18	H9	M25	H3K79me2	0	2.198210838	0.3452603529	0.1231179116	6.846121384	3.807607954	9.424057012	202.3467634	79.32025827	175.2758316
1050042	MLeipzig	C18	H9	M25	H3K79me2	1	2.174836827	0.3447037013	0.121089211	6.591125683	3.807968108	9.149599194	203.7574381	78.33915347	172.6299344
1050042	MLeipzig	C18	H9	M25	H3K79me2	2	2.255355496	0.3521086448	0.1212601834	6.84709182	3.935426839	9.283834686	208.7725769	82.41714242	180.1355861
1050042	MLeipzig	C18	H9	M25	H3K79me2	3	2.308788779	0.3546450756	0.1234981688	6.773378238	3.947235024	9.755892716	207.2234837	84.46419718	183.8587511
1050042	MLeipzig	C18	H9	M25	H3K79me2	4	2.254412924	0.3515651956	0.1225598107	6.782002032	3.934267736	9.999570333	213.8239114	82.26822424	180.3796804
1050042	MLeipzig	C18	H9	M25	H3K79me2	5	2.293417507	0.3536027141	0.1227595625	6.713529632	3.990753311	10.30509323	218.4581647	83.2908668	184.9435897
1050042	MLeipzig	C18	H9	M25	H3K79me2	6	2.283467178	0.3522141461	0.1226421417	7.029750723	3.989505675	9.953785572	215.8075118	83.96335232	183.2646824
1050042	MLeipzig	C18	H9	M25	H3K79me2	7	2.262728563	0.3472471188	0.1187828317	6.865222457	3.882743101	10.0448787	210.1361156	81.8299461	181.0324543
1050042	MLeipzig	C18	H9	M25	H3K79me2	8	2.329402031	0.3533606478	0.1254536995	6.929334493	3.987991451	9.741117175	212.6110219	84.52720275	186.6936399
1050042	MLeipzig	C18	H9	M25	H3K79me2	9	2.208372605	0.3453476321	0.1194053783	6.841718227	3.837497633	9.951025293	211.8520035	80.59527798	176.1191765
1060042	noml	C18	H9	M25	H3K79me2	0	0.5271165446	0.4553830409	0.1988637142	1.202555528	0.7680836245	1.356068948	33.98888728	23.86116753	15.98330678
1060042	noml	C18	H9	M25	H3K79me2	1	0.5240017136	0.4531403977	0.1987298881	1.191799258	0.7707041626	1.319930836	34.02405792	23.72361188	15.87279618
1060042	noml	C18	H9	M25	H3K79me2	2	0.5364911899	0.4607386917	0.200553634	1.219171847	0.7881433085	1.37049312	35.04277906	24.28711477	16.38615648
1060042	noml	C18	H9	M25	H3K79me2	3	0.5495671783	0.4620417091	0.2011963994	1.22074195	0.795780891	1.392360937	35.22786686	24.91802005	16.70975885
1060042	noml	C18	H9	M25	H3K79me2	4	0.5299526697	0.4594922558	0.2007508064	1.167856908	0.778072141	1.366656849	34.12155874	23.76775655	15.94192209
1060042	noml	C18	H9	M25	H3K79me2	5	0.525645742	0.4592272099	0.200954329	1.181142571	0.7708229594	1.371087531	34.95787893	23.51132718	15.82973309
1060042	noml	C18	H9	M25	H3K79me2	6	0.5315123703	0.459193635	0.2002470357	1.206923799	0.7837370474	1.332726931	35.30286455	23.98905548	16.14763271
1060042	noml	C18	H9	M25	H3K79me2	7	0.5327305008	0.4581671791	0.199901989	1.17214805	0.7704558453	1.344955348	34.22400691	24.12337515	16.14813994
1060042	noml	C18	H9	M25	H3K79me2	8	0.5418472833	0.4641068826	0.2047298978	1.221486591	0.7856664715	1.357463549	34.8237528	24.47444417	16.64979709
1060042	noml	C18	H9	M25	H3K79me2	9	0.5273647615	0.4562230685	0.1985539386	1.208317546	0.7689942232	1.340965983	34.89429145	23.97136446	16.03726723
1000017	BrokenNodes	C20	heart left ventricle	M22	H3K4me3	0	12.26543972	0.9072254087	0.1113106992	146.3243588	22.00009497	54.89367979	4291.223487	1154.946945	1194.539543
1000017	BrokenNodes	C20	heart left ventricle	M22	H3K4me3	1	12.11811249	0.9066113784	0.1161260225	143.9004904	21.90509867	54.21315482	4313.608949	1141.769537	1179.993506
1000017	BrokenNodes	C20	heart left ventricle	M22	H3K4me3	2	12.78059152	0.9067350971	0.1169815599	147.2691032	23.05321719	56.25943207	4342.345008	1199.409875	1243.564761
1000017	BrokenNodes	C20	heart left ventricle	M22	H3K4me3	3	13.20382054	0.9072882435	0.1187245634	146.9486174	23.40214941	54.82503495	4356.424584	1238.056045	1283.23011
1000017	BrokenNodes	C20	heart left ventricle	M22	H3K4me3	4	12.58841628	0.9070791359	0.1182541552	145.3219089	22.7814116	56.07635387	4312.850514	1182.611278	1224.692252
1000017	BrokenNodes	C20	heart left ventricle	M22	H3K4me3	5	12.59403041	0.9075153641	0.1184370828	144.6192599	22.78518655	55.90877853	4322.738941	1184.871652	1225.823107
1000017	BrokenNodes	C20	heart left ventricle	M22	H3K4me3	6	12.91310456	0.9074816375	0.1187133342	149.3987521	23.30890332	56.85217224	4354.493953	1213.784395	1256.522048
1000017	BrokenNodes	C20	heart left ventricle	M22	H3K4me3	7	12.64667422	0.9072800427	0.1114761374	150.3603848	22.63773353	56.27828979	4315.127849	1189.14301	1230.269415
1000017	BrokenNodes	C20	heart left ventricle	M22	H3K4me3	8	12.98344373	0.9074775855	0.1183423883	150.5418532	22.93657277	55.6895802	4347.739348	1219.048744	1262.769153
1000017	BrokenNodes	C20	heart left ventricle	M22	H3K4me3	9	12.24643113	0.9078123252	0.1120571731	148.9040462	21.89991802	55.23720351	4285.937889	1154.892208	1191.927357
1010030	ENCODE_DCC_Imputes	C20	heart left ventricle	M22	H3K4me3	0	13.57230355	0.9027549364	0.1114423233	163.442817	24.3300736	61.43634834	4644.906601	1269.877525	1322.759492
1010030	ENCODE_DCC_Imputes	C20	heart left ventricle	M22	H3K4me3	1	13.40591922	0.9021327263	0.1162406958	160.8696194	24.20974939	60.93618645	4666.469322	1255.157317	1306.447277
1010030	ENCODE_DCC_Imputes	C20	heart left ventricle	M22	H3K4me3	2	14.1220735	0.9022419683	0.1170677599	164.2353811	25.45028905	63.0715297	4692.268022	1316.36303	1374.837166
1010030	ENCODE_DCC_Imputes	C20	heart left ventricle	M22	H3K4me3	3	14.60256132	0.9028170996	0.1188181306	164.0240851	25.85868635	61.64006205	4711.779443	1359.875764	1419.903079
1010030	ENCODE_DCC_Imputes	C20	heart left ventricle	M22	H3K4me3	4	13.89025218	0.902588119	0.1183338375	161.8610722	25.11936502	62.78704793	4653.607533	1296.157875	1352.183576
1010030	ENCODE_DCC_Imputes	C20	heart left ventricle	M22	H3K4me3	5	13.91392665	0.9030929533	0.1184861088	161.3054414	25.16339394	62.79347248	4672.283247	1300.724046	1355.140822
1010030	ENCODE_DCC_Imputes	C20	heart left ventricle	M22	H3K4me3	6	14.26894258	0.9030303079	0.1187721174	166.5397906	25.74634466	63.66060948	4705.256497	1332.250141	1389.188664
1010030	ENCODE_DCC_Imputes	C20	heart left ventricle	M22	H3K4me3	7	13.97470683	0.9028076677	0.111618068	167.5801175	24.99911048	62.99912348	4663.029404	1305.402607	1360.304476
1010030	ENCODE_DCC_Imputes	C20	heart left ventricle	M22	H3K4me3	8	14.34383259	0.9030234112	0.118453457	167.8352423	25.32348847	62.34956256	4698.31564	1337.746069	1395.891627
1010030	ENCODE_DCC_Imputes	C20	heart left ventricle	M22	H3K4me3	9	13.54675581	0.9033175812	0.1121875401	166.2466397	24.20749565	62.10743081	4636.940411	1269.330483	1319.495232
1020030	Hongyang_Li_and_Yuanfang_Guan	C20	heart left ventricle	M22	H3K4me3	0	7.562800921	0.9341362094	0.1865362278	88.29040418	13.46683819	33.89742754	2451.775619	706.0517514	727.9458864
1020030	Hongyang_Li_and_Yuanfang_Guan	C20	heart left ventricle	M22	H3K4me3	1	7.518496767	0.9336761021	0.1887502484	87.36281277	13.49446608	33.67566507	2476.066981	702.2979165	723.4341369
1020030	Hongyang_Li_and_Yuanfang_Guan	C20	heart left ventricle	M22	H3K4me3	2	7.915950055	0.933706215	0.1895325879	89.2772676	14.16478372	35.20307357	2488.174745	736.352679	761.0815968
1020030	Hongyang_Li_and_Yuanfang_Guan	C20	heart left ventricle	M22	H3K4me3	3	8.196431023	0.9340317809	0.1908478233	89.2295344	14.41716519	34.42577515	2503.936437	761.5943487	786.8733581
1020030	Hongyang_Li_and_Yuanfang_Guan	C20	heart left ventricle	M22	H3K4me3	4	7.776628889	0.9340113951	0.1900456247	87.72640492	13.97216298	34.73690767	2464.296911	724.1911473	747.4201524
1020030	Hongyang_Li_and_Yuanfang_Guan	C20	heart left ventricle	M22	H3K4me3	5	7.805459369	0.9342688746	0.1900954641	87.69462239	14.01027824	35.05331622	2481.958403	728.0650556	750.8181694
1020030	Hongyang_Li_and_Yuanfang_Guan	C20	heart left ventricle	M22	H3K4me3	6	7.962148033	0.9342581071	0.190853567	90.16563758	14.25654597	35.41342372	2487.893986	741.9927204	765.3810955
1020030	Hongyang_Li_and_Yuanfang_Guan	C20	heart left ventricle	M22	H3K4me3	7	7.844058674	0.9340262585	0.1871759348	91.34419795	13.9301846	35.29150613	2480.228164	730.9636831	753.8028266
1020030	Hongyang_Li_and_Yuanfang_Guan	C20	heart left ventricle	M22	H3K4me3	8	8.065756147	0.9343432084	0.1886946487	91.5037259	14.14319713	34.88242759	2497.125904	750.958575	775.0783694
1020030	Hongyang_Li_and_Yuanfang_Guan	C20	heart left ventricle	M22	H3K4me3	9	7.582615348	0.9342057877	0.1870475682	90.21290981	13.45373778	34.60500495	2457.377041	708.7514887	729.1932201
1030030	KKT-ENCODE-Impute-model_1	C20	heart left ventricle	M22	H3K4me3	0	14.1275947	0.6634111607	0.07292440862	160.8776114	24.95998952	59.95022555	3640.886855	1393.178423	1206.942834
1030030	KKT-ENCODE-Impute-model_1	C20	heart left ventricle	M22	H3K4me3	1	13.85022877	0.663980762	0.07753102601	157.568345	24.69546318	58.12907167	3616.114099	1365.692637	1186.354509
1030030	KKT-ENCODE-Impute-model_1	C20	heart left ventricle	M22	H3K4me3	2	14.64525888	0.6587935061	0.07672670371	161.4669766	26.00354944	61.03517483	3653.537629	1444.018397	1230.107078
1030030	KKT-ENCODE-Impute-model_1	C20	heart left ventricle	M22	H3K4me3	3	15.16329958	0.6606673044	0.0787199145	161.6183744	26.47198544	59.50078813	3680.53701	1495.435872	1266.00296
1030030	KKT-ENCODE-Impute-model_1	C20	heart left ventricle	M22	H3K4me3	4	14.53070706	0.6604290224	0.07891438927	160.3015705	25.95820359	61.27381036	3655.797856	1432.629744	1226.752425
1030030	KKT-ENCODE-Impute-model_1	C20	heart left ventricle	M22	H3K4me3	5	14.55662095	0.6606335822	0.07901245672	160.7435258	25.89572937	61.02993037	3678.030742	1435.62342	1231.149225
1030030	KKT-ENCODE-Impute-model_1	C20	heart left ventricle	M22	H3K4me3	6	14.70736639	0.6622795885	0.07962562434	163.4675188	26.12811897	62.22277913	3648.895973	1450.473471	1239.707857
1030030	KKT-ENCODE-Impute-model_1	C20	heart left ventricle	M22	H3K4me3	7	14.53218	0.6627138596	0.07311841549	165.5963357	25.55055774	61.82690009	3653.143795	1433.072484	1230.761853
1030030	KKT-ENCODE-Impute-model_1	C20	heart left ventricle	M22	H3K4me3	8	14.94347904	0.6647130507	0.07914026559	167.3657817	25.98118546	61.74801365	3672.24632	1473.974208	1264.240114
1030030	KKT-ENCODE-Impute-model_1	C20	heart left ventricle	M22	H3K4me3	9	14.04376309	0.6642792979	0.07392872195	163.3047067	24.72103553	61.05639102	3631.046569	1385.21548	1197.002375
1031030	KKT-ENCODE-Impute-model_2	C20	heart left ventricle	M22	H3K4me3	0	17.37105295	0.218682228	0.03026412434	200.7276476	30.63017411	75.0158691	4447.504537	1724.509357	1004.673817
1031030	KKT-ENCODE-Impute-model_2	C20	heart left ventricle	M22	H3K4me3	1	17.0505833	0.2074190731	0.03473560454	196.8055743	30.35321817	73.26095687	4423.915303	1692.70228	1000.435415
1031030	KKT-ENCODE-Impute-model_2	C20	heart left ventricle	M22	H3K4me3	2	17.9803567	0.2144595113	0.0340096452	201.0532255	31.86458227	76.56216769	4455.970202	1784.994349	1030.918177
1031030	KKT-ENCODE-Impute-model_2	C20	heart left ventricle	M22	H3K4me3	3	18.61624975	0.2142913013	0.03698371947	201.2796877	32.43371318	74.45970067	4489.134454	1848.132278	1055.364019
1031030	KKT-ENCODE-Impute-model_2	C20	heart left ventricle	M22	H3K4me3	4	17.85505312	0.2074604835	0.03688731736	199.8758191	31.83799499	76.67509664	4463.475791	1772.395705	1018.253661
1031030	KKT-ENCODE-Impute-model_2	C20	heart left ventricle	M22	H3K4me3	5	17.87985457	0.2066132115	0.03778463005	200.4194563	31.74364515	76.48288408	4490.274416	1775.239126	1026.747795
1031030	KKT-ENCODE-Impute-model_2	C20	heart left ventricle	M22	H3K4me3	6	18.07696078	0.2048795681	0.03811627923	203.8728264	32.0492207	77.85929012	4456.469501	1794.678403	1026.735757
1031030	KKT-ENCODE-Impute-model_2	C20	heart left ventricle	M22	H3K4me3	7	17.8527833	0.2194879943	0.03025028667	206.3204537	31.33001562	77.2572776	4459.35673	1772.287423	1016.662652
1031030	KKT-ENCODE-Impute-model_2	C20	heart left ventricle	M22	H3K4me3	8	18.36013086	0.2090966686	0.03746335634	208.7496652	31.87207362	77.32383313	4486.06216	1822.949906	1052.816517
1031030	KKT-ENCODE-Impute-model_2	C20	heart left ventricle	M22	H3K4me3	9	17.25049273	0.2092554747	0.03269333894	203.5527709	30.30317872	76.23079309	4433.769495	1712.49464	989.0651103
1040030	LiPingChun	C20	heart left ventricle	M22	H3K4me3	0	9.527882439	0.7029456288	0.05410422983	104.613169	16.40807195	46.59235671	2195.599078	854.0179	786.3224278
1040030	LiPingChun	C20	heart left ventricle	M22	H3K4me3	1	9.373711719	0.7016498622	0.05307491135	102.9348107	16.29787784	46.16049296	2185.325491	840.5069274	756.0724449
1040030	LiPingChun	C20	heart left ventricle	M22	H3K4me3	2	9.934324745	0.6998421986	0.05824612578	105.7990054	17.21942024	47.94381557	2219.966882	888.1817155	802.0792683
1040030	LiPingChun	C20	heart left ventricle	M22	H3K4me3	3	10.25851692	0.7005231155	0.0581564504	105.8095894	17.45548853	47.20567327	2228.003912	914.9076669	829.8102557
1040030	LiPingChun	C20	heart left ventricle	M22	H3K4me3	4	9.83279705	0.7010119873	0.05448202185	104.908897	17.11298054	48.07265882	2214.398207	879.6379416	807.2747009
1040030	LiPingChun	C20	heart left ventricle	M22	H3K4me3	5	9.835496407	0.7017412382	0.05950147163	104.9119423	17.06247784	48.13654128	2222.637076	880.1433569	802.0158316
1040030	LiPingChun	C20	heart left ventricle	M22	H3K4me3	6	9.939096776	0.7013049203	0.05645423263	106.5863101	17.21934425	48.66621173	2205.325393	888.0048617	805.0303581
1040030	LiPingChun	C20	heart left ventricle	M22	H3K4me3	7	9.826005405	0.7011109364	0.05138969757	107.6130238	16.84712537	48.5787053	2209.144114	879.0432545	804.1692607
1040030	LiPingChun	C20	heart left ventricle	M22	H3K4me3	8	10.07014132	0.7025656547	0.05733949146	108.8484852	17.08287878	48.02510824	2213.051384	899.3013529	822.6232405
1040030	LiPingChun	C20	heart left ventricle	M22	H3K4me3	9	9.449068521	0.7033807834	0.05550007206	105.8719552	16.21421489	47.42313076	2183.53301	847.9438245	770.9890461
1050030	MLeipzig	C20	heart left ventricle	M22	H3K4me3	0	28.4672336	0.5617681769	0.05641469407	294.4051011	50.29496063	149.8383898	6851.695815	2462.950935	2743.080275
1050030	MLeipzig	C20	heart left ventricle	M22	H3K4me3	1	27.95539834	0.5604503059	0.05812630065	278.9429101	49.39176642	143.323144	6778.641266	2409.751148	2694.214502
1050030	MLeipzig	C20	heart left ventricle	M22	H3K4me3	2	29.73962893	0.5612225014	0.05878390616	294.7286818	52.9049213	152.426631	6899.016397	2543.922268	2858.728808
1050030	MLeipzig	C20	heart left ventricle	M22	H3K4me3	3	30.98443563	0.5608998387	0.06036832215	302.1501379	53.8543925	148.9415781	7053.533129	2649.782992	2976.530175
1050030	MLeipzig	C20	heart left ventricle	M22	H3K4me3	4	29.44433236	0.5600036302	0.05937481089	293.6523018	52.15356203	155.8468368	6928.474763	2519.652045	2832.900183
1050030	MLeipzig	C20	heart left ventricle	M22	H3K4me3	5	29.53982418	0.560042426	0.05937898286	296.3783063	52.30681525	153.7358223	6957.374999	2546.005131	2843.778613
1050030	MLeipzig	C20	heart left ventricle	M22	H3K4me3	6	29.89175295	0.5601269369	0.06018227412	300.160195	52.9255944	154.051573	6925.72108	2570.009515	2872.779741
1050030	MLeipzig	C20	heart left ventricle	M22	H3K4me3	7	29.44075254	0.5601626238	0.05669471671	301.0488603	51.81068249	153.6014407	6891.551528	2521.401858	2832.283121
1050030	MLeipzig	C20	heart left ventricle	M22	H3K4me3	8	30.34887448	0.5606133608	0.05987917524	305.4034949	52.29177908	151.3957963	6966.915347	2597.614229	2918.33808
1050030	MLeipzig	C20	heart left ventricle	M22	H3K4me3	9	28.79580274	0.5583961083	0.05703163447	305.3210178	50.6323037	151.1699429	6884.637936	2468.175984	2775.20355
1060030	noml	C20	heart left ventricle	M22	H3K4me3	0	13.17228534	0.7663676557	0.04821986037	150.6848278	23.02840571	57.96521901	3228.234353	1292.37811	1184.006203
1060030	noml	C20	heart left ventricle	M22	H3K4me3	1	12.94659569	0.7647227023	0.04919627049	147.8340438	22.86972553	56.56906265	3214.369862	1270.259783	1163.059238
1060030	noml	C20	heart left ventricle	M22	H3K4me3	2	13.62200909	0.7706750471	0.05018142274	150.9757126	23.94554496	59.04292503	3232.722985	1337.206777	1224.287443
1060030	noml	C20	heart left ventricle	M22	H3K4me3	3	14.099013	0.773983066	0.05125873948	151.1536552	24.37837657	57.59746874	3257.514236	1384.574958	1267.872662
1060030	noml	C20	heart left ventricle	M22	H3K4me3	4	13.52713123	0.7704664279	0.05052950297	150.1169394	23.92108144	59.14723857	3239.016773	1327.763592	1216.721481
1060030	noml	C20	heart left ventricle	M22	H3K4me3	5	13.54796926	0.7705887292	0.0505301746	150.5661821	23.85830683	59.14860069	3259.751392	1330.118069	1219.063675
1060030	noml	C20	heart left ventricle	M22	H3K4me3	6	13.70049156	0.7709476144	0.05075481581	153.097231	24.10527181	60.01595741	3234.901441	1345.106256	1228.875483
1060030	noml	C20	heart left ventricle	M22	H3K4me3	7	13.5417662	0.7676421928	0.04833919966	154.9401722	23.5786433	59.75486964	3238.038199	1328.930639	1215.300326
1060030	noml	C20	heart left ventricle	M22	H3K4me3	8	13.89807252	0.7736500212	0.05083901482	156.7084636	23.93879152	59.65756626	3255.531595	1364.786927	1248.869582
1060030	noml	C20	heart left ventricle	M22	H3K4me3	9	13.10984039	0.7641121627	0.04797390779	153.1272335	22.84566597	58.87132984	3226.888245	1286.194068	1177.206783
1000001	BrokenNodes	C23	IMR-90	M03	H2AFZ	0	3.628235832	0.7207919927	0.07613425531	38.06216222	5.346494088	21.74517631	1030.683365	326.9155821	276.8563208
1000001	BrokenNodes	C23	IMR-90	M03	H2AFZ	1	3.51482226	0.7162116457	0.0728141988	36.33414333	5.190920902	22.08787153	979.4935347	315.5168179	266.0844854
1000001	BrokenNodes	C23	IMR-90	M03	H2AFZ	2	3.728878791	0.7210155012	0.07774920161	38.03530605	5.487133242	22.41735047	1017.897896	335.0143509	282.3884056
1000001	BrokenNodes	C23	IMR-90	M03	H2AFZ	3	3.849928563	0.7233034048	0.08247691487	38.16130294	5.572611388	22.38614236	1026.171046	345.8773935	291.3264274
1000001	BrokenNodes	C23	IMR-90	M03	H2AFZ	4	3.725612452	0.7222121676	0.07536240264	38.53121679	5.514162422	22.6560833	1023.918884	335.2396934	283.5426759
1000001	BrokenNodes	C23	IMR-90	M03	H2AFZ	5	3.706451766	0.723936291	0.07247672244	38.44443633	5.468586612	22.26626023	1037.543222	333.8766652	282.7418736
1000001	BrokenNodes	C23	IMR-90	M03	H2AFZ	6	3.769390684	0.7227003092	0.07623698558	38.79806476	5.572570235	22.51235805	1031.183782	339.3745292	286.4845575
1000001	BrokenNodes	C23	IMR-90	M03	H2AFZ	7	3.682087263	0.7199162661	0.0774258781	38.5469629	5.377831961	22.25576575	1009.589969	330.8518651	279.7050957
1000001	BrokenNodes	C23	IMR-90	M03	H2AFZ	8	3.812810939	0.7214356582	0.07960351556	39.54761659	5.513310511	22.35686932	1018.649684	342.8342082	289.347608
1000001	BrokenNodes	C23	IMR-90	M03	H2AFZ	9	3.594475749	0.7176984515	0.07555014393	38.39458576	5.257380285	21.93515095	990.5787492	323.1619067	273.1865808
1010005	ENCODE_DCC_Imputes	C23	IMR-90	M03	H2AFZ	0	3.703876675	0.6937008249	0.05041339867	38.74138033	5.458440642	22.06752732	1053.255319	331.6343968	276.5863678
1010005	ENCODE_DCC_Imputes	C23	IMR-90	M03	H2AFZ	1	3.588097629	0.6895674275	0.04692685903	36.99041563	5.298747961	22.41399253	1001.217786	319.979521	265.8040917
1010005	ENCODE_DCC_Imputes	C23	IMR-90	M03	H2AFZ	2	3.805966116	0.6947974008	0.05209165739	38.7271607	5.601581337	22.74578146	1040.634272	339.8287115	282.1160817
1010005	ENCODE_DCC_Imputes	C23	IMR-90	M03	H2AFZ	3	3.929128193	0.6972576386	0.0566806203	38.84411058	5.688756695	22.71696479	1049.014546	350.8371295	291.145698
1010005	ENCODE_DCC_Imputes	C23	IMR-90	M03	H2AFZ	4	3.802736631	0.6960654633	0.04943604123	39.2254987	5.62957869	22.99469023	1046.884793	340.1338127	283.5076948
1010005	ENCODE_DCC_Imputes	C23	IMR-90	M03	H2AFZ	5	3.78344071	0.6970627249	0.04657113224	39.13326835	5.583031384	22.59931891	1060.644454	338.6671308	282.5038254
1010005	ENCODE_DCC_Imputes	C23	IMR-90	M03	H2AFZ	6	3.847980276	0.6960394018	0.05033160035	39.50309345	5.689642027	22.85243115	1054.198762	344.3070812	286.19573
1010005	ENCODE_DCC_Imputes	C23	IMR-90	M03	H2AFZ	7	3.759831117	0.6932761888	0.05211354732	39.26888664	5.491217761	22.59760794	1032.396526	335.6499033	279.6826054
1010005	ENCODE_DCC_Imputes	C23	IMR-90	M03	H2AFZ	8	3.891846393	0.694890648	0.05307510313	40.25558287	5.627922851	22.68564689	1041.231952	347.7046085	289.1083216
1010005	ENCODE_DCC_Imputes	C23	IMR-90	M03	H2AFZ	9	3.669663886	0.690976846	0.04995867224	39.086669	5.367545558	22.27035239	1012.42155	327.7528465	272.8417404
1020005	Hongyang_Li_and_Yuanfang_Guan	C23	IMR-90	M03	H2AFZ	0	3.703876668	0.693700825	0.05041338413	38.74138024	5.458440631	22.06752727	1053.255317	331.6343961	276.5863672
1020005	Hongyang_Li_and_Yuanfang_Guan	C23	IMR-90	M03	H2AFZ	1	3.588097622	0.6895674277	0.04692684661	36.99041555	5.298747951	22.41399249	1001.217783	319.9795203	265.8040912
1020005	Hongyang_Li_and_Yuanfang_Guan	C23	IMR-90	M03	H2AFZ	2	3.805966109	0.694797401	0.05209164524	38.72716062	5.601581326	22.74578142	1040.634269	339.8287108	282.116334
1020005	Hongyang_Li_and_Yuanfang_Guan	C23	IMR-90	M03	H2AFZ	3	3.929128186	0.6972576389	0.05668061356	38.8441105	5.688756685	22.71696475	1049.014543	350.8371288	291.1456974
1020005	Hongyang_Li_and_Yuanfang_Guan	C23	IMR-90	M03	H2AFZ	4	3.802736624	0.6960654635	0.04943603061	39.22549861	5.629578679	22.9946902	1046.88479	340.133812	283.5076942
1020005	Hongyang_Li_and_Yuanfang_Guan	C23	IMR-90	M03	H2AFZ	5	3.783440702	0.6970627251	0.04657111966	39.13326826	5.583031373	22.59931887	1060.644452	338.6671301	282.5038247
1020005	Hongyang_Li_and_Yuanfang_Guan	C23	IMR-90	M03	H2AFZ	6	3.847980269	0.696039402	0.05033158918	39.50309336	5.689642016	22.85243111	1054.198759	344.3070805	286.1957294
1020005	Hongyang_Li_and_Yuanfang_Guan	C23	IMR-90	M03	H2AFZ	7	3.75983111	0.6932761889	0.0521135385	39.26888656	5.491217751	22.5976079	1032.396524	335.6499026	279.6826048
1020005	Hongyang_Li_and_Yuanfang_Guan	C23	IMR-90	M03	H2AFZ	8	3.891846386	0.6948906482	0.0530750905	40.25558278	5.62792284	22.68564685	1041.231949	347.7046078	289.108321
1020005	Hongyang_Li_and_Yuanfang_Guan	C23	IMR-90	M03	H2AFZ	9	3.669663878	0.6909768462	0.04995866145	39.08666891	5.367545548	22.27035234	1012.421548	327.7528459	272.8417399
1030005	KKT-ENCODE-Impute-model_1	C23	IMR-90	M03	H2AFZ	0	5.466282564	0.4967166897	0.04526958015	62.61314952	8.159082186	30.52744092	1749.25018	516.78826	389.7814945
1030005	KKT-ENCODE-Impute-model_1	C23	IMR-90	M03	H2AFZ	1	5.318362403	0.4952435852	0.04249187762	60.46029998	7.951470879	30.89944099	1690.466751	502.3120095	379.641814
1030005	KKT-ENCODE-Impute-model_1	C23	IMR-90	M03	H2AFZ	2	5.661246742	0.4946212927	0.0493855354	63.31195388	8.433766562	31.49030386	1757.176484	534.4299028	395.9555233
1030005	KKT-ENCODE-Impute-model_1	C23	IMR-90	M03	H2AFZ	3	5.8636857	0.4949950413	0.05122037271	63.69783787	8.588447229	31.57234421	1774.090077	553.398734	407.8701455
1030005	KKT-ENCODE-Impute-model_1	C23	IMR-90	M03	H2AFZ	4	5.649165572	0.495633656	0.0453790997	63.96365949	8.465878524	31.83046707	1763.046264	533.6589361	397.3655982
1030005	KKT-ENCODE-Impute-model_1	C23	IMR-90	M03	H2AFZ	5	5.624666676	0.4953178037	0.04383048091	63.9152018	8.396583942	31.30870249	1782.43287	531.582433	396.6631909
1030005	KKT-ENCODE-Impute-model_1	C23	IMR-90	M03	H2AFZ	6	5.714385084	0.4970734849	0.04582263973	64.31426194	8.552312123	31.75851379	1767.280397	539.9869502	402.3646065
1030005	KKT-ENCODE-Impute-model_1	C23	IMR-90	M03	H2AFZ	7	5.594772998	0.4968196245	0.04778241287	64.21017624	8.28669312	31.40147877	1741.350775	528.7516751	395.9088712
1030005	KKT-ENCODE-Impute-model_1	C23	IMR-90	M03	H2AFZ	8	5.79359118	0.4980708983	0.04751524398	65.81468032	8.47906326	31.55592834	1757.017859	547.3225222	407.705573
1030005	KKT-ENCODE-Impute-model_1	C23	IMR-90	M03	H2AFZ	9	5.446180985	0.499116343	0.04464530138	63.9592124	8.060934097	30.81650309	1706.947993	514.9695704	390.0541064
1031005	KKT-ENCODE-Impute-model_2	C23	IMR-90	M03	H2AFZ	0	5.740511694	0.1743110842	0.2649988338	66.34239012	8.596262387	31.98827533	1816.458416	544.4111396	216.2950349
1031005	KKT-ENCODE-Impute-model_2	C23	IMR-90	M03	H2AFZ	1	5.585154097	0.1666868512	0.2569170243	64.08743756	8.379981361	32.37400949	1755.540401	529.2376516	213.6288052
1031005	KKT-ENCODE-Impute-model_2	C23	IMR-90	M03	H2AFZ	2	5.942442158	0.1721263647	0.2713688977	67.05593719	8.883161427	32.991504	1824.286762	562.816506	218.7070129
1031005	KKT-ENCODE-Impute-model_2	C23	IMR-90	M03	H2AFZ	3	6.153595851	0.1715677494	0.2776715558	67.43878196	9.043887718	33.05025563	1841.67042	582.660138	224.1572792
1031005	KKT-ENCODE-Impute-model_2	C23	IMR-90	M03	H2AFZ	4	5.929948823	0.1670628825	0.2662015913	67.73772919	8.916382678	33.32936177	1830.426354	562.0266517	218.39526
1031005	KKT-ENCODE-Impute-model_2	C23	IMR-90	M03	H2AFZ	5	5.903885676	0.1665851351	0.2642583113	67.6754509	8.843304334	32.78773848	1850.366526	559.7654217	218.6082147
1031005	KKT-ENCODE-Impute-model_2	C23	IMR-90	M03	H2AFZ	6	5.999783314	0.1654682415	0.2633287316	68.12453688	9.009058238	33.29162249	1834.771353	568.7552999	219.7328308
1031005	KKT-ENCODE-Impute-model_2	C23	IMR-90	M03	H2AFZ	7	5.875324065	0.1756669151	0.269772308	68.02309244	8.732283172	32.90499832	1808.189308	557.0194544	217.1968531
1031005	KKT-ENCODE-Impute-model_2	C23	IMR-90	M03	H2AFZ	8	6.079777176	0.1676194422	0.2649991306	69.6899029	8.929348217	33.04245715	1824.191811	576.2237793	225.8578208
1031005	KKT-ENCODE-Impute-model_2	C23	IMR-90	M03	H2AFZ	9	5.719999089	0.1688993742	0.258664234	67.76672094	8.494820333	32.29135194	1772.915781	542.5346935	214.5076871
1040005	LiPingChun	C23	IMR-90	M03	H2AFZ	0	4.673808714	0.5386768828	0.06256404917	52.93946235	6.907087571	25.15879047	1560.681468	430.3126635	361.6707318
1040005	LiPingChun	C23	IMR-90	M03	H2AFZ	1	4.54199678	0.537200225	0.07315743391	51.02220657	6.716888102	25.5311938	1504.832852	417.3712693	347.3492224
1040005	LiPingChun	C23	IMR-90	M03	H2AFZ	2	4.835726355	0.5375882007	0.06616664762	53.51357514	7.13505008	25.99512715	1567.013871	444.8207211	370.6323011
1040005	LiPingChun	C23	IMR-90	M03	H2AFZ	3	4.999487567	0.5381974592	0.06417582775	53.79545885	7.253992106	26.03710092	1580.817986	460.0584597	382.107595
1040005	LiPingChun	C23	IMR-90	M03	H2AFZ	4	4.826831932	0.5391680434	0.0696399709	54.1499992	7.161944603	26.24156729	1572.35764	444.5849181	367.7523789
1040005	LiPingChun	C23	IMR-90	M03	H2AFZ	5	4.802282144	0.5393336167	0.06290169247	54.03438797	7.100308871	25.7736731	1589.102951	442.241861	360.3037
1040005	LiPingChun	C23	IMR-90	M03	H2AFZ	6	4.875123725	0.5396472354	0.06587887958	54.27928328	7.226841358	26.20041799	1574.377017	448.9380888	373.4424208
1040005	LiPingChun	C23	IMR-90	M03	H2AFZ	7	4.777489034	0.5381380668	0.05983443949	54.19484203	7.007545242	25.90315499	1551.253541	439.6834946	366.3354767
1040005	LiPingChun	C23	IMR-90	M03	H2AFZ	8	4.947125531	0.5403087023	0.06021712792	55.61407559	7.170588167	26.04127823	1565.569174	455.369181	371.5274084
1040005	LiPingChun	C23	IMR-90	M03	H2AFZ	9	4.652265775	0.5386569404	0.06448802542	53.99851958	6.817680247	25.418892	1518.748402	428.0954779	357.5908342
1050005	MLeipzig	C23	IMR-90	M03	H2AFZ	0	4.867028763	0.4679848653	0.02735462835	46.13111066	6.583018746	30.43234362	1223.674782	356.6130799	254.7686764
1050005	MLeipzig	C23	IMR-90	M03	H2AFZ	1	4.826190361	0.4659949283	0.02624203957	45.75864307	6.51433545	31.43575422	1224.941684	350.4195399	255.9035617
1050005	MLeipzig	C23	IMR-90	M03	H2AFZ	2	5.052692393	0.4709896491	0.02832980614	47.20142918	6.82184678	31.90092344	1254.982486	369.8333484	264.8163632
1050005	MLeipzig	C23	IMR-90	M03	H2AFZ	3	5.213223512	0.473151146	0.03070691454	47.48249057	6.924087405	31.94118509	1263.565833	380.9913483	272.2119687
1050005	MLeipzig	C23	IMR-90	M03	H2AFZ	4	5.028863436	0.4729896756	0.02735898908	47.73574478	6.82117888	32.07020903	1259.120895	368.539468	265.1351717
1050005	MLeipzig	C23	IMR-90	M03	H2AFZ	5	4.950782369	0.4752331769	0.0263020738	47.39882244	6.749372878	30.4681244	1250.369576	365.7350369	258.8076475
1050005	MLeipzig	C23	IMR-90	M03	H2AFZ	6	5.079552591	0.4715323624	0.02799510339	47.82312631	6.902974521	31.68109229	1258.066178	372.9016104	265.2645114
1050005	MLeipzig	C23	IMR-90	M03	H2AFZ	7	5.025577047	0.4704376104	0.02815828594	48.00899015	6.717573633	31.64695104	1247.174361	365.4442013	264.2536409
1050005	MLeipzig	C23	IMR-90	M03	H2AFZ	8	5.173152611	0.4715881247	0.02848568403	48.99913758	6.860683192	31.51728372	1253.030317	377.2386912	271.4114621
1050005	MLeipzig	C23	IMR-90	M03	H2AFZ	9	4.92560648	0.4669560498	0.02720637	47.9498579	6.585163626	31.35031361	1229.254027	357.8750439	260.3889335
1060005	noml	C23	IMR-90	M03	H2AFZ	0	4.083631498	0.6552602652	0.1285131028	44.97139139	5.981605472	23.7352954	1264.948731	372.8709688	290.0004141
1060005	noml	C23	IMR-90	M03	H2AFZ	1	3.973227627	0.6531113049	0.1310104112	43.36253234	5.830499289	24.22366976	1220.541174	362.1613792	280.5850114
1060005	noml	C23	IMR-90	M03	H2AFZ	2	4.230641946	0.6554799116	0.1284927394	45.49439971	6.189466054	24.57427013	1271.626872	385.8503036	298.2938425
1060005	noml	C23	IMR-90	M03	H2AFZ	3	4.373679714	0.6581401747	0.1293554812	45.73409961	6.290558896	24.63884185	1282.173368	398.9054507	308.7917234
1060005	noml	C23	IMR-90	M03	H2AFZ	4	4.217608601	0.6569683743	0.1299115422	45.96601701	6.204185458	24.8671913	1274.445503	384.9802509	299.046336
1060005	noml	C23	IMR-90	M03	H2AFZ	5	4.194033476	0.6583366486	0.1292210142	45.87850573	6.146305452	24.4288749	1287.615091	383.0553619	298.3432569
1060005	noml	C23	IMR-90	M03	H2AFZ	6	4.262236115	0.6584211926	0.1311748975	46.10975074	6.267504841	24.66577597	1276.943575	389.2889176	302.0137805
1060005	noml	C23	IMR-90	M03	H2AFZ	7	4.179478024	0.6562884968	0.1263610576	46.0621069	6.077854797	24.44460854	1259.692169	381.6423238	296.3643635
1060005	noml	C23	IMR-90	M03	H2AFZ	8	4.318220895	0.6576471403	0.1327164797	47.17750216	6.207049348	24.55148456	1268.834613	394.1313397	305.6375248
1060005	noml	C23	IMR-90	M03	H2AFZ	9	4.072559308	0.6538643721	0.1294416306	45.95731954	5.915089363	24.00192112	1235.032791	371.8833884	289.1395247
1000044	BrokenNodes	C23	IMR-90	M07	H2BK12ac	0	1.807048869	0.372587568	0.1871583956	2.775296748	2.165460745	11.44058958	396.7896624	147.1294069	56.58851569
1000044	BrokenNodes	C23	IMR-90	M07	H2BK12ac	1	1.773358559	0.3749164043	0.1868784775	2.816018083	2.167972218	11.90576766	379.8562895	143.9297793	55.99589647
1000044	BrokenNodes	C23	IMR-90	M07	H2BK12ac	2	1.808034231	0.3753013336	0.1878796114	2.79286974	2.173317092	11.29689917	385.7914937	146.5483847	56.75501343
1000044	BrokenNodes	C23	IMR-90	M07	H2BK12ac	3	1.869786774	0.377639264	0.1886523727	2.839734776	2.211214271	11.79250389	396.9237027	151.6939603	58.74298597
1000044	BrokenNodes	C23	IMR-90	M07	H2BK12ac	4	1.78076978	0.3760088014	0.1862112126	2.729464203	2.144780307	11.35519427	386.5909139	144.3457839	56.42405524
1000044	BrokenNodes	C23	IMR-90	M07	H2BK12ac	5	1.811604663	0.3767959645	0.1855554087	2.820963753	2.184705377	11.60707128	397.6870203	147.655553	57.49804716
1000044	BrokenNodes	C23	IMR-90	M07	H2BK12ac	6	1.815842429	0.3759108101	0.1881061878	2.80503261	2.182849075	11.68886944	394.6453281	147.5460382	57.06389353
1000044	BrokenNodes	C23	IMR-90	M07	H2BK12ac	7	1.776245797	0.3761522628	0.1877311491	2.759288055	2.085602624	11.46640671	387.6586216	143.9991419	56.03357954
1000044	BrokenNodes	C23	IMR-90	M07	H2BK12ac	8	1.86887458	0.37575618	0.1927498592	2.843992803	2.204422365	11.66996029	393.7041026	151.4357063	58.26774227
1000044	BrokenNodes	C23	IMR-90	M07	H2BK12ac	9	1.796777389	0.3741641414	0.1879008584	2.799642317	2.1786519	11.41090907	387.0594961	146.0120289	56.34676558
1010100	ENCODE_DCC_Imputes	C23	IMR-90	M07	H2BK12ac	0	1.828306151	0.358428137	0.1825649577	2.790990124	2.191323787	11.63450006	403.2203745	150.2769633	55.26966002
1010100	ENCODE_DCC_Imputes	C23	IMR-90	M07	H2BK12ac	1	1.794249618	0.3607705007	0.1822347601	2.832294867	2.194710215	12.11619992	386.0173232	147.0534799	54.6711637
1010100	ENCODE_DCC_Imputes	C23	IMR-90	M07	H2BK12ac	2	1.829254488	0.3611893754	0.1831914689	2.808761237	2.199447831	11.4883528	392.0794357	149.7377645	55.34945705
1010100	ENCODE_DCC_Imputes	C23	IMR-90	M07	H2BK12ac	3	1.892336694	0.3633517687	0.1838366486	2.856665737	2.238237709	11.99637804	403.474231	155.0333505	57.25639047
1010100	ENCODE_DCC_Imputes	C23	IMR-90	M07	H2BK12ac	4	1.801900051	0.3617632118	0.1815018935	2.744215607	2.170480173	11.55111542	392.9680065	147.5058112	54.99220139
1010100	ENCODE_DCC_Imputes	C23	IMR-90	M07	H2BK12ac	5	1.833641381	0.3623931403	0.1808570099	2.838958793	2.212049861	11.80699317	404.2147237	150.8679205	56.08547985
1010100	ENCODE_DCC_Imputes	C23	IMR-90	M07	H2BK12ac	6	1.837187816	0.3618636268	0.1834247452	2.821276795	2.209497887	11.88698191	401.0294118	150.7393857	55.64101928
1010100	ENCODE_DCC_Imputes	C23	IMR-90	M07	H2BK12ac	7	1.797421302	0.3619417855	0.1831829689	2.774295263	2.110606859	11.66667825	394.0294163	147.1285058	54.73800198
1010100	ENCODE_DCC_Imputes	C23	IMR-90	M07	H2BK12ac	8	1.891061789	0.3615767145	0.1879623391	2.860006981	2.23147869	11.86750049	400.1205634	154.7467448	56.77398746
1010100	ENCODE_DCC_Imputes	C23	IMR-90	M07	H2BK12ac	9	1.817718123	0.3601819132	0.1833559495	2.817085235	2.205140895	11.60271118	393.305434	149.1495125	54.95067523
1020100	Hongyang_Li_and_Yuanfang_Guan	C23	IMR-90	M07	H2BK12ac	0	1.828306151	0.3584281371	0.1825649699	2.790990123	2.191323787	11.63450006	403.2203744	150.2769633	55.26966
1020100	Hongyang_Li_and_Yuanfang_Guan	C23	IMR-90	M07	H2BK12ac	1	1.794249618	0.3607705009	0.1822347709	2.832294866	2.194710215	12.11619991	386.017323	147.0534799	54.67120778
1020100	Hongyang_Li_and_Yuanfang_Guan	C23	IMR-90	M07	H2BK12ac	2	1.829254489	0.3611893755	0.1831914737	2.808761235	2.199447831	11.4883528	392.0794355	149.7377645	55.34945704
1020100	Hongyang_Li_and_Yuanfang_Guan	C23	IMR-90	M07	H2BK12ac	3	1.892336694	0.3633517689	0.1838366663	2.856665736	2.238237709	11.99637804	403.4742307	155.0333504	57.25639045
1020100	Hongyang_Li_and_Yuanfang_Guan	C23	IMR-90	M07	H2BK12ac	4	1.801900051	0.3617632119	0.1815019023	2.744215605	2.170480173	11.55111542	392.9680063	147.5058111	54.99220137
1020100	Hongyang_Li_and_Yuanfang_Guan	C23	IMR-90	M07	H2BK12ac	5	1.833641381	0.3623931404	0.1808570227	2.838958792	2.212049861	11.80699317	404.2147234	150.8679205	56.08547982
1020100	Hongyang_Li_and_Yuanfang_Guan	C23	IMR-90	M07	H2BK12ac	6	1.837187816	0.3618636268	0.1834247601	2.821276794	2.209497888	11.88698191	401.0294116	150.7393857	55.64101927
1020100	Hongyang_Li_and_Yuanfang_Guan	C23	IMR-90	M07	H2BK12ac	7	1.797421302	0.3619417856	0.1831829774	2.774295263	2.110606859	11.66667825	394.0294161	147.1285058	54.73800195
1020100	Hongyang_Li_and_Yuanfang_Guan	C23	IMR-90	M07	H2BK12ac	8	1.891061789	0.3615767146	0.1879623572	2.86000698	2.23147869	11.86750049	400.1205631	154.7467448	56.77403292
1020100	Hongyang_Li_and_Yuanfang_Guan	C23	IMR-90	M07	H2BK12ac	9	1.817718124	0.3601819133	0.1833559625	2.817085235	2.205140895	11.60271117	393.3054337	149.1495125	54.95067521
1030100	KKT-ENCODE-Impute-model_1	C23	IMR-90	M07	H2BK12ac	0	2.059448584	0.1607054646	0.06097351652	3.245855341	2.478908138	14.10514952	467.1279721	182.0905635	19.18694921
1030100	KKT-ENCODE-Impute-model_1	C23	IMR-90	M07	H2BK12ac	1	2.023557839	0.1626672706	0.05824081752	3.300582093	2.489445106	14.76135249	448.7198459	178.9640513	19.69071661
1030100	KKT-ENCODE-Impute-model_1	C23	IMR-90	M07	H2BK12ac	2	2.064573892	0.1607658963	0.05994722313	3.285193344	2.490579817	13.97736788	456.1890546	182.4404095	19.29843685
1030100	KKT-ENCODE-Impute-model_1	C23	IMR-90	M07	H2BK12ac	3	2.139916857	0.1610042009	0.05872632851	3.342135672	2.537952809	14.62030634	469.7461714	189.0568298	20.07629009
1030100	KKT-ENCODE-Impute-model_1	C23	IMR-90	M07	H2BK12ac	4	2.033761814	0.1617251498	0.05739911054	3.205935898	2.456316329	14.08673123	457.3242235	179.8981202	19.44681597
1030100	KKT-ENCODE-Impute-model_1	C23	IMR-90	M07	H2BK12ac	5	2.071500579	0.1612847511	0.05727910431	3.319822277	2.509030903	14.36673497	469.6769637	183.6059924	19.45792721
1030100	KKT-ENCODE-Impute-model_1	C23	IMR-90	M07	H2BK12ac	6	2.074014369	0.1627396468	0.0582811663	3.29830021	2.50589284	14.49093422	465.7918176	183.5119666	19.57675679
1030100	KKT-ENCODE-Impute-model_1	C23	IMR-90	M07	H2BK12ac	7	2.030233435	0.1610276589	0.06188137084	3.24180066	2.391389289	14.25639579	458.582677	179.2832163	19.11741625
1030100	KKT-ENCODE-Impute-model_1	C23	IMR-90	M07	H2BK12ac	8	2.136056911	0.1618192837	0.06142836424	3.335124079	2.531632266	14.41908069	464.9642299	188.4054629	19.97441022
1030100	KKT-ENCODE-Impute-model_1	C23	IMR-90	M07	H2BK12ac	9	2.050706989	0.1609784883	0.06041435327	3.293125944	2.500438445	14.13388403	456.7506461	181.239259	19.12096899
1031100	KKT-ENCODE-Impute-model_2	C23	IMR-90	M07	H2BK12ac	0	2.093331865	0.05757539276	0.04391777252	3.327643124	2.519153414	14.58972653	472.0597664	185.4535593	2.713890681
1031100	KKT-ENCODE-Impute-model_2	C23	IMR-90	M07	H2BK12ac	1	2.057944811	0.05989298466	0.03991400673	3.387219866	2.530923197	15.28859252	453.7535966	182.3833231	2.798719246
1031100	KKT-ENCODE-Impute-model_2	C23	IMR-90	M07	H2BK12ac	2	2.099329806	0.05847553755	0.04048651089	3.369498407	2.531761916	14.48250353	461.178718	185.9280961	2.732954314
1031100	KKT-ENCODE-Impute-model_2	C23	IMR-90	M07	H2BK12ac	3	2.176417846	0.05830954822	0.03853935296	3.431106173	2.580653333	15.15227538	474.9023133	192.707747	2.770530621
1031100	KKT-ENCODE-Impute-model_2	C23	IMR-90	M07	H2BK12ac	4	2.068554694	0.05977791821	0.03797794679	3.290816529	2.496469018	14.60108071	462.3795985	183.3838608	2.693569635
1031100	KKT-ENCODE-Impute-model_2	C23	IMR-90	M07	H2BK12ac	5	2.106301373	0.05966877592	0.03796628428	3.407155414	2.55006207	14.88333304	474.741998	187.0631546	2.709760103
1031100	KKT-ENCODE-Impute-model_2	C23	IMR-90	M07	H2BK12ac	6	2.109493946	0.06025506164	0.03800559635	3.386162181	2.547994791	15.00980508	470.8072101	187.0239411	2.73851583
1031100	KKT-ENCODE-Impute-model_2	C23	IMR-90	M07	H2BK12ac	7	2.063983251	0.0577083979	0.04422757342	3.327615188	2.430712752	14.77113486	463.4536024	182.6579354	2.781337688
1031100	KKT-ENCODE-Impute-model_2	C23	IMR-90	M07	H2BK12ac	8	2.171605344	0.05991787072	0.0396157461	3.421884923	2.573289543	14.93072828	469.9817406	191.9512143	2.745070456
1031100	KKT-ENCODE-Impute-model_2	C23	IMR-90	M07	H2BK12ac	9	2.084218795	0.05843767716	0.04134753673	3.379951348	2.540058978	14.63211021	461.5630559	184.5610551	2.687699501
1040100	LiPingChun	C23	IMR-90	M07	H2BK12ac	0	2.01908255	0.1909146337	0.04267025437	3.293323431	2.430158329	13.2975044	455.0129917	174.3763743	26.41707678
1040100	LiPingChun	C23	IMR-90	M07	H2BK12ac	1	1.98324015	0.1935953987	0.04261333809	3.339645943	2.438764963	13.91941961	436.6344507	171.2459801	26.02982466
1040100	LiPingChun	C23	IMR-90	M07	H2BK12ac	2	2.024313545	0.1917395346	0.04362762084	3.331204399	2.44368868	13.18193972	444.0384374	174.563167	26.08056332
1040100	LiPingChun	C23	IMR-90	M07	H2BK12ac	3	2.095804982	0.1944044032	0.04344828984	3.391294612	2.487105483	13.7775722	457.0606223	180.6806359	26.03573923
1040100	LiPingChun	C23	IMR-90	M07	H2BK12ac	4	1.995366322	0.191345642	0.0442244728	3.258990708	2.411578122	13.29484857	445.5832189	172.2478687	24.30271782
1040100	LiPingChun	C23	IMR-90	M07	H2BK12ac	5	2.031547302	0.1915210767	0.04307722966	3.369326002	2.460866606	13.5517365	457.3231519	175.6998454	26.1246078
1040100	LiPingChun	C23	IMR-90	M07	H2BK12ac	6	2.03312925	0.1931202568	0.04430900291	3.348415483	2.458019423	13.64384543	453.3480934	175.5015363	26.07987764
1040100	LiPingChun	C23	IMR-90	M07	H2BK12ac	7	1.990941321	0.1908813563	0.04270085153	3.295825695	2.346273077	13.44128955	446.6224173	171.6240562	24.9192434
1040100	LiPingChun	C23	IMR-90	M07	H2BK12ac	8	2.093865921	0.1908771869	0.03829156648	3.383319423	2.481767551	13.60500171	452.7306742	180.3165854	25.56285785
1040100	LiPingChun	C23	IMR-90	M07	H2BK12ac	9	2.009696029	0.191529776	0.04296467148	3.334687631	2.450385808	13.32813094	444.9225539	173.5579443	25.72583225
1050100	MLeipzig	C23	IMR-90	M07	H2BK12ac	0	2.091445259	0.3153746168	0.1343888165	3.457832344	2.484671461	12.47418898	385.6511104	141.6400751	65.06111016
1050100	MLeipzig	C23	IMR-90	M07	H2BK12ac	1	2.060561227	0.3168123357	0.1357795341	3.499864279	2.491560994	12.93842607	371.886018	138.7197118	64.70004379
1050100	MLeipzig	C23	IMR-90	M07	H2BK12ac	2	2.104272072	0.3182274452	0.136281836	3.472858266	2.508061013	12.42024275	376.0040268	140.9618473	66.43126041
1050100	MLeipzig	C23	IMR-90	M07	H2BK12ac	3	2.17011073	0.3202799863	0.1376598359	3.538196613	2.550251245	12.89230186	385.8770647	145.9210096	67.97206835
1050100	MLeipzig	C23	IMR-90	M07	H2BK12ac	4	2.074576218	0.3186487044	0.135991677	3.409804379	2.478121253	12.50735187	376.8434899	139.0011934	65.729425
1050100	MLeipzig	C23	IMR-90	M07	H2BK12ac	5	2.098716298	0.319349303	0.1355284461	3.496295673	2.509913342	12.67765836	387.2972241	142.2157486	65.92890959
1050100	MLeipzig	C23	IMR-90	M07	H2BK12ac	6	2.107250552	0.3185747839	0.1369092627	3.487164132	2.515288196	12.83324736	384.4286441	142.0704079	65.98574431
1050100	MLeipzig	C23	IMR-90	M07	H2BK12ac	7	2.064101845	0.3172862044	0.1341894562	3.457448221	2.414891699	12.59268044	378.5579675	138.8687592	64.4951378
1050100	MLeipzig	C23	IMR-90	M07	H2BK12ac	8	2.171219411	0.3178785355	0.1395901277	3.555826151	2.539180132	12.77801442	384.1047852	145.7702045	67.5838313
1050100	MLeipzig	C23	IMR-90	M07	H2BK12ac	9	2.081395332	0.3163193451	0.1347359303	3.441501923	2.496199067	12.53888801	377.6804127	140.633309	65.09912658
1060100	noml	C23	IMR-90	M07	H2BK12ac	0	1.924904067	0.3913056482	0.1745376121	3.465960031	2.341658929	12.00904975	357.3178874	129.281081	70.20537815
1060100	noml	C23	IMR-90	M07	H2BK12ac	1	1.889243145	0.3939044844	0.1753311722	3.487057926	2.335374553	12.39616403	343.0446657	126.5988465	69.45790603
1060100	noml	C23	IMR-90	M07	H2BK12ac	2	1.934330148	0.3936496378	0.1762870442	3.482876813	2.358421436	11.87763989	347.7995031	128.8444939	70.60324301
1060100	noml	C23	IMR-90	M07	H2BK12ac	3	1.992593073	0.3966031839	0.1784444075	3.532726975	2.392193154	12.36543063	356.9671995	133.0714876	72.93211249
1060100	noml	C23	IMR-90	M07	H2BK12ac	4	1.908979352	0.393824208	0.1760896522	3.428806609	2.33137168	12.01304567	348.5764433	126.9239934	70.55776731
1060100	noml	C23	IMR-90	M07	H2BK12ac	5	1.92484549	0.3962380216	0.1756335165	3.496429016	2.352472899	12.1151704	357.2703979	129.7200605	70.95422069
1060100	noml	C23	IMR-90	M07	H2BK12ac	6	1.939627395	0.3934165709	0.1764675168	3.50349501	2.364113351	12.26558896	355.9256206	129.8225117	71.0186087
1060100	noml	C23	IMR-90	M07	H2BK12ac	7	1.895033877	0.394006987	0.1738411881	3.451699748	2.269140925	12.01228089	349.2230311	126.7097047	69.40238511
1060100	noml	C23	IMR-90	M07	H2BK12ac	8	1.99340271	0.3942836763	0.1800738367	3.555943967	2.382981452	12.22608289	354.9823072	132.9881415	72.51487159
1060100	noml	C23	IMR-90	M07	H2BK12ac	9	1.90964075	0.3918786324	0.174507767	3.456327543	2.335823566	12.01540046	349.8453838	128.7755798	69.45649441
1000002	BrokenNodes	C23	IMR-90	M26	H3K9ac	0	4.796208055	0.6392725466	-0.1709687504	45.84246049	8.275286047	35.3099624	1233.30528	386.6484777	373.0560272
1000002	BrokenNodes	C23	IMR-90	M26	H3K9ac	1	4.736063565	0.6405399351	-0.1779427832	45.54824577	8.293744825	33.85534948	1234.135586	381.6114964	372.4233354
1000002	BrokenNodes	C23	IMR-90	M26	H3K9ac	2	4.984173024	0.6413251453	-0.1795915642	46.79741574	8.608364759	35.85829664	1256.448074	400.031409	388.4941597
1000002	BrokenNodes	C23	IMR-90	M26	H3K9ac	3	5.163028303	0.6433703636	-0.1798909542	46.59351695	8.758657991	36.23926644	1240.342781	411.7303835	398.6145898
1000002	BrokenNodes	C23	IMR-90	M26	H3K9ac	4	4.834177879	0.6434158293	-0.1832988525	45.09135407	8.368683013	36.00723034	1233.230023	385.7621043	378.8077607
1000002	BrokenNodes	C23	IMR-90	M26	H3K9ac	5	4.947491348	0.6400961317	-0.181898349	45.87154442	8.545184231	36.85241904	1246.067432	396.3615263	385.2827905
1000002	BrokenNodes	C23	IMR-90	M26	H3K9ac	6	4.99008611	0.6456761652	-0.1799102041	46.50980527	8.576912588	35.03552431	1233.060413	399.7623882	389.4574999
1000002	BrokenNodes	C23	IMR-90	M26	H3K9ac	7	4.964828403	0.6426338387	-0.1701378947	47.68912531	8.506226259	36.11147892	1252.063055	397.0955075	388.9531955
1000002	BrokenNodes	C23	IMR-90	M26	H3K9ac	8	5.033566936	0.6401904003	-0.1752316727	47.42959765	8.528236381	35.58093091	1255.512084	402.2448366	392.757523
1000002	BrokenNodes	C23	IMR-90	M26	H3K9ac	9	4.753219752	0.6435051044	-0.1708609921	46.09047299	8.112676856	35.53314681	1236.256956	382.6260563	374.7710038
1010007	ENCODE_DCC_Imputes	C23	IMR-90	M26	H3K9ac	0	4.958539374	0.6403020851	-0.1645352748	47.63088619	8.546663816	36.19189364	1310.082803	393.6221308	388.6537091
1010007	ENCODE_DCC_Imputes	C23	IMR-90	M26	H3K9ac	1	4.897652134	0.641770418	-0.1720278747	47.3182077	8.565224628	34.75308648	1311.186398	388.6206504	387.978056
1010007	ENCODE_DCC_Imputes	C23	IMR-90	M26	H3K9ac	2	5.156141864	0.6424068038	-0.1735220039	48.64185163	8.893797938	36.87813876	1335.12981	407.4289142	405.1913482
1010007	ENCODE_DCC_Imputes	C23	IMR-90	M26	H3K9ac	3	5.341166398	0.6444606599	-0.1737918707	48.44401064	9.046684074	37.22177816	1318.120767	419.2272796	415.9816464
1010007	ENCODE_DCC_Imputes	C23	IMR-90	M26	H3K9ac	4	5.000224856	0.6446447603	-0.1774151158	46.88969259	8.648348717	37.01030719	1309.330107	393.0363847	395.0239603
1010007	ENCODE_DCC_Imputes	C23	IMR-90	M26	H3K9ac	5	5.114906182	0.6412721725	-0.1760390853	47.64666101	8.825280193	37.81333017	1323.716506	403.4880125	401.558889
1010007	ENCODE_DCC_Imputes	C23	IMR-90	M26	H3K9ac	6	5.164070923	0.6466999244	-0.1739997989	48.38269015	8.866744932	36.07392038	1310.716251	407.1054794	406.4820011
1010007	ENCODE_DCC_Imputes	C23	IMR-90	M26	H3K9ac	7	5.140158953	0.6436767836	-0.1636740254	49.63093834	8.795151834	37.16016628	1330.578626	404.6385979	406.0893901
1010007	ENCODE_DCC_Imputes	C23	IMR-90	M26	H3K9ac	8	5.208526113	0.641287937	-0.1693646162	49.29222596	8.814722518	36.56517013	1333.739351	409.6597234	409.8357245
1010007	ENCODE_DCC_Imputes	C23	IMR-90	M26	H3K9ac	9	4.915550695	0.6446865497	-0.1645660063	47.9046203	8.378466575	36.50516685	1312.943684	389.4689558	390.3026741
1020007	Hongyang_Li_and_Yuanfang_Guan	C23	IMR-90	M26	H3K9ac	0	4.958539369	0.6403020851	-0.1645352912	47.63088617	8.546663811	36.19189361	1310.082802	393.6221307	388.6537088
1020007	Hongyang_Li_and_Yuanfang_Guan	C23	IMR-90	M26	H3K9ac	1	4.897652129	0.641770418	-0.1720278909	47.31820768	8.565224622	34.75308651	1311.186399	388.6206503	387.9780556
1020007	Hongyang_Li_and_Yuanfang_Guan	C23	IMR-90	M26	H3K9ac	2	5.15614186	0.6424068038	-0.1735220174	48.64185162	8.893797933	36.87813876	1335.12981	407.4289141	405.1913479
1020007	Hongyang_Li_and_Yuanfang_Guan	C23	IMR-90	M26	H3K9ac	3	5.341166394	0.6444606598	-0.1737918866	48.44401064	9.046684068	37.22177815	1318.120767	419.2272795	415.9812729
1020007	Hongyang_Li_and_Yuanfang_Guan	C23	IMR-90	M26	H3K9ac	4	5.000224851	0.6446447603	-0.1774151333	46.88969257	8.648348709	37.0103072	1309.330107	393.0363846	395.0239599
1020007	Hongyang_Li_and_Yuanfang_Guan	C23	IMR-90	M26	H3K9ac	5	5.114906178	0.6412721724	-0.1760391011	47.64666103	8.825280189	37.81333018	1323.716507	403.4880125	401.5588887
1020007	Hongyang_Li_and_Yuanfang_Guan	C23	IMR-90	M26	H3K9ac	6	5.16407092	0.6466999243	-0.173999815	48.38269015	8.866744929	36.0739204	1310.716251	407.1054794	406.4820009
1020007	Hongyang_Li_and_Yuanfang_Guan	C23	IMR-90	M26	H3K9ac	7	5.140158948	0.6436767836	-0.1636740416	49.63093833	8.795151827	37.16016628	1330.578626	404.6385978	406.0893897
1020007	Hongyang_Li_and_Yuanfang_Guan	C23	IMR-90	M26	H3K9ac	8	5.208526108	0.641287937	-0.1693646316	49.29222595	8.81472251	36.56517012	1333.73935	409.6597233	409.8357241
1020007	Hongyang_Li_and_Yuanfang_Guan	C23	IMR-90	M26	H3K9ac	9	4.91555069	0.6446865497	-0.1645660227	47.90462027	8.378466569	36.50516685	1312.943683	389.4689557	390.3026737
1030007	KKT-ENCODE-Impute-model_1	C23	IMR-90	M26	H3K9ac	0	6.449395818	0.3975895844	-0.2745430516	72.66145329	11.45149112	42.3794942	1591.226521	637.5560305	427.5861636
1030007	KKT-ENCODE-Impute-model_1	C23	IMR-90	M26	H3K9ac	1	6.365909564	0.3977438625	-0.2808048645	72.53954028	11.41689344	41.25099695	1588.849856	629.309077	424.3247291
1030007	KKT-ENCODE-Impute-model_1	C23	IMR-90	M26	H3K9ac	2	6.696145359	0.3953166549	-0.2805615666	74.27402361	11.90890684	42.50368641	1608.189639	661.8468854	436.5157456
1030007	KKT-ENCODE-Impute-model_1	C23	IMR-90	M26	H3K9ac	3	6.984706909	0.3985166888	-0.2820554487	74.56974072	12.21576418	43.18071487	1622.253308	690.3008851	452.7036568
1030007	KKT-ENCODE-Impute-model_1	C23	IMR-90	M26	H3K9ac	4	6.479802092	0.3979186216	-0.2845656441	72.03382453	11.52474718	42.52049726	1577.000825	640.3798583	427.3916048
1030007	KKT-ENCODE-Impute-model_1	C23	IMR-90	M26	H3K9ac	5	6.635536493	0.3983174174	-0.2823785201	72.77978273	11.79864469	43.58651334	1583.498802	655.9653334	436.5059531
1030007	KKT-ENCODE-Impute-model_1	C23	IMR-90	M26	H3K9ac	6	6.791920212	0.4007172551	-0.2846068333	74.68664522	12.06030714	42.1879359	1618.679407	671.4465652	448.8479112
1030007	KKT-ENCODE-Impute-model_1	C23	IMR-90	M26	H3K9ac	7	6.662161255	0.3994491841	-0.2754797443	75.06047194	11.76515532	42.90012767	1605.923811	658.6795551	441.2899656
1030007	KKT-ENCODE-Impute-model_1	C23	IMR-90	M26	H3K9ac	8	6.714705228	0.4006302311	-0.2796560548	74.23495143	11.69654527	42.12052495	1568.615174	663.6094144	442.2648712
1030007	KKT-ENCODE-Impute-model_1	C23	IMR-90	M26	H3K9ac	9	6.45209399	0.4008372717	-0.2767318007	73.93430489	11.35162839	42.59608599	1609.808707	637.9188993	431.2677761
1031007	KKT-ENCODE-Impute-model_2	C23	IMR-90	M26	H3K9ac	0	6.865734325	0.08716075958	-0.3125754204	78.01931075	12.18085281	44.62677688	1704.061237	679.8388688	188.5435825
1031007	KKT-ENCODE-Impute-model_2	C23	IMR-90	M26	H3K9ac	1	6.779309337	0.08166183017	-0.3197431971	77.87637045	12.14840526	43.54680196	1701.638323	671.2647497	188.0730928
1031007	KKT-ENCODE-Impute-model_2	C23	IMR-90	M26	H3K9ac	2	7.125022563	0.08500962683	-0.3217936278	79.64314654	12.66464652	44.80209626	1721.302303	705.4623134	192.6660639
1031007	KKT-ENCODE-Impute-model_2	C23	IMR-90	M26	H3K9ac	3	7.43247173	0.08544825435	-0.3246503219	79.99122434	12.99023629	45.48448568	1736.214516	735.8011343	197.9816442
1031007	KKT-ENCODE-Impute-model_2	C23	IMR-90	M26	H3K9ac	4	6.904051765	0.08218540442	-0.3263308485	77.36877678	12.27373391	44.78036917	1689.297332	683.5086579	185.8120539
1031007	KKT-ENCODE-Impute-model_2	C23	IMR-90	M26	H3K9ac	5	7.064377108	0.08214562095	-0.3241658585	78.12908755	12.55321145	45.92137672	1696.996152	699.5204083	190.9814426
1031007	KKT-ENCODE-Impute-model_2	C23	IMR-90	M26	H3K9ac	6	7.231839233	0.08209602672	-0.3258510981	80.16340169	12.83559185	44.53803615	1732.999294	716.0910452	194.6571233
1031007	KKT-ENCODE-Impute-model_2	C23	IMR-90	M26	H3K9ac	7	7.092338842	0.08765288987	-0.3129074352	80.54567039	12.51707988	45.19051701	1719.380398	702.380882	190.5439775
1031007	KKT-ENCODE-Impute-model_2	C23	IMR-90	M26	H3K9ac	8	7.150866512	0.08339861976	-0.323060535	79.72738972	12.44999734	44.41886185	1681.379329	707.8967322	194.988837
1031007	KKT-ENCODE-Impute-model_2	C23	IMR-90	M26	H3K9ac	9	6.870314346	0.08326636147	-0.3158055691	79.39230341	12.07977789	44.87591497	1723.693934	680.3199797	187.6936991
1040007	LiPingChun	C23	IMR-90	M26	H3K9ac	0	5.73429308	0.5255981956	-0.08157737954	60.9893342	9.693449787	44.39441266	940.9828643	405.4612465	432.4342182
1040007	LiPingChun	C23	IMR-90	M26	H3K9ac	1	5.628666559	0.5288835126	-0.07599769554	60.51020731	9.60107812	43.69918854	937.2973385	398.1335921	428.1390263
1040007	LiPingChun	C23	IMR-90	M26	H3K9ac	2	5.968449832	0.5248695169	-0.08959583981	62.38075116	10.1222002	45.16308629	952.8913296	418.7032742	445.651712
1040007	LiPingChun	C23	IMR-90	M26	H3K9ac	3	6.221855118	0.5260094461	-0.06913726841	62.7981383	10.34676255	46.14745107	955.7959949	433.6832476	459.6876742
1040007	LiPingChun	C23	IMR-90	M26	H3K9ac	4	5.812515992	0.5263182288	-0.08177400487	60.64130902	9.832364829	45.59676951	931.7878701	405.5019194	434.5275237
1040007	LiPingChun	C23	IMR-90	M26	H3K9ac	5	5.907342381	0.5264088405	-0.08277834648	61.38590572	10.01744381	46.06505326	927.779902	415.3225631	446.6785659
1040007	LiPingChun	C23	IMR-90	M26	H3K9ac	6	6.043191129	0.5270340531	-0.08101339803	62.780812	10.210688	45.30192448	954.3514466	423.5928438	453.0957466
1040007	LiPingChun	C23	IMR-90	M26	H3K9ac	7	5.941741215	0.5264161216	-0.08153540076	63.07971214	9.996917292	45.80844716	949.0086728	416.8897007	447.5121757
1040007	LiPingChun	C23	IMR-90	M26	H3K9ac	8	5.999329153	0.5267013578	-0.07271323127	62.78872697	9.969573469	44.30704566	925.1505642	418.4848525	452.9134456
1040007	LiPingChun	C23	IMR-90	M26	H3K9ac	9	5.700630065	0.5291259499	-0.08221934137	61.82837911	9.554993793	44.61404958	946.3390769	402.9042882	434.8584478
1050007	MLeipzig	C23	IMR-90	M26	H3K9ac	0	17.07987029	0.3089424688	-0.06160531961	175.6140176	29.13180754	111.2112344	6003.504527	1273.201477	1514.328724
1050007	MLeipzig	C23	IMR-90	M26	H3K9ac	1	17.41858953	0.3125010891	-0.0718278564	185.2129008	30.37776474	103.9563637	6398.823907	1312.14287	1550.592169
1050007	MLeipzig	C23	IMR-90	M26	H3K9ac	2	18.37853578	0.3116552108	-0.06920455618	189.9598443	31.83714173	119.5211678	6436.228418	1382.386126	1634.871665
1050007	MLeipzig	C23	IMR-90	M26	H3K9ac	3	19.01632283	0.3126825407	-0.06905603763	190.8771572	32.16999028	116.1115927	6355.202562	1423.409048	1683.200469
1050007	MLeipzig	C23	IMR-90	M26	H3K9ac	4	17.94800856	0.3150313249	-0.07427506715	187.6602924	31.18112984	116.4663597	6328.215806	1358.59765	1598.883968
1050007	MLeipzig	C23	IMR-90	M26	H3K9ac	5	18.09568762	0.3082132868	-0.0736622907	186.5204645	31.20330703	119.182791	6301.909774	1349.10423	1607.05852
1050007	MLeipzig	C23	IMR-90	M26	H3K9ac	6	18.25800939	0.3138557351	-0.07194098164	188.8247762	31.30972493	117.6111391	6154.367505	1376.347712	1623.990385
1050007	MLeipzig	C23	IMR-90	M26	H3K9ac	7	18.58225408	0.3118268578	-0.05929663184	197.2743083	31.75710829	121.3722876	6350.11535	1398.168834	1659.253704
1050007	MLeipzig	C23	IMR-90	M26	H3K9ac	8	18.53548392	0.3125480802	-0.07193946626	195.9752677	31.29139471	116.3129518	6304.148356	1395.226053	1648.475773
1050007	MLeipzig	C23	IMR-90	M26	H3K9ac	9	17.46584632	0.3153645752	-0.06330712833	184.3738016	29.7318904	112.7210264	6041.00949	1343.573991	1556.764943
1060007	noml	C23	IMR-90	M26	H3K9ac	0	10.23478333	0.6398402927	0.03002867322	108.4890092	16.51004525	65.75220318	1601.017628	673.8200871	916.4474418
1060007	noml	C23	IMR-90	M26	H3K9ac	1	10.10345164	0.640807685	0.03177169406	107.8605277	16.4363665	67.07198995	1603.178309	668.2603627	907.8083985
1060007	noml	C23	IMR-90	M26	H3K9ac	2	10.52324359	0.6412332837	0.03035245705	108.5092613	17.02632885	68.72505876	1614.384472	689.9734344	939.2252467
1060007	noml	C23	IMR-90	M26	H3K9ac	3	10.86239199	0.642972569	0.03218337792	108.6756598	17.25916439	67.79295092	1598.061825	709.9080196	967.6369832
1060007	noml	C23	IMR-90	M26	H3K9ac	4	10.38379337	0.6433981524	0.03016339594	107.6591599	16.75204497	68.83578774	1601.487698	681.2896338	932.4600091
1060007	noml	C23	IMR-90	M26	H3K9ac	5	10.36490524	0.6426727739	0.029868002	108.0145464	16.94449365	67.55530457	1607.019463	685.5232562	926.3067163
1060007	noml	C23	IMR-90	M26	H3K9ac	6	10.61684314	0.6444039144	0.03164187677	110.4740714	17.15062668	67.45136941	1606.314464	697.8134912	949.9496794
1060007	noml	C23	IMR-90	M26	H3K9ac	7	10.52717633	0.6428505939	0.03076398735	111.4805027	16.86975685	68.7561769	1608.962081	692.3598173	943.8179096
1060007	noml	C23	IMR-90	M26	H3K9ac	8	10.62434562	0.6435864537	0.03040962957	111.943616	16.90264848	67.38027582	1610.548792	697.5367624	951.950825
1060007	noml	C23	IMR-90	M26	H3K9ac	9	9.960735809	0.6434641904	0.02932828197	107.927259	15.87708349	66.68575143	1547.478815	654.8309827	893.8780779
1000012	BrokenNodes	C23	IMR-90	M34	H4K8ac	0	6.51249804	0.5053676545	0.1865894956	47.73342285	8.73995446	56.85686147	3791.005699	602.5646423	343.2114856
1000012	BrokenNodes	C23	IMR-90	M34	H4K8ac	1	6.442016502	0.5039765126	0.18624613	47.97364089	8.694603363	60.73543149	3820.352448	596.6187233	343.3055064
1000012	BrokenNodes	C23	IMR-90	M34	H4K8ac	2	6.73636554	0.5103146949	0.1899452006	49.40466576	9.007849426	59.1253568	3876.736036	623.4222662	360.5415439
1000012	BrokenNodes	C23	IMR-90	M34	H4K8ac	3	7.031905046	0.5130871759	0.1932722693	50.77299023	9.231273915	60.92489067	3936.762227	650.3442342	375.5464944
1000012	BrokenNodes	C23	IMR-90	M34	H4K8ac	4	6.612816553	0.5106881392	0.1898394219	49.19850138	8.834012627	59.32272696	3851.37819	612.3609654	354.7245877
1000012	BrokenNodes	C23	IMR-90	M34	H4K8ac	5	6.759334117	0.5123146493	0.1897421454	50.0294805	9.034155227	60.74827627	3920.598704	626.5862436	363.5388924
1000012	BrokenNodes	C23	IMR-90	M34	H4K8ac	6	6.82178956	0.5136568677	0.1912551389	50.73944721	9.169125893	60.0484067	3893.409695	632.1070568	368.0674116
1000012	BrokenNodes	C23	IMR-90	M34	H4K8ac	7	6.588539453	0.5103126718	0.1870953202	49.53543858	8.694254527	58.77925762	3865.623897	609.9676847	354.6331256
1000012	BrokenNodes	C23	IMR-90	M34	H4K8ac	8	6.857060122	0.5082475482	0.1946908238	50.31828086	9.000871999	59.11395316	3837.421333	633.2211991	362.9062979
1000012	BrokenNodes	C23	IMR-90	M34	H4K8ac	9	6.488665742	0.5049421079	0.1849606156	48.7056565	8.665295531	57.83879154	3642.283787	600.3721395	344.4216496
1010025	ENCODE_DCC_Imputes	C23	IMR-90	M34	H4K8ac	0	6.673575607	0.4897380777	0.1816862599	49.58428401	8.970688265	58.15016927	3884.109464	619.0606494	346.4772269
1010025	ENCODE_DCC_Imputes	C23	IMR-90	M34	H4K8ac	1	6.600918544	0.4882401736	0.1813899735	49.79650194	8.922813559	62.07028071	3911.896384	612.9108394	346.5067118
1010025	ENCODE_DCC_Imputes	C23	IMR-90	M34	H4K8ac	2	6.906323583	0.4947214439	0.1849954785	51.32606654	9.250387868	60.4361935	3971.899198	640.8132994	364.9244609
1010025	ENCODE_DCC_Imputes	C23	IMR-90	M34	H4K8ac	3	7.210501821	0.4976698649	0.1882407143	52.74365199	9.480750397	62.30804058	4033.032778	668.5668909	380.2977436
1010025	ENCODE_DCC_Imputes	C23	IMR-90	M34	H4K8ac	4	6.780790912	0.4950211032	0.1849198752	51.13320226	9.072129364	60.6608837	3946.534393	629.5648278	358.6842973
1010025	ENCODE_DCC_Imputes	C23	IMR-90	M34	H4K8ac	5	6.930497857	0.4968021357	0.1848180768	51.97730341	9.278045035	62.13368461	4016.416883	644.0704449	367.8269274
1010025	ENCODE_DCC_Imputes	C23	IMR-90	M34	H4K8ac	6	6.995055123	0.4981784609	0.186307083	52.70559719	9.418223926	61.41450902	3989.58799	649.8079964	372.5923469
1010025	ENCODE_DCC_Imputes	C23	IMR-90	M34	H4K8ac	7	6.754146659	0.4947185692	0.1822049973	51.45300258	8.929142476	60.10172525	3959.705767	626.9186366	358.5558523
1010025	ENCODE_DCC_Imputes	C23	IMR-90	M34	H4K8ac	8	7.028873541	0.4926727311	0.1896524079	52.26739392	9.241515261	60.44455877	3931.073662	650.8062523	366.9714139
1010025	ENCODE_DCC_Imputes	C23	IMR-90	M34	H4K8ac	9	6.648606471	0.4892983594	0.1800876312	50.57951568	8.891769285	59.12220564	3731.078301	616.7650006	347.6013132
1020025	Hongyang_Li_and_Yuanfang_Guan	C23	IMR-90	M34	H4K8ac	0	6.673575602	0.4897380789	0.1816862635	49.58428397	8.970688261	58.15016923	3884.109463	619.0606491	346.4772265
1020025	Hongyang_Li_and_Yuanfang_Guan	C23	IMR-90	M34	H4K8ac	1	6.600918539	0.4882401749	0.1813899827	49.79650191	8.922813556	62.07028066	3911.896382	612.9108391	346.5067114
1020025	Hongyang_Li_and_Yuanfang_Guan	C23	IMR-90	M34	H4K8ac	2	6.906323578	0.4947214451	0.1849954877	51.32606651	9.250387864	60.43619345	3971.899195	640.813299	364.9244605
1020025	Hongyang_Li_and_Yuanfang_Guan	C23	IMR-90	M34	H4K8ac	3	7.210501816	0.4976698661	0.1882407273	52.74365196	9.480750393	62.30804053	4033.032776	668.5668905	380.2977432
1020025	Hongyang_Li_and_Yuanfang_Guan	C23	IMR-90	M34	H4K8ac	4	6.780790907	0.4950211044	0.1849198806	51.13320222	9.072129359	60.66088364	3946.534391	629.5648275	358.6842969
1020025	Hongyang_Li_and_Yuanfang_Guan	C23	IMR-90	M34	H4K8ac	5	6.930497852	0.4968021369	0.1848180857	51.97730337	9.278045031	62.13368455	4016.41688	644.0704446	367.8269269
1020025	Hongyang_Li_and_Yuanfang_Guan	C23	IMR-90	M34	H4K8ac	6	6.995055118	0.4981784622	0.1863070902	52.70559715	9.418223921	61.41450897	3989.587988	649.807996	372.5923465
1020025	Hongyang_Li_and_Yuanfang_Guan	C23	IMR-90	M34	H4K8ac	7	6.754146655	0.4947185704	0.182204999	51.45300255	8.929142472	60.10172521	3959.705765	626.9186362	358.5558518
1020025	Hongyang_Li_and_Yuanfang_Guan	C23	IMR-90	M34	H4K8ac	8	7.028873536	0.4926727323	0.1896524091	52.26739389	9.241515256	60.44455872	3931.07366	650.8062519	366.9710827
1020025	Hongyang_Li_and_Yuanfang_Guan	C23	IMR-90	M34	H4K8ac	9	6.648606467	0.4892983606	0.1800876391	50.57951563	8.891769281	59.1222056	3731.078297	616.7650003	347.6013128
1030025	KKT-ENCODE-Impute-model_1	C23	IMR-90	M34	H4K8ac	0	7.752506959	0.2668838604	0.1056356796	62.31764226	10.5979684	65.66614942	4557.298883	726.9674295	252.8953717
1030025	KKT-ENCODE-Impute-model_1	C23	IMR-90	M34	H4K8ac	1	7.659508696	0.2664692629	0.1037492108	62.29291913	10.52057273	69.74723272	4571.968502	718.9269932	250.9736503
1030025	KKT-ENCODE-Impute-model_1	C23	IMR-90	M34	H4K8ac	2	8.041992267	0.2675705766	0.1090733406	64.51173839	10.95343577	68.04193089	4660.826679	754.1459359	260.7777552
1030025	KKT-ENCODE-Impute-model_1	C23	IMR-90	M34	H4K8ac	3	8.402808386	0.2693164381	0.1105390477	66.22206554	11.23164414	70.31674116	4731.384899	787.0963978	270.8880027
1030025	KKT-ENCODE-Impute-model_1	C23	IMR-90	M34	H4K8ac	4	7.90147573	0.2678503981	0.1094085683	64.35004539	10.74788824	68.48536155	4632.236245	741.6118243	258.8534499
1030025	KKT-ENCODE-Impute-model_1	C23	IMR-90	M34	H4K8ac	5	8.074048641	0.2680195839	0.1096970552	65.28799129	10.988897	70.17527541	4711.434489	758.1674878	263.4828483
1030025	KKT-ENCODE-Impute-model_1	C23	IMR-90	M34	H4K8ac	6	8.15176495	0.2706453009	0.1106033506	66.1096933	11.16421666	69.34220828	4683.605994	765.1127767	268.5739193
1030025	KKT-ENCODE-Impute-model_1	C23	IMR-90	M34	H4K8ac	7	7.865361996	0.2695184319	0.1059120983	64.65351058	10.58884544	67.7220911	4643.8371	737.997199	262.206914
1030025	KKT-ENCODE-Impute-model_1	C23	IMR-90	M34	H4K8ac	8	8.180001027	0.2696563923	0.1090918921	65.65718369	10.93397823	68.1424461	4611.280304	765.3955685	265.703553
1030025	KKT-ENCODE-Impute-model_1	C23	IMR-90	M34	H4K8ac	9	7.720216427	0.2680461842	0.1030009827	63.45096236	10.48596517	66.6401524	4372.383972	723.933794	253.9505787
1031025	KKT-ENCODE-Impute-model_2	C23	IMR-90	M34	H4K8ac	0	7.875183698	0.08550727798	0.07730152807	63.65737717	10.7765617	67.05128247	4599.356234	738.1022097	87.34833866
1031025	KKT-ENCODE-Impute-model_2	C23	IMR-90	M34	H4K8ac	1	7.781677814	0.0837956336	0.07110068626	63.62182926	10.69936319	71.2320363	4613.884405	730.0443956	86.21975037
1031025	KKT-ENCODE-Impute-model_2	C23	IMR-90	M34	H4K8ac	2	8.171323962	0.08550011766	0.07849529765	65.88276089	11.14220181	69.5169342	4704.326748	765.8680156	90.14569939
1031025	KKT-ENCODE-Impute-model_2	C23	IMR-90	M34	H4K8ac	3	8.538568622	0.08548485932	0.08113713519	67.62633745	11.42586485	71.82558571	4775.293775	799.3323469	91.91509169
1031025	KKT-ENCODE-Impute-model_2	C23	IMR-90	M34	H4K8ac	4	8.02979306	0.08460298813	0.07726703611	65.73130431	10.93320555	69.96657333	4675.679488	753.2337443	87.25320965
1031025	KKT-ENCODE-Impute-model_2	C23	IMR-90	M34	H4K8ac	5	8.202686886	0.08472292149	0.07758503284	66.67046564	11.17563045	71.6852783	4754.698371	769.8097862	89.78541673
1031025	KKT-ENCODE-Impute-model_2	C23	IMR-90	M34	H4K8ac	6	8.283771885	0.0849020347	0.07745097494	67.51908492	11.3572202	70.83147526	4727.476454	777.0434101	90.54483444
1031025	KKT-ENCODE-Impute-model_2	C23	IMR-90	M34	H4K8ac	7	7.992054342	0.08622987019	0.07799163218	66.04650605	10.77250968	69.19284264	4687.145949	749.5214284	88.21371151
1031025	KKT-ENCODE-Impute-model_2	C23	IMR-90	M34	H4K8ac	8	8.309462935	0.08514164845	0.07602749579	67.05808081	11.12011914	69.60074338	4654.205337	777.1944428	90.29159789
1031025	KKT-ENCODE-Impute-model_2	C23	IMR-90	M34	H4K8ac	9	7.841730092	0.08391210601	0.07112691841	64.81567284	10.66062349	68.05333647	4413.657232	735.007907	84.81949798
1040025	LiPingChun	C23	IMR-90	M34	H4K8ac	0	7.154136817	0.3851143441	0.1210231255	55.44605797	9.688760091	60.51716694	4357.633123	668.5623306	338.396009
1040025	LiPingChun	C23	IMR-90	M34	H4K8ac	1	7.06726911	0.3857641669	0.1218321305	55.44641453	9.616411945	64.44071895	4371.758136	660.9531943	335.2777193
1040025	LiPingChun	C23	IMR-90	M34	H4K8ac	2	7.415449798	0.3877128339	0.1241877408	57.44292719	10.00616502	62.72839218	4456.884072	693.2252623	350.1290882
1040025	LiPingChun	C23	IMR-90	M34	H4K8ac	3	7.742717088	0.3895981617	0.1244378607	58.96755236	10.2540215	64.8451286	4523.216021	723.309069	360.5359907
1040025	LiPingChun	C23	IMR-90	M34	H4K8ac	4	7.287628297	0.3873111688	0.1253019509	57.28968851	9.820695995	63.15409132	4428.910699	681.7326504	341.4157111
1040025	LiPingChun	C23	IMR-90	M34	H4K8ac	5	7.446721464	0.3875197853	0.12282488	58.14384564	10.03922573	64.73392144	4505.716243	696.9785392	354.3614701
1040025	LiPingChun	C23	IMR-90	M34	H4K8ac	6	7.511267921	0.3904085969	0.1257253934	58.8453607	10.19268677	63.9174268	4475.287464	702.7979677	357.6231283
1040025	LiPingChun	C23	IMR-90	M34	H4K8ac	7	7.25062041	0.3880232191	0.1215156009	57.52335406	9.663628963	62.44516805	4438.802715	678.0176168	345.6416481
1040025	LiPingChun	C23	IMR-90	M34	H4K8ac	8	7.546506825	0.3871242091	0.1080737646	58.45859641	9.993933762	62.89453429	4409.02225	704.0020404	353.6559549
1040025	LiPingChun	C23	IMR-90	M34	H4K8ac	9	7.123594248	0.3855981246	0.1205282621	56.43434874	9.592094793	61.45512555	4176.29767	665.7281473	335.7744282
1050025	MLeipzig	C23	IMR-90	M34	H4K8ac	0	6.771268123	0.3838263664	0.1277420573	51.18923007	9.11536424	55.8291738	3848.131477	605.8687	252.8326991
1050025	MLeipzig	C23	IMR-90	M34	H4K8ac	1	6.698655509	0.3823503969	0.1282860043	51.30114879	9.059126586	59.68363467	3875.823664	599.7162679	251.5844442
1050025	MLeipzig	C23	IMR-90	M34	H4K8ac	2	7.004990554	0.3877901307	0.1299157254	52.85312546	9.392732524	58.2277679	3928.319605	626.9024525	258.7528528
1050025	MLeipzig	C23	IMR-90	M34	H4K8ac	3	7.310695536	0.389956453	0.1321662892	54.34240701	9.629252461	59.89952221	3992.746387	654.3368781	264.7937523
1050025	MLeipzig	C23	IMR-90	M34	H4K8ac	4	6.882263556	0.3878132585	0.1310479443	52.73794009	9.21254915	58.25725011	3907.717543	616.066784	256.6060712
1050025	MLeipzig	C23	IMR-90	M34	H4K8ac	5	7.027744278	0.3894314508	0.1310677336	53.62230322	9.418040307	59.70748985	3973.627336	630.3803323	264.4126289
1050025	MLeipzig	C23	IMR-90	M34	H4K8ac	6	7.094924271	0.3898531794	0.1310611014	54.32104125	9.562788221	59.12143023	3950.581183	636.2215393	265.0320649
1050025	MLeipzig	C23	IMR-90	M34	H4K8ac	7	6.858998526	0.3865631493	0.1267180813	53.07094592	9.090881718	57.81683702	3919.292007	614.179205	259.558866
1050025	MLeipzig	C23	IMR-90	M34	H4K8ac	8	7.133645041	0.3854704058	0.1326619541	53.92661093	9.397292711	58.16266848	3897.135796	637.2061529	258.084383
1050025	MLeipzig	C23	IMR-90	M34	H4K8ac	9	6.745357982	0.3832852131	0.1259747804	51.96731455	9.019228271	56.9716582	3687.089855	603.5981181	252.4859241
1060025	noml	C23	IMR-90	M34	H4K8ac	0	6.276804321	0.4814685103	0.1722692245	46.81114627	8.474348084	51.89501249	3661.618988	564.5516245	304.4661374
1060025	noml	C23	IMR-90	M34	H4K8ac	1	6.20158714	0.481876273	0.1721037543	46.92658127	8.409691419	55.53962295	3686.790118	558.4090169	303.9182626
1060025	noml	C23	IMR-90	M34	H4K8ac	2	6.484075742	0.486915015	0.175218007	48.33640219	8.722211299	54.08305531	3742.25571	583.654588	318.9442569
1060025	noml	C23	IMR-90	M34	H4K8ac	3	6.766486439	0.4896059543	0.1781107059	49.71673659	8.94111254	55.62723226	3805.397082	609.202281	333.2829602
1060025	noml	C23	IMR-90	M34	H4K8ac	4	6.369069656	0.4866490783	0.1752880583	48.18383463	8.5674182	54.15751755	3718.988461	573.32663	314.8405895
1060025	noml	C23	IMR-90	M34	H4K8ac	5	6.505587275	0.4889684484	0.1754663864	49.00619479	8.748034013	55.48573625	3789.051936	587.0493287	323.0246173
1060025	noml	C23	IMR-90	M34	H4K8ac	6	6.571295954	0.4886700385	0.1759457753	49.70024081	8.887330534	54.90227553	3765.037583	592.5886434	325.504613
1060025	noml	C23	IMR-90	M34	H4K8ac	7	6.352560672	0.4853298496	0.1724828629	48.58241615	8.438231431	53.77516225	3738.26667	572.0345599	314.3097287
1060025	noml	C23	IMR-90	M34	H4K8ac	8	6.601730322	0.4850761032	0.179990884	49.27274357	8.715101847	53.92255232	3709.335745	592.886989	321.6108644
1060025	noml	C23	IMR-90	M34	H4K8ac	9	6.258070648	0.4808766011	0.1709601898	47.69770948	8.399831085	53.01485737	3516.897236	563.2462996	304.0227661
1000014	BrokenNodes	C24	K562	M17	H3K27me3	0	4.156055713	0.3629140035	0.3330259203	7.103608971	5.010429795	12.52413466	193.4191816	287.2073767	71.29953124
1000014	BrokenNodes	C24	K562	M17	H3K27me3	1	4.594114177	0.3667474144	0.33495346	8.105130069	5.666330088	13.73656019	214.4449292	321.9611288	76.80441604
1000014	BrokenNodes	C24	K562	M17	H3K27me3	2	4.7823466	0.3660074322	0.3431542943	8.126233666	5.834172908	13.78232477	206.8019219	327.7242583	75.50416387
1000014	BrokenNodes	C24	K562	M17	H3K27me3	3	4.846272688	0.3642828941	0.3477281505	8.045686345	5.794629843	13.58632996	208.4088298	331.3209627	75.55621196
1000014	BrokenNodes	C24	K562	M17	H3K27me3	4	4.652620962	0.3587871458	0.3384201079	7.882749475	5.660487615	13.5885502	211.1793192	322.6395876	74.43264633
1000014	BrokenNodes	C24	K562	M17	H3K27me3	5	4.436797154	0.3653938298	0.3349511466	7.647489545	5.469498027	12.83975849	209.5656201	309.8011644	74.79933337
1000014	BrokenNodes	C24	K562	M17	H3K27me3	6	4.342971784	0.3631845067	0.3378427258	7.612899288	5.34595679	12.28086259	203.2287278	299.9110604	71.16449835
1000014	BrokenNodes	C24	K562	M17	H3K27me3	7	4.331212663	0.3661582916	0.3353811922	7.719556752	5.180151768	13.50317805	133.1470589	296.0696422	68.73387408
1000014	BrokenNodes	C24	K562	M17	H3K27me3	8	4.757506039	0.3606478174	0.3399763778	8.177176064	5.711147446	13.49562456	209.0512084	327.7062468	75.70232145
1000014	BrokenNodes	C24	K562	M17	H3K27me3	9	4.393081579	0.3643659527	0.3331932519	7.753272669	5.34056682	12.53108072	214.320368	308.3074194	75.90632612
1010027	ENCODE_DCC_Imputes	C24	K562	M17	H3K27me3	0	4.159604495	0.3615782512	0.3315297217	7.119155554	5.016246987	12.53723824	193.5101667	287.2924595	71.83233825
1010027	ENCODE_DCC_Imputes	C24	K562	M17	H3K27me3	1	4.597257863	0.3656036883	0.3333363102	8.121066262	5.672019371	13.74967778	214.498278	322.0282083	77.317404
1010027	ENCODE_DCC_Imputes	C24	K562	M17	H3K27me3	2	4.785550584	0.3648539916	0.3416441613	8.141099632	5.839637892	13.7956754	206.8649668	327.7805257	75.99578656
1010027	ENCODE_DCC_Imputes	C24	K562	M17	H3K27me3	3	4.849574496	0.3631389737	0.3462675621	8.060812429	5.800177514	13.60031201	208.4652319	331.3862086	76.06190423
1010027	ENCODE_DCC_Imputes	C24	K562	M17	H3K27me3	4	4.655640105	0.3577014797	0.3369471147	7.895614857	5.665034684	13.60152611	211.2539137	322.7030392	74.97498461
1010027	ENCODE_DCC_Imputes	C24	K562	M17	H3K27me3	5	4.439608347	0.3643335089	0.3333911011	7.661810587	5.474671628	12.8526997	209.6268768	309.8426392	75.31428345
1010027	ENCODE_DCC_Imputes	C24	K562	M17	H3K27me3	6	4.346094293	0.3620386809	0.3363156827	7.626842381	5.351435439	12.2931613	203.3080894	299.9755822	71.69989702
1010027	ENCODE_DCC_Imputes	C24	K562	M17	H3K27me3	7	4.335017121	0.3647355907	0.3339354884	7.735890819	5.186218389	13.5174764	133.2768382	296.1798219	68.81731354
1010027	ENCODE_DCC_Imputes	C24	K562	M17	H3K27me3	8	4.760740637	0.3595878686	0.3382551685	8.193227024	5.716622656	13.50972899	209.1275983	327.770783	76.198562
1010027	ENCODE_DCC_Imputes	C24	K562	M17	H3K27me3	9	4.39695195	0.3629526828	0.3316090437	7.769744227	5.346561675	12.54950881	214.3974016	308.4277153	76.42250183
1020027	Hongyang_Li_and_Yuanfang_Guan	C24	K562	M17	H3K27me3	0	4.02567813	0.4524311316	0.405844547	6.714184668	4.828072546	11.9910101	177.4190769	282.8246889	111.0752089
1020027	Hongyang_Li_and_Yuanfang_Guan	C24	K562	M17	H3K27me3	1	4.45830713	0.460448165	0.4087874154	7.724894115	5.47743621	13.22722132	200.4548192	316.4502646	128.6256
1020027	Hongyang_Li_and_Yuanfang_Guan	C24	K562	M17	H3K27me3	2	4.638804452	0.459551081	0.4171366781	7.747899957	5.635984552	13.24952216	192.7291437	322.2901068	126.406093
1020027	Hongyang_Li_and_Yuanfang_Guan	C24	K562	M17	H3K27me3	3	4.698008042	0.4588754731	0.4210653536	7.658871301	5.592792447	13.07897395	194.1191168	325.5471251	126.7401889
1020027	Hongyang_Li_and_Yuanfang_Guan	C24	K562	M17	H3K27me3	4	4.502010652	0.455477004	0.4119238677	7.486023294	5.450894282	13.01592459	194.7432439	316.5279396	125.6835526
1020027	Hongyang_Li_and_Yuanfang_Guan	C24	K562	M17	H3K27me3	5	4.298911047	0.4592967729	0.4080734424	7.26611712	5.274178412	12.31909988	194.08122	304.6757057	124.2538238
1020027	Hongyang_Li_and_Yuanfang_Guan	C24	K562	M17	H3K27me3	6	4.204575392	0.4554138181	0.4104442173	7.217775266	5.151378788	11.73922857	186.6794991	294.9012164	116.6880024
1020027	Hongyang_Li_and_Yuanfang_Guan	C24	K562	M17	H3K27me3	7	4.200916068	0.4567488205	0.4092300123	7.338371561	5.003005487	12.99000202	121.4418612	291.6408792	103.909045
1020027	Hongyang_Li_and_Yuanfang_Guan	C24	K562	M17	H3K27me3	8	4.608105849	0.4559927054	0.4143506037	7.780171513	5.508640552	12.96878287	193.6857356	322.0293122	126.5986785
1020027	Hongyang_Li_and_Yuanfang_Guan	C24	K562	M17	H3K27me3	9	4.260776495	0.4557242736	0.4066671851	7.391926657	5.159350725	12.05954634	199.4487139	303.3557115	124.3112199
1030027	KKT-ENCODE-Impute-model_1	C24	K562	M17	H3K27me3	0	4.679808622	0.3480329114	0.3236351005	8.484836513	5.56875551	14.17640785	227.0178429	331.1296639	48.84192629
1030027	KKT-ENCODE-Impute-model_1	C24	K562	M17	H3K27me3	1	5.17251838	0.3497850204	0.3229321998	9.638279567	6.29746034	15.6647689	253.5098535	368.2237531	53.34249675
1030027	KKT-ENCODE-Impute-model_1	C24	K562	M17	H3K27me3	2	5.393271677	0.3480402778	0.3307926377	9.748094073	6.495931104	15.7018078	245.8841662	375.88309	52.52924408
1030027	KKT-ENCODE-Impute-model_1	C24	K562	M17	H3K27me3	3	5.458454931	0.3448057067	0.3316856899	9.616992403	6.442080432	15.49429058	246.5969269	379.261417	51.54750878
1030027	KKT-ENCODE-Impute-model_1	C24	K562	M17	H3K27me3	4	5.218399249	0.3443400382	0.3258498698	9.378372714	6.270033293	15.39317885	244.8040663	368.0349883	50.51227624
1030027	KKT-ENCODE-Impute-model_1	C24	K562	M17	H3K27me3	5	4.997309807	0.3445402534	0.3218561286	9.136221589	6.072649611	14.60432737	244.4883088	355.7262642	49.69069988
1030027	KKT-ENCODE-Impute-model_1	C24	K562	M17	H3K27me3	6	4.888642069	0.3465342084	0.3223629239	9.02231632	5.931408716	13.93035629	234.8441234	344.6064667	48.64927406
1030027	KKT-ENCODE-Impute-model_1	C24	K562	M17	H3K27me3	7	4.883346495	0.3516720002	0.3255293235	9.206834916	5.770515675	15.37948599	168.362081	341.2287942	47.51632972
1030027	KKT-ENCODE-Impute-model_1	C24	K562	M17	H3K27me3	8	5.34793912	0.3474739432	0.3278492301	9.745991838	6.337464657	15.3576902	245.9486536	375.1251033	52.96296648
1030027	KKT-ENCODE-Impute-model_1	C24	K562	M17	H3K27me3	9	4.942795276	0.3495660115	0.3209743044	9.296091994	5.938355685	14.33908403	252.0276497	353.7217284	52.8561251
1031027	KKT-ENCODE-Impute-model_2	C24	K562	M17	H3K27me3	0	4.723970011	0.1619011799	0.3521772501	8.644242351	5.621977712	14.39321937	231.8548474	333.1828439	27.20998567
1031027	KKT-ENCODE-Impute-model_2	C24	K562	M17	H3K27me3	1	5.218158632	0.1585040668	0.3491382904	9.798429429	6.353689034	15.89433539	258.4225095	370.3729807	31.48005971
1031027	KKT-ENCODE-Impute-model_2	C24	K562	M17	H3K27me3	2	5.438514004	0.1615218859	0.3570436699	9.91159611	6.552030413	15.93625978	250.7639036	378.1075959	29.2439246
1031027	KKT-ENCODE-Impute-model_2	C24	K562	M17	H3K27me3	3	5.503403436	0.1600574736	0.3560947308	9.775628898	6.497963734	15.72020943	251.4180266	381.4662645	28.34429552
1031027	KKT-ENCODE-Impute-model_2	C24	K562	M17	H3K27me3	4	5.262882183	0.1575657919	0.3507151902	9.533712493	6.32345795	15.62441979	249.494278	370.1390686	27.66621722
1031027	KKT-ENCODE-Impute-model_2	C24	K562	M17	H3K27me3	5	5.042251442	0.1573306982	0.3482740469	9.29095118	6.128359992	14.8247424	249.1658745	357.8168143	27.67799088
1031027	KKT-ENCODE-Impute-model_2	C24	K562	M17	H3K27me3	6	4.933568652	0.1580543728	0.3471845176	9.173814997	5.985861237	14.14615577	239.4629479	346.7000011	28.17358058
1031027	KKT-ENCODE-Impute-model_2	C24	K562	M17	H3K27me3	7	4.928142259	0.1643038163	0.354242827	9.366121527	5.825532113	15.61151562	173.1637691	343.3546686	26.09296212
1031027	KKT-ENCODE-Impute-model_2	C24	K562	M17	H3K27me3	8	5.391918908	0.1586500512	0.3531401025	9.908731378	6.391875038	15.58454427	250.8277103	377.3038956	29.4483983
1031027	KKT-ENCODE-Impute-model_2	C24	K562	M17	H3K27me3	9	4.988346523	0.1592273762	0.3485725534	9.458946927	5.994902299	14.56487066	256.9537684	355.8560626	30.94915139
1040027	LiPingChun	C24	K562	M17	H3K27me3	0	4.727182674	0.1691487982	0.1239048132	8.428795994	5.621862336	14.01361091	214.2433384	324.5824042	28.03150904
1040027	LiPingChun	C24	K562	M17	H3K27me3	1	5.216833217	0.1671921168	0.1227505869	9.557209827	6.350333803	15.4797507	240.1415925	361.4070091	28.08930565
1040027	LiPingChun	C24	K562	M17	H3K27me3	2	5.438818748	0.164317885	0.130221783	9.692180357	6.548729404	15.54556253	232.4150864	368.5671185	28.75511064
1040027	LiPingChun	C24	K562	M17	H3K27me3	3	5.51262934	0.1598203552	0.1232000568	9.590774144	6.503515204	15.35968403	233.3225254	372.1842845	26.8354264
1040027	LiPingChun	C24	K562	M17	H3K27me3	4	5.274650058	0.1591804101	0.1272188051	9.382267794	6.342343887	15.27096869	231.9691642	361.5052363	26.0258079
1040027	LiPingChun	C24	K562	M17	H3K27me3	5	5.047325053	0.1657006203	0.1316120909	9.11870012	6.134477535	14.48288858	231.5447121	348.8316259	27.36627587
1040027	LiPingChun	C24	K562	M17	H3K27me3	6	4.944364803	0.1639537031	0.1353336552	9.023609281	5.998897096	13.84621774	222.4683354	338.1273149	27.31656527
1040027	LiPingChun	C24	K562	M17	H3K27me3	7	4.93529582	0.1655709761	0.1241915979	9.177740742	5.828169991	15.22251567	155.2781217	334.5205795	27.55695108
1040027	LiPingChun	C24	K562	M17	H3K27me3	8	5.402963605	0.1645948237	0.1301541848	9.707296938	6.401122886	15.19720032	232.6925282	368.2558508	28.71689464
1040027	LiPingChun	C24	K562	M17	H3K27me3	9	5.001706294	0.1624848015	0.1207661505	9.249588635	6.003643362	14.21830347	238.9158708	347.5303501	26.69558331
1050027	MLeipzig	C24	K562	M17	H3K27me3	0	6.220997113	0.1747739977	0.1387480925	17.49046004	7.488390435	25.41422968	689.7951191	333.0257274	213.6460196
1050027	MLeipzig	C24	K562	M17	H3K27me3	1	6.677240324	0.173887596	0.1416152618	18.7703179	8.18750585	26.54304075	700.5408426	366.2338001	216.1892204
1050027	MLeipzig	C24	K562	M17	H3K27me3	2	6.999661357	0.1743777627	0.1444744288	18.99202156	8.506855619	27.76285027	702.9711909	374.4929908	230.0540882
1050027	MLeipzig	C24	K562	M17	H3K27me3	3	7.031094183	0.173671925	0.1473083821	18.93012057	8.388416819	26.2548746	696.8697269	376.7455574	226.4374901
1050027	MLeipzig	C24	K562	M17	H3K27me3	4	6.786651869	0.1712083004	0.1428020053	18.62649568	8.247209457	27.4248447	710.8674092	366.4344369	220.0938278
1050027	MLeipzig	C24	K562	M17	H3K27me3	5	6.529581658	0.17499552	0.1420610992	18.36524005	7.94156109	26.8054214	694.8510483	354.6936722	218.0949907
1050027	MLeipzig	C24	K562	M17	H3K27me3	6	6.46699944	0.1728759131	0.1438842447	18.09740222	7.890847357	25.52633154	698.1494724	343.0867581	220.612598
1050027	MLeipzig	C24	K562	M17	H3K27me3	7	6.400833101	0.1757319605	0.1397731006	18.32329833	7.655379833	25.82682003	621.3789359	340.617529	213.9031971
1050027	MLeipzig	C24	K562	M17	H3K27me3	8	6.973983236	0.1726027867	0.1431602313	19.32368273	8.311869314	26.99891022	716.5183495	374.9279152	230.6105373
1050027	MLeipzig	C24	K562	M17	H3K27me3	9	6.414362782	0.1748164924	0.1397248352	18.40642352	7.725367318	25.21983228	695.3332017	353.9053346	210.8272628
1060027	noml	C24	K562	M17	H3K27me3	0	4.67118115	0.1525099492	0.101249749	8.366270042	5.556885693	14.08146338	224.4515489	323.9109412	26.6971766
1060027	noml	C24	K562	M17	H3K27me3	1	5.160950444	0.1498527819	0.1020427251	9.527452673	6.28421766	15.55282572	251.0723341	361.3430451	28.4535419
1060027	noml	C24	K562	M17	H3K27me3	2	5.372288596	0.1527882938	0.1043086469	9.614860386	6.473116277	15.59115071	243.1568532	368.6832017	29.15656883
1060027	noml	C24	K562	M17	H3K27me3	3	5.434699177	0.1531924856	0.1072618259	9.481512061	6.418801017	15.38366482	243.7635891	371.8866275	29.29897999
1060027	noml	C24	K562	M17	H3K27me3	4	5.202157791	0.1516455985	0.1031937898	9.250869222	6.24938077	15.27949057	242.1453483	360.9901566	28.77661862
1060027	noml	C24	K562	M17	H3K27me3	5	4.986767434	0.151049311	0.1013886883	9.013572513	6.062939829	14.51385416	241.831942	348.806179	28.30188905
1060027	noml	C24	K562	M17	H3K27me3	6	4.875878037	0.1540058767	0.1037487967	8.894158643	5.91389363	13.82941034	232.0929655	337.4754537	27.76016184
1060027	noml	C24	K562	M17	H3K27me3	7	4.88089625	0.147143591	0.1000868865	9.09630039	5.76789037	15.30296842	166.4307699	334.7957101	26.05445996
1060027	noml	C24	K562	M17	H3K27me3	8	5.333123511	0.1487663764	0.1024387229	9.621049806	6.323663005	15.26002721	243.5003597	368.1572162	28.95059757
1060027	noml	C24	K562	M17	H3K27me3	9	4.935632668	0.1490438634	0.1014917137	9.17148831	5.929902889	14.24968895	249.5481748	346.7288605	27.58198318
1000006	BrokenNodes	C24	K562	M25	H3K79me2	0	15.1823483	0.6859806926	0.07343707265	120.6694487	27.7573386	72.04147669	6129.095901	1461.38647	1102.752239
1000006	BrokenNodes	C24	K562	M25	H3K79me2	1	16.20709446	0.6847575348	0.06696103967	127.1545881	29.81101185	77.15457118	6875.10828	1563.625275	1194.400949
1000006	BrokenNodes	C24	K562	M25	H3K79me2	2	17.07833723	0.6912990286	0.07236468659	131.1537161	31.3887456	82.1706957	7017.796341	1647.094242	1254.517529
1000006	BrokenNodes	C24	K562	M25	H3K79me2	3	17.5996916	0.6924416659	0.07875939733	125.5072825	31.60995592	82.14190911	6952.731547	1695.102872	1287.508509
1000006	BrokenNodes	C24	K562	M25	H3K79me2	4	16.6176603	0.6858074302	0.07089983973	126.3773977	30.23281819	80.92067	6898.266344	1601.273458	1212.099107
1000006	BrokenNodes	C24	K562	M25	H3K79me2	5	16.05069251	0.6951721434	0.06958082802	121.6843259	29.64938692	78.33795201	6589.422128	1545.316691	1199.918191
1000006	BrokenNodes	C24	K562	M25	H3K79me2	6	16.66276413	0.6942564117	0.07182907633	129.28453	30.69832557	81.17712986	6882.086559	1606.420256	1245.216553
1000006	BrokenNodes	C24	K562	M25	H3K79me2	7	16.68126423	0.6902712538	0.07876589452	124.9447325	30.16823495	79.22011392	6769.788059	1607.624097	1227.521518
1000006	BrokenNodes	C24	K562	M25	H3K79me2	8	17.09591447	0.6889170707	0.07790059478	128.1207716	30.64315779	78.19369479	6891.67197	1646.113943	1250.818843
1000006	BrokenNodes	C24	K562	M25	H3K79me2	9	16.14320562	0.691222	0.07269418747	129.0685595	29.40194674	79.97653211	6885.877417	1556.236492	1199.760512
1010017	ENCODE_DCC_Imputes	C24	K562	M25	H3K79me2	0	15.21778951	0.6929739345	0.06072015606	121.1317764	27.82680044	72.55331246	6140.725431	1467.650156	1109.544239
1010017	ENCODE_DCC_Imputes	C24	K562	M25	H3K79me2	1	16.23945678	0.6920663544	0.05358001451	127.6253417	29.87723885	77.6370063	6887.342345	1569.579251	1201.63851
1010017	ENCODE_DCC_Imputes	C24	K562	M25	H3K79me2	2	17.12308725	0.6982443314	0.05911617451	131.7106571	31.47750834	82.68768409	7033.681974	1654.297378	1262.87071
1010017	ENCODE_DCC_Imputes	C24	K562	M25	H3K79me2	3	17.64610545	0.6995195807	0.06582665407	126.2231005	31.69932761	82.65693389	6971.516912	1702.680466	1296.613215
1010017	ENCODE_DCC_Imputes	C24	K562	M25	H3K79me2	4	16.65660917	0.6932140879	0.05772891944	126.911101	30.31380813	81.45005685	6913.81655	1608.139102	1220.367117
1010017	ENCODE_DCC_Imputes	C24	K562	M25	H3K79me2	5	16.09027225	0.7027485458	0.05631263851	122.2079136	29.72885356	78.85053232	6605.329534	1552.405156	1207.741575
1010017	ENCODE_DCC_Imputes	C24	K562	M25	H3K79me2	6	16.70507108	0.7017388782	0.05867390099	129.855684	30.78089909	81.71782642	6897.789637	1613.638347	1253.768254
1010017	ENCODE_DCC_Imputes	C24	K562	M25	H3K79me2	7	16.72087539	0.6978338941	0.06615014434	125.5556428	30.24744572	79.72416961	6783.953629	1614.630218	1235.808078
1010017	ENCODE_DCC_Imputes	C24	K562	M25	H3K79me2	8	17.13396355	0.696151319	0.06503432332	128.6324252	30.71733714	78.65572173	6905.652672	1652.90263	1259.075816
1010017	ENCODE_DCC_Imputes	C24	K562	M25	H3K79me2	9	16.17735824	0.6985672651	0.06002061996	129.5800064	29.46877743	80.45248097	6901.31824	1562.515924	1208.713406
1020017	Hongyang_Li_and_Yuanfang_Guan	C24	K562	M25	H3K79me2	0	15.21778953	0.6929739342	0.06072013586	121.1317766	27.82680048	72.55331256	6140.725438	1467.650158	1109.544241
1020017	Hongyang_Li_and_Yuanfang_Guan	C24	K562	M25	H3K79me2	1	16.2394568	0.6920663541	0.05358000413	127.6253418	29.87723889	77.6370064	6887.342352	1569.579252	1201.638512
1020017	Hongyang_Li_and_Yuanfang_Guan	C24	K562	M25	H3K79me2	2	17.12308727	0.6982443312	0.05911615642	131.7106573	31.47750838	82.6876842	7033.681981	1654.29738	1262.869576
1020017	Hongyang_Li_and_Yuanfang_Guan	C24	K562	M25	H3K79me2	3	17.64610547	0.6995195804	0.06582664056	126.2231006	31.69932764	82.656934	6971.51692	1702.680468	1296.613217
1020017	Hongyang_Li_and_Yuanfang_Guan	C24	K562	M25	H3K79me2	4	16.65660918	0.6932140877	0.05772889809	126.9111011	30.31380817	81.45005693	6913.816558	1608.139103	1220.36601
1020017	Hongyang_Li_and_Yuanfang_Guan	C24	K562	M25	H3K79me2	5	16.09027227	0.7027485455	0.0563126191	122.2079138	29.7288536	78.85053242	6605.329541	1552.405158	1207.741577
1020017	Hongyang_Li_and_Yuanfang_Guan	C24	K562	M25	H3K79me2	6	16.7050711	0.701738878	0.05867388197	129.8556842	30.78089913	81.71782653	6897.789644	1613.638349	1253.768256
1020017	Hongyang_Li_and_Yuanfang_Guan	C24	K562	M25	H3K79me2	7	16.72087541	0.6978338939	0.06615013131	125.555643	30.24744576	79.72416973	6783.953636	1614.63022	1235.80808
1020017	Hongyang_Li_and_Yuanfang_Guan	C24	K562	M25	H3K79me2	8	17.13396357	0.6961513187	0.06503431396	128.6324254	30.71733717	78.65572183	6905.652679	1652.902632	1259.07696
1020017	Hongyang_Li_and_Yuanfang_Guan	C24	K562	M25	H3K79me2	9	16.17735826	0.6985672649	0.06002060305	129.5800066	29.46877747	80.45248107	6901.318247	1562.515925	1208.713408
1030017	KKT-ENCODE-Impute-model_1	C24	K562	M25	H3K79me2	0	21.6031732	0.1858710977	-0.003607181665	171.5002377	39.6692983	98.11344114	8359.642623	2108.114976	605.4714528
1030017	KKT-ENCODE-Impute-model_1	C24	K562	M25	H3K79me2	1	22.82297924	0.1824686001	-0.02166268866	178.7989389	42.17879974	103.7793796	9244.359523	2229.319612	626.7647782
1030017	KKT-ENCODE-Impute-model_1	C24	K562	M25	H3K79me2	2	24.13953637	0.1849835733	-0.009219342845	184.9723149	44.53913423	111.2866678	9483.996134	2354.730109	666.5642728
1030017	KKT-ENCODE-Impute-model_1	C24	K562	M25	H3K79me2	3	24.90982304	0.1854120488	-0.007290792279	177.933917	44.9021132	111.4798627	9404.798883	2425.460428	675.7368186
1030017	KKT-ENCODE-Impute-model_1	C24	K562	M25	H3K79me2	4	23.48005759	0.1835554623	-0.01554382153	178.4832006	42.9097519	109.5613472	9310.98365	2290.41168	638.8733315
1030017	KKT-ENCODE-Impute-model_1	C24	K562	M25	H3K79me2	5	22.99843311	0.1866964624	-0.01554695381	173.1737667	42.54074298	107.8615653	9004.43026	2244.142873	636.1527477
1030017	KKT-ENCODE-Impute-model_1	C24	K562	M25	H3K79me2	6	23.71793973	0.1875831302	-0.01742124887	183.151105	43.84787061	110.9206932	9357.428859	2314.853438	660.8050244
1030017	KKT-ENCODE-Impute-model_1	C24	K562	M25	H3K79me2	7	23.65444396	0.1859567609	-0.001373707728	176.8372075	42.91264291	107.9997637	9179.400294	2307.766131	654.9497444
1030017	KKT-ENCODE-Impute-model_1	C24	K562	M25	H3K79me2	8	24.2499901	0.1845089114	-0.01038289628	181.1244914	43.64988267	106.4135079	9322.335933	2362.818609	657.3820608
1030017	KKT-ENCODE-Impute-model_1	C24	K562	M25	H3K79me2	9	22.87284954	0.1847192734	-0.0138338776	182.0732789	41.83082239	109.1891898	9320.464191	2233.500215	643.1131803
1031017	KKT-ENCODE-Impute-model_2	C24	K562	M25	H3K79me2	0	21.77837936	0.05434606502	0.01703281077	173.292107	39.97566622	99.21203734	8407.06734	2123.749685	200.0611165
1031017	KKT-ENCODE-Impute-model_2	C24	K562	M25	H3K79me2	1	22.99994287	0.0516468822	-0.005494721395	180.634858	42.49097568	104.9000503	9293.293886	2245.175918	203.6034581
1031017	KKT-ENCODE-Impute-model_2	C24	K562	M25	H3K79me2	2	24.32831908	0.05389293759	0.007438934672	186.8552079	44.87205089	112.4721353	9535.541341	2371.678917	219.4676462
1031017	KKT-ENCODE-Impute-model_2	C24	K562	M25	H3K79me2	3	25.10423577	0.05373765143	0.005296267051	179.8158729	45.23909361	112.6704848	9455.968611	2442.906057	223.4762114
1031017	KKT-ENCODE-Impute-model_2	C24	K562	M25	H3K79me2	4	23.66368389	0.05335889873	-0.001896658484	180.3077765	43.23363167	110.7427301	9360.674714	2306.856587	211.1737083
1031017	KKT-ENCODE-Impute-model_2	C24	K562	M25	H3K79me2	5	2.32E+01	0.05407716313	4.58E-05	174.9894424	42.86785343	109.0530166	9054.106127	2260.730825	215.9277328
1031017	KKT-ENCODE-Impute-model_2	C24	K562	M25	H3K79me2	6	23.907965	0.05333301344	-0.003716180468	185.0369713	44.18333949	112.1203257	9408.793846	2331.89643	213.268565
1031017	KKT-ENCODE-Impute-model_2	C24	K562	M25	H3K79me2	7	23.83964672	0.0536714824	0.01746026256	178.7051268	43.23488987	109.1554223	9229.161919	2324.318364	212.5797387
1031017	KKT-ENCODE-Impute-model_2	C24	K562	M25	H3K79me2	8	24.43726636	0.05348823891	0.0007357087271	182.9782245	43.97514873	107.5440692	9372.004269	2379.595892	216.8843314
1031017	KKT-ENCODE-Impute-model_2	C24	K562	M25	H3K79me2	9	23.04946946	0.05231126974	0.002113523641	183.9154085	42.1382046	110.3517824	9370.464103	2249.295104	208.9461228
1040017	LiPingChun	C24	K562	M25	H3K79me2	0	18.22470524	0.438965858	0.06364876365	147.9138152	33.12472773	84.14168107	7397.386527	1716.604111	1179.801601
1040017	LiPingChun	C24	K562	M25	H3K79me2	1	19.309715	0.4375598806	0.06003783075	154.3336343	35.33918916	89.45545898	8205.293789	1823.858516	1269.022895
1040017	LiPingChun	C24	K562	M25	H3K79me2	2	20.39984351	0.4365613484	0.08687777697	159.7185796	37.24586491	95.38831942	8405.926399	1922.204103	1237.200092
1040017	LiPingChun	C24	K562	M25	H3K79me2	3	21.05451074	0.436335587	0.09039066881	153.105903	37.56169776	95.86418246	8333.984626	1982.246046	1200.799101
1040017	LiPingChun	C24	K562	M25	H3K79me2	4	19.83003083	0.4355817177	0.06661829695	154.1281009	35.819025	93.96782681	8245.736644	1865.931638	1209.323412
1040017	LiPingChun	C24	K562	M25	H3K79me2	5	19.41751199	0.4370146592	0.08782707017	149.2913014	35.55704323	92.32125414	7973.233932	1828.748981	1235.924927
1040017	LiPingChun	C24	K562	M25	H3K79me2	6	20.0522439	0.4367513987	0.05936058163	158.2355801	36.68517609	95.18731484	8300.994779	1890.773744	1237.810752
1040017	LiPingChun	C24	K562	M25	H3K79me2	7	20.0029543	0.4367876895	0.06325441935	152.415341	35.91493131	92.59947102	8138.617394	1886.390118	1238.626344
1040017	LiPingChun	C24	K562	M25	H3K79me2	8	20.50233168	0.436656363	0.09575579665	156.3822453	36.51943037	91.30432109	8269.442004	1931.871117	1211.247756
1040017	LiPingChun	C24	K562	M25	H3K79me2	9	19.34879876	0.4381929462	0.05954501331	157.2466294	35.02417222	93.71530947	8279.358343	1827.51841	1266.306208
1050017	MLeipzig	C24	K562	M25	H3K79me2	0	18.29367319	0.3997068381	0.1187603798	137.3409928	33.42284179	83.70978384	6813.331416	1647.073483	875.3238223
1050017	MLeipzig	C24	K562	M25	H3K79me2	1	19.36041248	0.3977002598	0.1180790068	144.2137612	35.62665097	88.07943101	7600.941972	1753.997887	927.6675363
1050017	MLeipzig	C24	K562	M25	H3K79me2	2	20.31161123	0.4069697948	0.1187908009	148.2608607	37.3079513	93.31673677	7742.546847	1842.353564	984.3844971
1050017	MLeipzig	C24	K562	M25	H3K79me2	3	20.91617168	0.4091336886	0.122108666	141.1501608	37.54090503	93.50977058	7655.991429	1894.628168	998.7775603
1050017	MLeipzig	C24	K562	M25	H3K79me2	4	19.77337204	0.4057612973	0.1203188387	142.988239	35.97366441	92.28821425	7600.880647	1790.170342	955.8711385
1050017	MLeipzig	C24	K562	M25	H3K79me2	5	19.3319319	0.4074709038	0.1200199378	138.3134957	35.62022521	90.44089699	7308.58713	1741.059823	949.0082721
1050017	MLeipzig	C24	K562	M25	H3K79me2	6	19.96047741	0.406581771	0.120315996	146.5451743	36.72431682	93.51679256	7627.097858	1806.99022	974.7625488
1050017	MLeipzig	C24	K562	M25	H3K79me2	7	19.98732531	0.4020138364	0.113968669	142.3101731	36.10156106	90.88754766	7510.356533	1807.946393	963.7811542
1050017	MLeipzig	C24	K562	M25	H3K79me2	8	20.45758662	0.403409143	0.121849033	145.2065053	36.64752279	89.93585626	7622.693913	1848.199599	974.1721859
1050017	MLeipzig	C24	K562	M25	H3K79me2	9	19.33614811	0.4014378854	0.1153431733	146.6480146	35.24215825	91.6103121	7635.109909	1749.791291	945.6341776
1060017	noml	C24	K562	M25	H3K79me2	0	20.66481548	0.2739519703	0.06961952172	164.4876342	37.82717222	93.95464216	7959.671415	1998.173202	778.1660347
1060017	noml	C24	K562	M25	H3K79me2	1	21.88188069	0.2681499996	0.06542377706	171.909729	40.31808741	100.0577782	8828.219999	2119.052651	826.3018827
1060017	noml	C24	K562	M25	H3K79me2	2	23.08100246	0.2802507613	0.06880622799	177.3927892	42.46704077	106.6982666	9031.389361	2233.152967	892.707856
1060017	noml	C24	K562	M25	H3K79me2	3	23.81596995	0.2805376391	0.0683059788	170.5398824	42.8184365	106.8051978	8953.041419	2300.439684	908.8896001
1060017	noml	C24	K562	M25	H3K79me2	4	22.45702175	0.2774869452	0.06671325635	171.308155	40.9173733	105.0516282	8866.588489	2172.335792	857.7425761
1060017	noml	C24	K562	M25	H3K79me2	5	21.96850006	0.2826116466	0.06730128528	166.136499	40.53349591	103.1938538	8561.258573	2125.225539	859.0537921
1060017	noml	C24	K562	M25	H3K79me2	6	22.6657919	0.2827470227	0.06643078244	175.6338527	41.78764028	106.1967266	8903.395121	2193.887227	888.8912649
1060017	noml	C24	K562	M25	H3K79me2	7	22.62372149	0.2787850599	0.0702846763	169.875838	40.93286651	103.5605138	8738.548523	2188.943119	873.801508
1060017	noml	C24	K562	M25	H3K79me2	8	23.18096374	0.2792313063	0.06989613582	173.80884	41.61156779	101.9589375	8876.500267	2240.083701	887.3703116
1060017	noml	C24	K562	M25	H3K79me2	9	21.89001857	0.2750034488	0.06731140265	174.8728388	39.9164494	104.5829287	8877.231895	2119.137803	846.6621518
1000026	BrokenNodes	C25	KMS-11	M21	H3K4me2	0	8.460720692	0.4816571762	0.1153585157	97.83786594	13.68000308	61.54342744	1295.06413	391.053827	763.7933021
1000026	BrokenNodes	C25	KMS-11	M21	H3K4me2	1	8.484312145	0.4906519795	0.118813536	98.65425789	13.7933451	63.8132315	1300.157529	397.0184897	765.8696683
1000026	BrokenNodes	C25	KMS-11	M21	H3K4me2	2	8.917062094	0.4956603422	0.1184437354	100.4174227	14.46607913	65.00534687	1325.614784	415.9563112	803.5920165
1000026	BrokenNodes	C25	KMS-11	M21	H3K4me2	3	9.350061063	0.497006232	0.121798618	102.80417	14.87037843	66.5825271	1340.557772	427.8446168	840.5221268
1000026	BrokenNodes	C25	KMS-11	M21	H3K4me2	4	8.830472582	0.4927595497	0.1195906598	101.026431	14.3566854	65.90341057	1330.114661	413.5596359	797.2552649
1000026	BrokenNodes	C25	KMS-11	M21	H3K4me2	5	8.86647086	0.493744167	0.120100582	100.2801883	14.44960167	65.64406238	1330.124199	415.347195	800.3120406
1000026	BrokenNodes	C25	KMS-11	M21	H3K4me2	6	9.060056506	0.4956917874	0.1198038459	102.7747331	14.76821314	66.20897785	1335.609018	421.6563718	817.9796067
1000026	BrokenNodes	C25	KMS-11	M21	H3K4me2	7	8.927111859	0.4903129988	0.1164069633	102.9554473	14.40476886	65.88271412	1323.011264	412.1069263	804.5112213
1000026	BrokenNodes	C25	KMS-11	M21	H3K4me2	8	9.068789485	0.4925600729	0.120652766	102.7661218	14.44886891	64.84184784	1322.771062	414.5329221	815.7585064
1000026	BrokenNodes	C25	KMS-11	M21	H3K4me2	9	8.536883044	0.4881344699	0.1166038748	100.6796606	13.71089527	64.10896279	1297.895228	397.2968883	769.9519972
1010046	ENCODE_DCC_Imputes	C25	KMS-11	M21	H3K4me2	0	6.944636537	0.4599401726	0.09793857104	80.77656968	11.2154864	51.08989619	1064.17004	311.2423378	624.6484574
1010046	ENCODE_DCC_Imputes	C25	KMS-11	M21	H3K4me2	1	6.930336738	0.4680025131	0.1004725103	81.08070505	11.255352	52.55426456	1064.111647	313.9291055	623.0572977
1010046	ENCODE_DCC_Imputes	C25	KMS-11	M21	H3K4me2	2	7.300931616	0.4733843564	0.1004901258	82.70537787	11.83124366	53.56003235	1086.597865	329.6549937	655.4734706
1010046	ENCODE_DCC_Imputes	C25	KMS-11	M21	H3K4me2	3	7.638894448	0.4747656301	0.1040195714	84.51832069	12.14215022	54.75617534	1098.172245	338.4597414	684.8067693
1010046	ENCODE_DCC_Imputes	C25	KMS-11	M21	H3K4me2	4	7.238872076	0.4704662031	0.1014184028	83.25599865	11.75194791	54.34790209	1092.041449	328.2474974	651.2510598
1010046	ENCODE_DCC_Imputes	C25	KMS-11	M21	H3K4me2	5	7.242626636	0.4714816565	0.1015290909	82.47896197	11.79391155	53.99734164	1088.272251	328.5672297	651.3731142
1010046	ENCODE_DCC_Imputes	C25	KMS-11	M21	H3K4me2	6	7.411939246	0.4734696618	0.10196709	84.64767924	12.06923461	54.54209076	1094.925923	333.9387186	667.3217267
1010046	ENCODE_DCC_Imputes	C25	KMS-11	M21	H3K4me2	7	7.297321418	0.4680191345	0.09901757836	84.64020935	11.76047319	54.20932633	1084.113504	326.2347514	655.4105307
1010046	ENCODE_DCC_Imputes	C25	KMS-11	M21	H3K4me2	8	7.425289067	0.4698761353	0.1023834291	84.71479649	11.81528238	53.43582675	1085.14547	328.2773305	665.7298044
1010046	ENCODE_DCC_Imputes	C25	KMS-11	M21	H3K4me2	9	6.979827093	0.4655235646	0.09896834089	82.88130529	11.19530512	52.80965938	1063.872052	314.4263892	627.2315956
1020046	Hongyang_Li_and_Yuanfang_Guan	C25	KMS-11	M21	H3K4me2	0	6.944636556	0.4599401726	0.09793857396	80.77656988	11.21548644	51.08989635	1064.170042	311.2423388	624.6484594
1020046	Hongyang_Li_and_Yuanfang_Guan	C25	KMS-11	M21	H3K4me2	1	6.930336756	0.468002513	0.1004725095	81.08070525	11.25535204	52.55426468	1064.11165	313.9291065	623.0572996
1020046	Hongyang_Li_and_Yuanfang_Guan	C25	KMS-11	M21	H3K4me2	2	7.300931637	0.4733843564	0.1004901264	82.70537808	11.8312437	53.56003252	1086.597868	329.6549947	655.4734727
1020046	Hongyang_Li_and_Yuanfang_Guan	C25	KMS-11	M21	H3K4me2	3	7.638894469	0.4747656301	0.104019565	84.51832087	12.14215026	54.75617549	1098.172247	338.4597424	684.8067714
1020046	Hongyang_Li_and_Yuanfang_Guan	C25	KMS-11	M21	H3K4me2	4	7.238872097	0.4704662031	0.1014184065	83.25599887	11.75194795	54.34790224	1092.041452	328.2474984	651.2510619
1020046	Hongyang_Li_and_Yuanfang_Guan	C25	KMS-11	M21	H3K4me2	5	7.242626655	0.4714816565	0.1015290937	82.47896215	11.79391159	53.99734176	1088.272254	328.5672306	651.3731162
1020046	Hongyang_Li_and_Yuanfang_Guan	C25	KMS-11	M21	H3K4me2	6	7.411939267	0.4734696618	0.1019670918	84.64767942	12.06923464	54.54209089	1094.925925	333.9387196	667.3217288
1020046	Hongyang_Li_and_Yuanfang_Guan	C25	KMS-11	M21	H3K4me2	7	7.29732144	0.4680191345	0.09901758374	84.64020955	11.76047323	54.2093265	1084.113507	326.2347525	655.410533
1020046	Hongyang_Li_and_Yuanfang_Guan	C25	KMS-11	M21	H3K4me2	8	7.425289088	0.4698761353	0.102383428	84.71479668	11.81528241	53.43582689	1085.145472	328.2773315	665.7298065
1020046	Hongyang_Li_and_Yuanfang_Guan	C25	KMS-11	M21	H3K4me2	9	6.979827112	0.4655235645	0.09896834169	82.88130547	11.19530516	52.80965951	1063.872054	314.4263902	627.2315975
1030046	KKT-ENCODE-Impute-model_1	C25	KMS-11	M21	H3K4me2	0	0.6854325485	0.2399965197	0.0274629176	3.236886645	0.9360542831	3.463487967	21.73852299	42.85371966	11.46033938
1030046	KKT-ENCODE-Impute-model_1	C25	KMS-11	M21	H3K4me2	1	0.7113869364	0.2425227931	0.03534671827	3.489162192	0.9804967357	3.965053251	24.56976547	45.58617513	12.05589221
1030046	KKT-ENCODE-Impute-model_1	C25	KMS-11	M21	H3K4me2	2	0.7312244172	0.2447455927	0.02998629692	3.525880225	1.008076715	3.992963213	24.75622911	46.72826331	12.26626753
1030046	KKT-ENCODE-Impute-model_1	C25	KMS-11	M21	H3K4me2	3	0.7385163714	0.2465192216	0.03206396593	3.494658986	1.002735473	3.98172533	24.27360039	47.15428713	12.328153
1030046	KKT-ENCODE-Impute-model_1	C25	KMS-11	M21	H3K4me2	4	0.7070574606	0.245184511	0.03460200615	3.417735523	0.9712000543	3.933560752	23.60721844	44.89570678	11.90759399
1030046	KKT-ENCODE-Impute-model_1	C25	KMS-11	M21	H3K4me2	5	0.7199914275	0.2445718095	0.03472029634	3.478742267	0.9911735504	3.969249632	24.63928894	46.16152024	12.20786736
1030046	KKT-ENCODE-Impute-model_1	C25	KMS-11	M21	H3K4me2	6	0.6994818909	0.2472533882	0.03620014631	3.416996078	0.9656412551	3.884128629	23.69438886	44.21840455	12.10322014
1030046	KKT-ENCODE-Impute-model_1	C25	KMS-11	M21	H3K4me2	7	0.7235563114	0.2420063837	0.02713851412	3.533783286	0.985006063	4.000092268	24.27555459	46.27237972	12.23002429
1030046	KKT-ENCODE-Impute-model_1	C25	KMS-11	M21	H3K4me2	8	0.743816201	0.2441027043	0.03226608124	3.578530488	1.010192059	3.976408489	24.63892373	47.79454559	12.30880724
1030046	KKT-ENCODE-Impute-model_1	C25	KMS-11	M21	H3K4me2	9	0.7056659669	0.2410245773	0.03188779114	3.486848901	0.9638287965	3.839314916	24.01843434	44.98832738	11.93511456
1031046	KKT-ENCODE-Impute-model_2	C25	KMS-11	M21	H3K4me2	0	0.6887745143	0.08089589722	-0.1072134695	3.448889986	0.9488287007	3.729571565	27.94381097	51.10449231	4.412835999
1031046	KKT-ENCODE-Impute-model_2	C25	KMS-11	M21	H3K4me2	1	0.7186246184	0.08808686194	-0.09862511923	3.756041684	0.9992070491	4.28075055	31.20371158	54.16102402	4.662501758
1031046	KKT-ENCODE-Impute-model_2	C25	KMS-11	M21	H3K4me2	2	0.7406121684	0.08549028767	-0.1043482978	3.820008916	1.030790015	4.33427217	31.71857764	55.72711591	4.856476137
1031046	KKT-ENCODE-Impute-model_2	C25	KMS-11	M21	H3K4me2	3	0.7477029932	0.08646386794	-0.101400805	3.782917598	1.023310903	4.332588643	31.12386181	56.28681844	4.910361587
1031046	KKT-ENCODE-Impute-model_2	C25	KMS-11	M21	H3K4me2	4	0.7123583681	0.08992609152	-0.09658711299	3.669291877	0.9873933382	4.245701297	30.23579313	53.57735719	4.659304618
1031046	KKT-ENCODE-Impute-model_2	C25	KMS-11	M21	H3K4me2	5	0.7273913088	0.08919916503	-0.09843422306	3.739661529	1.010243719	4.295144622	31.46698037	54.97897564	4.784064488
1031046	KKT-ENCODE-Impute-model_2	C25	KMS-11	M21	H3K4me2	6	0.7042158868	0.09018275641	-0.09407961891	3.65472174	0.9807756787	4.195597172	30.23835995	52.94491509	4.594521146
1031046	KKT-ENCODE-Impute-model_2	C25	KMS-11	M21	H3K4me2	7	0.731533815	0.07947284561	-0.110361198	3.805958054	1.004306051	4.316159195	30.9565032	55.08242802	4.691969424
1031046	KKT-ENCODE-Impute-model_2	C25	KMS-11	M21	H3K4me2	8	0.7547642694	0.08883763599	-0.1006204777	3.866663447	1.033550917	4.328160981	31.45643108	56.84094767	4.869169923
1031046	KKT-ENCODE-Impute-model_2	C25	KMS-11	M21	H3K4me2	9	0.7124589847	0.08387156719	-0.1013534049	3.7437047	0.9804051605	4.144343093	30.46184945	53.46191032	4.51628097
1040046	LiPingChun	C25	KMS-11	M21	H3K4me2	0	4.56774012	0.3695177045	0.06226095667	37.95698359	6.900271045	36.81974724	196.0916964	101.2655142	338.2691876
1040046	LiPingChun	C25	KMS-11	M21	H3K4me2	1	4.50605765	0.3741430082	0.06561052115	37.49458039	6.840453783	37.29516378	193.2233375	101.5042354	330.5784379
1040046	LiPingChun	C25	KMS-11	M21	H3K4me2	2	4.741647215	0.3773998362	0.06344389223	38.1179055	7.179405699	38.06424594	194.2928771	103.2586789	339.416721
1040046	LiPingChun	C25	KMS-11	M21	H3K4me2	3	4.944630314	0.3785688566	0.05971834543	39.07340038	7.362129773	38.99634939	198.1946877	105.0474184	347.9593074
1040046	LiPingChun	C25	KMS-11	M21	H3K4me2	4	4.731638626	0.3749393657	0.05579958699	38.62886809	7.173256642	38.85524865	197.7519873	103.9066526	344.0910867
1040046	LiPingChun	C25	KMS-11	M21	H3K4me2	5	4.745868249	0.3753998812	0.06243187843	38.81458547	7.22430593	39.10710316	198.8767903	104.5991941	345.3343109
1040046	LiPingChun	C25	KMS-11	M21	H3K4me2	6	4.831222556	0.3789902342	0.0556279278	39.53501768	7.352066734	38.89072797	201.0403634	105.5138564	347.7683261
1040046	LiPingChun	C25	KMS-11	M21	H3K4me2	7	4.764079082	0.3732952882	0.05206977121	39.67011384	7.174947947	39.10772063	199.1340516	104.7578503	346.7808457
1040046	LiPingChun	C25	KMS-11	M21	H3K4me2	8	4.833918627	0.3739974278	0.05760760762	39.5657552	7.199590441	37.79343404	197.5593163	104.4413449	346.0379277
1040046	LiPingChun	C25	KMS-11	M21	H3K4me2	9	4.563670696	0.3710705665	0.05019988359	38.55544247	6.862549103	37.64409823	195.3217333	101.8509483	335.2275417
1050046	MLeipzig	C25	KMS-11	M21	H3K4me2	0	22.61388179	0.4035741706	0.06880402429	220.9206192	35.74315952	173.6688956	3013.961471	1012.71442	2146.161334
1050046	MLeipzig	C25	KMS-11	M21	H3K4me2	1	22.84656017	0.4120478569	0.07370218781	223.1316121	36.31108638	188.0897214	3035.368784	1035.645683	2168.513006
1050046	MLeipzig	C25	KMS-11	M21	H3K4me2	2	23.77454707	0.4159240741	0.07504158806	225.8378942	37.74697788	189.246172	3080.730212	1076.893252	2253.720147
1050046	MLeipzig	C25	KMS-11	M21	H3K4me2	3	24.94717762	0.4167482469	0.07751926865	232.0459243	38.76918163	192.2269154	3125.162214	1108.711792	2359.553604
1050046	MLeipzig	C25	KMS-11	M21	H3K4me2	4	23.41479333	0.4136432328	0.07494934841	226.792789	37.19737953	188.5095099	3066.004585	1063.765239	2222.330133
1050046	MLeipzig	C25	KMS-11	M21	H3K4me2	5	23.70090284	0.4136958969	0.07488327524	227.1848869	37.68020855	190.0879419	3115.612796	1077.86182	2249.219202
1050046	MLeipzig	C25	KMS-11	M21	H3K4me2	6	24.13174684	0.4154690486	0.07538810762	233.5729472	38.45594369	187.8437962	3087.972652	1092.065212	2289.008536
1050046	MLeipzig	C25	KMS-11	M21	H3K4me2	7	23.7594489	0.4100797759	0.07452320338	232.1148799	37.4629641	187.6375668	3061.015595	1059.754071	2251.845577
1050046	MLeipzig	C25	KMS-11	M21	H3K4me2	8	24.27725086	0.4134540554	0.07555844776	231.3298566	37.80483805	187.835927	3079.237419	1076.716233	2297.74601
1050046	MLeipzig	C25	KMS-11	M21	H3K4me2	9	22.97764851	0.4098374228	0.07267438374	226.8374596	36.00922892	185.50791	3030.798118	1031.936432	2179.685122
1060046	noml	C25	KMS-11	M21	H3K4me2	0	10.55771073	0.5002251357	0.1745414425	54.97838731	15.12647423	55.99307904	546.2541267	395.2508545	900.3186704
1060046	noml	C25	KMS-11	M21	H3K4me2	1	11.53431275	0.510712596	0.1817329619	62.90830486	16.68594773	69.84666521	667.941861	456.349137	994.75977
1060046	noml	C25	KMS-11	M21	H3K4me2	2	11.51524561	0.5135093322	0.180675558	61.71945631	16.57251431	69.44684612	648.5728374	453.3208635	990.5333189
1060046	noml	C25	KMS-11	M21	H3K4me2	3	12.10367665	0.5152039606	0.1820682244	63.39558371	17.12530008	70.11971716	650.8754565	466.6801563	1032.727241
1060046	noml	C25	KMS-11	M21	H3K4me2	4	10.95086168	0.5149547763	0.1814459066	59.90528003	15.81012554	67.77543876	613.0215907	431.9149887	938.8249621
1060046	noml	C25	KMS-11	M21	H3K4me2	5	11.55299271	0.5129999379	0.1836237751	62.21013246	16.71307172	70.02122384	657.0567212	457.6631846	994.5019953
1060046	noml	C25	KMS-11	M21	H3K4me2	6	11.42272795	0.5155354897	0.180386287	61.67437729	16.54478353	68.4035742	637.2829272	449.2865759	979.9972832
1060046	noml	C25	KMS-11	M21	H3K4me2	7	11.59424689	0.5093970305	0.1763791679	62.22946245	16.567258	69.75415932	641.7474085	450.3043891	993.7405568
1060046	noml	C25	KMS-11	M21	H3K4me2	8	11.63003951	0.5171547933	0.1837225944	60.98770721	16.47846893	67.82235929	623.4069607	452.9627444	989.6588117
1060046	noml	C25	KMS-11	M21	H3K4me2	9	11.5936534	0.5081495905	0.1770224865	63.40160772	16.59902318	70.04774625	668.9422986	455.9145644	998.547905
1000040	BrokenNodes	C25	KMS-11	M26	H3K9ac	0	5.960266268	0.6798600064	0.1297071753	61.33710579	9.768326631	42.73203761	1797.768021	478.4333244	506.5098984
1000040	BrokenNodes	C25	KMS-11	M26	H3K9ac	1	5.875755694	0.6867552673	0.1411841124	61.02644246	9.669423947	41.23579615	1759.308397	476.5334024	501.7383376
1000040	BrokenNodes	C25	KMS-11	M26	H3K9ac	2	6.135014931	0.6901871376	0.1387938036	62.881699	10.04191581	43.40152841	1759.697726	493.2176387	522.2002485
1000040	BrokenNodes	C25	KMS-11	M26	H3K9ac	3	6.475285424	0.684760163	0.1407661667	63.55671123	10.42163219	43.85403236	1817.897579	515.322285	549.364644
1000040	BrokenNodes	C25	KMS-11	M26	H3K9ac	4	6.11565543	0.6831049781	0.1424337119	62.46974102	10.02676002	43.43314505	1795.373968	490.0194549	519.7732162
1000040	BrokenNodes	C25	KMS-11	M26	H3K9ac	5	6.077738305	0.6842352462	0.1433107315	61.07920553	9.937274229	41.89411696	1774.765831	485.7451275	518.1184445
1000040	BrokenNodes	C25	KMS-11	M26	H3K9ac	6	6.218896326	0.6857305958	0.1419944819	63.44845765	10.26922845	43.9940511	1804.250243	498.551372	535.0681177
1000040	BrokenNodes	C25	KMS-11	M26	H3K9ac	7	6.310891191	0.6820185091	0.1299171904	65.5581778	10.24419113	45.0283908	1827.080576	506.8123691	537.9282273
1000040	BrokenNodes	C25	KMS-11	M26	H3K9ac	8	6.296886665	0.6843774747	0.1393927555	63.59654986	10.10508773	43.76941229	1773.306267	505.0252373	534.2603846
1000040	BrokenNodes	C25	KMS-11	M26	H3K9ac	9	6.004971652	0.6845915635	0.1319592249	64.0789511	9.73092593	43.42345572	1821.813574	484.2936896	513.377266
1010094	ENCODE_DCC_Imputes	C25	KMS-11	M26	H3K9ac	0	5.191662037	0.6743236786	0.114005741	52.74074434	8.441269743	39.45467291	1537.01077	435.8204143	426.3275967
1010094	ENCODE_DCC_Imputes	C25	KMS-11	M26	H3K9ac	1	5.148617856	0.6812860433	0.1249037181	52.95314662	8.4144915	37.7855481	1498.325512	436.3060137	426.0099275
1010094	ENCODE_DCC_Imputes	C25	KMS-11	M26	H3K9ac	2	5.372960968	0.6846557585	0.1227168248	54.9270684	8.731728079	40.14273354	1517.424869	451.8271897	442.7817374
1010094	ENCODE_DCC_Imputes	C25	KMS-11	M26	H3K9ac	3	5.658369138	0.67890015	0.1249407832	55.14767839	9.044110935	40.50292171	1564.568316	471.8667801	464.4921682
1010094	ENCODE_DCC_Imputes	C25	KMS-11	M26	H3K9ac	4	5.336609203	0.6773849609	0.1263633002	54.18847471	8.667518981	40.07396253	1538.760951	447.3971154	439.1281798
1010094	ENCODE_DCC_Imputes	C25	KMS-11	M26	H3K9ac	5	5.262373835	0.6792583675	0.1268306162	52.24143721	8.513970517	38.22498726	1505.826096	440.0167179	433.3555727
1010094	ENCODE_DCC_Imputes	C25	KMS-11	M26	H3K9ac	6	5.402081825	0.6796706402	0.1260413829	54.92266184	8.848450565	40.50363513	1545.410001	452.9604766	450.3549043
1010094	ENCODE_DCC_Imputes	C25	KMS-11	M26	H3K9ac	7	5.50673267	0.6764775122	0.1142334428	56.68791059	8.848842223	41.45500895	1566.913271	463.0327594	454.3389813
1010094	ENCODE_DCC_Imputes	C25	KMS-11	M26	H3K9ac	8	5.500854357	0.6790418872	0.1232439719	54.92231466	8.762726375	40.54984999	1510.884397	462.0299501	451.6174527
1010094	ENCODE_DCC_Imputes	C25	KMS-11	M26	H3K9ac	9	5.276863512	0.6787972747	0.1160727367	56.14456975	8.481925822	40.47884917	1577.394615	445.4764878	437.7619558
1020094	Hongyang_Li_and_Yuanfang_Guan	C25	KMS-11	M26	H3K9ac	0	5.191662031	0.6743236788	0.1140057547	52.7407443	8.441269735	39.45467284	1537.010771	435.8204142	426.3275963
1020094	Hongyang_Li_and_Yuanfang_Guan	C25	KMS-11	M26	H3K9ac	1	5.148617849	0.6812860435	0.1249037366	52.95314657	8.414491492	37.78554805	1498.325512	436.3060135	426.009927
1020094	Hongyang_Li_and_Yuanfang_Guan	C25	KMS-11	M26	H3K9ac	2	5.372960963	0.6846557587	0.1227168392	54.92706839	8.731728075	40.14273349	1517.424871	451.8271897	442.7817371
1020094	Hongyang_Li_and_Yuanfang_Guan	C25	KMS-11	M26	H3K9ac	3	5.658369132	0.6789001502	0.1249408	55.14767834	9.044110928	40.50292162	1564.568318	471.86678	464.4917419
1020094	Hongyang_Li_and_Yuanfang_Guan	C25	KMS-11	M26	H3K9ac	4	5.336609198	0.6773849611	0.1263633171	54.18847468	8.667518974	40.07396245	1538.760953	447.3971153	439.1281794
1020094	Hongyang_Li_and_Yuanfang_Guan	C25	KMS-11	M26	H3K9ac	5	5.262373829	0.6792583678	0.1268306296	52.24143716	8.51397051	38.2249872	1505.826096	440.0167178	433.3555723
1020094	Hongyang_Li_and_Yuanfang_Guan	C25	KMS-11	M26	H3K9ac	6	5.402081819	0.6796706404	0.1260414011	54.92266181	8.848450559	40.50363506	1545.410002	452.9604765	450.354904
1020094	Hongyang_Li_and_Yuanfang_Guan	C25	KMS-11	M26	H3K9ac	7	5.506732665	0.6764775124	0.1142334594	56.68791056	8.848842218	41.45500888	1566.913273	463.0327593	454.338981
1020094	Hongyang_Li_and_Yuanfang_Guan	C25	KMS-11	M26	H3K9ac	8	5.500854353	0.6790418873	0.1232439864	54.92231465	8.76272637	40.54984991	1510.884399	462.0299501	451.6174525
1020094	Hongyang_Li_and_Yuanfang_Guan	C25	KMS-11	M26	H3K9ac	9	5.276863506	0.6787972749	0.1160727532	56.14456971	8.481925813	40.47884911	1577.394616	445.4764876	437.7619553
1030094	KKT-ENCODE-Impute-model_1	C25	KMS-11	M26	H3K9ac	0	8.421561285	0.3678261176	0.1112649568	99.60790136	14.23222484	55.89537815	3596.134352	828.2048542	571.9170535
1030094	KKT-ENCODE-Impute-model_1	C25	KMS-11	M26	H3K9ac	1	8.586474883	0.370313142	0.1238967202	102.6386364	14.72640968	54.83986867	3587.886043	844.8418133	593.9002257
1030094	KKT-ENCODE-Impute-model_1	C25	KMS-11	M26	H3K9ac	2	9.046622708	0.370929792	0.1184423395	107.2547225	15.34796019	58.54602197	3733.567417	890.4514209	622.6274055
1030094	KKT-ENCODE-Impute-model_1	C25	KMS-11	M26	H3K9ac	3	9.34237319	0.368903381	0.120061186	105.4803454	15.55949477	58.35995875	3708.60026	914.6530516	629.5838625
1030094	KKT-ENCODE-Impute-model_1	C25	KMS-11	M26	H3K9ac	4	8.743650052	0.366561273	0.1242660657	103.258561	14.72708436	58.22747145	3626.154167	860.4361257	592.8838281
1030094	KKT-ENCODE-Impute-model_1	C25	KMS-11	M26	H3K9ac	5	8.613579356	0.3705546719	0.1244264086	99.00276897	14.55642564	55.28512961	3560.606366	847.4438793	589.3095564
1030094	KKT-ENCODE-Impute-model_1	C25	KMS-11	M26	H3K9ac	6	8.863683171	0.3682596386	0.1242688417	104.6609737	15.03508153	59.10519723	3635.277434	872.4680193	603.4451774
1030094	KKT-ENCODE-Impute-model_1	C25	KMS-11	M26	H3K9ac	7	9.026966525	0.3698030989	0.1113768293	107.4610779	15.08220849	59.70390542	3681.460318	888.6157065	615.8578222
1030094	KKT-ENCODE-Impute-model_1	C25	KMS-11	M26	H3K9ac	8	9.089400957	0.3722011227	0.1213403276	105.2652795	15.10464804	58.9497989	3615.182141	894.6417296	626.4547091
1030094	KKT-ENCODE-Impute-model_1	C25	KMS-11	M26	H3K9ac	9	8.764714309	0.3700118681	0.115944574	108.1966326	14.63565129	59.83058207	3740.910316	862.6552637	604.8730399
1031094	KKT-ENCODE-Impute-model_2	C25	KMS-11	M26	H3K9ac	0	8.799287723	0.1095264672	-0.03409595904	104.7664554	14.89123948	58.15933277	3729.575143	867.9416091	309.7535664
1031094	KKT-ENCODE-Impute-model_2	C25	KMS-11	M26	H3K9ac	1	8.971514797	0.1060684649	-0.0203214894	107.9256418	15.40644294	57.20261727	3723.147606	885.3012012	317.6034014
1031094	KKT-ENCODE-Impute-model_2	C25	KMS-11	M26	H3K9ac	2	9.448625733	0.109449444	-0.02565335688	112.6220225	16.05013667	60.9818401	3870.302171	932.6135651	334.4035115
1031094	KKT-ENCODE-Impute-model_2	C25	KMS-11	M26	H3K9ac	3	9.753950843	0.1080094105	-0.0217481379	110.7737429	16.26519337	60.72873328	3843.606797	957.5471898	333.9823379
1031094	KKT-ENCODE-Impute-model_2	C25	KMS-11	M26	H3K9ac	4	9.131959872	0.1062813302	-0.01603329779	108.4831313	15.40616153	60.58570266	3759.129336	901.2934191	313.6745049
1031094	KKT-ENCODE-Impute-model_2	C25	KMS-11	M26	H3K9ac	5	9.003212201	0.1064140539	-0.01935865026	104.2003257	15.23938839	57.58282706	3694.687383	888.416644	319.0390305
1031094	KKT-ENCODE-Impute-model_2	C25	KMS-11	M26	H3K9ac	6	9.260127337	0.1038463694	-0.01520017598	109.9405372	15.72798343	61.54938244	3769.485286	914.1425606	316.6040781
1031094	KKT-ENCODE-Impute-model_2	C25	KMS-11	M26	H3K9ac	7	9.425726436	0.1092003516	-0.03683361209	112.8797236	15.77167607	62.14305478	3816.488958	930.4672621	325.1463899
1031094	KKT-ENCODE-Impute-model_2	C25	KMS-11	M26	H3K9ac	8	9.494784744	0.1075054069	-0.01998712114	110.7183695	15.80092383	61.35170362	3751.564272	937.1336802	337.3147516
1031094	KKT-ENCODE-Impute-model_2	C25	KMS-11	M26	H3K9ac	9	9.153164848	0.105313902	-0.02678456881	113.6461925	15.30659573	62.2751115	3877.993835	903.4516661	320.059802
1040094	LiPingChun	C25	KMS-11	M26	H3K9ac	0	8.353332284	0.4614952907	0.03692447885	92.05639836	13.84613465	65.87521731	2355.900862	610.8503847	641.0351609
1040094	LiPingChun	C25	KMS-11	M26	H3K9ac	1	8.32321059	0.4672531299	0.03505863436	92.89610974	13.93380745	64.23528238	2315.340209	615.3127885	646.7560432
1040094	LiPingChun	C25	KMS-11	M26	H3K9ac	2	8.793331621	0.46621251	0.04440133367	96.79032677	14.60371058	67.36364421	2415.576743	644.9147221	669.2209339
1040094	LiPingChun	C25	KMS-11	M26	H3K9ac	3	9.190622262	0.4614841927	0.05169395472	96.93994719	14.99559826	68.51732078	2422.419106	667.0712509	677.5737939
1040094	LiPingChun	C25	KMS-11	M26	H3K9ac	4	8.656157152	0.4617319382	0.03955479946	94.85631542	14.33283563	68.40516217	2371.760158	632.0013263	655.5146419
1040094	LiPingChun	C25	KMS-11	M26	H3K9ac	5	8.538426333	0.464985115	0.0380963854	91.74751378	14.14412266	65.83359297	2302.759148	619.958812	655.8771221
1040094	LiPingChun	C25	KMS-11	M26	H3K9ac	6	8.840777892	0.4614164923	0.04072102414	97.00927157	14.71600989	68.57092304	2378.944404	642.7964233	669.7910893
1040094	LiPingChun	C25	KMS-11	M26	H3K9ac	7	8.880829319	0.462412163	0.02426427138	98.40419525	14.57669103	69.38966647	2402.012723	651.1828857	673.8733247
1040094	LiPingChun	C25	KMS-11	M26	H3K9ac	8	8.864836517	0.465764412	0.02760773654	95.5108377	14.45524627	67.12067028	2327.782635	648.3442093	664.9304834
1040094	LiPingChun	C25	KMS-11	M26	H3K9ac	9	8.52279059	0.4641084927	0.03921082575	97.83505211	13.97384581	67.90531303	2438.58156	632.3393173	642.7349553
1050094	MLeipzig	C25	KMS-11	M26	H3K9ac	0	38.69694308	0.4080100701	0.08349903169	487.1227221	66.396309	224.6874286	17483.29146	3255.914286	3652.787773
1050094	MLeipzig	C25	KMS-11	M26	H3K9ac	1	37.89318035	0.4163992928	0.08402803748	480.8102086	65.47958247	226.9118047	17143.6539	3226.614138	3578.291661
1050094	MLeipzig	C25	KMS-11	M26	H3K9ac	2	39.9015636	0.4227876895	0.08149993591	497.3162111	68.46858851	245.0684548	17381.17508	3393.503003	3771.316834
1050094	MLeipzig	C25	KMS-11	M26	H3K9ac	3	41.51015716	0.415915494	0.0826559295	484.7350122	69.74803147	232.2084458	17238.15468	3476.702872	3910.86751
1050094	MLeipzig	C25	KMS-11	M26	H3K9ac	4	39.54733476	0.4148907528	0.08549136775	479.5987271	68.83464292	223.6341655	17412.81552	3360.127137	3729.433639
1050094	MLeipzig	C25	KMS-11	M26	H3K9ac	5	40.22490379	0.4152679805	0.08593818528	499.7994627	69.23616955	229.5917454	17757.75524	3391.858081	3809.504216
1050094	MLeipzig	C25	KMS-11	M26	H3K9ac	6	40.72696335	0.4168083819	0.0854843952	496.1280851	70.19447922	240.0599756	17166.46068	3461.406487	3850.573627
1050094	MLeipzig	C25	KMS-11	M26	H3K9ac	7	40.38597293	0.4114602555	0.07216851449	514.3230198	68.90600188	237.9658517	17348.72143	3408.298972	3808.592837
1050094	MLeipzig	C25	KMS-11	M26	H3K9ac	8	40.23523689	0.4169777115	0.08525360708	489.2893121	67.57096728	225.4292603	16995.10168	3403.302708	3796.42884
1050094	MLeipzig	C25	KMS-11	M26	H3K9ac	9	38.1164932	0.4128533145	0.07676717683	479.0624264	65.08129337	219.876562	16732.7058	3218.125341	3593.492219
1060094	noml	C25	KMS-11	M26	H3K9ac	0	10.95966967	0.582582045	0.1254468144	77.12059512	18.02352242	72.20892608	1972.592274	688.7480464	1002.289326
1060094	noml	C25	KMS-11	M26	H3K9ac	1	11.12327364	0.5877660706	0.1318007011	76.8574647	18.30657306	71.36699959	2056.943648	714.4544783	1017.967671
1060094	noml	C25	KMS-11	M26	H3K9ac	2	11.62729989	0.5878410204	0.1316089379	81.85914158	19.16717703	78.65997946	2093.931771	741.5984616	1064.785781
1060094	noml	C25	KMS-11	M26	H3K9ac	3	12.03657305	0.591699196	0.1318869743	83.46712786	18.98311426	78.17116549	2050.828627	756.6767818	1099.311801
1060094	noml	C25	KMS-11	M26	H3K9ac	4	10.79407382	0.5925577693	0.1289301076	79.11339184	18.10892823	76.66636012	1932.260588	696.2534448	979.9863848
1060094	noml	C25	KMS-11	M26	H3K9ac	5	11.28379639	0.583159234	0.1337114113	80.02717507	18.2996154	74.04790162	1996.890293	707.1123811	1032.946164
1060094	noml	C25	KMS-11	M26	H3K9ac	6	11.81424769	0.5891258276	0.1295985036	82.20132905	19.4762213	79.81423315	2067.531742	743.9014966	1086.951974
1060094	noml	C25	KMS-11	M26	H3K9ac	7	11.88126644	0.5823428545	0.1272323569	83.02004992	19.33940991	79.63585348	2094.609854	748.2022157	1088.181074
1060094	noml	C25	KMS-11	M26	H3K9ac	8	11.94163253	0.5814629684	0.1314430112	82.11735079	19.33228207	77.76523848	2061.43415	746.544039	1093.574499
1060094	noml	C25	KMS-11	M26	H3K9ac	9	11.53017457	0.586841247	0.1275027613	83.54576938	18.63847904	79.49860343	2132.716273	735.473269	1058.004471
1000023	BrokenNodes	C27	mesenchymal stem cell	M03	H2AFZ	0	0.5145740449	0.5053097021	0.11769644	4.509139363	0.6244503538	2.420371681	94.91008941	21.40217076	32.05676418
1000023	BrokenNodes	C27	mesenchymal stem cell	M03	H2AFZ	1	0.5231317535	0.5031066155	0.1154104587	4.762800685	0.6321204513	2.502379055	102.979499	21.93589064	33.08759494
1000023	BrokenNodes	C27	mesenchymal stem cell	M03	H2AFZ	2	0.5431264183	0.5078435047	0.1191158599	4.838032973	0.6564310855	2.577750792	104.7433701	22.72116254	34.63912249
1000023	BrokenNodes	C27	mesenchymal stem cell	M03	H2AFZ	3	0.5572678893	0.5116631933	0.1217999287	4.8917887	0.6660168984	2.583780781	105.2080383	23.24117397	35.7604161
1000023	BrokenNodes	C27	mesenchymal stem cell	M03	H2AFZ	4	0.5353710276	0.5096741372	0.1175687926	4.819538072	0.6499005079	2.545831304	103.3032546	22.50255594	34.05001292
1000023	BrokenNodes	C27	mesenchymal stem cell	M03	H2AFZ	5	0.5286109917	0.5108326968	0.1156990246	4.792906567	0.6450623204	2.469770471	102.2824209	22.31850537	33.5846568
1000023	BrokenNodes	C27	mesenchymal stem cell	M03	H2AFZ	6	0.5376208496	0.5108299475	0.1179697106	4.768936252	0.6552063994	2.537615977	101.0173745	22.45200096	34.2157116
1000023	BrokenNodes	C27	mesenchymal stem cell	M03	H2AFZ	7	0.5431459147	0.5061416325	0.1184995134	4.941732792	0.6535394653	2.590007597	103.804061	22.6483993	34.64243177
1000023	BrokenNodes	C27	mesenchymal stem cell	M03	H2AFZ	8	0.5536329755	0.5096088406	0.1214139441	4.976667807	0.6600924645	2.549939338	104.0346716	23.06332269	35.22726754
1000023	BrokenNodes	C27	mesenchymal stem cell	M03	H2AFZ	9	0.5323339249	0.5037434731	0.1162775761	4.963694027	0.63753364	2.533003593	102.8513371	22.19772115	33.80157136
1010043	ENCODE_DCC_Imputes	C27	mesenchymal stem cell	M03	H2AFZ	0	0.5649089808	0.478852996	0.09344883082	5.054402191	0.6735654279	2.713877036	97.38606069	22.22755935	35.54694312
1010043	ENCODE_DCC_Imputes	C27	mesenchymal stem cell	M03	H2AFZ	1	0.5754063879	0.4769742361	0.09103982037	5.363926562	0.6827843219	2.819072071	105.3782072	22.82570155	36.79414238
1010043	ENCODE_DCC_Imputes	C27	mesenchymal stem cell	M03	H2AFZ	2	0.5955079524	0.4820450475	0.09491540615	5.420224837	0.7063036127	2.894737839	106.8335318	23.61569359	38.33397775
1010043	ENCODE_DCC_Imputes	C27	mesenchymal stem cell	M03	H2AFZ	3	0.6110692648	0.4859872289	0.09742447824	5.491021516	0.7164616476	2.893757186	107.3020806	24.15526123	39.57106875
1010043	ENCODE_DCC_Imputes	C27	mesenchymal stem cell	M03	H2AFZ	4	0.5860108459	0.4839178671	0.09309780407	5.40372722	0.6975484009	2.843229483	105.0553889	23.35878779	37.60302713
1010043	ENCODE_DCC_Imputes	C27	mesenchymal stem cell	M03	H2AFZ	5	0.5816004138	0.4844933582	0.09128755781	5.386514526	0.6958882224	2.777147636	104.7111321	23.216849	37.34331224
1010043	ENCODE_DCC_Imputes	C27	mesenchymal stem cell	M03	H2AFZ	6	0.5904670924	0.4845679767	0.09354887566	5.341882013	0.7067912915	2.848694093	103.2336156	23.3418215	37.94155007
1010043	ENCODE_DCC_Imputes	C27	mesenchymal stem cell	M03	H2AFZ	7	0.596747447	0.4800000919	0.09460558991	5.546637354	0.7046945431	2.907917635	106.2280402	23.53313343	38.43048218
1010043	ENCODE_DCC_Imputes	C27	mesenchymal stem cell	M03	H2AFZ	8	0.6085051697	0.4833462702	0.09719620335	5.592187004	0.7126241597	2.863854673	106.4433124	23.98906288	39.11086301
1010043	ENCODE_DCC_Imputes	C27	mesenchymal stem cell	M03	H2AFZ	9	0.5855755293	0.4775004357	0.09207514335	5.590519004	0.6885506325	2.840766941	105.4608458	23.11344022	37.56216597
1020043	Hongyang_Li_and_Yuanfang_Guan	C27	mesenchymal stem cell	M03	H2AFZ	0	0.5649089853	0.4788529973	0.09344882723	5.05440223	0.6735654328	2.713877059	97.38606186	22.22755949	35.5469434
1020043	Hongyang_Li_and_Yuanfang_Guan	C27	mesenchymal stem cell	M03	H2AFZ	1	0.5754063923	0.4769742375	0.09103981725	5.363926598	0.6827843265	2.819072092	105.3782083	22.82570168	36.79414264
1020043	Hongyang_Li_and_Yuanfang_Guan	C27	mesenchymal stem cell	M03	H2AFZ	2	0.5955079572	0.4820450488	0.09491540408	5.420224876	0.7063036177	2.894737862	106.8335329	23.61569374	38.33400805
1020043	Hongyang_Li_and_Yuanfang_Guan	C27	mesenchymal stem cell	M03	H2AFZ	3	0.6110692696	0.4859872301	0.09742447727	5.491021554	0.7164616524	2.893757207	107.3020818	24.15526137	39.57106903
1020043	Hongyang_Li_and_Yuanfang_Guan	C27	mesenchymal stem cell	M03	H2AFZ	4	0.5860108506	0.4839178684	0.09309780293	5.40372726	0.6975484056	2.843229503	105.05539	23.35878793	37.60302741
1020043	Hongyang_Li_and_Yuanfang_Guan	C27	mesenchymal stem cell	M03	H2AFZ	5	0.5816004183	0.4844933596	0.09128755567	5.386514563	0.6958882271	2.777147655	104.7111331	23.21684913	37.3433125
1020043	Hongyang_Li_and_Yuanfang_Guan	C27	mesenchymal stem cell	M03	H2AFZ	6	0.5904670971	0.484567978	0.09354887244	5.341882052	0.7067912964	2.848694115	103.2336167	23.34182164	37.94155035
1020043	Hongyang_Li_and_Yuanfang_Guan	C27	mesenchymal stem cell	M03	H2AFZ	7	0.5967474515	0.4800000931	0.09460558984	5.546637392	0.7046945477	2.907917654	106.2280414	23.53313357	38.43048245
1020043	Hongyang_Li_and_Yuanfang_Guan	C27	mesenchymal stem cell	M03	H2AFZ	8	0.6085051743	0.4833462715	0.09719620135	5.592187045	0.7126241643	2.863854692	106.4433135	23.98906302	39.11086329
1020043	Hongyang_Li_and_Yuanfang_Guan	C27	mesenchymal stem cell	M03	H2AFZ	9	0.5855755337	0.4775004371	0.09207514289	5.590519042	0.6885506372	2.840766958	105.4608469	23.11344035	37.56216623
1030043	KKT-ENCODE-Impute-model_1	C27	mesenchymal stem cell	M03	H2AFZ	0	0.322673623	0.3655173331	0.1155311962	1.860219067	0.4036694532	1.2111198	37.34385478	20.61498729	10.74664298
1030043	KKT-ENCODE-Impute-model_1	C27	mesenchymal stem cell	M03	H2AFZ	1	0.318341974	0.3667246386	0.1129301285	1.832736001	0.4001019606	1.253127304	36.74109789	20.35010623	10.67466406
1030043	KKT-ENCODE-Impute-model_1	C27	mesenchymal stem cell	M03	H2AFZ	2	0.3285427583	0.3649568317	0.1168836329	1.890361673	0.4116147142	1.262686043	38.01064981	21.07809327	10.89667376
1030043	KKT-ENCODE-Impute-model_1	C27	mesenchymal stem cell	M03	H2AFZ	3	0.334445769	0.3662789779	0.1178748859	1.896858949	0.4168033605	1.271838868	38.25328188	21.52127203	11.14837109
1030043	KKT-ENCODE-Impute-model_1	C27	mesenchymal stem cell	M03	H2AFZ	4	0.3268554171	0.3668712171	0.1149674583	1.896207936	0.4130785132	1.278940049	38.21214431	21.01552073	10.92569992
1030043	KKT-ENCODE-Impute-model_1	C27	mesenchymal stem cell	M03	H2AFZ	5	0.3246957701	0.3665172911	0.1142463967	1.89278789	0.4095519705	1.254085574	38.49642955	20.88957969	10.90352223
1030043	KKT-ENCODE-Impute-model_1	C27	mesenchymal stem cell	M03	H2AFZ	6	0.3280527931	0.3684009395	0.1147419061	1.913687785	0.4142286025	1.259723967	37.99252265	21.12411772	11.00039041
1030043	KKT-ENCODE-Impute-model_1	C27	mesenchymal stem cell	M03	H2AFZ	7	0.3267090905	0.3660006506	0.1172744916	1.919070094	0.4060398249	1.257733217	37.57553606	20.91312556	10.84496335
1030043	KKT-ENCODE-Impute-model_1	C27	mesenchymal stem cell	M03	H2AFZ	8	0.3377432854	0.3684805888	0.1137121315	1.976761199	0.4175210545	1.271370791	38.41423356	21.71766185	11.32643436
1030043	KKT-ENCODE-Impute-model_1	C27	mesenchymal stem cell	M03	H2AFZ	9	0.3223924689	0.3676155189	0.1148534169	1.918861777	0.4001954948	1.274177916	37.31359824	20.65858513	10.83756414
1031043	KKT-ENCODE-Impute-model_2	C27	mesenchymal stem cell	M03	H2AFZ	0	0.3438119035	0.1799780285	0.1539858842	2.199620083	0.44062984	1.346177925	44.67286407	23.84800753	8.472101087
1031043	KKT-ENCODE-Impute-model_2	C27	mesenchymal stem cell	M03	H2AFZ	1	0.3397748232	0.1761737959	0.1503982484	2.165721823	0.4367629198	1.396286259	43.9023675	23.54158685	8.522702544
1031043	KKT-ENCODE-Impute-model_2	C27	mesenchymal stem cell	M03	H2AFZ	2	0.3505551546	0.1789523643	0.1532868167	2.228391852	0.4494837899	1.4041996	45.35748572	24.39840612	8.629174904
1031043	KKT-ENCODE-Impute-model_2	C27	mesenchymal stem cell	M03	H2AFZ	3	0.3575211513	0.1789848263	0.1539802228	2.234373886	0.4554432496	1.412956997	45.63780044	24.95079719	8.846113733
1031043	KKT-ENCODE-Impute-model_2	C27	mesenchymal stem cell	M03	H2AFZ	4	0.3493911544	0.1765341642	0.1512365571	2.237061803	0.4514678664	1.422942221	45.59162084	24.34431324	8.637633644
1031043	KKT-ENCODE-Impute-model_2	C27	mesenchymal stem cell	M03	H2AFZ	5	0.3469409589	0.1761645398	0.1510327278	2.232604741	0.4471472469	1.394179326	45.93368705	24.18581078	8.617656393
1031043	KKT-ENCODE-Impute-model_2	C27	mesenchymal stem cell	M03	H2AFZ	6	0.3511219806	0.1756745744	0.1507956187	2.261176881	0.4531405501	1.40425666	45.38304964	24.49899375	8.654385523
1031043	KKT-ENCODE-Impute-model_2	C27	mesenchymal stem cell	M03	H2AFZ	7	0.3483192086	0.1807385036	0.1553479038	2.266183846	0.4435523498	1.399911736	44.87549822	24.21938077	8.524938834
1031043	KKT-ENCODE-Impute-model_2	C27	mesenchymal stem cell	M03	H2AFZ	8	0.361229411	0.1768691071	0.1499528734	2.335667898	0.4564176381	1.415630256	45.8350632	25.13827238	8.978829162
1031043	KKT-ENCODE-Impute-model_2	C27	mesenchymal stem cell	M03	H2AFZ	9	0.3440533966	0.1769498121	0.1526107606	2.268363325	0.436997278	1.418007984	44.5483253	23.89325564	8.449739026
1040043	LiPingChun	C27	mesenchymal stem cell	M03	H2AFZ	0	0.3372303503	0.3671168945	0.0401664561	1.769759726	0.4151497426	1.268242805	30.62323456	17.15736712	11.45674012
1040043	LiPingChun	C27	mesenchymal stem cell	M03	H2AFZ	1	0.3334867157	0.366800922	0.04381568563	1.751525696	0.412712061	1.314059019	30.04844011	16.95117171	11.24273452
1040043	LiPingChun	C27	mesenchymal stem cell	M03	H2AFZ	2	0.3415854019	0.3689530189	0.04107686149	1.799781486	0.4214996402	1.323544009	31.12787636	17.43047602	11.56929503
1040043	LiPingChun	C27	mesenchymal stem cell	M03	H2AFZ	3	0.3479958944	0.3716308523	0.04406368531	1.806720884	0.4270675535	1.333795121	31.22392542	17.68752172	12.18803641
1040043	LiPingChun	C27	mesenchymal stem cell	M03	H2AFZ	4	0.3405076905	0.370678573	0.04339740837	1.804105706	0.423157284	1.336299647	31.26793544	17.41093076	11.66954539
1040043	LiPingChun	C27	mesenchymal stem cell	M03	H2AFZ	5	0.3384719764	0.3708685802	0.04411527432	1.799078982	0.4204808411	1.315581452	31.46178962	17.26125824	11.65118413
1040043	LiPingChun	C27	mesenchymal stem cell	M03	H2AFZ	6	0.3420514064	0.3718249522	0.04395237796	1.81584661	0.4252120298	1.323239352	31.04611563	17.44440271	11.69684404
1040043	LiPingChun	C27	mesenchymal stem cell	M03	H2AFZ	7	0.3411065103	0.368337948	0.03906123703	1.825758647	0.4175017174	1.321474035	30.71673906	17.31749739	11.72058906
1040043	LiPingChun	C27	mesenchymal stem cell	M03	H2AFZ	8	0.3492846457	0.3702583936	0.05627252964	1.874731123	0.4265740931	1.323871102	31.44091727	17.94143335	12.1120457
1040043	LiPingChun	C27	mesenchymal stem cell	M03	H2AFZ	9	0.3372576453	0.3677860844	0.04033759805	1.829030619	0.4122206215	1.33294968	30.4499706	17.14461691	11.45102091
1050043	MLeipzig	C27	mesenchymal stem cell	M03	H2AFZ	0	2.179771791	0.3558094955	0.04725898691	20.07000812	2.639854443	14.26549519	502.7225268	93.52661439	184.9531703
1050043	MLeipzig	C27	mesenchymal stem cell	M03	H2AFZ	1	2.243578477	0.3520775535	0.04565430688	21.40756474	2.719706171	14.96713923	563.2067828	97.05903568	191.7780187
1050043	MLeipzig	C27	mesenchymal stem cell	M03	H2AFZ	2	2.328089357	0.3554766747	0.04804550624	21.46009412	2.846054317	14.94843357	568.7319793	100.9023397	199.462575
1050043	MLeipzig	C27	mesenchymal stem cell	M03	H2AFZ	3	2.402753239	0.3600490892	0.04987847148	21.93507369	2.89124725	15.30538401	568.4170067	104.7865188	206.4278469
1050043	MLeipzig	C27	mesenchymal stem cell	M03	H2AFZ	4	2.308998577	0.3572799178	0.04710985001	21.49569704	2.838168397	15.28554265	568.8086397	100.677887	197.860476
1050043	MLeipzig	C27	mesenchymal stem cell	M03	H2AFZ	5	2.229331475	0.3588910957	0.04626214513	21.29004673	2.759607361	13.85887005	545.9043353	97.62705335	190.0920511
1050043	MLeipzig	C27	mesenchymal stem cell	M03	H2AFZ	6	2.314647328	0.3586822743	0.04742487033	21.56494894	2.839567043	14.82243253	554.0078892	100.8550683	198.2380452
1050043	MLeipzig	C27	mesenchymal stem cell	M03	H2AFZ	7	2.331249298	0.3539126881	0.04795588185	21.84642831	2.835308538	15.5029946	559.2749868	100.4444752	199.5488737
1050043	MLeipzig	C27	mesenchymal stem cell	M03	H2AFZ	8	2.383277346	0.3577839089	0.04874166518	22.36841892	2.862102792	15.09626665	566.5544938	103.3515246	204.1099647
1050043	MLeipzig	C27	mesenchymal stem cell	M03	H2AFZ	9	2.271888985	0.3518179975	0.04672494614	22.06618784	2.750596924	14.81810748	557.8666962	98.02296298	194.1327027
1060043	noml	C27	mesenchymal stem cell	M03	H2AFZ	0	0.4392024654	0.4951669862	0.104472788	2.19726554	0.5545961132	1.835025098	29.38653362	16.32902045	20.08399029
1060043	noml	C27	mesenchymal stem cell	M03	H2AFZ	1	0.4338163326	0.4945916786	0.105418218	2.162292844	0.552035607	1.827029935	28.74504602	16.13228458	19.82240316
1060043	noml	C27	mesenchymal stem cell	M03	H2AFZ	2	0.4478823645	0.4979065221	0.1060315262	2.217054474	0.5668695188	1.87393234	29.63789856	16.59227105	20.59809034
1060043	noml	C27	mesenchymal stem cell	M03	H2AFZ	3	0.4569596875	0.5011664548	0.1077504096	2.226552557	0.5741606297	1.883516454	29.79232009	16.87291383	21.11310451
1060043	noml	C27	mesenchymal stem cell	M03	H2AFZ	4	0.4448792558	0.4993354867	0.1066414734	2.218420649	0.5660403146	1.879631212	29.56374477	16.5238773	20.51400997
1060043	noml	C27	mesenchymal stem cell	M03	H2AFZ	5	0.4426330259	0.4994480766	0.1053883002	2.230990118	0.5648257868	1.880125459	30.18149923	16.53775607	20.53168718
1060043	noml	C27	mesenchymal stem cell	M03	H2AFZ	6	0.4471304279	0.5008849249	0.1070853567	2.245261611	0.569525112	1.882238617	29.82213989	16.6793995	20.71375903
1060043	noml	C27	mesenchymal stem cell	M03	H2AFZ	7	0.4442629042	0.49715632	0.1037090223	2.249879653	0.5569906664	1.860882814	29.24808285	16.51915674	20.38445765
1060043	noml	C27	mesenchymal stem cell	M03	H2AFZ	8	0.4572486115	0.500632314	0.1055336277	2.278168503	0.5706672795	1.865109905	29.62967141	16.93452054	20.9557835
[truncated: 2,501 more rows]
